# Supplementary material for: Decoding the Apical–Basal Surfaceome of Colon Epithelial Cells via Side-Selective Biotinylation
Source: Biomolecules. 2026 Jun 12;16(6):865. doi: 10.3390/biom16060865 (PMC13296770; doi:10.3390/biom16060865)
Supplement: Supplementary file 1 [file biomolecules-16-00865-s001.zip]

Archive with 4 entries (4 files):
- Supplementary_information.pdf
- Supplementary_Table_S1.xlsx
- Supplementary_Table_S2.xlsx
- Supplementary_Table_S3.xlsx
