# Supplementary material for: Decoding the Apical–Basal Surfaceome of Colon Epithelial Cells via Side-Selective Biotinylation
Source: Biomolecules. 2026 Jun 12;16(6):865. doi: 10.3390/biom16060865 (PMC13296770; doi:10.3390/biom16060865)
Supplement: Supplementary file 1 [file biomolecules-16-00865-s001.zip › Supplementary_Table_S1.xlsx]

## Sheet: Sample_name
Name	Sample	Biological replicate (first: A, second: B, third: C)	Technical replicate	Type	Enrichment	Sample number
HCT-116_A1A_Peptide	HCT116	A	1	Apical	Peptide	1
HCT-116_A2A_Peptide	HCT116	A	2	Apical	Peptide	2
HCT-116_A1B_Peptide	HCT116	A	1	Basolateral	Peptide	3
HCT-116_A2B_Peptide	HCT116	A	2	Basolateral	Peptide	4
HCT-116_B1A_Peptide	HCT116	B	1	Apical	Peptide	5
HCT-116_B2A_Peptide	HCT116	B	2	Apical	Peptide	6
HCT-116_B1B_Peptide	HCT116	B	1	Basolateral	Peptide	7
HCT-116_B2B_Peptide	HCT116	B	2	Basolateral	Peptide	8
HCT-116_C1A_Peptide	HCT116	C	1	Apical	Peptide	9
HCT-116_C2A_Peptide	HCT116	C	2	Apical	Peptide	10
HCT-116_C1B_Peptide	HCT116	C	1	Basolateral	Peptide	11
HCT-116_C2B_Peptide	HCT116	C	2	Basolateral	Peptide	12
HT-29_A1A_Peptide	HT29	A	1	Apical	Peptide	13
HT-29_A2A_Peptide	HT29	A	2	Apical	Peptide	14
HT-29_A1B_Peptide	HT29	A	1	Basolateral	Peptide	15
HT-29_A2B_Peptide	HT29	A	2	Basolateral	Peptide	16
HT-29_B1A_Peptide	HT29	B	1	Apical	Peptide	17
HT-29_B2A_Peptide	HT29	B	2	Apical	Peptide	18
HT-29_B1B_Peptide	HT29	B	1	Basolateral	Peptide	19
HT-29_B2B_Peptide	HT29	B	2	Basolateral	Peptide	20
HT-29_C1A_Peptide	HT29	C	1	Apical	Peptide	21
HT-29_C2A_Peptide	HT29	C	2	Apical	Peptide	22
HT-29_C1B_Peptide	HT29	C	1	Basolateral	Peptide	23
HT-29_C2B_Peptide	HT29	C	2	Basolateral	Peptide	24
HCT-116_A1A_Protein	HCT116	A	1	Apical	Protein	25
HCT-116_A2A_Protein	HCT116	A	2	Apical	Protein	26
HCT-116_A1B_Protein	HCT116	A	1	Basolateral	Protein	27
HCT-116_A2B_Protein	HCT116	A	2	Basolateral	Protein	28
HCT-116_B1A_Protein	HCT116	B	1	Apical	Protein	29
HCT-116_B2A_Protein	HCT116	B	2	Apical	Protein	30
HCT-116_B1B_Protein	HCT116	B	1	Basolateral	Protein	31
HCT-116_B2B_Protein	HCT116	B	2	Basolateral	Protein	32
HCT-116_C1A_Protein	HCT116	C	1	Apical	Protein	33
HCT-116_C2A_Protein	HCT116	C	2	Apical	Protein	34
HCT-116_C1B_Protein	HCT116	C	1	Basolateral	Protein	35
HCT-116_C2B_Protein	HCT116	C	2	Basolateral	Protein	36
HT-29_A1A_Protein	HT29	A	1	Apical	Protein	37
HT-29_A2A_Protein	HT29	A	2	Apical	Protein	38
HT-29_A1B_Protein	HT29	A	1	Basolateral	Protein	39
HT-29_A2B_Protein	HT29	A	2	Basolateral	Protein	40
HT-29_B1A_Protein	HT29	B	1	Apical	Protein	41
HT-29_B2A_Protein	HT29	B	2	Apical	Protein	42
HT-29_B1B_Protein	HT29	B	1	Basolateral	Protein	43
HT-29_B2B_Protein	HT29	B	2	Basolateral	Protein	44
HT-29_C1A_Protein	HT29	C	1	Apical	Protein	45
HT-29_C2A_Protein	HT29	C	2	Apical	Protein	46
HT-29_C1B_Protein	HT29	C	1	Basolateral	Protein	47
HT-29_C2B_Protein	HT29	C	2	Basolateral	Protein	48

## Sheet: Peptide_column_description
Column name	Description
HCT-116_A1A_Peptide	Log2 MS Intensity in HCT-116_Biological replicate 1_Technical replicate 1_Apical label_Peptide enrichment
HCT-116_A2A_Peptide	Log2 MS Intensity in HCT-116_Biological replicate 1_Technical replicate 2_Apical label_Peptide enrichment
HCT-116_A1B_Peptide	Log2 MS Intensity in HCT-116_Biological replicate 1_Technical replicate 1_Basolateral label_Peptide enrichment
HCT-116_A2B_Peptide	Log2 MS Intensity in HCT-116_Biological replicate 1_Technical replicate 2_Basolateral label_Peptide enrichment
HCT-116_B1A_Peptide	Log2 MS Intensity in HCT-116_Biological replicate 2_Technical replicate 1_Apical label_Peptide enrichment
HCT-116_B2A_Peptide	Log2 MS Intensity in HCT-116_Biological replicate 2_Technical replicate 2_Apical label_Peptide enrichment
HCT-116_B1B_Peptide	Log2 MS Intensity in HCT-116_Biological replicate 2_Technical replicate 1_Basolateral label_Peptide enrichment
HCT-116_B2B_Peptide	Log2 MS Intensity in HCT-116_Biological replicate 2_Technical replicate 2_Basolateral label_Peptide enrichment
HCT-116_C1A_Peptide	Log2 MS Intensity in HCT-116_Biological replicate 3_Technical replicate 1_Apical label_Peptide enrichment
HCT-116_C2A_Peptide	Log2 MS Intensity in HCT-116_Biological replicate 3_Technical replicate 2_Apical label_Peptide enrichment
HCT-116_C1B_Peptide	Log2 MS Intensity in HCT-116_Biological replicate 3_Technical replicate 1_Basolateral label_Peptide enrichment
HCT-116_C2B_Peptide	Log2 MS Intensity in HCT-116_Biological replicate 3_Technical replicate 2_Basolateral label_Peptide enrichment
HT-29_A1A_Peptide	Log2 MS Intensity in HT-29_Biological replicate 1_Technical replicate 1_Apical label_Peptide enrichment
HT-29_A2A_Peptide	Log2 MS Intensity in HT-29_Biological replicate 1_Technical replicate 2_Apical label_Peptide enrichment
HT-29_A1B_Peptide	Log2 MS Intensity in HT-29_Biological replicate 1_Technical replicate 1_Basolateral label_Peptide enrichment
HT-29_A2B_Peptide	Log2 MS Intensity in HT-29_Biological replicate 1_Technical replicate 2_Basolateral label_Peptide enrichment
HT-29_B1A_Peptide	Log2 MS Intensity in HT-29_Biological replicate 2_Technical replicate 1_Apical label_Peptide enrichment
HT-29_B2A_Peptide	Log2 MS Intensity in HT-29_Biological replicate 2_Technical replicate 2_Apical label_Peptide enrichment
HT-29_B1B_Peptide	Log2 MS Intensity in HT-29_Biological replicate 2_Technical replicate 1_Basolateral label_Peptide enrichment
HT-29_B2B_Peptide	Log2 MS Intensity in HT-29_Biological replicate 2_Technical replicate 2_Basolateral label_Peptide enrichment
HT-29_C1A_Peptide	Log2 MS Intensity in HT-29_Biological replicate 3_Technical replicate 1_Apical label_Peptide enrichment
HT-29_C2A_Peptide	Log2 MS Intensity in HT-29_Biological replicate 3_Technical replicate 2_Apical label_Peptide enrichment
HT-29_C1B_Peptide	Log2 MS Intensity in HT-29_Biological replicate 3_Technical replicate 1_Basolateral label_Peptide enrichment
HT-29_C2B_Peptide	Log2 MS Intensity in HT-29_Biological replicate 3_Technical replicate 2_Basolateral label_Peptide enrichment
HCT-116_A1A_Protein	Log2 MS Intensity in HCT-116_Biological replicate 1_Technical replicate 1_Apical label_Protein enrichment
HCT-116_A2A_Protein	Log2 MS Intensity in HCT-116_Biological replicate 1_Technical replicate 2_Apical label_Protein enrichment
HCT-116_A1B_Protein	Log2 MS Intensity in HCT-116_Biological replicate 1_Technical replicate 1_Basolateral label_Protein enrichment
HCT-116_A2B_Protein	Log2 MS Intensity in HCT-116_Biological replicate 1_Technical replicate 2_Basolateral label_Protein enrichment
HCT-116_B1A_Protein	Log2 MS Intensity in HCT-116_Biological replicate 2_Technical replicate 1_Apical label_Protein enrichment
HCT-116_B2A_Protein	Log2 MS Intensity in HCT-116_Biological replicate 2_Technical replicate 2_Apical label_Protein enrichment
HCT-116_B1B_Protein	Log2 MS Intensity in HCT-116_Biological replicate 2_Technical replicate 1_Basolateral label_Protein enrichment
HCT-116_B2B_Protein	Log2 MS Intensity in HCT-116_Biological replicate 2_Technical replicate 2_Basolateral label_Protein enrichment
HCT-116_C1A_Protein	Log2 MS Intensity in HCT-116_Biological replicate 3_Technical replicate 1_Apical label_Protein enrichment
HCT-116_C2A_Protein	Log2 MS Intensity in HCT-116_Biological replicate 3_Technical replicate 2_Apical label_Protein enrichment
HCT-116_C1B_Protein	Log2 MS Intensity in HCT-116_Biological replicate 3_Technical replicate 1_Basolateral label_Protein enrichment
HCT-116_C2B_Protein	Log2 MS Intensity in HCT-116_Biological replicate 3_Technical replicate 2_Basolateral label_Protein enrichment
HT-29_A1A_Protein	Log2 MS Intensity in HT-29_Biological replicate 1_Technical replicate 1_Apical label_Protein enrichment
HT-29_A2A_Protein	Log2 MS Intensity in HT-29_Biological replicate 1_Technical replicate 2_Apical label_Protein enrichment
HT-29_A1B_Protein	Log2 MS Intensity in HT-29_Biological replicate 1_Technical replicate 1_Basolateral label_Protein enrichment
HT-29_A2B_Protein	Log2 MS Intensity in HT-29_Biological replicate 1_Technical replicate 2_Basolateral label_Protein enrichment
HT-29_B1A_Protein	Log2 MS Intensity in HT-29_Biological replicate 2_Technical replicate 1_Apical label_Protein enrichment
HT-29_B2A_Protein	Log2 MS Intensity in HT-29_Biological replicate 2_Technical replicate 2_Apical label_Protein enrichment
HT-29_B1B_Protein	Log2 MS Intensity in HT-29_Biological replicate 2_Technical replicate 1_Basolateral label_Protein enrichment
HT-29_B2B_Protein	Log2 MS Intensity in HT-29_Biological replicate 2_Technical replicate 2_Basolateral label_Protein enrichment
HT-29_C1A_Protein	Log2 MS Intensity in HT-29_Biological replicate 3_Technical replicate 1_Apical label_Protein enrichment
HT-29_C2A_Protein	Log2 MS Intensity in HT-29_Biological replicate 3_Technical replicate 2_Apical label_Protein enrichment
HT-29_C1B_Protein	Log2 MS Intensity in HT-29_Biological replicate 3_Technical replicate 1_Basolateral label_Protein enrichment
HT-29_C2B_Protein	Log2 MS Intensity in HT-29_Biological replicate 3_Technical replicate 2_Basolateral label_Protein enrichment
Assigned Modifications_	A mass shift attached to a specific residue in a peptide
Biotin	It indicates the presence of Sulfo-NHS-SS-biotin remnant in a peptide
Student's T-test Significant HCT-116_Apical_Peptide_HCT-116_Basolateral_Peptide	Significant difference (t-test) between apical and basolateral peptide enrichment in HCT-116 cells
Student's T-test Significant HT-29_Apical_Peptide_HT-29_Basolateral_Peptide	Significant difference (t-test) between apical and basolateral peptide enrichment in HT-29 cells
Student's T-test Significant HCT-116_Apical_Protein_HCT-116_Basolateral_Protein	Significant difference (t-test) between apical and basolateral protein enrichment in HCT-116 cells
Student's T-test Significant HT-29_Apical_Protein_HT-29_Basolateral_Protein	Significant difference (t-test) between apical and basolateral protein enrichment in HT-29 cells
Student's T-test significant	Overall t-test significance (this indicates those sample types, where the abundance of the detected peptide is significantly shifted apically or basolaterally)
Start	The starting position of the peptide in the protein
End	The end position of the peptide in the protein
Mean	Average peptide intensity across all samples
Mean HCT-116-A1_Peptide	Average peptide intensity in the first technical replicates (apical and basolateral) from the first biological replicate of HCT-116 cells (peptide enrichment)
Mean HCT-116-A2_Peptide	Average peptide intensity in the second technical replicates (apical and basolateral) from the first biological replicate of HCT-116 cells (peptide enrichment)
Mean HCT-116-B1_Peptide	Average peptide intensity in the first technical replicates (apical and basolateral) from the second biological replicate of HCT-116 cells (peptide enrichment)
Mean HCT-116-B2_Peptide	Average peptide intensity in the second technical replicates (apical and basolateral) from the second biological replicate of HCT-116 cells (peptide enrichment)
Mean HCT-116-C1_Peptide	Average peptide intensity in the first technical replicates (apical and basolateral) from the third biological replicate of HCT-116 cells (peptide enrichment)
Mean HCT-116-C2_Peptide	Average peptide intensity in the second technical replicates (apical and basolateral) from the third biological replicate of HCT-116 cells (peptide enrichment)
Mean HT-29-A1_Peptide	Average peptide intensity in the first technical replicates (apical and basolateral) from the first biological replicate of HT-29 cells (peptide enrichment)
Mean HT-29-A2_Peptide	Average peptide intensity in the second technical replicates (apical and basolateral) from the first biological replicate of HT-29 cells (peptide enrichment)
Mean HT-29-B1_Peptide	Average peptide intensity in the first technical replicates (apical and basolateral) from the second biological replicate of HT-29 cells (peptide enrichment)
Mean HT-29-B2_Peptide	Average peptide intensity in the second technical replicates (apical and basolateral) from the second biological replicate of HT-29 cells (peptide enrichment)
Mean HT-29-C1_Peptide	Average peptide intensity in the first technical replicates (apical and basolateral) from the third biological replicate of HT-29 cells (peptide enrichment)
Mean HT-29-C2_Peptide	Average peptide intensity in the second technical replicates (apical and basolateral) from the third biological replicate of HT-29 cells (peptide enrichment)
Mean HCT-116-A1_Protein	Average peptide intensity in the first technical replicates (apical and basolateral) from the first biological replicate of HCT-116 cells (protein enrichment)
Mean HCT-116-A2_Protein	Average peptide intensity in the second technical replicates (apical and basolateral) from the first biological replicate of HCT-116 cells (protein enrichment)
Mean HCT-116-B1_Protein	Average peptide intensity in the first technical replicates (apical and basolateral) from the second biological replicate of HCT-116 cells (protein enrichment)
Mean HCT-116-B2_Protein	Average peptide intensity in the second technical replicates (apical and basolateral) from the second biological replicate of HCT-116 cells (protein enrichment)
Mean HCT-116-C1_Protein	Average peptide intensity in the first technical replicates (apical and basolateral) from the third biological replicate of HCT-116 cells (protein enrichment)
Mean HCT-116-C2_Protein	Average peptide intensity in the second technical replicates (apical and basolateral) from the third biological replicate of HCT-116 cells (protein enrichment)
Mean HT-29-A1_Protein	Average peptide intensity in the first technical replicates (apical and basolateral) from the first biological replicate of HT-29 cells (protein enrichment)
Mean HT-29-A2_Protein	Average peptide intensity in the second technical replicates (apical and basolateral) from the first biological replicate of HT-29 cells (protein enrichment)
Mean HT-29-B1_Protein	Average peptide intensity in the first technical replicates (apical and basolateral) from the second biological replicate of HT-29 cells (protein enrichment)
Mean HT-29-B2_Protein	Average peptide intensity in the second technical replicates (apical and basolateral) from the second biological replicate of HT-29 cells (protein enrichment)
Mean HT-29-C1_Protein	Average peptide intensity in the first technical replicates (apical and basolateral) from the third biological replicate of HT-29 cells (protein enrichment)
Mean HT-29-C2_Protein	Average peptide intensity in the second technical replicates (apical and basolateral) from the third biological replicate of HT-29 cells (protein enrichment)
Mean_	Average peptide intensity across all samples
Mean HCT-116_Peptide	Average peptide intensity across all HCT-116 peptide enriched samples
Mean HT-29_Peptide	Average peptide intensity across all HT-29 peptide enriched samples
Mean HCT-116_Protein	Average peptide intensity across all HCT-116 protein enriched samples
Mean HT-29_Protein	Average peptide intensity across all HT-29 protein enriched samples
-Log Student's T-test p-value HCT-116_Apical_Peptide_HCT-116_Basolateral_Peptide	Negative log-transformed p-value from t-test (apical vs basolateral peptide enrichment samples from HCT-116 cells)
Student's T-test q-value HCT-116_Apical_Peptide_HCT-116_Basolateral_Peptide	Adjusted p-value (q-value, FDR-corrected) from t-test (apical vs basolateral peptide enrichment samples from HCT-116 cells)
Student's T-test Difference HCT-116_Apical_Peptide_HCT-116_Basolateral_Peptide	Difference of the average log2Apical intensity and average log2Basolateral intensity in peptide enrichment samples from HCT-116 cells
Student's T-test Test statistic HCT-116_Apical_Peptide_HCT-116_Basolateral_Peptide	T-test statistic for apical vs basolateral peptide enrichment samples in the case of HCT-116 cells
-Log Student's T-test p-value HT-29_Apical_Peptide_HT-29_Basolateral_Peptide	Negative log-transformed p-value from t-test (apical vs basolateral peptide enrichment samples from HT-29 cells)
Student's T-test q-value HT-29_Apical_Peptide_HT-29_Basolateral_Peptide	Adjusted p-value (q-value, FDR-corrected) from t-test (apical vs basolateral peptide enrichment samples from HT-29 cells)
Student's T-test Difference HT-29_Apical_Peptide_HT-29_Basolateral_Peptide	Difference of the average log2Apical intensity and average log2Basolateral intensity in peptide enrichment samples from HT-29 cells
Student's T-test Test statistic HT-29_Apical_Peptide_HT-29_Basolateral_Peptide	T-test statistic for apical vs basolateral peptide enrichment samples in the case of HT-29 cells
-Log Student's T-test p-value HCT-116_Apical_Protein_HCT-116_Basolateral_Protein	Negative log-transformed p-value from t-test (apical vs basolateral protein enrichment samples from HCT-116 cells)
Student's T-test q-value HCT-116_Apical_Protein_HCT-116_Basolateral_Protein	Adjusted p-value (q-value, FDR-corrected) from t-test (apical vs basolateral protein enrichment samples from HCT-116 cells)
Student's T-test Difference HCT-116_Apical_Protein_HCT-116_Basolateral_Protein	Difference of the average log2Apical intensity and average log2Basolateral intensity in protein enrichment samples from HCT-116 cells
Student's T-test Test statistic HCT-116_Apical_Protein_HCT-116_Basolateral_Protein	T-test statistic for apical vs basolateral protein enrichment samples in the case of HCT-116 cells
-Log Student's T-test p-value HT-29_Apical_Protein_HT-29_Basolateral_Protein	Negative log-transformed p-value from t-test (apical vs basolateral protein enrichment samples from HT-29 cells)
Student's T-test q-value HT-29_Apical_Protein_HT-29_Basolateral_Protein	Adjusted p-value (q-value, FDR-corrected) from t-test (apical vs basolateral protein enrichment samples from HT-29 cells)
Student's T-test Difference HT-29_Apical_Protein_HT-29_Basolateral_Protein	Difference of the average log2Apical intensity and average log2Basolateral intensity in protein enrichment samples from HT-29 cells
Student's T-test Test statistic HT-29_Apical_Protein_HT-29_Basolateral_Protein	T-test statistic for apical vs basolateral protein enrichment samples in the case of HT-29 cells
Modified Sequence	Peptide sequence with modification(s)
Protein	UniProt ID and entry of the protein
Peptide Sequence	Peptide sequence without modification(s)
Prev AA	Previous amino acid
Next AA	Next amino acid
Peptide Length	Peptide Length
Charges	Peptide charges
Assigned Modifications	A mass shift attached to a specific residue in a peptide and position(s) of appropriate residue(s) within the peptide
Protein ID	UniProt identification number
Entry Name	UniProt protein name
Gene	UniProt gene name
Protein Description	UniProt protein description
Mapped Genes	The set of genes to which identified peptide are assigned based on database mapping
Mapped Proteins	The set of proteins to which identified peptide are assigned based on database mapping
TM	CCTOP TmFilter result (yes: transmembrane protein; no: not transmembrane protein; unk: unknown)
Topology	CCTOP (for transmembrane proteins) or UniProt subcellular localisation (for not transmembrane proteins) of peptide is extra-cytosolic (OK) or not (notOK) or unknown (NaN)

## Sheet: Peptide_data
HCT-116_A1A_Peptide	HCT-116_A2A_Peptide	HCT-116_A1B_Peptide	HCT-116_A2B_Peptide	HCT-116_B1A_Peptide	HCT-116_B2A_Peptide	HCT-116_B1B_Peptide	HCT-116_B2B_Peptide	HCT-116_C1A_Peptide	HCT-116_C2A_Peptide	HCT-116_C1B_Peptide	HCT-116_C2B_Peptide	HT-29_A1A_Peptide	HT-29_A2A_Peptide	HT-29_A1B_Peptide	HT-29_A2B_Peptide	HT-29_B1A_Peptide	HT-29_B2A_Peptide	HT-29_B1B_Peptide	HT-29_B2B_Peptide	HT-29_C1A_Peptide	HT-29_C2A_Peptide	HT-29_C1B_Peptide	HT-29_C2B_Peptide	HCT-116_A1A_Protein	HCT-116_A2A_Protein	HCT-116_A1B_Protein	HCT-116_A2B_Protein	HCT-116_B1A_Protein	HCT-116_B2A_Protein	HCT-116_B1B_Protein	HCT-116_B2B_Protein	HCT-116_C1A_Protein	HCT-116_C2A_Protein	HCT-116_C1B_Protein	HCT-116_C2B_Protein	HT-29_A1A_Protein	HT-29_A2A_Protein	HT-29_A1B_Protein	HT-29_A2B_Protein	HT-29_B1A_Protein	HT-29_B2A_Protein	HT-29_B1B_Protein	HT-29_B2B_Protein	HT-29_C1A_Protein	HT-29_C2A_Protein	HT-29_C1B_Protein	HT-29_C2B_Protein	Assigned Modifications_	Biotin
NaN	NaN	NaN	NaN	NaN	NaN	NaN	NaN	NaN	NaN	NaN	NaN	NaN	NaN	NaN	NaN	NaN	NaN	NaN	NaN	NaN	NaN	NaN	NaN	20.778	21.6711	22.7575	22.4039	21.9428	22.1765	22.2117	21.9842	21.7655	22.7035	22.3439	20.9731	24.5907	24.7804	24.3609	24.1011	24.6325	24.9644	24.3104	23.7467	24.2917	24.5114	24.6472	24.4487
NaN	NaN	NaN	NaN	NaN	NaN	NaN	NaN	NaN	NaN	NaN	NaN	NaN	NaN	NaN	NaN	NaN	NaN	NaN	NaN	NaN	NaN	NaN	NaN	NaN	22.5142	22.5142	NaN	22.6849	22.5142	22.3207	NaN	NaN	NaN	NaN	NaN	NaN	NaN	NaN	NaN	NaN	NaN	NaN	NaN	NaN	NaN	NaN	NaN
NaN	NaN	NaN	NaN	NaN	NaN	NaN	NaN	NaN	NaN	NaN	NaN	NaN	22.4696	NaN	NaN	NaN	NaN	NaN	NaN	NaN	NaN	NaN	NaN	24.6805	25.5882	26.315	25.8367	25.6292	25.5907	25.8013	25.8346	26.6062	25.7079	22.9705	25.7277	25.4776	25.6297	25.7147	25.5717	25.486	25.5053	25.7075	25.6907	25.2225	NaN	25.9005	25.601
NaN	NaN	NaN	NaN	NaN	NaN	NaN	NaN	NaN	NaN	19.402	19.402	NaN	NaN	NaN	NaN	NaN	NaN	NaN	NaN	NaN	NaN	NaN	NaN	NaN	NaN	NaN	NaN	NaN	NaN	NaN	NaN	NaN	NaN	NaN	NaN	NaN	NaN	NaN	NaN	NaN	NaN	NaN	NaN	NaN	NaN	NaN	NaN	_K(145.0197)	+
NaN	NaN	NaN	NaN	NaN	NaN	NaN	NaN	NaN	NaN	20.5765	20.5765	NaN	NaN	NaN	NaN	NaN	NaN	NaN	NaN	NaN	20.3384	NaN	NaN	NaN	NaN	NaN	NaN	NaN	NaN	NaN	NaN	NaN	NaN	NaN	NaN	NaN	NaN	NaN	NaN	NaN	NaN	NaN	NaN	NaN	NaN	NaN	NaN	_K(145.0197)	+
NaN	NaN	21.5927	21.5927	NaN	NaN	NaN	21.5927	NaN	NaN	NaN	NaN	NaN	NaN	NaN	NaN	NaN	NaN	NaN	NaN	NaN	NaN	NaN	NaN	NaN	NaN	NaN	NaN	NaN	NaN	NaN	NaN	NaN	NaN	NaN	NaN	NaN	NaN	NaN	NaN	NaN	NaN	NaN	NaN	NaN	NaN	NaN	NaN	_K(145.0197)	+
NaN	NaN	NaN	NaN	23.2873	NaN	NaN	NaN	NaN	NaN	NaN	NaN	NaN	NaN	NaN	NaN	NaN	NaN	NaN	NaN	NaN	NaN	NaN	NaN	NaN	NaN	NaN	NaN	NaN	NaN	NaN	NaN	NaN	NaN	NaN	NaN	NaN	NaN	NaN	NaN	NaN	NaN	NaN	NaN	NaN	NaN	NaN	NaN	_C(57.0215)
NaN	NaN	NaN	NaN	NaN	NaN	NaN	NaN	NaN	NaN	NaN	NaN	NaN	NaN	NaN	NaN	NaN	NaN	NaN	NaN	NaN	NaN	NaN	NaN	NaN	NaN	NaN	NaN	NaN	NaN	NaN	NaN	NaN	19.4133	NaN	NaN	NaN	NaN	NaN	NaN	NaN	NaN	NaN	NaN	19.8357	NaN	NaN	19.8357	_C(57.0215)
NaN	NaN	NaN	NaN	NaN	NaN	NaN	NaN	NaN	NaN	NaN	NaN	NaN	NaN	NaN	NaN	NaN	NaN	NaN	NaN	NaN	NaN	NaN	NaN	NaN	21.4931	22.2616	22.7603	22.1384	22.387	22.3751	22.1243	NaN	NaN	22.2616	NaN	22.0047	22.2502	22.3998	22.1804	22.3472	22.3713	22.0711	22.0413	NaN	21.8254	22.2157	22.5226
NaN	NaN	NaN	NaN	NaN	NaN	NaN	NaN	NaN	NaN	NaN	NaN	NaN	NaN	NaN	NaN	NaN	NaN	NaN	NaN	NaN	NaN	NaN	19.5554	NaN	NaN	NaN	NaN	NaN	NaN	NaN	NaN	NaN	NaN	NaN	NaN	NaN	NaN	NaN	NaN	NaN	NaN	NaN	NaN	NaN	NaN	NaN	NaN	_K(145.0197)	+
NaN	NaN	NaN	NaN	NaN	NaN	NaN	19.1722	NaN	NaN	NaN	NaN	NaN	NaN	NaN	NaN	NaN	NaN	NaN	NaN	NaN	NaN	NaN	NaN	NaN	NaN	NaN	NaN	NaN	NaN	NaN	NaN	NaN	NaN	NaN	NaN	NaN	NaN	NaN	NaN	NaN	NaN	NaN	NaN	NaN	NaN	NaN	NaN	_K(145.0197)	+
NaN	NaN	NaN	NaN	NaN	NaN	NaN	NaN	NaN	NaN	NaN	NaN	22.2011	21.9103	22.165	22.4126	NaN	NaN	22.1832	NaN	21.5613	21.6799	22.6164	22.5556	21.0785	21.2889	21.9712	21.8437	NaN	21.6871	21.5928	21.4919	NaN	21.7539	NaN	21.4115	23.7222	23.7637	23.6737	23.6296	23.5981	23.5326	23.7918	23.8467	23.3817	23.5162	23.9576	23.8598	_C(57.0215)
NaN	NaN	NaN	NaN	NaN	NaN	NaN	NaN	NaN	NaN	NaN	NaN	NaN	NaN	NaN	NaN	NaN	NaN	NaN	NaN	20.9211	NaN	21.5936	21.2962	NaN	NaN	NaN	NaN	NaN	NaN	NaN	NaN	NaN	NaN	NaN	NaN	NaN	NaN	NaN	20.4299	NaN	NaN	NaN	NaN	20.3926	20.8386	20.4662	19.8575	_C(57.0215)
NaN	NaN	NaN	NaN	NaN	NaN	NaN	NaN	NaN	NaN	NaN	NaN	NaN	NaN	NaN	NaN	NaN	NaN	NaN	NaN	NaN	NaN	NaN	NaN	NaN	NaN	NaN	NaN	NaN	NaN	NaN	NaN	NaN	NaN	NaN	NaN	NaN	NaN	NaN	NaN	NaN	NaN	NaN	NaN	19.6093	19.6093	NaN	NaN
NaN	NaN	NaN	NaN	20.3087	20.3087	NaN	NaN	20.7413	20.5461	19.6881	20.0246	NaN	NaN	NaN	NaN	NaN	NaN	NaN	NaN	NaN	20.6665	20.4695	20.2412	NaN	NaN	NaN	NaN	NaN	NaN	NaN	NaN	NaN	NaN	NaN	NaN	NaN	NaN	NaN	NaN	NaN	NaN	NaN	NaN	NaN	NaN	NaN	NaN	_K(145.0197)	+
NaN	NaN	NaN	NaN	NaN	NaN	NaN	NaN	NaN	NaN	NaN	NaN	NaN	NaN	NaN	NaN	NaN	NaN	NaN	NaN	NaN	NaN	NaN	NaN	NaN	22.1586	NaN	22.8184	NaN	NaN	NaN	NaN	NaN	NaN	NaN	NaN	NaN	NaN	NaN	NaN	NaN	NaN	NaN	NaN	NaN	NaN	NaN	NaN
NaN	NaN	NaN	NaN	NaN	NaN	NaN	NaN	NaN	NaN	NaN	NaN	22.0919	22.0919	NaN	NaN	NaN	NaN	22.0919	22.0919	NaN	NaN	NaN	NaN	NaN	NaN	NaN	NaN	NaN	NaN	NaN	NaN	NaN	NaN	NaN	NaN	NaN	22.2302	22.2567	22.2828	21.1323	22.2399	22.8809	22.2734	NaN	NaN	NaN	NaN	_C(57.0215)
NaN	NaN	NaN	NaN	NaN	NaN	NaN	NaN	NaN	NaN	NaN	NaN	20.631	21.5449	22.0608	21.487	NaN	21.0666	21.5162	21.8585	NaN	NaN	NaN	NaN	22.0762	21.8117	21.7428	22.0192	NaN	NaN	NaN	NaN	NaN	22.5149	21.9192	20.8864	NaN	21.0078	21.8548	22.385	21.5749	21.9806	22.0892	21.7171	21.8697	22.3402	21.8398	21.1181	_C(57.0215)
NaN	NaN	NaN	NaN	NaN	NaN	NaN	NaN	NaN	NaN	NaN	NaN	NaN	20.2681	20.2781	20.288	NaN	NaN	NaN	NaN	NaN	NaN	NaN	NaN	19.397	NaN	NaN	NaN	NaN	NaN	NaN	NaN	NaN	NaN	NaN	NaN	NaN	NaN	NaN	NaN	NaN	NaN	NaN	NaN	NaN	NaN	NaN	NaN	_C(57.0215);_K(57.0215)
NaN	NaN	NaN	NaN	NaN	NaN	NaN	NaN	NaN	NaN	NaN	NaN	NaN	NaN	NaN	NaN	NaN	NaN	NaN	NaN	NaN	NaN	NaN	23.3088	NaN	NaN	NaN	NaN	NaN	NaN	NaN	NaN	NaN	NaN	NaN	NaN	NaN	NaN	NaN	NaN	NaN	NaN	NaN	NaN	NaN	NaN	NaN	NaN	_K(145.0197)	+
NaN	NaN	NaN	NaN	NaN	NaN	NaN	NaN	NaN	NaN	NaN	NaN	NaN	NaN	NaN	21.2781	21.134	NaN	21.4092	NaN	NaN	NaN	21.2781	NaN	NaN	NaN	NaN	NaN	NaN	NaN	NaN	NaN	NaN	NaN	NaN	NaN	NaN	NaN	NaN	NaN	NaN	NaN	NaN	NaN	NaN	NaN	NaN	NaN	_C(57.0215)
NaN	NaN	NaN	NaN	NaN	NaN	NaN	NaN	NaN	NaN	NaN	NaN	NaN	NaN	NaN	NaN	NaN	NaN	NaN	NaN	NaN	NaN	NaN	NaN	NaN	NaN	NaN	NaN	NaN	NaN	NaN	NaN	NaN	NaN	NaN	NaN	NaN	NaN	22.2854	22.2854	22.2841	NaN	22.2866	22.2854	22.3763	NaN	22.1883	NaN
NaN	NaN	NaN	NaN	NaN	NaN	NaN	NaN	NaN	NaN	NaN	NaN	NaN	NaN	NaN	NaN	NaN	NaN	NaN	NaN	NaN	NaN	NaN	NaN	NaN	NaN	NaN	NaN	NaN	NaN	NaN	NaN	NaN	NaN	NaN	NaN	NaN	NaN	NaN	20.0845	NaN	NaN	NaN	20.0845	NaN	NaN	NaN	NaN
NaN	NaN	NaN	NaN	NaN	NaN	NaN	NaN	NaN	NaN	NaN	NaN	NaN	NaN	NaN	NaN	NaN	NaN	NaN	NaN	NaN	NaN	NaN	NaN	NaN	NaN	NaN	NaN	NaN	NaN	NaN	NaN	NaN	NaN	NaN	NaN	21.2842	21.4195	21.5432	NaN	21.1083	20.967	21.6753	21.7634	NaN	NaN	NaN	NaN	_N(0.9840)
NaN	NaN	NaN	NaN	NaN	NaN	NaN	NaN	NaN	NaN	NaN	NaN	NaN	NaN	NaN	NaN	NaN	NaN	NaN	NaN	NaN	NaN	NaN	NaN	22.8219	24.136	24.6511	23.8694	23.9058	24.1456	24.1051	23.8579	24.6432	24.1895	22.8497	23.8023	26.3492	26.4555	25.643	25.4508	26.1782	26.3436	25.8846	25.6521	25.9059	25.786	26.1606	26.254
NaN	NaN	NaN	NaN	NaN	NaN	NaN	NaN	NaN	NaN	NaN	NaN	NaN	NaN	NaN	NaN	NaN	NaN	NaN	NaN	NaN	NaN	NaN	NaN	NaN	NaN	NaN	NaN	NaN	NaN	NaN	NaN	NaN	19.5898	19.5898	NaN	NaN	NaN	NaN	NaN	NaN	NaN	NaN	NaN	NaN	NaN	NaN	NaN
NaN	NaN	NaN	NaN	NaN	NaN	NaN	NaN	NaN	NaN	NaN	NaN	NaN	NaN	NaN	NaN	NaN	NaN	NaN	NaN	NaN	NaN	NaN	NaN	NaN	22.0091	22.0091	NaN	NaN	NaN	NaN	22.0091	NaN	NaN	NaN	NaN	NaN	NaN	21.5798	NaN	NaN	21.5798	21.5798	NaN	NaN	NaN	NaN	NaN
NaN	NaN	NaN	NaN	NaN	NaN	NaN	NaN	NaN	NaN	NaN	NaN	NaN	NaN	NaN	NaN	NaN	NaN	NaN	NaN	NaN	NaN	NaN	NaN	21.6013	NaN	NaN	NaN	NaN	NaN	NaN	NaN	NaN	NaN	NaN	NaN	NaN	NaN	NaN	NaN	NaN	NaN	NaN	NaN	NaN	NaN	NaN	NaN
NaN	NaN	NaN	NaN	NaN	NaN	NaN	NaN	NaN	NaN	NaN	NaN	NaN	NaN	NaN	NaN	NaN	NaN	NaN	NaN	NaN	NaN	NaN	NaN	20.2057	21.1373	22.029	21.6015	21.2525	NaN	21.5119	21.388	21.388	NaN	NaN	21.388	NaN	NaN	NaN	NaN	20.852	21.4577	21.6999	21.206	NaN	NaN	NaN	21.3374	_C(57.0215)
NaN	NaN	NaN	NaN	NaN	NaN	NaN	NaN	NaN	NaN	NaN	NaN	NaN	NaN	NaN	NaN	NaN	NaN	NaN	NaN	NaN	NaN	NaN	NaN	NaN	NaN	NaN	NaN	NaN	NaN	NaN	NaN	20.6414	20.6414	NaN	NaN	NaN	NaN	NaN	NaN	NaN	NaN	NaN	NaN	21.2889	20.3327	NaN	21.8589	_C(57.0215)
NaN	NaN	NaN	NaN	NaN	NaN	NaN	NaN	NaN	NaN	NaN	NaN	NaN	NaN	NaN	NaN	NaN	NaN	NaN	NaN	NaN	NaN	NaN	NaN	NaN	NaN	NaN	NaN	NaN	NaN	NaN	21.0786	NaN	21.0786	NaN	NaN	NaN	NaN	NaN	NaN	NaN	NaN	NaN	NaN	NaN	NaN	NaN	NaN
NaN	NaN	NaN	NaN	NaN	NaN	NaN	NaN	NaN	NaN	NaN	NaN	21.9651	21.3327	NaN	22.4033	21.6382	NaN	22.2315	21.9651	21.9651	NaN	NaN	NaN	NaN	NaN	NaN	NaN	NaN	NaN	NaN	NaN	NaN	NaN	NaN	NaN	NaN	NaN	NaN	NaN	NaN	NaN	NaN	NaN	NaN	NaN	NaN	NaN	_K(145.0197)	+
NaN	NaN	NaN	NaN	NaN	NaN	NaN	NaN	NaN	NaN	NaN	NaN	NaN	NaN	NaN	NaN	NaN	NaN	NaN	NaN	20.0026	NaN	21.2036	20.7246	NaN	NaN	NaN	NaN	NaN	NaN	NaN	NaN	NaN	NaN	NaN	NaN	NaN	NaN	NaN	NaN	NaN	NaN	NaN	NaN	NaN	NaN	NaN	NaN	_C(57.0215)
NaN	NaN	NaN	NaN	NaN	NaN	NaN	NaN	NaN	NaN	NaN	NaN	NaN	NaN	NaN	NaN	NaN	NaN	NaN	NaN	NaN	NaN	NaN	NaN	NaN	NaN	NaN	NaN	NaN	22.8156	NaN	22.4982	NaN	NaN	NaN	NaN	NaN	NaN	NaN	NaN	NaN	NaN	NaN	NaN	NaN	NaN	NaN	NaN
NaN	NaN	NaN	NaN	NaN	NaN	NaN	NaN	NaN	NaN	NaN	NaN	NaN	NaN	NaN	NaN	NaN	NaN	NaN	NaN	NaN	NaN	19.7857	NaN	NaN	NaN	NaN	NaN	NaN	NaN	NaN	NaN	NaN	NaN	NaN	NaN	NaN	NaN	NaN	NaN	NaN	NaN	NaN	NaN	NaN	NaN	NaN	NaN	_K(145.0197)	+
NaN	NaN	NaN	NaN	NaN	NaN	NaN	NaN	NaN	NaN	NaN	NaN	NaN	NaN	NaN	NaN	NaN	NaN	NaN	NaN	NaN	NaN	NaN	NaN	NaN	NaN	NaN	NaN	NaN	NaN	NaN	NaN	NaN	18.0081	NaN	NaN	NaN	NaN	NaN	NaN	NaN	NaN	NaN	NaN	NaN	NaN	NaN	NaN
NaN	NaN	NaN	NaN	NaN	NaN	NaN	NaN	NaN	NaN	NaN	NaN	NaN	NaN	NaN	NaN	NaN	NaN	NaN	NaN	NaN	NaN	NaN	NaN	NaN	21.0074	21.6534	22.098	21.4116	NaN	21.8605	21.6534	22.3745	21.5621	20.1454	21.7393	23.8407	23.9464	23.8827	23.772	23.6072	24.1054	24.0783	23.5687	24.0753	23.9868	23.6112	23.7251
NaN	NaN	NaN	NaN	NaN	NaN	NaN	NaN	18.9551	NaN	NaN	NaN	NaN	NaN	NaN	20.8933	20.8514	20.8933	20.934	NaN	20.3578	21.0926	21.283	20.662	NaN	NaN	NaN	NaN	NaN	NaN	NaN	NaN	NaN	NaN	NaN	NaN	NaN	NaN	NaN	NaN	20.2808	NaN	NaN	NaN	20.4954	20.2896	20.0286	20.2719	_K(145.0197)	+
NaN	NaN	NaN	NaN	NaN	NaN	NaN	NaN	NaN	NaN	NaN	NaN	NaN	NaN	NaN	NaN	NaN	NaN	NaN	NaN	NaN	NaN	NaN	NaN	21.2193	21.3306	22.1254	22.0623	21.2843	21.488	22.0895	21.9585	21.7424	NaN	NaN	21.7424	NaN	NaN	NaN	NaN	NaN	NaN	NaN	NaN	NaN	NaN	NaN	NaN
NaN	NaN	NaN	NaN	NaN	NaN	NaN	NaN	NaN	NaN	NaN	NaN	NaN	NaN	NaN	NaN	NaN	NaN	NaN	NaN	NaN	NaN	NaN	NaN	NaN	NaN	NaN	NaN	NaN	NaN	20.7446	NaN	NaN	NaN	NaN	NaN	NaN	NaN	NaN	NaN	NaN	NaN	NaN	NaN	NaN	NaN	NaN	NaN
NaN	NaN	NaN	NaN	18.7177	NaN	NaN	18.7177	NaN	NaN	NaN	NaN	NaN	NaN	NaN	NaN	NaN	NaN	NaN	NaN	NaN	NaN	NaN	NaN	24.6483	26.0406	26.0982	24.7948	25.6464	25.943	25.4428	25.0029	NaN	25.5482	NaN	NaN	23.8507	23.7144	23.1813	23.3746	23.2346	23.7085	23.8162	23.382	NaN	NaN	NaN	NaN
NaN	NaN	NaN	NaN	NaN	NaN	NaN	NaN	NaN	NaN	NaN	NaN	NaN	NaN	NaN	NaN	NaN	NaN	NaN	NaN	NaN	NaN	NaN	NaN	NaN	NaN	NaN	NaN	NaN	NaN	NaN	NaN	NaN	NaN	NaN	NaN	25.4621	25.6677	25.7873	25.5992	25.0909	25.9412	26.0274	25.2428	NaN	NaN	NaN	NaN
NaN	NaN	NaN	NaN	NaN	NaN	NaN	NaN	NaN	NaN	NaN	NaN	NaN	NaN	NaN	NaN	NaN	NaN	NaN	NaN	NaN	NaN	NaN	NaN	NaN	NaN	NaN	NaN	NaN	NaN	NaN	NaN	NaN	NaN	NaN	NaN	NaN	21.8145	21.8145	NaN	21.1381	NaN	22.2732	21.8145	22.3826	21.3223	20.8641	22.1809
NaN	NaN	NaN	NaN	NaN	NaN	NaN	NaN	NaN	NaN	NaN	NaN	NaN	NaN	NaN	NaN	NaN	NaN	NaN	NaN	NaN	NaN	NaN	NaN	21.3026	21.9672	22.0387	21.4143	21.8474	21.7896	21.5739	21.6408	21.7171	21.5172	NaN	21.8926	20.0482	20.239	20.4076	NaN	20.239	20.0569	NaN	20.4008	19.9772	20.239	20.4606	NaN
NaN	NaN	NaN	NaN	NaN	NaN	NaN	NaN	NaN	NaN	NaN	NaN	NaN	NaN	NaN	NaN	NaN	NaN	NaN	NaN	NaN	NaN	NaN	NaN	NaN	NaN	NaN	NaN	NaN	NaN	NaN	NaN	NaN	NaN	NaN	NaN	NaN	NaN	NaN	NaN	19.5565	18.6543	NaN	20.1073	NaN	NaN	NaN	NaN
NaN	NaN	NaN	NaN	NaN	NaN	NaN	NaN	NaN	NaN	NaN	NaN	NaN	NaN	NaN	NaN	NaN	NaN	NaN	NaN	NaN	NaN	NaN	NaN	NaN	NaN	NaN	NaN	NaN	NaN	NaN	NaN	NaN	21.6844	20.8444	18.5925	NaN	NaN	NaN	NaN	NaN	NaN	NaN	NaN	NaN	NaN	NaN	NaN
NaN	NaN	NaN	NaN	NaN	NaN	20.3923	20.3923	NaN	NaN	20.3923	20.3923	21.9623	22.6026	22.6109	21.9752	NaN	22.0084	NaN	22.5807	22.0748	22.0059	22.5343	22.5824	NaN	NaN	20.958	20.958	20.7575	19.9121	21.134	21.5579	NaN	NaN	NaN	NaN	21.4443	21.7131	21.8653	21.6258	21.5381	21.2973	21.791	21.966	NaN	NaN	NaN	NaN	_C(57.0215)
NaN	NaN	NaN	NaN	NaN	NaN	19.3789	NaN	NaN	NaN	NaN	NaN	NaN	22.4799	NaN	NaN	NaN	NaN	NaN	NaN	NaN	NaN	NaN	NaN	NaN	NaN	NaN	NaN	NaN	NaN	NaN	NaN	NaN	NaN	NaN	NaN	NaN	NaN	NaN	NaN	NaN	NaN	NaN	NaN	NaN	NaN	NaN	NaN	_C(57.0215);_N(0.9840)
NaN	20.2773	NaN	NaN	NaN	NaN	NaN	NaN	NaN	NaN	NaN	NaN	NaN	NaN	NaN	NaN	19.8105	NaN	NaN	NaN	NaN	NaN	NaN	NaN	NaN	NaN	NaN	NaN	NaN	NaN	NaN	NaN	NaN	NaN	NaN	NaN	NaN	NaN	NaN	NaN	NaN	NaN	NaN	NaN	NaN	NaN	NaN	NaN	_C(57.0215);_N(0.9840)
NaN	NaN	NaN	NaN	NaN	NaN	NaN	NaN	20.203	NaN	19.6535	19.9542	22.347	NaN	22.476	NaN	NaN	22.4695	22.4129	22.354	22.3099	NaN	22.5091	22.4129	NaN	NaN	NaN	NaN	NaN	NaN	NaN	NaN	NaN	NaN	NaN	NaN	NaN	21.625	NaN	NaN	NaN	NaN	NaN	NaN	NaN	NaN	NaN	NaN	_C(57.0215)
NaN	NaN	NaN	NaN	NaN	NaN	NaN	NaN	NaN	NaN	NaN	NaN	22.813	22.3191	22.3813	22.8574	22.4335	22.4552	22.773	22.7556	22.7111	22.1534	22.5083	22.9613	NaN	NaN	NaN	NaN	NaN	NaN	NaN	NaN	NaN	NaN	NaN	NaN	NaN	NaN	NaN	NaN	NaN	NaN	NaN	NaN	NaN	NaN	NaN	NaN	_C(57.0215)
NaN	NaN	NaN	NaN	NaN	NaN	NaN	NaN	20.3853	NaN	20.5978	20.4954	23.9208	NaN	NaN	NaN	NaN	NaN	NaN	NaN	22.9333	23.3673	24.5016	24.3199	NaN	22.1506	22.3828	22.5827	22.3828	22.4248	NaN	22.3395	22.3828	22.4211	NaN	22.3434	22.7441	22.5021	22.2112	NaN	22.1718	22.5021	22.7707	NaN	NaN	22.7007	NaN	22.2718	_C(57.0215)
NaN	NaN	NaN	NaN	NaN	NaN	NaN	NaN	NaN	NaN	NaN	NaN	NaN	NaN	NaN	NaN	NaN	NaN	NaN	NaN	NaN	NaN	NaN	NaN	NaN	NaN	21.023	21.023	NaN	NaN	NaN	NaN	21.6755	20.7991	19.7991	21.2169	23.6418	23.3246	23.6944	23.9457	23.6464	23.5208	23.6899	23.8022	23.3772	23.3794	23.9104	23.9089
NaN	NaN	NaN	NaN	NaN	NaN	NaN	NaN	NaN	NaN	NaN	NaN	NaN	NaN	NaN	NaN	NaN	NaN	NaN	NaN	NaN	NaN	NaN	NaN	NaN	NaN	NaN	NaN	NaN	NaN	NaN	NaN	20.3391	20.5999	NaN	20.0205	NaN	24.0707	NaN	NaN	23.9117	NaN	24.2139	24.0707	23.5231	24.1106	24.4667	24.0297
NaN	NaN	NaN	NaN	NaN	NaN	NaN	NaN	NaN	NaN	NaN	NaN	NaN	NaN	NaN	NaN	NaN	NaN	NaN	NaN	NaN	NaN	NaN	NaN	NaN	NaN	NaN	NaN	NaN	NaN	NaN	NaN	NaN	NaN	NaN	NaN	NaN	NaN	NaN	NaN	NaN	NaN	NaN	25.5279	NaN	NaN	NaN	NaN
NaN	NaN	NaN	NaN	NaN	NaN	NaN	NaN	NaN	NaN	NaN	NaN	NaN	NaN	NaN	NaN	NaN	NaN	NaN	NaN	NaN	NaN	NaN	NaN	NaN	NaN	NaN	NaN	NaN	NaN	NaN	NaN	NaN	NaN	NaN	NaN	NaN	NaN	21.6286	21.6286	NaN	NaN	NaN	NaN	NaN	NaN	NaN	NaN
NaN	NaN	NaN	NaN	NaN	NaN	NaN	NaN	NaN	NaN	NaN	NaN	NaN	NaN	NaN	NaN	NaN	NaN	NaN	NaN	NaN	NaN	NaN	NaN	NaN	NaN	NaN	NaN	NaN	NaN	NaN	NaN	NaN	21.3785	21.3785	NaN	NaN	NaN	NaN	NaN	NaN	NaN	NaN	NaN	NaN	NaN	NaN	NaN
NaN	NaN	NaN	NaN	NaN	NaN	NaN	NaN	NaN	NaN	NaN	NaN	NaN	NaN	NaN	NaN	NaN	NaN	NaN	NaN	NaN	NaN	NaN	NaN	NaN	NaN	NaN	NaN	NaN	NaN	NaN	NaN	NaN	NaN	20.6523	NaN	NaN	NaN	NaN	NaN	NaN	NaN	NaN	NaN	NaN	NaN	NaN	NaN	_N(0.9840)
NaN	NaN	NaN	NaN	NaN	NaN	NaN	NaN	NaN	NaN	NaN	NaN	NaN	NaN	NaN	NaN	NaN	NaN	NaN	NaN	NaN	NaN	NaN	NaN	NaN	NaN	NaN	NaN	NaN	NaN	NaN	NaN	NaN	NaN	NaN	NaN	NaN	NaN	NaN	NaN	NaN	NaN	22.8992	NaN	NaN	NaN	NaN	NaN
NaN	NaN	NaN	NaN	NaN	NaN	NaN	NaN	NaN	NaN	NaN	NaN	NaN	NaN	NaN	NaN	NaN	NaN	NaN	NaN	NaN	20.3619	NaN	NaN	NaN	NaN	NaN	NaN	NaN	NaN	NaN	NaN	NaN	NaN	NaN	NaN	NaN	NaN	NaN	NaN	NaN	NaN	NaN	NaN	NaN	NaN	NaN	NaN	_K(145.0197)	+
NaN	NaN	NaN	NaN	NaN	NaN	NaN	NaN	NaN	NaN	NaN	NaN	21.3599	NaN	22.1078	NaN	NaN	NaN	NaN	21.7818	NaN	NaN	NaN	NaN	NaN	NaN	NaN	NaN	NaN	NaN	NaN	NaN	NaN	NaN	NaN	NaN	NaN	NaN	NaN	NaN	NaN	NaN	NaN	NaN	NaN	NaN	NaN	NaN	_C(57.0215)
NaN	NaN	NaN	NaN	NaN	NaN	NaN	NaN	NaN	NaN	NaN	NaN	NaN	NaN	NaN	NaN	NaN	NaN	NaN	NaN	NaN	NaN	21.2439	NaN	NaN	NaN	NaN	NaN	NaN	NaN	NaN	NaN	NaN	NaN	NaN	NaN	NaN	NaN	NaN	NaN	NaN	NaN	NaN	NaN	NaN	NaN	NaN	NaN	_C(57.0215);_K(145.0197)	+
NaN	NaN	NaN	NaN	NaN	NaN	NaN	NaN	NaN	NaN	NaN	NaN	NaN	21.309	NaN	NaN	NaN	21.309	21.309	NaN	NaN	NaN	NaN	NaN	NaN	NaN	NaN	NaN	NaN	NaN	NaN	NaN	NaN	NaN	NaN	NaN	NaN	NaN	NaN	NaN	NaN	NaN	NaN	NaN	NaN	NaN	NaN	NaN	_C(57.0215);_K(145.0197)	+
NaN	NaN	NaN	NaN	NaN	NaN	NaN	NaN	NaN	NaN	NaN	NaN	NaN	NaN	NaN	NaN	NaN	NaN	NaN	NaN	NaN	NaN	NaN	NaN	NaN	NaN	NaN	NaN	NaN	NaN	NaN	NaN	NaN	NaN	NaN	NaN	24.5342	24.2379	23.8647	NaN	NaN	NaN	NaN	NaN	24.2379	23.9855	NaN	24.4527
NaN	NaN	NaN	NaN	NaN	NaN	NaN	NaN	NaN	NaN	NaN	NaN	NaN	NaN	NaN	NaN	NaN	NaN	NaN	NaN	NaN	NaN	NaN	NaN	NaN	NaN	NaN	NaN	NaN	NaN	NaN	NaN	NaN	NaN	NaN	NaN	22.8636	22.5228	21.9764	22.4505	22.4151	22.308	22.5557	22.6464	NaN	21.9652	NaN	22.8696	_N(0.9840)
NaN	NaN	NaN	NaN	NaN	NaN	NaN	NaN	NaN	NaN	NaN	NaN	NaN	NaN	NaN	NaN	NaN	NaN	NaN	NaN	NaN	NaN	NaN	NaN	NaN	NaN	NaN	NaN	NaN	NaN	NaN	NaN	NaN	NaN	NaN	NaN	NaN	NaN	NaN	NaN	NaN	NaN	NaN	NaN	NaN	NaN	NaN	18.8513
NaN	NaN	NaN	NaN	NaN	NaN	NaN	NaN	NaN	NaN	NaN	NaN	NaN	NaN	NaN	NaN	NaN	NaN	NaN	NaN	NaN	NaN	NaN	NaN	NaN	NaN	NaN	21.1256	NaN	NaN	NaN	NaN	NaN	NaN	NaN	NaN	22.8768	NaN	NaN	NaN	NaN	NaN	NaN	NaN	23.3511	NaN	22.1655	NaN
NaN	NaN	NaN	NaN	NaN	NaN	NaN	NaN	NaN	NaN	NaN	NaN	NaN	NaN	NaN	NaN	NaN	NaN	NaN	NaN	NaN	NaN	NaN	NaN	NaN	NaN	NaN	NaN	NaN	NaN	NaN	NaN	NaN	20.2556	NaN	NaN	NaN	NaN	NaN	NaN	NaN	NaN	NaN	NaN	NaN	NaN	NaN	NaN
NaN	NaN	NaN	NaN	NaN	NaN	NaN	NaN	NaN	NaN	NaN	NaN	NaN	NaN	NaN	NaN	NaN	NaN	NaN	NaN	NaN	NaN	NaN	NaN	21.6274	NaN	22.6902	NaN	NaN	NaN	22.2545	NaN	22.2545	22.2545	NaN	NaN	NaN	NaN	NaN	NaN	NaN	NaN	NaN	NaN	NaN	NaN	19.4808	NaN
NaN	NaN	NaN	NaN	NaN	NaN	NaN	NaN	NaN	NaN	NaN	NaN	NaN	NaN	NaN	NaN	NaN	NaN	NaN	NaN	NaN	NaN	NaN	NaN	NaN	NaN	NaN	NaN	NaN	NaN	NaN	21.7811	NaN	NaN	NaN	NaN	NaN	NaN	NaN	NaN	NaN	NaN	NaN	NaN	NaN	NaN	NaN	NaN
23.7477	23.8923	24.2108	24.096	23.964	24.15	24.0307	23.8275	23.9497	23.3605	24.0443	24.4382	24.7528	24.5747	24.7864	24.9414	24.4933	24.5174	25.0015	24.9843	24.6683	24	24.8644	25.2689	22.7064	22.9561	23.5823	23.4256	22.8258	22.9362	23.5129	23.4398	23.2099	NaN	NaN	23.2099	23.0759	22.8097	21.988	22.4297	22.6363	22.6741	22.628	22.589	22.919	22.285	22.2738	22.9118	_C(57.0215)
NaN	NaN	NaN	NaN	NaN	NaN	NaN	NaN	NaN	NaN	19.11	NaN	NaN	NaN	NaN	NaN	NaN	NaN	NaN	NaN	NaN	NaN	NaN	NaN	NaN	NaN	NaN	NaN	NaN	NaN	NaN	NaN	NaN	NaN	NaN	NaN	NaN	NaN	NaN	NaN	NaN	NaN	NaN	NaN	NaN	NaN	NaN	NaN	_C(57.0215);_N(0.9840)
NaN	NaN	NaN	NaN	NaN	NaN	NaN	NaN	NaN	NaN	NaN	NaN	NaN	NaN	NaN	NaN	NaN	NaN	NaN	NaN	NaN	21.7001	NaN	NaN	NaN	NaN	NaN	NaN	NaN	NaN	NaN	NaN	NaN	NaN	NaN	NaN	NaN	NaN	NaN	NaN	NaN	NaN	NaN	NaN	NaN	NaN	NaN	NaN	_C(57.0215)
NaN	NaN	NaN	NaN	NaN	NaN	NaN	NaN	NaN	NaN	NaN	NaN	NaN	NaN	NaN	NaN	NaN	NaN	NaN	NaN	NaN	NaN	NaN	NaN	21.9352	21.5912	22.384	22.5925	22.1445	21.8886	22.2088	22.4173	NaN	22.2862	NaN	22.0589	NaN	25.7898	25.7147	25.6355	25.4712	25.2396	25.923	26.0716	25.8292	25.9072	25.5904	25.4926
NaN	NaN	NaN	NaN	NaN	NaN	NaN	NaN	NaN	NaN	NaN	NaN	NaN	NaN	NaN	NaN	NaN	NaN	NaN	NaN	NaN	22.9697	NaN	NaN	NaN	NaN	NaN	NaN	NaN	NaN	NaN	NaN	NaN	NaN	NaN	NaN	NaN	NaN	NaN	NaN	NaN	NaN	NaN	NaN	NaN	NaN	NaN	NaN	_K(145.0197)	+
NaN	NaN	NaN	NaN	NaN	NaN	NaN	NaN	NaN	NaN	NaN	NaN	NaN	NaN	NaN	NaN	NaN	NaN	NaN	NaN	NaN	NaN	NaN	NaN	NaN	NaN	NaN	NaN	NaN	NaN	NaN	NaN	NaN	NaN	NaN	NaN	NaN	NaN	NaN	NaN	NaN	NaN	NaN	NaN	19.6304	NaN	NaN	NaN
NaN	NaN	NaN	NaN	NaN	NaN	NaN	NaN	NaN	17.4412	NaN	NaN	NaN	NaN	NaN	NaN	NaN	NaN	NaN	NaN	NaN	NaN	NaN	NaN	NaN	NaN	NaN	NaN	NaN	NaN	NaN	NaN	NaN	NaN	NaN	NaN	NaN	NaN	NaN	NaN	NaN	NaN	NaN	NaN	NaN	NaN	NaN	NaN	_K(145.0197)	+
NaN	NaN	NaN	NaN	NaN	NaN	NaN	NaN	NaN	NaN	NaN	NaN	NaN	NaN	NaN	NaN	NaN	NaN	NaN	NaN	NaN	NaN	NaN	NaN	NaN	NaN	NaN	NaN	NaN	NaN	NaN	NaN	NaN	NaN	NaN	NaN	24.0196	NaN	24.4233	24.2355	24.2355	24.7711	NaN	23.3741	NaN	NaN	NaN	NaN
NaN	NaN	NaN	NaN	NaN	NaN	NaN	NaN	NaN	NaN	NaN	NaN	NaN	NaN	NaN	NaN	NaN	NaN	NaN	NaN	NaN	NaN	NaN	18.8575	NaN	NaN	NaN	NaN	NaN	NaN	NaN	NaN	NaN	NaN	NaN	NaN	NaN	NaN	NaN	NaN	NaN	NaN	NaN	NaN	NaN	NaN	NaN	NaN	_K(145.0197)	+
NaN	NaN	NaN	NaN	NaN	NaN	NaN	NaN	NaN	NaN	NaN	NaN	NaN	NaN	NaN	NaN	NaN	NaN	NaN	NaN	NaN	NaN	NaN	NaN	NaN	NaN	NaN	NaN	NaN	NaN	NaN	NaN	NaN	NaN	NaN	NaN	NaN	NaN	NaN	NaN	19.3056	NaN	NaN	NaN	NaN	NaN	NaN	NaN	_K(145.0197)	+
20.6962	20.6962	NaN	NaN	NaN	NaN	NaN	NaN	20.6962	NaN	NaN	NaN	NaN	NaN	NaN	NaN	NaN	NaN	NaN	NaN	NaN	NaN	NaN	NaN	24.0286	24.8958	25.6002	25.1317	24.4683	24.9087	25.416	25.1207	20.0834	25.6814	25.9948	23.7562	23.6637	23.7863	23.1994	23.0111	23.4253	23.4791	23.4745	23.4206	23.6766	23.8924	23.1814	22.809
NaN	NaN	NaN	NaN	NaN	NaN	NaN	NaN	NaN	NaN	NaN	NaN	NaN	NaN	NaN	NaN	NaN	NaN	NaN	NaN	NaN	NaN	NaN	NaN	NaN	NaN	NaN	NaN	NaN	NaN	NaN	NaN	NaN	NaN	18.2423	NaN	NaN	NaN	NaN	NaN	NaN	NaN	NaN	NaN	NaN	NaN	NaN	NaN
NaN	NaN	NaN	NaN	NaN	NaN	NaN	NaN	NaN	NaN	NaN	NaN	NaN	NaN	NaN	NaN	NaN	NaN	NaN	NaN	NaN	NaN	NaN	NaN	NaN	NaN	NaN	NaN	NaN	NaN	19.5912	19.5912	NaN	18.7851	19.5912	20.1053	NaN	NaN	NaN	NaN	NaN	NaN	NaN	NaN	18.9359	NaN	NaN	NaN	_N(0.9840)
NaN	NaN	NaN	NaN	NaN	NaN	NaN	NaN	NaN	NaN	NaN	NaN	NaN	NaN	NaN	NaN	NaN	NaN	NaN	NaN	NaN	NaN	NaN	NaN	NaN	NaN	NaN	NaN	NaN	NaN	NaN	NaN	NaN	NaN	NaN	NaN	NaN	NaN	NaN	NaN	NaN	NaN	NaN	NaN	NaN	NaN	NaN	20.1224
NaN	NaN	NaN	NaN	NaN	NaN	NaN	NaN	NaN	NaN	NaN	NaN	NaN	NaN	NaN	NaN	NaN	NaN	NaN	NaN	NaN	NaN	NaN	NaN	NaN	NaN	NaN	NaN	NaN	NaN	NaN	NaN	NaN	NaN	NaN	NaN	NaN	NaN	NaN	NaN	21.9282	NaN	NaN	NaN	NaN	NaN	NaN	NaN	_C(57.0215);_M(15.9949);_N(0.9840)
NaN	NaN	NaN	NaN	NaN	NaN	NaN	NaN	NaN	19.5563	19.5283	19.4998	NaN	NaN	NaN	NaN	NaN	NaN	NaN	NaN	21.0139	20.5816	21.2739	21.5563	NaN	NaN	NaN	NaN	NaN	NaN	NaN	NaN	NaN	NaN	NaN	NaN	NaN	NaN	NaN	NaN	NaN	NaN	NaN	NaN	NaN	NaN	NaN	NaN	_K(145.0197)	+
NaN	NaN	NaN	NaN	NaN	NaN	NaN	NaN	NaN	NaN	NaN	NaN	NaN	NaN	NaN	NaN	NaN	NaN	NaN	NaN	NaN	NaN	NaN	NaN	NaN	NaN	NaN	NaN	NaN	NaN	NaN	NaN	NaN	NaN	NaN	NaN	NaN	NaN	NaN	NaN	NaN	NaN	NaN	21.3631	NaN	NaN	NaN	NaN
NaN	NaN	NaN	NaN	NaN	NaN	NaN	NaN	NaN	NaN	NaN	NaN	NaN	NaN	NaN	NaN	NaN	NaN	NaN	NaN	NaN	NaN	NaN	NaN	NaN	NaN	NaN	NaN	NaN	NaN	NaN	NaN	NaN	NaN	NaN	NaN	NaN	NaN	18.9619	NaN	NaN	NaN	NaN	NaN	NaN	NaN	NaN	NaN
NaN	NaN	NaN	NaN	NaN	NaN	NaN	NaN	NaN	NaN	NaN	NaN	NaN	NaN	NaN	NaN	NaN	NaN	NaN	NaN	NaN	NaN	18.736	NaN	NaN	NaN	NaN	NaN	NaN	NaN	NaN	NaN	NaN	NaN	NaN	NaN	NaN	NaN	NaN	NaN	NaN	NaN	NaN	NaN	NaN	NaN	NaN	NaN	_K(145.0197)	+
NaN	NaN	NaN	NaN	NaN	NaN	NaN	NaN	NaN	NaN	NaN	NaN	NaN	NaN	NaN	NaN	NaN	NaN	NaN	NaN	NaN	NaN	NaN	NaN	21.5316	21.9416	21.9698	21.5689	21.579	21.9886	21.9338	21.5058	21.7673	21.3534	NaN	22.0885	22.4987	22.6664	21.8189	21.5015	22.2879	22.1268	22.1032	22.2668	21.705	22.1907	22.5655	22.2062
NaN	NaN	NaN	NaN	NaN	NaN	NaN	NaN	NaN	NaN	NaN	NaN	NaN	NaN	NaN	NaN	NaN	NaN	NaN	NaN	NaN	NaN	NaN	NaN	NaN	NaN	NaN	NaN	NaN	NaN	NaN	NaN	NaN	NaN	NaN	NaN	23.9406	24.0709	23.7172	23.5486	23.8259	23.7391	23.8405	23.9216	23.8964	23.9902	23.7672	23.6571
NaN	NaN	NaN	NaN	NaN	NaN	NaN	NaN	NaN	NaN	NaN	NaN	NaN	NaN	NaN	NaN	NaN	NaN	NaN	NaN	NaN	NaN	NaN	NaN	NaN	NaN	NaN	NaN	NaN	NaN	NaN	NaN	NaN	NaN	NaN	NaN	NaN	19.8152	NaN	NaN	NaN	NaN	19.8152	19.8152	NaN	NaN	NaN	NaN
NaN	NaN	NaN	NaN	NaN	NaN	NaN	NaN	NaN	NaN	NaN	NaN	NaN	NaN	NaN	NaN	NaN	21.6289	21.6289	NaN	21.6289	21.5136	NaN	21.7357	NaN	NaN	NaN	NaN	NaN	NaN	NaN	NaN	NaN	NaN	NaN	NaN	NaN	NaN	NaN	NaN	NaN	NaN	NaN	NaN	NaN	NaN	NaN	NaN	_K(145.0197)	+
NaN	NaN	NaN	NaN	NaN	NaN	NaN	NaN	NaN	NaN	NaN	NaN	NaN	NaN	NaN	NaN	NaN	NaN	NaN	NaN	NaN	NaN	NaN	NaN	NaN	NaN	NaN	NaN	NaN	NaN	NaN	NaN	NaN	NaN	NaN	NaN	21.8043	21.6093	21.4273	21.6466	21.1794	21.0437	21.9698	22.0428	21.8796	21.7231	21.3232	21.5262
NaN	NaN	NaN	NaN	NaN	NaN	NaN	NaN	NaN	NaN	NaN	NaN	NaN	NaN	NaN	NaN	NaN	NaN	NaN	NaN	NaN	NaN	NaN	NaN	NaN	NaN	NaN	NaN	NaN	NaN	NaN	NaN	NaN	NaN	NaN	NaN	NaN	22.6325	NaN	NaN	NaN	NaN	22.6325	NaN	NaN	NaN	NaN	NaN	_M(15.9949)
NaN	NaN	NaN	NaN	NaN	NaN	NaN	NaN	NaN	NaN	NaN	NaN	NaN	NaN	NaN	NaN	NaN	NaN	NaN	NaN	NaN	NaN	NaN	NaN	NaN	NaN	NaN	NaN	NaN	NaN	NaN	NaN	NaN	NaN	NaN	NaN	NaN	20.7988	NaN	NaN	NaN	NaN	NaN	NaN	NaN	NaN	NaN	NaN
NaN	NaN	NaN	NaN	NaN	NaN	NaN	NaN	NaN	NaN	NaN	NaN	NaN	NaN	NaN	NaN	NaN	NaN	NaN	NaN	NaN	NaN	NaN	NaN	NaN	25.7157	NaN	NaN	NaN	NaN	NaN	NaN	NaN	NaN	NaN	NaN	NaN	25.6691	NaN	NaN	NaN	NaN	25.6691	NaN	NaN	NaN	NaN	NaN
NaN	NaN	NaN	NaN	NaN	NaN	NaN	NaN	NaN	NaN	NaN	NaN	NaN	NaN	NaN	NaN	NaN	NaN	NaN	NaN	NaN	NaN	NaN	NaN	NaN	NaN	NaN	21.9088	NaN	NaN	NaN	NaN	NaN	21.9625	NaN	21.853	NaN	NaN	NaN	NaN	NaN	NaN	NaN	NaN	19.789	20.3304	20.1271	19.4828
23.2751	23.4965	23.3701	23.1266	23.3417	23.2681	23.3048	23.3767	22.7268	23.4903	23.7442	23.1345	23.5687	23.3505	23.3328	23.5535	23.6251	23.6024	23.2634	23.292	23.5368	23.3756	23.3695	23.5313	23.8985	NaN	NaN	NaN	23.4944	23.593	24.2137	24.1504	21.823	24.6751	24.7163	22.0967	NaN	NaN	NaN	NaN	NaN	NaN	NaN	NaN	22.6692	22.5616	22.1164	22.261	_C(57.0215)
20.671	20.7127	20.5363	20.4891	21.0734	19.9627	19.9076	21.0482	NaN	NaN	20.6052	NaN	20.9393	20.8999	20.6374	20.6845	21.3535	20.5961	19.8762	20.9719	21.0365	NaN	20.5078	NaN	NaN	NaN	NaN	NaN	NaN	NaN	NaN	NaN	NaN	NaN	NaN	NaN	NaN	NaN	NaN	NaN	NaN	NaN	NaN	NaN	NaN	NaN	NaN	NaN	_C(57.0215)
21.192	20.8994	20.5321	NaN	19.9841	20.8994	21.455	NaN	NaN	NaN	20.8994	20.8994	NaN	21.0377	21.0377	NaN	20.7602	20.8726	21.2702	21.1858	19.6864	NaN	21.723	NaN	NaN	NaN	NaN	NaN	NaN	NaN	NaN	NaN	NaN	NaN	NaN	NaN	NaN	NaN	NaN	NaN	NaN	NaN	NaN	NaN	NaN	NaN	NaN	NaN	_C(57.0215);_K(57.0215)
NaN	NaN	NaN	NaN	NaN	NaN	NaN	NaN	NaN	NaN	NaN	NaN	NaN	NaN	NaN	NaN	NaN	NaN	NaN	NaN	NaN	NaN	NaN	NaN	NaN	NaN	NaN	NaN	NaN	22.3162	NaN	NaN	NaN	NaN	NaN	NaN	NaN	NaN	NaN	NaN	NaN	NaN	NaN	NaN	NaN	NaN	NaN	NaN	_C(57.0215);_N(0.9840)
NaN	NaN	NaN	NaN	NaN	NaN	NaN	NaN	NaN	NaN	NaN	NaN	NaN	NaN	NaN	NaN	NaN	NaN	NaN	NaN	NaN	NaN	NaN	NaN	NaN	NaN	NaN	NaN	NaN	NaN	NaN	NaN	NaN	NaN	NaN	NaN	22.4101	NaN	21.1274	21.9069	NaN	21.9069	21.9069	NaN	NaN	NaN	NaN	21.9069	_C(57.0215)
24.9599	25.251	25.0547	24.7159	25.1557	25.2624	24.8437	24.6993	25.1753	25.1053	24.8189	24.9039	23.866	23.6967	24.0204	24.1572	23.9503	24.0073	23.9402	23.8804	NaN	24.1076	23.9452	23.7623	24.538	25.6184	26.0666	25.362	25.5137	25.6762	25.4779	25.2898	25.4959	NaN	NaN	NaN	NaN	NaN	NaN	21.8451	NaN	NaN	NaN	21.8451	NaN	NaN	NaN	NaN	_K(145.0197)	+
20.4875	NaN	NaN	NaN	NaN	NaN	NaN	NaN	NaN	20.4875	20.4875	NaN	NaN	NaN	NaN	NaN	NaN	NaN	NaN	NaN	20.2098	20.7088	20.875	20.4394	NaN	NaN	NaN	NaN	24.1898	24.1898	NaN	NaN	NaN	NaN	NaN	NaN	NaN	NaN	23.2502	NaN	NaN	NaN	NaN	23.2502	NaN	NaN	NaN	NaN	_C(57.0215)
NaN	NaN	NaN	NaN	NaN	NaN	NaN	NaN	NaN	NaN	NaN	NaN	NaN	NaN	NaN	NaN	NaN	NaN	NaN	NaN	NaN	NaN	NaN	NaN	NaN	NaN	NaN	NaN	NaN	NaN	NaN	NaN	NaN	NaN	NaN	NaN	21.8215	21.0836	20.7477	21.6296	NaN	NaN	21.3823	NaN	NaN	NaN	NaN	NaN
NaN	NaN	NaN	NaN	NaN	NaN	NaN	NaN	NaN	NaN	NaN	NaN	NaN	NaN	NaN	NaN	NaN	NaN	NaN	NaN	NaN	NaN	NaN	NaN	NaN	NaN	NaN	NaN	NaN	NaN	NaN	NaN	NaN	22.8147	NaN	NaN	NaN	NaN	NaN	NaN	NaN	NaN	NaN	NaN	NaN	NaN	NaN	NaN
23.6033	NaN	23.761	23.6843	23.3792	23.7958	23.936	23.5634	NaN	NaN	23.6843	23.6843	24.4672	24.3532	24.7	24.7903	24.2517	24.624	24.861	24.5517	NaN	24.5847	24.5883	24.5918	22.4633	NaN	21.6286	22.1055	NaN	22.0692	22.1055	22.1408	22.1055	NaN	NaN	NaN	22.3155	22.561	22.3715	22.0879	22.1921	22.3218	22.481	22.3654	NaN	22.3438	22.3438	NaN	_C(57.0215)
NaN	NaN	NaN	NaN	NaN	NaN	NaN	NaN	NaN	NaN	NaN	NaN	NaN	NaN	NaN	NaN	NaN	NaN	NaN	NaN	NaN	NaN	NaN	NaN	NaN	NaN	NaN	NaN	NaN	NaN	NaN	NaN	NaN	21.3115	NaN	NaN	NaN	NaN	NaN	NaN	NaN	NaN	NaN	NaN	NaN	NaN	NaN	NaN
NaN	NaN	NaN	NaN	NaN	NaN	NaN	NaN	NaN	NaN	NaN	NaN	NaN	NaN	21.9368	NaN	NaN	NaN	NaN	NaN	NaN	NaN	NaN	NaN	NaN	NaN	NaN	NaN	NaN	NaN	NaN	NaN	NaN	NaN	NaN	NaN	NaN	NaN	NaN	NaN	NaN	NaN	NaN	NaN	NaN	NaN	NaN	NaN	_K(145.0197)	+
NaN	NaN	NaN	NaN	NaN	NaN	NaN	NaN	NaN	NaN	NaN	NaN	NaN	NaN	NaN	NaN	NaN	NaN	NaN	NaN	NaN	19.4251	NaN	NaN	NaN	NaN	NaN	NaN	NaN	NaN	NaN	NaN	NaN	NaN	NaN	NaN	NaN	NaN	NaN	NaN	NaN	NaN	NaN	NaN	NaN	NaN	NaN	NaN	_K(145.0197)	+
NaN	NaN	NaN	NaN	NaN	NaN	NaN	NaN	NaN	NaN	NaN	NaN	NaN	NaN	NaN	NaN	NaN	NaN	NaN	NaN	NaN	NaN	NaN	NaN	NaN	NaN	NaN	NaN	NaN	21.5387	NaN	NaN	21.5387	21.5387	NaN	NaN	NaN	NaN	NaN	NaN	NaN	NaN	NaN	NaN	NaN	19.6457	NaN	NaN
NaN	NaN	NaN	NaN	NaN	NaN	NaN	NaN	NaN	NaN	NaN	NaN	NaN	NaN	NaN	NaN	NaN	NaN	NaN	NaN	NaN	NaN	NaN	NaN	NaN	NaN	NaN	NaN	NaN	NaN	NaN	NaN	19.8484	NaN	NaN	NaN	NaN	NaN	NaN	NaN	NaN	NaN	NaN	NaN	NaN	NaN	NaN	NaN	_C(57.0215)
NaN	NaN	NaN	NaN	NaN	NaN	NaN	NaN	NaN	NaN	NaN	NaN	NaN	NaN	NaN	NaN	NaN	NaN	NaN	NaN	NaN	NaN	NaN	NaN	25.7441	26.4843	27.994	27.7748	26.5782	26.6253	27.7346	27.713	NaN	NaN	NaN	NaN	25.7559	25.4945	25.1752	NaN	25.2002	25.7892	25.7389	25.1238	NaN	NaN	NaN	NaN
29.2161	29.1882	29.0804	29.1104	29.0572	29.4768	29.2369	28.7264	29.3736	29.3063	28.8849	28.9742	28.1219	27.8918	28.0764	28.2807	28.0097	28.1292	28.1837	28.0688	28.1238	27.8414	28.0745	28.3181	26.9023	27.5861	27.9488	27.4474	27.5668	27.5713	27.4684	27.4635	28.2599	27.7469	25.9105	27.2468	26.47	26.482	26.1591	26.1441	26.3493	26.4805	26.296	26.1461	26.2823	25.3618	26.3624	26.8947	_K(145.0197)	+
NaN	NaN	NaN	NaN	NaN	NaN	NaN	NaN	NaN	NaN	NaN	NaN	24.5265	24.5076	NaN	24.5452	24.5265	24.5265	NaN	NaN	NaN	NaN	NaN	NaN	NaN	NaN	NaN	NaN	NaN	NaN	NaN	NaN	NaN	NaN	NaN	NaN	NaN	NaN	NaN	NaN	NaN	NaN	NaN	NaN	NaN	NaN	NaN	NaN	_K(145.0197)	+
25.4942	NaN	25.497	25.4956	22.6741	25.962	26.3897	24.802	NaN	NaN	NaN	NaN	NaN	NaN	NaN	NaN	NaN	NaN	16.8166	NaN	NaN	NaN	NaN	NaN	NaN	NaN	22.2074	NaN	NaN	NaN	NaN	22.2074	NaN	NaN	NaN	NaN	NaN	NaN	23.7337	NaN	NaN	NaN	23.7337	23.7337	NaN	NaN	NaN	NaN	_K(145.0197)	+
NaN	NaN	NaN	23.9042	NaN	NaN	23.9042	NaN	NaN	NaN	NaN	NaN	NaN	NaN	NaN	25.4142	25.4142	NaN	NaN	NaN	NaN	NaN	NaN	NaN	NaN	NaN	NaN	NaN	NaN	NaN	NaN	NaN	NaN	NaN	NaN	NaN	NaN	NaN	NaN	NaN	NaN	NaN	NaN	NaN	NaN	NaN	NaN	NaN	_K(145.0197);_K(57.0215)	+
NaN	NaN	NaN	NaN	NaN	NaN	NaN	NaN	NaN	NaN	NaN	NaN	NaN	NaN	NaN	NaN	NaN	NaN	NaN	NaN	NaN	NaN	NaN	NaN	NaN	NaN	NaN	NaN	NaN	NaN	NaN	NaN	NaN	NaN	NaN	NaN	NaN	NaN	NaN	NaN	NaN	NaN	NaN	NaN	19.9662	19.7812	20.1953	20.3363
NaN	NaN	NaN	NaN	NaN	NaN	NaN	NaN	NaN	NaN	NaN	NaN	NaN	NaN	NaN	NaN	NaN	NaN	NaN	NaN	NaN	NaN	NaN	NaN	21.0766	NaN	NaN	NaN	NaN	NaN	NaN	NaN	NaN	20.9109	NaN	21.2251	NaN	NaN	NaN	NaN	NaN	NaN	NaN	NaN	20.9836	20.8257	21.1928	21.3168
21.6976	NaN	NaN	NaN	NaN	NaN	NaN	NaN	NaN	NaN	NaN	NaN	NaN	NaN	NaN	NaN	NaN	NaN	NaN	NaN	NaN	NaN	NaN	NaN	23.5425	23.9908	24.7821	24.5403	24.2158	24.2984	24.3634	24.2846	24.2915	24.5625	NaN	23.9575	26.1535	26.2304	25.9459	25.8518	25.8303	26.1363	26.2466	25.9655	25.9122	26.1711	26.1821	25.9254
NaN	NaN	NaN	NaN	NaN	NaN	NaN	NaN	NaN	NaN	NaN	NaN	NaN	NaN	NaN	NaN	NaN	NaN	NaN	NaN	NaN	NaN	NaN	NaN	NaN	NaN	NaN	NaN	NaN	NaN	NaN	NaN	NaN	NaN	NaN	NaN	NaN	21.1334	NaN	20.5317	20.8637	NaN	NaN	20.8637	NaN	NaN	20.8637	NaN
NaN	NaN	NaN	NaN	NaN	NaN	NaN	NaN	NaN	NaN	NaN	NaN	NaN	NaN	NaN	21.46	NaN	NaN	21.46	NaN	NaN	NaN	NaN	NaN	NaN	NaN	NaN	NaN	NaN	NaN	NaN	NaN	NaN	NaN	NaN	NaN	NaN	NaN	NaN	NaN	NaN	NaN	NaN	NaN	NaN	NaN	NaN	NaN	_C(57.0215)
NaN	NaN	NaN	NaN	NaN	NaN	NaN	NaN	NaN	NaN	NaN	NaN	NaN	NaN	NaN	NaN	NaN	NaN	NaN	NaN	NaN	NaN	NaN	NaN	NaN	NaN	NaN	NaN	NaN	NaN	NaN	NaN	NaN	NaN	NaN	NaN	NaN	20.5041	NaN	NaN	NaN	NaN	NaN	20.5041	NaN	NaN	NaN	NaN
NaN	NaN	NaN	NaN	NaN	NaN	NaN	NaN	NaN	NaN	NaN	NaN	NaN	NaN	NaN	NaN	NaN	NaN	NaN	NaN	NaN	NaN	NaN	NaN	NaN	NaN	NaN	NaN	NaN	NaN	NaN	NaN	NaN	NaN	NaN	NaN	NaN	NaN	NaN	NaN	NaN	NaN	NaN	20.7943	NaN	NaN	NaN	NaN
NaN	NaN	NaN	NaN	NaN	NaN	NaN	NaN	NaN	NaN	NaN	NaN	NaN	NaN	NaN	NaN	NaN	NaN	NaN	23.4977	NaN	NaN	NaN	NaN	NaN	NaN	NaN	NaN	NaN	NaN	NaN	NaN	NaN	NaN	NaN	NaN	NaN	NaN	NaN	NaN	NaN	NaN	NaN	NaN	NaN	NaN	NaN	NaN	_K(145.0197);_K(57.0215)	+
NaN	NaN	22.7252	22.7252	NaN	NaN	NaN	NaN	NaN	NaN	NaN	NaN	NaN	NaN	NaN	NaN	NaN	NaN	NaN	NaN	NaN	NaN	NaN	NaN	23.8858	NaN	25.4641	24.8808	24.7275	24.8481	25.0194	24.9128	NaN	24.8808	NaN	NaN	24.7343	24.6234	24.6001	24.7128	24.3799	24.4806	24.9094	24.8352	NaN	NaN	NaN	NaN
NaN	20.6768	21.5806	22.1321	NaN	NaN	NaN	21.5806	NaN	NaN	NaN	NaN	22.8799	21.968	21.8192	22.8027	21.7045	22.8773	22.9318	21.8247	22.7813	22.0408	22.0055	22.7603	NaN	NaN	NaN	NaN	NaN	NaN	NaN	NaN	NaN	NaN	NaN	NaN	NaN	NaN	NaN	NaN	NaN	NaN	NaN	NaN	NaN	NaN	NaN	NaN	_K(145.0197)	+
NaN	NaN	NaN	NaN	NaN	NaN	21.193	NaN	20.4392	21.248	21.6855	21.1357	23.0399	22.4374	NaN	23.4636	22.7954	NaN	23.2488	23.0399	23.3203	23.0815	22.6915	22.9969	NaN	NaN	NaN	NaN	NaN	NaN	NaN	NaN	NaN	NaN	NaN	NaN	NaN	NaN	NaN	NaN	NaN	NaN	NaN	NaN	NaN	NaN	NaN	NaN	_K(145.0197)	+
NaN	NaN	NaN	NaN	NaN	NaN	NaN	NaN	NaN	NaN	19.7551	NaN	NaN	21.9217	NaN	22.9687	22.3369	22.5382	22.7147	NaN	22.6956	22.6531	22.3614	22.4133	NaN	NaN	NaN	NaN	NaN	NaN	NaN	NaN	NaN	NaN	NaN	NaN	NaN	NaN	NaN	NaN	NaN	NaN	NaN	NaN	NaN	NaN	NaN	NaN	_K(145.0197)	+
NaN	NaN	NaN	NaN	NaN	NaN	NaN	NaN	NaN	19.1275	NaN	NaN	NaN	NaN	NaN	NaN	NaN	NaN	NaN	NaN	NaN	NaN	NaN	NaN	NaN	NaN	NaN	NaN	NaN	NaN	NaN	NaN	NaN	NaN	NaN	NaN	NaN	NaN	NaN	NaN	NaN	NaN	NaN	NaN	NaN	NaN	NaN	NaN	_K(145.0197);_K(57.0215)	+
NaN	NaN	NaN	NaN	NaN	NaN	NaN	NaN	NaN	NaN	NaN	NaN	NaN	NaN	NaN	NaN	NaN	NaN	NaN	NaN	NaN	NaN	NaN	NaN	NaN	NaN	NaN	NaN	NaN	NaN	NaN	NaN	18.554	NaN	NaN	18.554	NaN	NaN	NaN	NaN	NaN	NaN	NaN	NaN	NaN	NaN	NaN	NaN
NaN	NaN	NaN	NaN	NaN	NaN	NaN	NaN	NaN	NaN	NaN	NaN	NaN	NaN	NaN	NaN	NaN	NaN	NaN	NaN	NaN	NaN	NaN	NaN	NaN	NaN	21.1931	NaN	NaN	NaN	NaN	NaN	NaN	NaN	NaN	NaN	NaN	NaN	NaN	NaN	NaN	NaN	NaN	NaN	NaN	NaN	NaN	NaN
NaN	NaN	NaN	NaN	NaN	NaN	NaN	NaN	NaN	NaN	NaN	NaN	NaN	NaN	NaN	NaN	NaN	NaN	NaN	NaN	NaN	NaN	NaN	NaN	NaN	NaN	NaN	NaN	NaN	NaN	NaN	NaN	NaN	20.466	20.2897	20.0887	NaN	NaN	NaN	NaN	NaN	NaN	NaN	NaN	19.5585	NaN	NaN	NaN
NaN	NaN	NaN	NaN	NaN	NaN	NaN	NaN	NaN	NaN	NaN	NaN	22.885	22.2624	21.8106	22.6082	22.326	22.702	22.556	22.1335	22.4199	NaN	22.4708	22.4456	20.8122	NaN	NaN	NaN	NaN	NaN	NaN	NaN	21.5974	20.8018	18.9583	20.8225	NaN	NaN	NaN	NaN	NaN	NaN	NaN	NaN	21.1557	19.7327	19.9017	21.2211	_C(57.0215)
NaN	NaN	NaN	NaN	NaN	NaN	NaN	NaN	NaN	NaN	NaN	NaN	NaN	NaN	NaN	NaN	NaN	NaN	NaN	NaN	NaN	NaN	NaN	NaN	NaN	NaN	NaN	NaN	NaN	NaN	NaN	NaN	NaN	NaN	NaN	NaN	NaN	NaN	22.0747	22.0747	NaN	NaN	22.0747	22.0747	NaN	NaN	NaN	NaN
NaN	NaN	NaN	NaN	NaN	NaN	NaN	NaN	NaN	NaN	NaN	NaN	21.9202	NaN	NaN	NaN	NaN	NaN	NaN	NaN	NaN	NaN	NaN	NaN	NaN	NaN	NaN	NaN	NaN	NaN	NaN	NaN	NaN	NaN	NaN	NaN	NaN	NaN	NaN	NaN	NaN	NaN	NaN	NaN	NaN	NaN	NaN	NaN	_K(145.0197)	+
NaN	NaN	NaN	NaN	NaN	NaN	NaN	NaN	NaN	NaN	NaN	NaN	NaN	NaN	NaN	NaN	NaN	NaN	NaN	NaN	NaN	NaN	NaN	NaN	NaN	NaN	NaN	NaN	NaN	NaN	NaN	NaN	NaN	NaN	NaN	NaN	NaN	22.8562	22.4155	21.7777	NaN	22.4912	22.4155	22.3355	NaN	NaN	NaN	NaN	_M(15.9949)
NaN	21.2182	21.0586	20.8791	NaN	NaN	NaN	NaN	NaN	NaN	NaN	NaN	21.7677	22.6643	22.5144	21.4747	22.3799	22.1888	21.9685	NaN	22.2745	NaN	22.0977	NaN	NaN	NaN	NaN	NaN	NaN	NaN	NaN	NaN	NaN	NaN	NaN	NaN	NaN	NaN	NaN	NaN	NaN	NaN	NaN	NaN	NaN	NaN	NaN	NaN	_C(57.0215)
NaN	NaN	NaN	NaN	NaN	NaN	NaN	NaN	NaN	NaN	NaN	NaN	NaN	NaN	NaN	NaN	NaN	NaN	NaN	NaN	NaN	NaN	NaN	NaN	22.405	NaN	NaN	22.405	22.1443	22.405	22.6257	NaN	NaN	NaN	NaN	NaN	NaN	NaN	22.5887	22.5887	22.5887	NaN	NaN	NaN	NaN	NaN	NaN	NaN
NaN	NaN	NaN	NaN	NaN	NaN	NaN	NaN	NaN	NaN	NaN	NaN	NaN	NaN	NaN	NaN	NaN	NaN	NaN	NaN	NaN	NaN	NaN	NaN	23.7914	NaN	NaN	23.7914	23.597	22.775	23.9627	24.3818	NaN	23.7914	NaN	NaN	24.088	23.6952	21.4633	22.7677	23.0978	23.3348	23.4857	23.274	NaN	NaN	NaN	NaN
22.0923	22.2294	21.2954	21.0209	22.1822	21.9406	21.1244	21.526	20.5261	21.3405	22.4001	22.0656	23.4332	23.6367	23.811	23.6322	22.9512	23.2393	24.0962	23.9443	24.4124	23.8359	21.8248	23.4003	NaN	NaN	NaN	23.2116	23.3976	23.4564	22.9982	22.9167	NaN	23.2116	23.2116	NaN	23.9291	NaN	24.6424	24.3294	24.3805	24.3294	24.2764	NaN	24.0739	24.4492	24.5464	24.1988
NaN	NaN	NaN	NaN	NaN	NaN	NaN	NaN	NaN	NaN	NaN	18.6263	20.5184	NaN	21.0092	20.7846	20.4253	NaN	21.072	20.7846	20.7846	21.2278	NaN	20.1416	NaN	NaN	NaN	NaN	NaN	NaN	NaN	NaN	NaN	NaN	NaN	NaN	NaN	NaN	NaN	NaN	NaN	NaN	NaN	NaN	NaN	NaN	NaN	NaN	_K(57.0215)
NaN	NaN	19.7145	NaN	NaN	NaN	NaN	NaN	NaN	NaN	NaN	NaN	21.2425	21.2425	NaN	NaN	21.2425	21.2425	NaN	NaN	NaN	NaN	NaN	NaN	NaN	NaN	NaN	NaN	NaN	NaN	NaN	NaN	NaN	NaN	NaN	NaN	NaN	NaN	NaN	NaN	NaN	NaN	NaN	NaN	NaN	NaN	NaN	NaN	_C(57.0215)
NaN	NaN	NaN	NaN	NaN	NaN	NaN	NaN	NaN	NaN	NaN	NaN	NaN	NaN	NaN	NaN	NaN	NaN	NaN	NaN	NaN	NaN	NaN	NaN	NaN	NaN	NaN	NaN	NaN	NaN	NaN	NaN	NaN	NaN	NaN	NaN	NaN	NaN	NaN	20.858	NaN	NaN	NaN	NaN	NaN	NaN	NaN	NaN
NaN	NaN	NaN	19.9033	NaN	NaN	NaN	NaN	NaN	NaN	19.9033	NaN	20.8034	20.4954	20.1033	NaN	NaN	20.8286	20.4954	20.0614	20.8069	20.5398	20.0976	20.4497	NaN	NaN	NaN	NaN	NaN	NaN	NaN	NaN	NaN	NaN	NaN	NaN	NaN	NaN	NaN	NaN	NaN	NaN	NaN	NaN	NaN	NaN	NaN	NaN	_C(57.0215)
NaN	NaN	NaN	NaN	NaN	NaN	NaN	NaN	NaN	NaN	NaN	NaN	NaN	NaN	NaN	NaN	NaN	NaN	NaN	NaN	NaN	NaN	NaN	NaN	NaN	NaN	NaN	NaN	NaN	21.5541	NaN	NaN	NaN	NaN	NaN	NaN	NaN	NaN	NaN	NaN	NaN	NaN	NaN	NaN	NaN	NaN	NaN	NaN	_C(57.0215)
21.7374	22.1526	23.3727	23.2089	22.985	23.1414	22.53	22.2836	NaN	NaN	22.7753	22.7753	22.8525	22.8427	23.5013	23.5075	23.0498	22.6266	23.3597	23.6289	23.1421	22.7582	23.2806	23.5584	21.747	NaN	NaN	NaN	NaN	21.747	NaN	NaN	NaN	21.747	21.747	NaN	22.6582	NaN	22.4245	NaN	NaN	NaN	22.5461	NaN	NaN	NaN	NaN	NaN	_C(57.0215)
NaN	NaN	NaN	NaN	NaN	NaN	NaN	NaN	NaN	NaN	NaN	NaN	NaN	NaN	NaN	NaN	NaN	NaN	NaN	NaN	NaN	NaN	NaN	NaN	22.092	23.4742	24.3048	23.6909	23.5996	23.0595	23.5736	23.9718	24.0357	23.1731	22.9311	23.9076	22.9995	22.6988	22.4732	22.8191	22.8989	22.3958	22.6067	23.0509	23.2333	22.8762	22.0517	22.634
NaN	NaN	NaN	NaN	NaN	NaN	NaN	NaN	NaN	NaN	NaN	NaN	NaN	NaN	NaN	NaN	NaN	NaN	NaN	NaN	NaN	NaN	NaN	NaN	NaN	NaN	NaN	NaN	NaN	NaN	NaN	NaN	NaN	NaN	NaN	NaN	23.2311	23.2808	23.4365	23.3921	NaN	23.1946	23.3375	23.4675	NaN	NaN	NaN	NaN
NaN	NaN	NaN	NaN	NaN	NaN	NaN	NaN	NaN	NaN	NaN	NaN	NaN	NaN	NaN	NaN	NaN	NaN	NaN	NaN	NaN	NaN	NaN	NaN	23.3575	NaN	24.0662	NaN	23.7637	23.755	23.7462	NaN	24.4343	23.6994	22.4278	23.8085	NaN	22.4483	NaN	NaN	NaN	NaN	NaN	NaN	22.4483	NaN	NaN	22.4483
NaN	NaN	NaN	NaN	NaN	NaN	NaN	NaN	NaN	NaN	NaN	NaN	NaN	NaN	NaN	NaN	NaN	NaN	NaN	NaN	NaN	NaN	NaN	NaN	NaN	NaN	NaN	NaN	NaN	NaN	NaN	NaN	NaN	NaN	NaN	NaN	NaN	21.2412	NaN	NaN	21.2412	NaN	NaN	NaN	NaN	NaN	NaN	NaN
NaN	NaN	NaN	NaN	NaN	NaN	NaN	NaN	NaN	NaN	NaN	NaN	NaN	NaN	NaN	NaN	NaN	NaN	NaN	NaN	NaN	NaN	NaN	NaN	NaN	NaN	NaN	NaN	NaN	NaN	NaN	NaN	NaN	NaN	NaN	NaN	NaN	NaN	NaN	27.4573	NaN	27.4573	NaN	NaN	NaN	NaN	NaN	NaN
NaN	NaN	NaN	NaN	NaN	NaN	NaN	NaN	NaN	NaN	NaN	NaN	NaN	NaN	NaN	NaN	NaN	NaN	NaN	NaN	NaN	NaN	NaN	NaN	21.5066	NaN	22.6229	22.1702	22.1725	22.1041	22.1678	22.2333	22.1702	22.3437	NaN	21.9729	NaN	21.6448	21.6448	NaN	21.8501	21.5797	21.4054	21.7071	21.2307	21.7175	21.9662	21.5683
NaN	NaN	NaN	NaN	NaN	NaN	NaN	NaN	NaN	NaN	NaN	NaN	NaN	NaN	NaN	NaN	NaN	NaN	NaN	NaN	NaN	NaN	NaN	NaN	NaN	NaN	NaN	NaN	NaN	NaN	NaN	NaN	NaN	NaN	NaN	NaN	NaN	NaN	NaN	NaN	NaN	NaN	NaN	NaN	NaN	NaN	NaN	20.2107
NaN	NaN	NaN	NaN	NaN	NaN	NaN	NaN	NaN	NaN	NaN	NaN	NaN	NaN	NaN	NaN	NaN	NaN	NaN	NaN	NaN	NaN	NaN	NaN	NaN	NaN	20.6657	20.6657	20.6657	NaN	NaN	20.6657	NaN	NaN	NaN	NaN	21.3695	20.9911	20.7308	21.1735	21.536	NaN	20.426	21.0852	NaN	NaN	NaN	NaN	_C(57.0215)
NaN	NaN	NaN	NaN	NaN	NaN	NaN	NaN	NaN	NaN	NaN	NaN	NaN	NaN	NaN	NaN	NaN	NaN	NaN	NaN	NaN	NaN	NaN	NaN	NaN	NaN	22.4485	22.4485	NaN	NaN	NaN	NaN	NaN	NaN	NaN	NaN	21.7873	20.8452	21.3091	22.0472	NaN	NaN	NaN	NaN	NaN	NaN	NaN	NaN	_C(57.0215)
NaN	NaN	NaN	NaN	NaN	NaN	NaN	NaN	NaN	NaN	NaN	NaN	NaN	NaN	NaN	NaN	NaN	NaN	NaN	NaN	NaN	NaN	NaN	NaN	NaN	NaN	NaN	NaN	NaN	NaN	NaN	NaN	NaN	NaN	NaN	NaN	NaN	NaN	NaN	NaN	NaN	NaN	NaN	NaN	20.7356	NaN	20.7853	NaN
NaN	NaN	NaN	20.3693	NaN	NaN	NaN	NaN	NaN	NaN	NaN	NaN	NaN	NaN	21.6997	NaN	21.6997	21.6997	NaN	NaN	21.2547	21.8106	22.0394	21.5797	NaN	NaN	NaN	NaN	NaN	NaN	NaN	NaN	NaN	NaN	NaN	NaN	NaN	NaN	NaN	NaN	NaN	NaN	NaN	NaN	NaN	NaN	NaN	NaN
NaN	NaN	NaN	NaN	NaN	NaN	NaN	NaN	NaN	NaN	NaN	NaN	NaN	NaN	NaN	21.6237	NaN	NaN	NaN	NaN	NaN	NaN	NaN	NaN	NaN	NaN	NaN	NaN	NaN	NaN	NaN	NaN	NaN	NaN	NaN	NaN	NaN	NaN	NaN	NaN	NaN	NaN	NaN	NaN	NaN	NaN	NaN	NaN	_K(145.0197)	+
NaN	20.9698	NaN	NaN	NaN	NaN	NaN	NaN	20.6836	20.7614	21.2085	21.1518	22.3025	22.2981	22.308	22.3124	22.1414	NaN	22.4524	NaN	22.2121	22.0581	22.3928	22.5162	20.977	21.0211	22.1446	22.1245	NaN	NaN	NaN	NaN	NaN	NaN	NaN	NaN	NaN	NaN	NaN	NaN	NaN	NaN	NaN	NaN	NaN	NaN	NaN	NaN	_K(145.0197)	+
NaN	NaN	NaN	NaN	NaN	NaN	NaN	NaN	NaN	NaN	NaN	NaN	24.4429	NaN	NaN	NaN	NaN	NaN	NaN	NaN	NaN	NaN	NaN	NaN	NaN	NaN	NaN	NaN	NaN	NaN	NaN	NaN	NaN	NaN	NaN	NaN	NaN	NaN	NaN	NaN	NaN	NaN	NaN	NaN	NaN	NaN	NaN	NaN	_K(145.0197)	+
20.4972	NaN	NaN	NaN	NaN	NaN	NaN	NaN	NaN	NaN	NaN	NaN	NaN	NaN	NaN	NaN	NaN	NaN	NaN	NaN	21.0424	NaN	21.4357	21.2524	NaN	NaN	NaN	NaN	NaN	NaN	NaN	NaN	NaN	NaN	NaN	NaN	NaN	NaN	NaN	NaN	NaN	NaN	NaN	NaN	NaN	NaN	NaN	NaN	_K(145.0197)	+
NaN	NaN	NaN	NaN	NaN	NaN	NaN	NaN	NaN	NaN	NaN	NaN	NaN	NaN	NaN	21.7337	NaN	NaN	NaN	NaN	21.9368	22.0412	21.4972	21.3424	NaN	NaN	NaN	NaN	NaN	NaN	NaN	NaN	NaN	NaN	NaN	NaN	NaN	NaN	NaN	NaN	NaN	NaN	NaN	NaN	NaN	NaN	NaN	NaN	_K(145.0197)	+
NaN	NaN	NaN	NaN	NaN	NaN	NaN	NaN	NaN	NaN	NaN	NaN	NaN	NaN	NaN	NaN	NaN	NaN	NaN	NaN	20.5052	20.7081	20.8859	NaN	NaN	NaN	NaN	NaN	NaN	NaN	NaN	NaN	NaN	NaN	NaN	NaN	NaN	NaN	NaN	NaN	NaN	NaN	NaN	NaN	NaN	NaN	NaN	NaN	_K(145.0197)	+
NaN	NaN	NaN	NaN	NaN	NaN	NaN	NaN	NaN	NaN	NaN	NaN	NaN	NaN	NaN	NaN	NaN	NaN	NaN	NaN	20.5775	20.7728	20.9392	20.7665	NaN	NaN	NaN	NaN	NaN	NaN	NaN	NaN	NaN	NaN	NaN	NaN	NaN	NaN	NaN	NaN	NaN	NaN	NaN	NaN	NaN	NaN	NaN	NaN	_K(145.0197)	+
NaN	NaN	21.1966	21.1966	NaN	NaN	NaN	NaN	NaN	NaN	NaN	21.1966	22.0961	22.4037	22.788	22.5584	22.1799	22.3788	22.7336	22.5805	NaN	NaN	22.4831	NaN	NaN	NaN	NaN	NaN	NaN	NaN	NaN	NaN	NaN	NaN	NaN	NaN	NaN	NaN	NaN	NaN	NaN	NaN	NaN	NaN	NaN	NaN	NaN	NaN	_C(57.0215);_K(145.0197)	+
20.7694	21.6913	22.5021	22.0496	21.9466	NaN	21.8135	NaN	20.7162	22.4335	22.5177	20.9763	23.2314	23.5786	23.7191	23.4079	23.4259	23.2679	23.5624	23.6925	23.4709	23.3636	23.5202	23.6168	NaN	NaN	NaN	NaN	NaN	NaN	NaN	NaN	NaN	NaN	NaN	NaN	NaN	NaN	NaN	NaN	NaN	NaN	NaN	NaN	NaN	NaN	NaN	NaN	_K(145.0197)	+
NaN	NaN	20.3491	20.3491	20.3491	NaN	NaN	20.3491	20.479	20.3595	20.2063	20.3386	NaN	NaN	NaN	NaN	NaN	NaN	NaN	NaN	19.4138	20.3215	20.9808	20.4751	NaN	NaN	NaN	NaN	NaN	NaN	NaN	NaN	NaN	NaN	NaN	NaN	NaN	NaN	NaN	NaN	NaN	NaN	NaN	NaN	NaN	NaN	NaN	NaN	_K(145.0197)	+
NaN	NaN	NaN	NaN	NaN	NaN	NaN	NaN	NaN	NaN	NaN	NaN	NaN	NaN	NaN	NaN	NaN	NaN	NaN	NaN	NaN	NaN	NaN	NaN	NaN	NaN	21.3687	21.3687	21.3687	21.5461	NaN	21.1664	NaN	NaN	NaN	NaN	22.709	22.7851	22.7564	22.6787	22.6135	22.9305	22.8431	22.5037	22.7508	22.2075	22.7147	23.1172
NaN	NaN	NaN	NaN	NaN	NaN	NaN	NaN	NaN	NaN	NaN	NaN	NaN	NaN	NaN	NaN	NaN	NaN	NaN	NaN	NaN	NaN	NaN	NaN	NaN	NaN	NaN	NaN	NaN	NaN	NaN	NaN	NaN	NaN	NaN	NaN	NaN	23.0484	NaN	22.7154	22.8478	22.8915	22.9339	NaN	NaN	NaN	NaN	NaN
NaN	NaN	NaN	NaN	NaN	NaN	NaN	NaN	NaN	NaN	NaN	NaN	NaN	NaN	NaN	NaN	NaN	NaN	NaN	NaN	NaN	NaN	NaN	NaN	NaN	21.6561	21.5702	21.4788	21.5702	21.5702	NaN	NaN	22.2906	21.7641	20.0653	21.3461	NaN	NaN	21.8371	NaN	21.8371	NaN	NaN	NaN	NaN	21.8371	NaN	NaN
NaN	NaN	NaN	NaN	NaN	NaN	NaN	NaN	NaN	NaN	NaN	NaN	NaN	NaN	NaN	NaN	NaN	NaN	NaN	NaN	NaN	NaN	NaN	NaN	NaN	NaN	NaN	NaN	NaN	NaN	NaN	NaN	NaN	NaN	NaN	NaN	NaN	NaN	NaN	NaN	NaN	NaN	20.8461	20.8461	NaN	NaN	NaN	NaN	_C(57.0215)
NaN	NaN	NaN	NaN	NaN	NaN	NaN	NaN	NaN	NaN	NaN	NaN	NaN	NaN	NaN	NaN	NaN	NaN	NaN	NaN	NaN	NaN	NaN	NaN	NaN	NaN	NaN	NaN	NaN	NaN	NaN	NaN	NaN	20.4932	NaN	NaN	NaN	NaN	NaN	NaN	NaN	NaN	20.7659	20.7659	NaN	NaN	NaN	NaN	_C(57.0215);_N(0.9840)
NaN	NaN	NaN	NaN	NaN	NaN	NaN	NaN	NaN	NaN	NaN	NaN	NaN	NaN	NaN	NaN	NaN	NaN	21.4825	NaN	NaN	20.968	21.4825	21.861	NaN	NaN	NaN	NaN	NaN	NaN	NaN	NaN	NaN	NaN	NaN	NaN	NaN	NaN	NaN	NaN	NaN	NaN	NaN	NaN	NaN	NaN	NaN	NaN	_C(57.0215)
NaN	NaN	NaN	NaN	NaN	NaN	NaN	NaN	NaN	NaN	NaN	NaN	NaN	NaN	NaN	NaN	NaN	NaN	NaN	NaN	NaN	NaN	NaN	NaN	NaN	NaN	NaN	NaN	NaN	NaN	NaN	NaN	NaN	NaN	NaN	NaN	NaN	NaN	NaN	NaN	NaN	NaN	NaN	NaN	18.855	19.371	19.9819	19.6657
22.639	22.7414	22.604	22.4909	22.8083	22.9367	22.407	22.2178	22.5908	22.7425	22.6517	22.4895	22.5768	21.8392	21.6466	22.4645	21.7857	22.3484	22.4981	22.0017	22.1854	21.5614	NaN	22.6196	22.0841	22.4252	22.587	22.2862	22.3755	22.3574	22.3391	NaN	23.0229	22.6542	21.0845	21.9833	21.8483	21.8215	21.7941	NaN	21.2987	21.8871	22.2044	21.7528	21.8215	NaN	NaN	21.8215	_C(57.0215)
NaN	NaN	NaN	NaN	19.611	NaN	NaN	NaN	NaN	NaN	NaN	NaN	NaN	NaN	NaN	NaN	NaN	NaN	NaN	NaN	NaN	NaN	NaN	NaN	NaN	NaN	NaN	NaN	NaN	NaN	NaN	NaN	NaN	NaN	NaN	NaN	NaN	NaN	NaN	NaN	NaN	NaN	NaN	NaN	NaN	NaN	NaN	NaN	_C(57.0215)
23.2735	23.3012	23.0159	22.9821	23.4065	22.5039	22.839	23.5953	23.0147	22.8203	23.2745	23.4189	23.3316	22.1726	21.6911	23.1355	22.5029	23.4133	22.9313	21.4018	22.7329	NaN	NaN	22.7329	NaN	NaN	NaN	NaN	21.9306	NaN	21.5995	NaN	NaN	NaN	NaN	NaN	NaN	NaN	NaN	NaN	NaN	NaN	NaN	NaN	NaN	NaN	NaN	NaN	_C(57.0215)
NaN	NaN	NaN	NaN	NaN	NaN	NaN	NaN	NaN	NaN	NaN	NaN	21.2238	21.0015	20.7385	NaN	NaN	NaN	21.0015	21.0015	NaN	NaN	NaN	NaN	NaN	NaN	NaN	NaN	NaN	NaN	NaN	NaN	NaN	NaN	NaN	NaN	NaN	NaN	NaN	NaN	NaN	NaN	NaN	NaN	NaN	NaN	NaN	NaN	_C(57.0215);_K(145.0197)	+
NaN	NaN	NaN	NaN	NaN	NaN	NaN	NaN	NaN	NaN	20.2776	NaN	NaN	NaN	NaN	NaN	NaN	NaN	NaN	NaN	NaN	NaN	NaN	NaN	NaN	NaN	NaN	NaN	NaN	NaN	NaN	NaN	NaN	NaN	NaN	NaN	NaN	NaN	NaN	NaN	NaN	NaN	NaN	NaN	NaN	NaN	NaN	NaN	_C(57.0215);_K(57.0215)
NaN	NaN	NaN	NaN	NaN	NaN	NaN	NaN	NaN	NaN	NaN	NaN	NaN	NaN	NaN	NaN	NaN	NaN	NaN	NaN	NaN	NaN	NaN	NaN	NaN	NaN	NaN	NaN	NaN	NaN	NaN	NaN	21.235	23.1152	23.0654	21.0423	NaN	NaN	NaN	NaN	NaN	NaN	NaN	NaN	20.5183	20.5536	19.9275	19.8727
NaN	NaN	NaN	NaN	NaN	NaN	NaN	NaN	NaN	NaN	NaN	NaN	NaN	NaN	NaN	NaN	NaN	NaN	NaN	NaN	NaN	NaN	NaN	NaN	NaN	NaN	NaN	NaN	NaN	NaN	NaN	NaN	NaN	NaN	NaN	NaN	NaN	NaN	NaN	NaN	NaN	NaN	NaN	NaN	NaN	NaN	NaN	19.5244
NaN	NaN	NaN	NaN	NaN	NaN	NaN	NaN	NaN	NaN	NaN	NaN	NaN	NaN	NaN	NaN	NaN	NaN	NaN	NaN	NaN	NaN	NaN	NaN	25.042	25.7442	26.163	25.6724	25.7951	25.7482	25.6168	25.6681	26.4481	25.8543	24.1119	25.5468	27.0822	27.3601	27.1727	26.8517	27.2133	27.2289	27.0378	27.0199	27.2019	27.2038	27.0506	27.0484
NaN	NaN	NaN	NaN	NaN	NaN	NaN	NaN	NaN	NaN	NaN	NaN	NaN	NaN	NaN	NaN	NaN	NaN	NaN	NaN	NaN	NaN	NaN	NaN	20.6994	21.6363	22.0462	21.4034	21.5841	21.5621	21.4625	21.486	NaN	NaN	NaN	21.5246	NaN	21.4925	NaN	NaN	21.4174	21.4925	21.5638	NaN	NaN	NaN	NaN	NaN
NaN	NaN	NaN	NaN	NaN	NaN	NaN	NaN	NaN	NaN	NaN	NaN	NaN	NaN	NaN	NaN	NaN	NaN	NaN	NaN	NaN	NaN	NaN	NaN	NaN	NaN	20.805	NaN	NaN	NaN	NaN	20.805	NaN	NaN	NaN	NaN	NaN	20.1302	NaN	NaN	NaN	NaN	NaN	NaN	NaN	NaN	NaN	NaN
NaN	NaN	NaN	NaN	NaN	NaN	NaN	NaN	NaN	NaN	NaN	NaN	NaN	NaN	NaN	NaN	NaN	NaN	NaN	NaN	NaN	NaN	NaN	NaN	NaN	NaN	NaN	NaN	NaN	NaN	NaN	NaN	NaN	NaN	NaN	NaN	NaN	NaN	NaN	20.5989	NaN	NaN	NaN	NaN	NaN	NaN	NaN	NaN
NaN	NaN	NaN	NaN	NaN	NaN	NaN	NaN	NaN	NaN	18.6765	NaN	NaN	NaN	NaN	NaN	NaN	NaN	NaN	NaN	NaN	NaN	NaN	19.7882	NaN	NaN	NaN	NaN	NaN	NaN	NaN	NaN	NaN	21.0615	NaN	NaN	NaN	NaN	NaN	NaN	NaN	NaN	NaN	NaN	NaN	NaN	NaN	NaN	_C(57.0215)
NaN	NaN	NaN	NaN	NaN	NaN	NaN	NaN	NaN	NaN	NaN	NaN	NaN	NaN	NaN	NaN	NaN	NaN	NaN	NaN	NaN	NaN	NaN	NaN	NaN	NaN	NaN	NaN	NaN	NaN	NaN	NaN	NaN	21.6784	21.6784	NaN	NaN	NaN	NaN	NaN	NaN	NaN	NaN	NaN	NaN	NaN	NaN	NaN
NaN	NaN	NaN	NaN	NaN	NaN	NaN	NaN	NaN	NaN	NaN	NaN	NaN	NaN	NaN	NaN	NaN	NaN	NaN	NaN	NaN	NaN	NaN	NaN	NaN	21.2733	20.9644	20.5709	21.0041	21.05	20.9237	20.8735	NaN	NaN	NaN	NaN	21.6969	21.71	20.9713	20.9494	21.4885	21.5487	21.261	21.1872	NaN	NaN	NaN	NaN
NaN	NaN	NaN	NaN	NaN	NaN	NaN	NaN	NaN	NaN	NaN	NaN	NaN	NaN	NaN	NaN	NaN	NaN	NaN	NaN	NaN	NaN	NaN	NaN	NaN	NaN	NaN	21.5567	NaN	NaN	21.5567	NaN	NaN	NaN	NaN	NaN	NaN	21.8265	21.8265	NaN	21.8265	21.9561	NaN	21.6841	NaN	NaN	NaN	NaN
22.6499	22.7189	23.3345	23.2899	23.1867	23.3776	22.8598	22.578	22.9551	23.0306	23.1059	23.0343	23.7971	23.5019	23.7699	24.0191	23.4403	23.6941	24.0607	23.8679	23.7836	23.6022	NaN	23.9447	19.7828	NaN	NaN	NaN	NaN	NaN	NaN	NaN	NaN	NaN	NaN	NaN	NaN	NaN	NaN	NaN	NaN	NaN	NaN	NaN	NaN	NaN	NaN	NaN	_C(57.0215)
NaN	NaN	NaN	NaN	NaN	NaN	NaN	NaN	NaN	NaN	NaN	NaN	NaN	NaN	NaN	NaN	NaN	NaN	NaN	NaN	NaN	NaN	NaN	NaN	NaN	NaN	NaN	NaN	NaN	NaN	NaN	NaN	NaN	NaN	NaN	NaN	NaN	NaN	NaN	NaN	NaN	20.7658	20.8579	20.9445	NaN	NaN	20.8579	20.8579
NaN	NaN	NaN	NaN	NaN	NaN	NaN	NaN	NaN	NaN	NaN	NaN	NaN	NaN	NaN	NaN	NaN	NaN	NaN	NaN	NaN	NaN	NaN	NaN	NaN	NaN	NaN	NaN	NaN	NaN	NaN	NaN	NaN	NaN	NaN	NaN	21.456	21.3052	21.8005	21.9091	21.7761	21.6385	21.4864	NaN	NaN	NaN	NaN	NaN
21.5736	21.6308	21.9776	21.9328	21.3436	22.1147	22.13	21.3696	21.522	21.3314	22.0154	22.137	22.4626	21.9786	22.0007	22.4784	22.0394	22.3531	22.4338	22.139	NaN	22.25	22.25	NaN	NaN	NaN	NaN	NaN	NaN	NaN	NaN	NaN	NaN	NaN	NaN	NaN	NaN	NaN	NaN	NaN	NaN	NaN	NaN	NaN	NaN	NaN	NaN	NaN	_K(145.0197)	+
NaN	NaN	NaN	NaN	NaN	NaN	NaN	NaN	NaN	NaN	NaN	NaN	NaN	NaN	NaN	NaN	NaN	NaN	NaN	NaN	NaN	NaN	NaN	NaN	NaN	20.4807	20.896	21.2181	NaN	NaN	NaN	NaN	NaN	NaN	NaN	NaN	21.6979	21.9586	22.1421	21.9152	21.8698	NaN	22.0013	21.9371	NaN	NaN	NaN	NaN
NaN	NaN	NaN	NaN	NaN	NaN	NaN	NaN	NaN	NaN	NaN	NaN	NaN	NaN	NaN	NaN	NaN	NaN	NaN	NaN	NaN	NaN	NaN	NaN	NaN	NaN	NaN	NaN	NaN	NaN	22.615	NaN	NaN	NaN	NaN	NaN	NaN	NaN	NaN	NaN	NaN	NaN	NaN	NaN	NaN	NaN	NaN	NaN
NaN	NaN	NaN	NaN	NaN	NaN	NaN	NaN	NaN	NaN	NaN	NaN	NaN	NaN	NaN	NaN	NaN	NaN	NaN	NaN	NaN	NaN	NaN	NaN	NaN	NaN	22.0189	22.0189	22.0794	NaN	21.9557	22.0189	NaN	NaN	NaN	22.0189	22.7244	NaN	NaN	NaN	NaN	NaN	NaN	22.7244	22.7244	NaN	NaN	22.7244
NaN	NaN	NaN	NaN	NaN	NaN	NaN	NaN	NaN	NaN	NaN	NaN	NaN	NaN	NaN	NaN	NaN	NaN	NaN	NaN	NaN	NaN	NaN	NaN	NaN	NaN	NaN	NaN	NaN	NaN	NaN	NaN	NaN	NaN	NaN	NaN	NaN	NaN	NaN	22.5035	NaN	NaN	NaN	NaN	NaN	NaN	NaN	NaN	_N(0.9840)
NaN	NaN	NaN	NaN	NaN	NaN	NaN	NaN	NaN	NaN	NaN	NaN	NaN	NaN	NaN	NaN	NaN	NaN	NaN	NaN	NaN	NaN	NaN	NaN	NaN	NaN	NaN	NaN	NaN	NaN	NaN	NaN	NaN	NaN	NaN	NaN	NaN	22.0338	NaN	20.9165	NaN	NaN	NaN	NaN	NaN	NaN	NaN	NaN
NaN	NaN	NaN	NaN	NaN	NaN	NaN	NaN	NaN	NaN	NaN	NaN	21.2064	21.1698	21.2248	21.2601	21.6431	21.3379	20.6055	21.082	21.7189	NaN	20.4362	NaN	NaN	NaN	NaN	NaN	NaN	NaN	NaN	NaN	NaN	NaN	NaN	NaN	NaN	NaN	NaN	NaN	NaN	NaN	NaN	NaN	NaN	NaN	NaN	NaN	_K(145.0197)	+
NaN	NaN	NaN	NaN	NaN	NaN	NaN	NaN	NaN	NaN	NaN	NaN	NaN	NaN	NaN	NaN	NaN	NaN	NaN	NaN	NaN	NaN	NaN	NaN	22.4687	23.2489	24.504	24.2265	24.0127	23.9094	23.5951	23.7225	23.819	23.7693	NaN	23.867	22.6336	22.8668	22.6191	22.3377	22.379	22.4175	22.8375	22.8088	22.6077	NaN	22.6448	NaN
NaN	NaN	NaN	NaN	NaN	NaN	NaN	NaN	NaN	NaN	NaN	NaN	NaN	NaN	NaN	NaN	NaN	NaN	NaN	NaN	NaN	NaN	NaN	NaN	NaN	NaN	NaN	NaN	NaN	NaN	NaN	23.0788	NaN	23.0788	NaN	NaN	NaN	NaN	NaN	NaN	NaN	NaN	NaN	NaN	NaN	NaN	NaN	NaN
NaN	NaN	NaN	NaN	NaN	NaN	NaN	NaN	NaN	NaN	NaN	NaN	NaN	NaN	NaN	NaN	NaN	NaN	NaN	NaN	NaN	NaN	NaN	NaN	NaN	NaN	NaN	NaN	NaN	NaN	NaN	NaN	NaN	NaN	NaN	NaN	23.2255	NaN	23.0313	23.1317	22.5325	23.3624	23.5538	22.8568	NaN	NaN	NaN	NaN
NaN	NaN	NaN	NaN	NaN	NaN	NaN	NaN	NaN	NaN	NaN	NaN	NaN	NaN	NaN	21.409	NaN	NaN	21.409	NaN	21.6116	21.1609	21.1731	21.6205	NaN	NaN	NaN	NaN	NaN	NaN	NaN	NaN	NaN	NaN	NaN	NaN	NaN	NaN	NaN	NaN	NaN	NaN	NaN	NaN	NaN	NaN	NaN	NaN	_K(145.0197)	+
21.0152	21.3369	21.8447	21.6262	21.3638	21.1454	21.6038	21.7659	21.1748	21.1061	21.7465	21.7909	22.5092	22.2394	22.164	22.447	22.0225	22.226	22.6116	22.4584	22.6136	22.5365	22.0195	22.1286	21.9007	22.1403	22.3534	22.1491	21.9063	22.3165	22.3493	21.9497	22.1447	22.446	NaN	21.7635	22.4466	22.4753	22.4387	22.4092	22.266	22.324	22.6	22.5523	22.0006	22.3393	22.7805	22.5391	_C(57.0215)
20.8536	20.93	21.6665	21.6211	20.9054	20.8994	21.6361	21.6398	NaN	20.8372	21.3166	21.6757	22.7248	22.9337	22.6325	22.3705	22.7614	22.577	22.5925	22.775	22.8974	22.59	22.4225	22.7636	NaN	NaN	NaN	NaN	NaN	NaN	NaN	NaN	NaN	NaN	NaN	NaN	NaN	NaN	NaN	NaN	NaN	NaN	NaN	NaN	NaN	NaN	NaN	NaN	_C(57.0215)
NaN	NaN	NaN	NaN	NaN	NaN	NaN	NaN	NaN	NaN	NaN	NaN	21.3763	21.802	22.1303	NaN	NaN	NaN	21.802	21.802	NaN	NaN	NaN	NaN	NaN	NaN	NaN	NaN	NaN	NaN	NaN	NaN	NaN	NaN	NaN	NaN	NaN	NaN	NaN	NaN	NaN	NaN	NaN	NaN	NaN	NaN	NaN	NaN	_C(57.0215)
NaN	NaN	NaN	18.6285	NaN	NaN	NaN	NaN	NaN	NaN	NaN	NaN	NaN	NaN	NaN	NaN	NaN	NaN	NaN	NaN	NaN	NaN	NaN	NaN	NaN	NaN	NaN	NaN	NaN	NaN	NaN	NaN	NaN	NaN	NaN	NaN	NaN	NaN	NaN	NaN	NaN	NaN	NaN	NaN	NaN	NaN	NaN	NaN	_C(57.0215);_K(57.0215)
NaN	NaN	20.5995	20.5995	NaN	NaN	NaN	NaN	NaN	NaN	NaN	NaN	20.7526	21.3162	21.1567	20.5101	NaN	20.8096	20.9687	21.112	NaN	20.9687	NaN	NaN	NaN	NaN	NaN	NaN	NaN	NaN	NaN	NaN	NaN	NaN	NaN	NaN	NaN	NaN	NaN	NaN	NaN	NaN	NaN	NaN	NaN	NaN	NaN	NaN	_C(57.0215);_K(145.0197)	+
NaN	NaN	NaN	NaN	NaN	NaN	NaN	NaN	NaN	NaN	NaN	18.4902	NaN	NaN	NaN	NaN	NaN	NaN	NaN	NaN	NaN	NaN	NaN	NaN	20.7829	20.7829	NaN	NaN	20.7829	20.7829	NaN	NaN	NaN	20.7829	NaN	NaN	22.0592	21.6377	21.0396	NaN	21.6377	NaN	NaN	NaN	NaN	NaN	NaN	NaN
NaN	NaN	NaN	NaN	20.6916	NaN	20.3393	NaN	NaN	NaN	NaN	20.5262	NaN	NaN	NaN	20.8813	20.8813	NaN	NaN	NaN	NaN	20.8813	NaN	NaN	NaN	NaN	NaN	NaN	NaN	NaN	NaN	NaN	NaN	NaN	NaN	NaN	NaN	NaN	NaN	NaN	NaN	NaN	NaN	NaN	NaN	NaN	NaN	NaN
20.8599	21.1601	22.2507	22.1175	21.9168	21.9694	21.4845	21.4104	NaN	NaN	NaN	21.7168	20.9427	21.7363	21.7033	20.885	21.3726	21.493	NaN	21.2412	19.5573	20.7973	22.1515	21.7827	22.39	23.0154	23.0597	22.4577	22.7588	21.6656	22.7679	23.3795	NaN	NaN	NaN	NaN	23.7627	23.5369	23.4096	23.6545	23.6464	22.6901	23.5457	24.1495	NaN	NaN	NaN	NaN
NaN	NaN	NaN	NaN	NaN	NaN	NaN	NaN	NaN	NaN	NaN	NaN	NaN	NaN	NaN	NaN	NaN	20.1832	NaN	NaN	NaN	NaN	NaN	NaN	21.3524	22.8837	23.3688	22.4604	23.1025	23.2906	22.1027	21.6316	NaN	NaN	NaN	NaN	22.9333	23.3327	23.3823	22.9984	22.9981	22.3246	23.3329	23.7067	NaN	NaN	NaN	NaN
20.1577	20.143	20.5825	20.5933	NaN	NaN	NaN	NaN	20.5039	20.5259	20.2569	20.2303	NaN	NaN	NaN	NaN	NaN	NaN	NaN	NaN	NaN	NaN	NaN	NaN	NaN	NaN	NaN	NaN	NaN	NaN	NaN	NaN	NaN	NaN	NaN	NaN	NaN	NaN	NaN	NaN	NaN	NaN	NaN	NaN	NaN	NaN	NaN	NaN	_K(145.0197)	+
23.9128	23.9529	24.6955	24.6717	24.4635	25.0482	24.2411	22.9793	24.302	24.1264	24.4092	24.5551	23.7188	23.8195	24.3487	24.2797	23.7582	24.2317	24.3227	23.8831	24.3729	24.2297	23.6806	23.8857	26.3641	26.7859	27.3325	27.0575	26.6986	27.1605	27.126	26.6509	27.8696	26.6528	23.2728	27.1591	26.6909	26.738	26.777	26.7312	26.1296	26.5512	27.1595	26.8973	26.7292	27.1526	26.74	26.1436
NaN	NaN	NaN	21.7316	NaN	NaN	21.7316	NaN	NaN	NaN	NaN	NaN	NaN	NaN	NaN	NaN	NaN	NaN	NaN	NaN	NaN	NaN	NaN	NaN	NaN	NaN	NaN	NaN	NaN	NaN	NaN	NaN	NaN	NaN	NaN	NaN	NaN	NaN	NaN	NaN	NaN	NaN	NaN	NaN	NaN	NaN	NaN	NaN	_K(57.0215)
20.5933	20.2769	21.608	21.7422	NaN	NaN	21.1881	NaN	NaN	NaN	21.1881	21.1881	NaN	NaN	NaN	NaN	NaN	NaN	20.6845	NaN	20.8723	20.554	20.4684	20.8041	NaN	NaN	NaN	NaN	NaN	NaN	NaN	NaN	NaN	NaN	NaN	NaN	NaN	NaN	NaN	NaN	NaN	NaN	NaN	NaN	NaN	NaN	NaN	NaN	_K(145.0197)	+
NaN	NaN	NaN	NaN	NaN	NaN	NaN	NaN	NaN	NaN	NaN	NaN	NaN	NaN	NaN	NaN	NaN	NaN	NaN	NaN	NaN	NaN	NaN	NaN	NaN	NaN	NaN	NaN	NaN	NaN	NaN	NaN	NaN	21.2318	21.2318	NaN	NaN	NaN	NaN	NaN	NaN	NaN	NaN	NaN	NaN	NaN	NaN	NaN
NaN	NaN	NaN	NaN	NaN	NaN	NaN	NaN	NaN	NaN	NaN	NaN	NaN	NaN	NaN	NaN	NaN	NaN	NaN	NaN	NaN	NaN	NaN	NaN	NaN	NaN	NaN	NaN	NaN	NaN	NaN	NaN	20.7185	20.6011	NaN	20.827	NaN	NaN	NaN	NaN	NaN	NaN	21.6776	NaN	21.7439	21.3673	21.6081	21.9328
20.5817	19.7967	20.5867	21.0907	20.5694	21.0755	20.5989	19.8334	20.4586	20.4472	20.6997	20.7093	NaN	NaN	NaN	NaN	NaN	NaN	NaN	NaN	NaN	NaN	NaN	NaN	NaN	NaN	NaN	NaN	NaN	NaN	NaN	NaN	NaN	NaN	NaN	NaN	NaN	NaN	NaN	NaN	NaN	NaN	NaN	NaN	NaN	NaN	NaN	NaN
NaN	NaN	NaN	NaN	NaN	NaN	NaN	NaN	NaN	NaN	NaN	NaN	NaN	NaN	NaN	NaN	NaN	NaN	NaN	NaN	NaN	NaN	NaN	NaN	21.9162	22.1846	23.6705	23.5803	22.578	NaN	23.3972	23.045	NaN	NaN	NaN	23.045	24.3358	24.4122	24.0916	23.9957	23.9531	24.2003	24.4432	24.2372	24.3112	24.413	24.1203	23.9945
NaN	NaN	NaN	NaN	NaN	NaN	NaN	NaN	NaN	NaN	NaN	NaN	NaN	NaN	NaN	NaN	NaN	NaN	NaN	NaN	NaN	NaN	NaN	NaN	NaN	NaN	NaN	NaN	NaN	NaN	NaN	NaN	NaN	20.9833	20.9833	NaN	NaN	NaN	NaN	NaN	NaN	NaN	NaN	NaN	NaN	20.107	NaN	NaN	_N(0.9840)
NaN	NaN	NaN	NaN	NaN	NaN	NaN	NaN	NaN	21.0692	NaN	NaN	NaN	NaN	NaN	NaN	NaN	NaN	NaN	NaN	NaN	NaN	NaN	NaN	NaN	NaN	NaN	NaN	NaN	NaN	NaN	NaN	NaN	NaN	NaN	NaN	NaN	NaN	NaN	NaN	NaN	NaN	NaN	NaN	NaN	NaN	NaN	NaN	_C(57.0215)
NaN	NaN	NaN	NaN	NaN	NaN	NaN	NaN	NaN	NaN	NaN	NaN	NaN	NaN	NaN	NaN	NaN	NaN	NaN	NaN	NaN	NaN	NaN	NaN	24.6818	25.6227	26.1874	NaN	25.7723	25.6227	25.4557	NaN	NaN	NaN	NaN	NaN	NaN	NaN	NaN	22.6783	NaN	NaN	NaN	22.6783	NaN	NaN	NaN	NaN
NaN	NaN	NaN	NaN	NaN	NaN	NaN	NaN	NaN	NaN	NaN	NaN	NaN	NaN	NaN	NaN	NaN	NaN	NaN	NaN	NaN	NaN	NaN	NaN	NaN	NaN	NaN	NaN	NaN	NaN	NaN	NaN	18.8213	NaN	NaN	NaN	NaN	NaN	NaN	NaN	NaN	NaN	NaN	NaN	NaN	NaN	NaN	NaN
NaN	NaN	NaN	NaN	NaN	NaN	NaN	NaN	NaN	NaN	NaN	NaN	NaN	NaN	NaN	NaN	NaN	NaN	NaN	NaN	NaN	NaN	NaN	NaN	NaN	NaN	NaN	NaN	NaN	NaN	NaN	NaN	NaN	20.8667	20.8667	NaN	NaN	NaN	NaN	NaN	NaN	NaN	NaN	NaN	NaN	NaN	NaN	NaN
NaN	NaN	NaN	NaN	NaN	NaN	NaN	NaN	NaN	NaN	NaN	NaN	NaN	NaN	NaN	NaN	NaN	NaN	NaN	NaN	NaN	NaN	NaN	NaN	NaN	NaN	20.1194	NaN	NaN	NaN	NaN	NaN	NaN	NaN	NaN	NaN	21.3693	NaN	NaN	NaN	21.5685	NaN	21.138	NaN	NaN	NaN	NaN	NaN
NaN	NaN	NaN	NaN	NaN	NaN	NaN	NaN	NaN	NaN	NaN	NaN	NaN	NaN	NaN	NaN	NaN	NaN	NaN	NaN	NaN	NaN	NaN	NaN	NaN	21.0202	NaN	NaN	NaN	NaN	21.0202	NaN	NaN	NaN	NaN	NaN	NaN	NaN	NaN	NaN	NaN	NaN	NaN	NaN	NaN	NaN	NaN	NaN
NaN	NaN	NaN	NaN	NaN	NaN	NaN	NaN	NaN	NaN	NaN	NaN	NaN	NaN	NaN	NaN	NaN	NaN	NaN	NaN	NaN	NaN	NaN	NaN	NaN	NaN	NaN	NaN	NaN	NaN	NaN	NaN	NaN	NaN	NaN	NaN	24.1782	NaN	21.4197	23.3771	23.3313	23.3771	23.4214	NaN	NaN	NaN	23.3771	23.3771
NaN	NaN	NaN	NaN	NaN	NaN	NaN	NaN	NaN	NaN	NaN	NaN	NaN	NaN	NaN	NaN	NaN	NaN	NaN	NaN	NaN	NaN	NaN	NaN	NaN	NaN	NaN	NaN	NaN	NaN	NaN	NaN	NaN	NaN	NaN	NaN	23.2683	NaN	NaN	NaN	NaN	NaN	NaN	NaN	NaN	NaN	NaN	NaN
26.405	NaN	25.805	NaN	NaN	NaN	NaN	NaN	NaN	NaN	NaN	NaN	NaN	NaN	NaN	NaN	NaN	NaN	27.1336	NaN	NaN	NaN	NaN	NaN	NaN	24.4593	24.7645	25.0163	24.7561	NaN	24.7728	24.7645	24.7645	NaN	NaN	NaN	25.2034	25.2646	24.7369	24.6479	25.1974	25.0281	24.7451	24.9487	NaN	24.9889	24.9889	NaN
NaN	NaN	NaN	NaN	NaN	NaN	NaN	NaN	NaN	NaN	NaN	NaN	NaN	NaN	NaN	NaN	NaN	NaN	NaN	NaN	NaN	NaN	NaN	NaN	NaN	NaN	NaN	NaN	23.03	NaN	NaN	NaN	NaN	NaN	NaN	NaN	22.0185	22.2098	NaN	21.7978	NaN	NaN	NaN	NaN	NaN	NaN	22.0185	NaN	_M(15.9949)
NaN	NaN	NaN	NaN	NaN	NaN	NaN	NaN	NaN	NaN	NaN	NaN	NaN	NaN	NaN	NaN	NaN	NaN	NaN	NaN	NaN	NaN	NaN	NaN	NaN	NaN	NaN	NaN	NaN	NaN	NaN	NaN	NaN	NaN	NaN	NaN	NaN	NaN	NaN	NaN	NaN	NaN	NaN	NaN	NaN	NaN	20.4524	NaN	_M(15.9949)
NaN	NaN	NaN	NaN	NaN	NaN	NaN	NaN	NaN	NaN	NaN	NaN	NaN	NaN	NaN	NaN	NaN	NaN	NaN	NaN	NaN	NaN	NaN	NaN	NaN	NaN	NaN	NaN	NaN	NaN	NaN	NaN	NaN	NaN	NaN	NaN	NaN	21.567	NaN	NaN	NaN	NaN	NaN	NaN	NaN	NaN	NaN	NaN	_M(15.9949)
NaN	NaN	NaN	NaN	NaN	NaN	NaN	NaN	NaN	NaN	NaN	NaN	NaN	NaN	NaN	NaN	NaN	NaN	NaN	NaN	NaN	NaN	NaN	NaN	NaN	NaN	NaN	NaN	NaN	NaN	NaN	NaN	NaN	NaN	NaN	NaN	25.5776	25.6366	25.1338	25.0495	25.201	25.5017	25.5261	25.231	25.3867	25.5321	25.3585	25.1934
22.2716	22.1284	21.9694	NaN	22.1284	NaN	NaN	22.1284	NaN	NaN	NaN	NaN	NaN	NaN	NaN	NaN	NaN	NaN	22.2843	NaN	NaN	NaN	NaN	NaN	NaN	NaN	NaN	NaN	NaN	NaN	NaN	NaN	NaN	NaN	NaN	NaN	NaN	NaN	NaN	NaN	NaN	NaN	NaN	NaN	NaN	NaN	NaN	NaN	_C(57.0215)
NaN	NaN	NaN	NaN	NaN	NaN	NaN	NaN	NaN	NaN	NaN	NaN	NaN	21.2062	NaN	NaN	NaN	NaN	NaN	NaN	NaN	NaN	NaN	NaN	NaN	NaN	NaN	NaN	NaN	NaN	NaN	NaN	NaN	NaN	NaN	NaN	NaN	NaN	NaN	NaN	NaN	NaN	NaN	NaN	NaN	NaN	NaN	NaN	_C(57.0215);_N(0.9840)
NaN	NaN	NaN	NaN	NaN	NaN	NaN	NaN	NaN	NaN	NaN	NaN	NaN	NaN	NaN	NaN	NaN	NaN	NaN	NaN	NaN	NaN	NaN	NaN	NaN	NaN	NaN	NaN	NaN	NaN	NaN	NaN	19.0889	NaN	NaN	19.0889	NaN	NaN	NaN	NaN	NaN	NaN	NaN	NaN	NaN	NaN	NaN	NaN
NaN	NaN	NaN	NaN	NaN	NaN	NaN	NaN	NaN	NaN	NaN	NaN	NaN	NaN	NaN	NaN	NaN	NaN	NaN	NaN	NaN	NaN	NaN	NaN	NaN	NaN	NaN	NaN	NaN	NaN	NaN	NaN	19.7985	NaN	NaN	NaN	NaN	NaN	NaN	NaN	NaN	NaN	NaN	NaN	NaN	NaN	NaN	NaN
21.4902	21.5558	21.4191	21.3467	21.7425	21.918	21.0958	20.7692	21.2592	21.7916	21.6275	21.0154	24.0109	24.0628	24.6632	24.6292	24.1647	24.2825	24.5561	24.4593	24.2599	24.3907	24.479	24.3563	21.4762	21.4503	21.4659	21.4915	21.2749	NaN	21.6436	21.471	NaN	21.471	NaN	NaN	22.8648	23.0794	22.2885	21.8941	22.5906	22.6667	22.6197	22.541	22.487	22.2494	22.7144	22.8904	_C(57.0215)
NaN	NaN	19.765	19.765	20.0657	NaN	19.3848	19.765	NaN	NaN	NaN	NaN	22.5044	21.0875	21.2471	22.5663	20.5741	21.5254	22.7135	22.3699	22.767	22.1046	20.3112	21.9057	NaN	NaN	NaN	NaN	NaN	NaN	NaN	NaN	NaN	NaN	NaN	NaN	NaN	NaN	NaN	NaN	NaN	NaN	NaN	NaN	NaN	NaN	NaN	NaN	_C(57.0215)
NaN	19.4499	19.8701	20.1951	19.8701	NaN	NaN	19.8701	NaN	NaN	NaN	19.8701	23.0443	22.6923	22.4122	22.8297	21.6215	22.3158	23.3917	23.1033	22.9269	22.8376	22.5772	22.6835	NaN	NaN	NaN	NaN	NaN	NaN	NaN	NaN	NaN	NaN	NaN	NaN	NaN	NaN	NaN	NaN	NaN	NaN	NaN	NaN	NaN	NaN	NaN	NaN	_C(57.0215)
NaN	NaN	NaN	NaN	NaN	NaN	NaN	NaN	NaN	NaN	NaN	NaN	NaN	NaN	NaN	NaN	NaN	NaN	NaN	19.7716	NaN	NaN	NaN	NaN	NaN	NaN	NaN	NaN	NaN	NaN	NaN	NaN	NaN	NaN	NaN	NaN	NaN	NaN	NaN	NaN	NaN	NaN	NaN	NaN	NaN	NaN	NaN	NaN	_C(57.0215);_K(145.0197)	+
18.619	NaN	NaN	NaN	NaN	NaN	NaN	NaN	NaN	NaN	NaN	NaN	20.6792	21.2154	21.7612	21.4163	21.4619	21.4386	21.1612	21.1894	20.3076	NaN	21.9082	NaN	NaN	NaN	NaN	NaN	NaN	NaN	NaN	NaN	NaN	NaN	NaN	NaN	NaN	NaN	NaN	NaN	NaN	NaN	NaN	NaN	NaN	NaN	NaN	NaN	_C(57.0215);_K(57.0215)
NaN	NaN	NaN	NaN	NaN	NaN	NaN	NaN	NaN	NaN	NaN	NaN	19.4286	19.4286	NaN	NaN	NaN	NaN	NaN	NaN	NaN	NaN	NaN	NaN	NaN	NaN	NaN	NaN	NaN	NaN	NaN	NaN	NaN	NaN	NaN	NaN	NaN	NaN	NaN	NaN	NaN	NaN	NaN	NaN	NaN	NaN	NaN	NaN	_C(57.0215);_K(57.0215)
NaN	NaN	NaN	NaN	NaN	NaN	NaN	NaN	NaN	NaN	NaN	NaN	NaN	20.4564	20.4004	20.3422	NaN	20.4912	NaN	20.3036	NaN	NaN	NaN	NaN	NaN	NaN	NaN	NaN	NaN	NaN	NaN	NaN	NaN	NaN	NaN	NaN	NaN	NaN	NaN	NaN	NaN	NaN	NaN	NaN	NaN	NaN	NaN	NaN	_C(57.0215);_K(57.0215)
NaN	NaN	NaN	NaN	NaN	NaN	NaN	NaN	NaN	NaN	NaN	NaN	NaN	NaN	NaN	NaN	NaN	NaN	NaN	19.7209	NaN	NaN	NaN	NaN	NaN	NaN	NaN	NaN	NaN	NaN	NaN	NaN	NaN	NaN	NaN	NaN	NaN	NaN	NaN	NaN	NaN	NaN	NaN	NaN	NaN	NaN	NaN	NaN	_C(57.0215);_N(0.9840)
NaN	NaN	NaN	NaN	NaN	NaN	NaN	NaN	NaN	NaN	NaN	NaN	NaN	NaN	NaN	NaN	NaN	NaN	NaN	18.936	NaN	NaN	NaN	NaN	NaN	NaN	NaN	NaN	NaN	NaN	NaN	NaN	NaN	NaN	NaN	NaN	NaN	NaN	NaN	NaN	NaN	NaN	NaN	NaN	NaN	NaN	NaN	NaN	_C(57.0215);_K(145.0197);_N(0.9840)	+
NaN	NaN	NaN	NaN	NaN	NaN	NaN	NaN	NaN	NaN	NaN	NaN	NaN	NaN	NaN	NaN	NaN	NaN	NaN	NaN	19.9019	19.6573	NaN	20.1109	NaN	NaN	NaN	NaN	NaN	NaN	NaN	NaN	NaN	NaN	NaN	NaN	NaN	NaN	NaN	NaN	NaN	NaN	NaN	NaN	NaN	NaN	NaN	NaN	_C(57.0215)
NaN	NaN	NaN	NaN	NaN	NaN	NaN	NaN	NaN	NaN	NaN	NaN	NaN	NaN	NaN	NaN	NaN	NaN	NaN	NaN	NaN	19.7966	NaN	20.0151	NaN	NaN	NaN	NaN	NaN	NaN	NaN	NaN	NaN	NaN	NaN	NaN	NaN	NaN	NaN	NaN	NaN	NaN	NaN	NaN	NaN	NaN	NaN	NaN	_C(57.0215);_K(145.0197)	+
NaN	NaN	NaN	NaN	NaN	NaN	NaN	NaN	NaN	NaN	NaN	NaN	NaN	NaN	NaN	NaN	NaN	NaN	NaN	NaN	NaN	NaN	NaN	NaN	NaN	23.1881	NaN	NaN	NaN	NaN	NaN	NaN	NaN	NaN	NaN	NaN	NaN	NaN	NaN	NaN	NaN	NaN	NaN	NaN	NaN	NaN	NaN	NaN
NaN	NaN	NaN	NaN	NaN	NaN	NaN	NaN	NaN	NaN	NaN	NaN	NaN	NaN	NaN	NaN	NaN	NaN	NaN	NaN	NaN	NaN	NaN	NaN	NaN	NaN	NaN	NaN	NaN	NaN	21.0675	NaN	NaN	NaN	NaN	NaN	NaN	NaN	NaN	NaN	NaN	NaN	NaN	NaN	NaN	NaN	NaN	NaN
NaN	NaN	NaN	NaN	NaN	NaN	NaN	NaN	NaN	NaN	NaN	NaN	NaN	NaN	NaN	NaN	NaN	NaN	NaN	NaN	NaN	NaN	NaN	NaN	21.3681	21.7965	22.2638	21.9672	21.7428	21.8078	22.0133	21.9571	NaN	21.8717	NaN	21.8969	NaN	21.035	NaN	NaN	NaN	NaN	NaN	NaN	NaN	NaN	NaN	NaN	_N(0.9840)
NaN	NaN	NaN	NaN	NaN	NaN	NaN	NaN	NaN	NaN	NaN	NaN	NaN	NaN	NaN	NaN	NaN	NaN	NaN	NaN	NaN	NaN	NaN	NaN	NaN	27.2972	NaN	NaN	NaN	NaN	NaN	NaN	NaN	NaN	NaN	NaN	NaN	27.2386	NaN	NaN	NaN	27.2386	27.2386	NaN	NaN	NaN	NaN	NaN
NaN	NaN	NaN	NaN	NaN	NaN	NaN	NaN	NaN	NaN	NaN	NaN	NaN	NaN	NaN	NaN	NaN	NaN	NaN	NaN	NaN	19.9248	NaN	NaN	NaN	NaN	NaN	NaN	NaN	NaN	NaN	NaN	NaN	NaN	NaN	NaN	NaN	NaN	NaN	NaN	NaN	NaN	NaN	NaN	NaN	NaN	NaN	NaN	_C(57.0215)
NaN	NaN	NaN	NaN	NaN	NaN	NaN	NaN	NaN	NaN	NaN	NaN	22.6026	21.9966	22.6814	23.0871	21.9605	NaN	23.1038	22.6425	23.1238	20.0635	21.9152	23.5165	NaN	NaN	NaN	NaN	NaN	NaN	NaN	NaN	NaN	NaN	NaN	NaN	NaN	NaN	NaN	NaN	NaN	NaN	NaN	NaN	NaN	NaN	NaN	NaN	_K(145.0197)	+
NaN	NaN	NaN	NaN	NaN	NaN	NaN	NaN	NaN	NaN	NaN	NaN	21.3978	21.428	21.4575	NaN	NaN	NaN	NaN	NaN	NaN	NaN	NaN	NaN	NaN	NaN	NaN	NaN	NaN	NaN	NaN	NaN	NaN	NaN	NaN	NaN	NaN	NaN	NaN	NaN	NaN	NaN	NaN	NaN	NaN	NaN	NaN	NaN	_C(57.0215)
NaN	NaN	NaN	NaN	NaN	NaN	NaN	NaN	NaN	NaN	NaN	NaN	NaN	NaN	NaN	NaN	NaN	NaN	NaN	NaN	NaN	NaN	NaN	NaN	NaN	NaN	NaN	NaN	NaN	NaN	NaN	20.0633	NaN	20.0633	NaN	NaN	22.821	23.152	23.014	22.6452	23.0088	22.5238	22.827	23.2316	23.0388	22.636	22.7921	23.1584
NaN	NaN	NaN	NaN	NaN	NaN	NaN	NaN	20.516	NaN	NaN	NaN	NaN	NaN	NaN	NaN	NaN	NaN	NaN	NaN	NaN	NaN	NaN	NaN	NaN	NaN	NaN	NaN	NaN	NaN	NaN	NaN	NaN	NaN	NaN	NaN	NaN	21.2028	21.2028	NaN	21.2028	NaN	NaN	NaN	NaN	NaN	NaN	NaN
NaN	22.3505	NaN	NaN	NaN	NaN	NaN	NaN	NaN	NaN	NaN	NaN	NaN	NaN	NaN	NaN	NaN	NaN	NaN	NaN	NaN	NaN	NaN	NaN	NaN	NaN	NaN	NaN	NaN	NaN	NaN	NaN	NaN	NaN	NaN	NaN	NaN	NaN	NaN	NaN	NaN	NaN	NaN	NaN	NaN	NaN	NaN	NaN	_K(145.0197);_K(57.0215)	+
NaN	NaN	NaN	NaN	NaN	21.9324	NaN	NaN	NaN	NaN	NaN	NaN	NaN	NaN	NaN	NaN	NaN	NaN	NaN	NaN	NaN	NaN	NaN	NaN	NaN	NaN	NaN	NaN	NaN	NaN	NaN	NaN	NaN	NaN	NaN	NaN	NaN	NaN	NaN	NaN	NaN	NaN	NaN	NaN	NaN	NaN	NaN	NaN	_K(145.0197);_K(57.0215);_N(0.9840)	+
22.8797	23.184	22.5795	22.0871	22.2336	22.7374	23.1101	NaN	NaN	NaN	NaN	NaN	23.4082	22.9577	22.9963	23.4365	23.4362	23.2169	22.9581	NaN	NaN	NaN	NaN	NaN	NaN	NaN	NaN	NaN	NaN	NaN	NaN	NaN	NaN	NaN	NaN	NaN	NaN	NaN	NaN	NaN	NaN	NaN	NaN	NaN	NaN	NaN	NaN	NaN	_C(57.0215);_N(0.9840)
NaN	NaN	NaN	NaN	NaN	NaN	NaN	NaN	NaN	NaN	NaN	NaN	NaN	NaN	NaN	NaN	NaN	NaN	NaN	NaN	NaN	NaN	NaN	NaN	NaN	NaN	NaN	NaN	NaN	NaN	NaN	NaN	NaN	NaN	NaN	NaN	NaN	NaN	NaN	NaN	NaN	NaN	NaN	NaN	NaN	NaN	NaN	19.486	_N(0.9840)
NaN	NaN	NaN	NaN	NaN	NaN	NaN	NaN	NaN	NaN	NaN	NaN	NaN	NaN	NaN	NaN	NaN	NaN	NaN	NaN	NaN	NaN	NaN	NaN	NaN	NaN	NaN	NaN	NaN	NaN	NaN	NaN	NaN	NaN	NaN	18.8342	NaN	NaN	NaN	NaN	NaN	NaN	NaN	NaN	20.4419	NaN	NaN	20.4419	_N(0.9840)
NaN	NaN	NaN	NaN	NaN	NaN	NaN	NaN	20.3929	NaN	NaN	NaN	NaN	NaN	NaN	NaN	NaN	NaN	NaN	NaN	NaN	NaN	23.4598	NaN	NaN	NaN	NaN	NaN	NaN	NaN	NaN	NaN	NaN	NaN	NaN	NaN	NaN	NaN	NaN	NaN	NaN	NaN	NaN	NaN	NaN	NaN	NaN	NaN	_C(57.0215);_N(0.9840)
NaN	NaN	NaN	NaN	NaN	NaN	NaN	NaN	NaN	NaN	NaN	NaN	NaN	NaN	NaN	NaN	20.1395	NaN	NaN	NaN	NaN	NaN	NaN	NaN	NaN	NaN	NaN	NaN	NaN	NaN	NaN	NaN	NaN	NaN	NaN	NaN	NaN	NaN	NaN	NaN	NaN	NaN	NaN	NaN	NaN	NaN	NaN	NaN	_C(57.0215);_N(0.9840)
NaN	NaN	NaN	NaN	NaN	NaN	NaN	NaN	NaN	NaN	NaN	NaN	NaN	NaN	NaN	NaN	NaN	NaN	NaN	NaN	NaN	NaN	NaN	NaN	NaN	21.9611	NaN	NaN	22.0893	21.9611	21.8203	NaN	21.9611	NaN	NaN	NaN	NaN	NaN	NaN	NaN	NaN	NaN	NaN	NaN	NaN	NaN	NaN	NaN	_N(0.9840)
22.4526	22.1117	21.8407	22.243	22.3053	22.6253	22.0403	21.5289	22.3439	22.3331	21.9925	22.0061	22.636	22.6121	22.6246	22.6483	22.7124	23.1478	22.5433	21.8156	22.9895	22.8368	22.1509	22.3893	NaN	NaN	NaN	NaN	NaN	NaN	NaN	NaN	NaN	NaN	NaN	NaN	NaN	NaN	NaN	NaN	NaN	NaN	NaN	NaN	NaN	NaN	NaN	NaN	_K(145.0197);_N(0.9840)	+
NaN	NaN	NaN	NaN	NaN	NaN	NaN	NaN	19.0137	NaN	NaN	NaN	NaN	NaN	NaN	NaN	NaN	NaN	NaN	NaN	20.2089	NaN	20.2988	NaN	NaN	NaN	NaN	20.8481	NaN	NaN	NaN	NaN	NaN	NaN	NaN	NaN	21.2171	NaN	NaN	NaN	NaN	NaN	21.2171	NaN	NaN	NaN	NaN	NaN	_C(57.0215)
NaN	NaN	NaN	NaN	NaN	NaN	NaN	NaN	NaN	NaN	NaN	NaN	19.165	NaN	NaN	NaN	NaN	NaN	NaN	NaN	NaN	NaN	NaN	NaN	NaN	NaN	NaN	NaN	NaN	NaN	NaN	NaN	NaN	NaN	NaN	NaN	NaN	NaN	NaN	NaN	NaN	NaN	NaN	NaN	NaN	NaN	NaN	NaN	_C(57.0215)
NaN	NaN	NaN	NaN	NaN	NaN	NaN	NaN	NaN	NaN	NaN	NaN	NaN	NaN	NaN	NaN	NaN	NaN	NaN	NaN	NaN	NaN	NaN	NaN	22.8773	24.3409	25.3139	24.7475	24.799	24.5585	24.2697	NaN	NaN	NaN	NaN	NaN	NaN	22.8574	NaN	NaN	NaN	NaN	NaN	22.8574	NaN	NaN	NaN	NaN
NaN	NaN	NaN	NaN	NaN	NaN	NaN	NaN	NaN	NaN	NaN	NaN	NaN	NaN	NaN	NaN	NaN	NaN	NaN	NaN	NaN	NaN	NaN	NaN	22.8549	23.9414	24.6248	24.0482	24.0971	24.2598	23.8868	23.6724	23.9958	NaN	NaN	NaN	23.0538	23.0538	NaN	NaN	23.0538	23.0538	NaN	NaN	NaN	NaN	NaN	NaN
23.7247	24.223	23.5316	22.6113	23.4879	24.4847	23.7618	21.26	23.4347	23.8784	23.8044	23.3331	NaN	NaN	NaN	NaN	NaN	NaN	NaN	NaN	22.6485	22.3966	22.2334	22.5127	NaN	21.6088	NaN	NaN	NaN	NaN	NaN	NaN	21.6088	22.0377	NaN	20.9957	NaN	NaN	NaN	NaN	NaN	NaN	NaN	NaN	NaN	NaN	NaN	NaN	_K(145.0197)	+
NaN	NaN	NaN	NaN	NaN	NaN	NaN	NaN	NaN	NaN	NaN	NaN	NaN	NaN	NaN	NaN	NaN	NaN	NaN	NaN	NaN	NaN	NaN	NaN	NaN	NaN	20.9368	NaN	NaN	NaN	NaN	NaN	NaN	NaN	NaN	NaN	23.532	23.3128	23.3523	23.566	23.2053	23.4817	23.6504	23.4072	22.9974	22.8208	23.786	23.8792
NaN	NaN	NaN	22.9474	NaN	NaN	NaN	NaN	NaN	NaN	NaN	NaN	23.0476	22.6174	NaN	23.3786	22.9188	22.8371	23.1658	23.2313	23.0476	NaN	NaN	NaN	NaN	NaN	NaN	NaN	NaN	NaN	NaN	NaN	NaN	NaN	NaN	NaN	NaN	NaN	NaN	NaN	NaN	NaN	NaN	NaN	NaN	NaN	NaN	NaN	_C(57.0215)
23.4984	23.2028	23.5203	23.7622	23.2541	23.7214	23.7262	23.2608	23.173	23.5807	23.782	23.4344	25.4941	25.6215	25.4367	25.2909	25.6401	25.4008	25.2673	25.5278	25.6914	25.6118	25.198	25.3032	NaN	NaN	NaN	NaN	NaN	NaN	NaN	NaN	NaN	NaN	NaN	NaN	NaN	NaN	NaN	NaN	NaN	NaN	NaN	NaN	NaN	NaN	NaN	NaN	_C(57.0215);_K(145.0197)	+
23.1029	23.9082	24.3375	23.786	23.6372	23.9816	24.0326	23.7016	23.8647	23.7635	23.832	23.9286	25.7239	25.1765	25.3334	25.8331	25.7316	25.8591	25.3232	25.1345	25.5418	25.4676	NaN	25.6125	NaN	NaN	NaN	NaN	NaN	NaN	NaN	NaN	NaN	NaN	NaN	NaN	NaN	NaN	NaN	NaN	NaN	NaN	NaN	NaN	NaN	NaN	NaN	NaN	_C(57.0215);_K(145.0197)	+
NaN	NaN	NaN	NaN	NaN	NaN	NaN	NaN	NaN	NaN	NaN	NaN	NaN	NaN	22.5786	NaN	22.8884	22.6014	22.1835	22.5554	NaN	NaN	NaN	NaN	NaN	NaN	NaN	NaN	NaN	NaN	NaN	NaN	NaN	NaN	NaN	NaN	NaN	NaN	NaN	NaN	NaN	NaN	NaN	NaN	NaN	NaN	NaN	NaN	_C(57.0215);_K(145.0197);_K(57.0215)	+
23.1432	22.4131	21.6464	22.731	22.6935	22.9131	22.4586	22.1483	NaN	23.0554	22.5808	21.8688	23.9399	23.5531	23.9468	24.2502	24.0986	24.5251	23.7693	22.953	24.4235	24.0009	23.2186	23.8834	NaN	NaN	NaN	NaN	NaN	NaN	NaN	NaN	NaN	NaN	NaN	NaN	NaN	NaN	NaN	NaN	NaN	NaN	NaN	NaN	NaN	NaN	NaN	NaN	_C(57.0215);_K(145.0197);_N(0.9840)	+
NaN	21.7349	21.7678	21.8	21.7696	21.7678	21.7661	NaN	21.7494	21.8961	21.786	21.6271	NaN	NaN	NaN	NaN	NaN	NaN	NaN	NaN	22.8519	22.9126	NaN	22.7884	NaN	NaN	NaN	NaN	NaN	NaN	NaN	NaN	NaN	NaN	NaN	NaN	NaN	NaN	NaN	NaN	NaN	NaN	NaN	NaN	NaN	NaN	NaN	NaN	_C(57.0215);_K(145.0197)	+
NaN	NaN	NaN	NaN	NaN	NaN	NaN	NaN	NaN	NaN	NaN	NaN	NaN	NaN	NaN	NaN	NaN	21.6069	NaN	NaN	NaN	NaN	NaN	NaN	NaN	NaN	NaN	NaN	NaN	NaN	NaN	NaN	NaN	NaN	NaN	NaN	NaN	NaN	NaN	NaN	NaN	NaN	NaN	NaN	NaN	NaN	NaN	NaN	_C(57.0215);_K(145.0197)	+
NaN	NaN	NaN	NaN	NaN	NaN	NaN	NaN	NaN	NaN	NaN	NaN	NaN	NaN	NaN	NaN	NaN	NaN	21.7475	NaN	NaN	NaN	NaN	NaN	NaN	NaN	NaN	NaN	NaN	NaN	NaN	NaN	NaN	NaN	NaN	NaN	NaN	NaN	NaN	NaN	NaN	NaN	NaN	NaN	NaN	NaN	NaN	NaN	_C(57.0215);_K(145.0197);_N(0.9840)	+
NaN	NaN	NaN	NaN	NaN	NaN	NaN	NaN	NaN	NaN	NaN	NaN	22.688	22.8536	NaN	22.5008	22.6661	22.688	22.7095	NaN	22.688	22.688	NaN	NaN	NaN	NaN	NaN	NaN	NaN	NaN	NaN	NaN	NaN	NaN	NaN	NaN	NaN	NaN	NaN	NaN	NaN	NaN	NaN	NaN	NaN	NaN	NaN	NaN	_C(57.0215);_K(145.0197);_K(57.0215)	+
NaN	NaN	NaN	NaN	NaN	NaN	NaN	NaN	NaN	NaN	NaN	NaN	NaN	NaN	NaN	NaN	22.8964	22.8964	NaN	NaN	NaN	NaN	NaN	NaN	NaN	NaN	NaN	NaN	NaN	NaN	NaN	NaN	NaN	NaN	NaN	NaN	NaN	NaN	NaN	NaN	NaN	NaN	NaN	NaN	NaN	NaN	NaN	NaN	_C(57.0215);_K(145.0197);_K(57.0215)	+
NaN	NaN	NaN	NaN	NaN	NaN	NaN	NaN	NaN	NaN	NaN	NaN	NaN	NaN	NaN	NaN	NaN	NaN	NaN	NaN	NaN	NaN	NaN	NaN	19.945	20.7645	21.7266	21.3636	NaN	NaN	21.0949	21.0949	NaN	NaN	NaN	21.0949	21.9385	21.8378	21.3423	21.4823	21.6187	21.4619	21.7214	21.8535	21.6973	21.757	21.6441	21.5794
NaN	NaN	NaN	NaN	NaN	NaN	NaN	NaN	NaN	NaN	NaN	NaN	NaN	NaN	NaN	NaN	NaN	NaN	NaN	NaN	NaN	NaN	NaN	NaN	NaN	NaN	NaN	NaN	NaN	NaN	NaN	NaN	NaN	NaN	NaN	NaN	NaN	NaN	NaN	NaN	NaN	NaN	NaN	NaN	18.4161	18.4161	NaN	NaN
NaN	NaN	NaN	NaN	NaN	NaN	NaN	NaN	19.5368	19.3174	19.3585	19.5722	NaN	NaN	NaN	NaN	NaN	NaN	NaN	NaN	NaN	NaN	NaN	NaN	NaN	NaN	NaN	NaN	NaN	NaN	NaN	NaN	NaN	NaN	NaN	NaN	NaN	NaN	NaN	NaN	NaN	NaN	NaN	NaN	NaN	NaN	NaN	NaN	_K(145.0197)	+
20.6165	21.135	21.7529	21.4368	NaN	21.5413	NaN	20.9949	21.0983	21.1562	21.4659	21.4194	20.9678	21.1949	21.3911	NaN	21.1949	20.7071	NaN	21.5588	21.1949	NaN	NaN	21.1949	NaN	NaN	NaN	NaN	NaN	NaN	NaN	NaN	NaN	NaN	NaN	NaN	NaN	NaN	NaN	NaN	NaN	NaN	NaN	NaN	NaN	NaN	NaN	NaN	_C(57.0215)
NaN	NaN	21.6613	NaN	NaN	NaN	NaN	NaN	NaN	NaN	NaN	NaN	NaN	NaN	NaN	NaN	NaN	NaN	NaN	NaN	NaN	NaN	NaN	NaN	NaN	NaN	NaN	NaN	NaN	NaN	NaN	NaN	NaN	NaN	NaN	NaN	NaN	NaN	NaN	NaN	NaN	NaN	NaN	NaN	NaN	NaN	NaN	NaN	_C(57.0215)
23.5112	23.5295	23.6415	23.6246	23.6156	23.8946	23.5391	23.1714	23.746	23.6348	23.3874	23.5186	23.7566	23.3808	23.3577	23.7388	23.5709	23.803	NaN	23.2942	NaN	23.5709	23.5709	NaN	NaN	NaN	22.8103	22.8103	22.9673	22.8337	22.634	22.7864	NaN	NaN	NaN	NaN	22.0921	22.3365	22.5454	NaN	NaN	NaN	22.3365	22.3365	NaN	NaN	NaN	NaN	_C(57.0215);_K(145.0197)	+
22.5512	22.6053	22.4302	22.369	22.6256	23.0336	22.3448	21.6147	22.8018	22.5129	22.097	22.4708	22.9246	22.5249	22.3062	22.762	22.703	22.79	22.5914	22.491	22.6483	22.8587	NaN	22.4019	NaN	NaN	NaN	NaN	21.2219	21.2219	NaN	NaN	NaN	NaN	NaN	21.2219	NaN	NaN	NaN	NaN	NaN	NaN	NaN	NaN	NaN	NaN	NaN	NaN	_C(57.0215);_K(145.0197)	+
NaN	21.5639	NaN	21.1902	21.554	21.7552	21.203	20.8974	21.6246	21.5231	21.1076	21.2414	NaN	NaN	NaN	21.0479	21.0479	NaN	NaN	NaN	NaN	NaN	NaN	NaN	NaN	NaN	NaN	NaN	NaN	NaN	NaN	NaN	NaN	NaN	NaN	NaN	NaN	NaN	NaN	NaN	NaN	NaN	NaN	NaN	NaN	NaN	NaN	NaN	_C(57.0215);_K(145.0197);_K(57.0215)	+
20.6477	20.6312	21.7136	21.7214	21.5772	21.8462	20.8974	20.323	20.573	20.4586	21.748	21.7959	23.1128	22.5571	20.7274	22.1443	22.3654	22.2428	NaN	22.4784	22.4163	22.0822	22.3128	22.6021	NaN	22.3028	NaN	19.998	NaN	21.4462	21.5687	21.6817	NaN	NaN	NaN	NaN	22.4052	22.1498	21.5845	21.9481	22.0525	21.9194	NaN	22.1743	NaN	NaN	NaN	NaN	_C(57.0215)
21.107	20.177	21.1457	21.6942	21.6711	NaN	20.2412	21.1265	NaN	NaN	21.1265	NaN	23.1702	22.9594	22.7125	NaN	NaN	22.5349	NaN	23.287	22.595	23.4678	23.25	22.1674	NaN	NaN	NaN	22.083	NaN	NaN	NaN	NaN	NaN	NaN	NaN	NaN	NaN	NaN	NaN	NaN	NaN	NaN	NaN	NaN	NaN	NaN	NaN	NaN	_C(57.0215)
NaN	24.0031	NaN	NaN	24.0031	NaN	NaN	NaN	NaN	NaN	NaN	NaN	NaN	NaN	NaN	NaN	NaN	NaN	NaN	NaN	NaN	NaN	NaN	NaN	NaN	NaN	NaN	NaN	NaN	NaN	NaN	NaN	NaN	NaN	NaN	NaN	NaN	NaN	NaN	NaN	NaN	NaN	NaN	NaN	NaN	NaN	NaN	NaN	_K(145.0197)	+
NaN	NaN	NaN	NaN	NaN	NaN	NaN	NaN	NaN	NaN	NaN	NaN	NaN	NaN	NaN	NaN	NaN	NaN	NaN	NaN	NaN	NaN	NaN	NaN	NaN	NaN	NaN	NaN	NaN	NaN	NaN	NaN	NaN	20.9345	NaN	20.587	NaN	NaN	NaN	NaN	NaN	NaN	NaN	NaN	NaN	NaN	NaN	NaN
NaN	NaN	NaN	NaN	NaN	NaN	NaN	NaN	NaN	NaN	NaN	NaN	NaN	NaN	NaN	NaN	NaN	NaN	NaN	NaN	NaN	NaN	NaN	NaN	NaN	NaN	NaN	NaN	NaN	NaN	NaN	NaN	NaN	NaN	NaN	NaN	NaN	NaN	NaN	NaN	NaN	NaN	NaN	NaN	NaN	NaN	NaN	19.6297
NaN	NaN	NaN	NaN	NaN	NaN	NaN	NaN	NaN	NaN	NaN	NaN	NaN	NaN	NaN	NaN	NaN	NaN	NaN	NaN	NaN	NaN	NaN	NaN	NaN	NaN	NaN	NaN	24.5143	NaN	NaN	NaN	NaN	NaN	NaN	NaN	NaN	NaN	NaN	NaN	NaN	NaN	NaN	NaN	NaN	NaN	NaN	NaN
NaN	NaN	NaN	NaN	NaN	NaN	NaN	NaN	NaN	NaN	NaN	NaN	NaN	NaN	NaN	NaN	NaN	NaN	NaN	NaN	NaN	NaN	NaN	NaN	NaN	20.8226	NaN	20.7318	NaN	NaN	20.7779	20.7779	NaN	20.7779	NaN	NaN	21.3203	NaN	NaN	NaN	NaN	21.3203	NaN	NaN	NaN	NaN	NaN	NaN
NaN	NaN	NaN	NaN	NaN	NaN	NaN	NaN	NaN	NaN	NaN	NaN	NaN	NaN	NaN	NaN	NaN	NaN	NaN	NaN	NaN	NaN	NaN	NaN	20.2088	20.792	21.5272	21.2057	21.092	20.8658	20.9308	21.1478	NaN	21.0136	NaN	NaN	NaN	21.9925	21.8422	21.6744	21.9131	NaN	21.7677	21.8422	NaN	NaN	NaN	NaN
NaN	NaN	NaN	NaN	NaN	NaN	NaN	NaN	NaN	NaN	NaN	NaN	NaN	NaN	NaN	NaN	NaN	NaN	NaN	NaN	NaN	NaN	NaN	NaN	NaN	NaN	NaN	NaN	22.7344	22.7344	NaN	NaN	NaN	NaN	NaN	NaN	NaN	NaN	NaN	NaN	NaN	NaN	NaN	NaN	NaN	NaN	NaN	NaN
NaN	NaN	NaN	NaN	NaN	NaN	NaN	NaN	NaN	NaN	NaN	NaN	NaN	NaN	22.9139	22.9139	22.7112	NaN	23.0916	22.9139	NaN	NaN	22.9139	NaN	NaN	NaN	NaN	NaN	NaN	NaN	NaN	NaN	NaN	NaN	NaN	NaN	NaN	NaN	NaN	NaN	NaN	NaN	NaN	NaN	NaN	NaN	NaN	NaN	_K(145.0197)	+
NaN	NaN	NaN	NaN	NaN	NaN	NaN	NaN	NaN	NaN	NaN	NaN	NaN	NaN	NaN	NaN	NaN	NaN	NaN	NaN	NaN	NaN	NaN	NaN	24.293	24.5777	25.3448	25.1844	25.1817	25.0784	24.5819	24.7255	NaN	NaN	NaN	NaN	26.3871	26.3439	25.7297	25.7953	26.1973	26.3837	25.986	25.735	NaN	NaN	NaN	NaN
NaN	NaN	NaN	NaN	NaN	NaN	NaN	NaN	NaN	NaN	NaN	NaN	NaN	NaN	NaN	NaN	NaN	NaN	NaN	NaN	NaN	NaN	NaN	NaN	27.9536	28.1625	28.3279	28.1432	28.2919	28.3775	27.9989	27.8868	NaN	NaN	NaN	NaN	29.4683	28.8502	28.6799	29.3597	29.2221	28.3947	29.0259	29.6108	NaN	NaN	NaN	NaN
21.8961	21.8671	21.2272	21.2722	21.7315	21.3472	21.4554	21.8152	NaN	NaN	NaN	NaN	23.9185	23.6655	23.7203	23.9646	23.5003	23.944	24.0863	23.6905	NaN	NaN	NaN	NaN	NaN	NaN	NaN	NaN	NaN	NaN	NaN	NaN	NaN	NaN	NaN	NaN	NaN	NaN	NaN	NaN	NaN	NaN	NaN	NaN	NaN	NaN	NaN	NaN	_C(57.0215)
20.5063	NaN	NaN	NaN	NaN	NaN	NaN	NaN	NaN	NaN	20.5063	20.5063	NaN	NaN	NaN	NaN	NaN	NaN	21.9137	21.9137	NaN	21.7559	21.9137	22.0559	NaN	NaN	NaN	NaN	NaN	NaN	NaN	NaN	NaN	NaN	NaN	NaN	NaN	NaN	NaN	NaN	NaN	NaN	NaN	NaN	NaN	NaN	NaN	NaN	_K(145.0197)	+
NaN	NaN	NaN	NaN	NaN	NaN	NaN	NaN	NaN	NaN	NaN	NaN	NaN	NaN	NaN	NaN	NaN	NaN	NaN	NaN	NaN	NaN	NaN	NaN	NaN	NaN	NaN	NaN	NaN	22.2349	NaN	NaN	NaN	NaN	NaN	NaN	NaN	NaN	NaN	NaN	NaN	NaN	NaN	NaN	NaN	NaN	NaN	NaN
NaN	NaN	NaN	NaN	NaN	NaN	NaN	NaN	NaN	NaN	NaN	NaN	NaN	NaN	NaN	NaN	NaN	NaN	NaN	NaN	NaN	NaN	NaN	NaN	NaN	NaN	NaN	NaN	NaN	NaN	NaN	NaN	NaN	21.9383	21.9383	NaN	NaN	NaN	NaN	NaN	NaN	NaN	NaN	NaN	NaN	NaN	NaN	NaN	_C(57.0215)
NaN	NaN	NaN	NaN	NaN	NaN	NaN	NaN	NaN	NaN	NaN	NaN	21.5214	20.6931	20.7237	21.5388	NaN	21.177	21.177	NaN	NaN	21.3686	21.177	20.9561	NaN	NaN	NaN	NaN	NaN	NaN	NaN	NaN	NaN	NaN	NaN	NaN	NaN	NaN	NaN	NaN	NaN	NaN	NaN	NaN	NaN	NaN	NaN	NaN	_K(145.0197)	+
NaN	NaN	NaN	NaN	NaN	NaN	NaN	NaN	NaN	NaN	18.5986	NaN	NaN	NaN	NaN	NaN	NaN	NaN	NaN	NaN	NaN	19.9871	20.1017	20.2079	NaN	NaN	NaN	NaN	NaN	NaN	NaN	NaN	NaN	NaN	NaN	NaN	NaN	NaN	NaN	NaN	NaN	NaN	NaN	NaN	NaN	NaN	NaN	NaN	_K(145.0197)	+
NaN	NaN	NaN	NaN	NaN	NaN	NaN	NaN	NaN	NaN	NaN	NaN	NaN	NaN	NaN	NaN	NaN	NaN	NaN	NaN	NaN	NaN	NaN	NaN	NaN	23.6256	23.6256	NaN	NaN	23.6256	NaN	NaN	NaN	NaN	23.6256	NaN	NaN	NaN	NaN	NaN	NaN	NaN	NaN	NaN	NaN	NaN	NaN	NaN
NaN	NaN	NaN	NaN	NaN	NaN	NaN	NaN	NaN	NaN	NaN	NaN	NaN	NaN	NaN	NaN	NaN	NaN	NaN	NaN	NaN	NaN	NaN	NaN	NaN	NaN	21.7318	NaN	NaN	NaN	21.7318	NaN	NaN	NaN	NaN	NaN	NaN	NaN	21.3167	NaN	NaN	21.2013	21.3167	21.4236	NaN	NaN	21.3167	21.3167
NaN	NaN	NaN	NaN	NaN	NaN	NaN	NaN	NaN	NaN	NaN	NaN	NaN	NaN	NaN	NaN	NaN	NaN	NaN	NaN	NaN	NaN	NaN	NaN	NaN	NaN	NaN	NaN	NaN	NaN	NaN	NaN	NaN	21.1673	21.1673	NaN	NaN	NaN	NaN	NaN	NaN	NaN	NaN	NaN	NaN	NaN	NaN	NaN	_C(57.0215)
NaN	NaN	NaN	NaN	NaN	NaN	NaN	NaN	NaN	NaN	NaN	NaN	NaN	NaN	NaN	NaN	NaN	NaN	NaN	NaN	NaN	NaN	NaN	NaN	NaN	NaN	NaN	NaN	NaN	NaN	NaN	NaN	NaN	21.2189	NaN	NaN	NaN	NaN	NaN	NaN	NaN	NaN	NaN	NaN	NaN	NaN	NaN	NaN	_C(57.0215)
NaN	NaN	NaN	NaN	NaN	NaN	NaN	NaN	NaN	NaN	NaN	NaN	NaN	NaN	NaN	NaN	NaN	NaN	NaN	NaN	NaN	NaN	NaN	NaN	NaN	NaN	NaN	21.0257	21.0257	NaN	NaN	21.0257	NaN	NaN	NaN	NaN	NaN	NaN	NaN	NaN	NaN	NaN	NaN	NaN	NaN	NaN	NaN	NaN	_C(57.0215)
NaN	NaN	NaN	NaN	NaN	NaN	NaN	NaN	NaN	NaN	NaN	18.8783	NaN	NaN	NaN	NaN	NaN	NaN	NaN	NaN	NaN	NaN	NaN	NaN	22.242	22.5864	22.8322	22.5475	22.3622	22.4895	22.7465	22.6407	23.3093	22.6879	20.9554	22.4353	21.9395	21.931	21.4446	21.4565	21.7132	21.8344	NaN	21.5809	21.7132	NaN	NaN	21.7132
22.457	22.2404	22.4553	22.6439	22.0482	22.7883	22.7739	22.024	22.3956	22.9688	22.5143	21.6536	23.7077	23.1447	23.6729	24.0855	23.2569	23.8911	24.0234	23.4573	23.5683	23.42	23.803	23.9181	NaN	NaN	NaN	NaN	NaN	NaN	NaN	NaN	NaN	NaN	NaN	NaN	NaN	NaN	NaN	NaN	NaN	NaN	NaN	NaN	NaN	NaN	NaN	NaN	_K(145.0197)	+
NaN	NaN	NaN	NaN	NaN	NaN	NaN	NaN	NaN	NaN	NaN	NaN	NaN	NaN	NaN	NaN	NaN	NaN	NaN	NaN	NaN	NaN	NaN	NaN	NaN	NaN	NaN	NaN	22.6524	22.6524	NaN	NaN	22.6524	NaN	NaN	NaN	NaN	NaN	NaN	NaN	NaN	NaN	NaN	NaN	NaN	NaN	NaN	NaN
NaN	NaN	NaN	NaN	NaN	NaN	NaN	NaN	NaN	NaN	NaN	19.5419	NaN	NaN	NaN	NaN	NaN	NaN	NaN	NaN	NaN	NaN	NaN	NaN	NaN	NaN	NaN	NaN	NaN	NaN	NaN	NaN	NaN	NaN	NaN	NaN	NaN	NaN	NaN	NaN	NaN	NaN	NaN	NaN	NaN	NaN	NaN	NaN	_C(57.0215)
NaN	NaN	NaN	NaN	NaN	NaN	NaN	NaN	NaN	NaN	NaN	NaN	NaN	NaN	NaN	NaN	NaN	NaN	NaN	NaN	NaN	NaN	NaN	NaN	NaN	NaN	NaN	NaN	NaN	NaN	NaN	NaN	NaN	NaN	NaN	NaN	NaN	20.8419	20.7428	20.6363	21.1455	20.987	20.182	20.4486	NaN	NaN	NaN	NaN
NaN	NaN	NaN	NaN	NaN	NaN	NaN	NaN	NaN	NaN	NaN	NaN	NaN	NaN	NaN	NaN	NaN	NaN	NaN	NaN	NaN	NaN	NaN	19.5983	NaN	NaN	NaN	NaN	NaN	NaN	NaN	NaN	NaN	NaN	NaN	NaN	NaN	NaN	NaN	NaN	NaN	NaN	NaN	NaN	NaN	NaN	NaN	NaN	_K(145.0197)	+
NaN	NaN	NaN	NaN	NaN	NaN	NaN	NaN	NaN	NaN	NaN	NaN	NaN	NaN	NaN	NaN	NaN	NaN	NaN	NaN	NaN	NaN	NaN	NaN	NaN	NaN	NaN	NaN	NaN	NaN	NaN	NaN	NaN	NaN	NaN	NaN	22.734	23.3053	23.1781	22.5406	23.0557	23.4035	22.8854	22.3567	23.1471	23.1827	22.7751	22.7277
NaN	NaN	NaN	NaN	NaN	NaN	NaN	NaN	NaN	NaN	NaN	NaN	NaN	NaN	NaN	NaN	NaN	NaN	NaN	NaN	NaN	NaN	NaN	NaN	NaN	NaN	NaN	NaN	NaN	NaN	NaN	NaN	NaN	NaN	NaN	NaN	NaN	NaN	NaN	NaN	NaN	NaN	NaN	NaN	NaN	NaN	20.6644	NaN
NaN	NaN	NaN	NaN	NaN	NaN	NaN	NaN	NaN	NaN	NaN	NaN	NaN	NaN	NaN	NaN	NaN	NaN	NaN	NaN	NaN	NaN	NaN	NaN	NaN	NaN	NaN	NaN	NaN	NaN	NaN	NaN	NaN	NaN	NaN	NaN	NaN	NaN	NaN	NaN	NaN	NaN	21.354	NaN	NaN	NaN	NaN	NaN
NaN	NaN	NaN	NaN	NaN	NaN	NaN	NaN	NaN	NaN	NaN	NaN	NaN	NaN	NaN	NaN	NaN	NaN	20.7742	20.7742	NaN	NaN	20.7742	20.7742	NaN	NaN	NaN	NaN	NaN	NaN	NaN	NaN	NaN	NaN	NaN	NaN	NaN	NaN	NaN	NaN	NaN	NaN	NaN	NaN	NaN	NaN	NaN	NaN	_K(145.0197)	+
NaN	NaN	NaN	NaN	NaN	NaN	NaN	NaN	NaN	NaN	NaN	NaN	NaN	NaN	NaN	NaN	NaN	NaN	NaN	NaN	NaN	NaN	NaN	NaN	NaN	NaN	NaN	NaN	NaN	NaN	NaN	NaN	NaN	NaN	NaN	NaN	21.6882	21.4453	21.4688	21.708	21.5827	NaN	NaN	21.5827	21.5827	NaN	NaN	21.5827
NaN	NaN	NaN	NaN	NaN	NaN	NaN	NaN	NaN	NaN	NaN	NaN	NaN	NaN	NaN	NaN	NaN	NaN	NaN	NaN	NaN	NaN	NaN	NaN	NaN	NaN	NaN	NaN	22.2474	NaN	NaN	22.2474	NaN	NaN	NaN	NaN	23.7056	23.7743	23.8399	NaN	23.5979	23.9075	23.9315	23.6276	NaN	NaN	NaN	NaN
NaN	NaN	NaN	NaN	NaN	NaN	NaN	NaN	NaN	NaN	NaN	NaN	NaN	NaN	NaN	NaN	NaN	NaN	NaN	24.1542	NaN	NaN	NaN	NaN	NaN	NaN	NaN	NaN	NaN	NaN	NaN	NaN	NaN	NaN	NaN	NaN	NaN	NaN	NaN	NaN	NaN	NaN	NaN	NaN	NaN	NaN	NaN	NaN	_K(145.0197);_K(57.0215)	+
NaN	NaN	NaN	NaN	NaN	22.2964	22.2964	NaN	NaN	NaN	NaN	NaN	23.9947	23.8607	23.713	NaN	NaN	NaN	NaN	NaN	NaN	NaN	NaN	NaN	NaN	NaN	NaN	NaN	NaN	NaN	NaN	NaN	NaN	NaN	NaN	NaN	NaN	NaN	NaN	NaN	NaN	NaN	NaN	NaN	NaN	NaN	NaN	NaN	_K(145.0197)	+
23.8712	23.9284	24.4422	24.4023	24.1378	24.7749	24.2302	23.1691	NaN	NaN	NaN	NaN	26.8212	26.3131	26.6229	27.0458	26.382	26.8266	27.0027	26.6167	NaN	NaN	NaN	NaN	NaN	NaN	NaN	NaN	NaN	NaN	NaN	NaN	NaN	NaN	NaN	NaN	23.3095	NaN	23.0804	23.1995	NaN	NaN	NaN	23.1995	NaN	NaN	NaN	NaN	_K(145.0197)	+
NaN	NaN	NaN	NaN	NaN	NaN	22.0659	NaN	NaN	NaN	NaN	NaN	NaN	NaN	NaN	NaN	24.3224	24.2568	NaN	24.3852	NaN	NaN	NaN	NaN	NaN	NaN	NaN	NaN	NaN	NaN	NaN	NaN	NaN	NaN	NaN	NaN	NaN	NaN	NaN	NaN	NaN	NaN	NaN	NaN	NaN	NaN	NaN	NaN	_K(145.0197);_K(57.0215)	+
NaN	NaN	NaN	NaN	NaN	NaN	NaN	NaN	NaN	NaN	NaN	NaN	23.451	23.2208	23.5516	23.7376	23.5022	NaN	NaN	NaN	NaN	NaN	NaN	NaN	NaN	NaN	NaN	NaN	NaN	NaN	NaN	NaN	NaN	NaN	NaN	NaN	NaN	NaN	NaN	NaN	NaN	NaN	NaN	19.6341	NaN	NaN	NaN	NaN	_K(145.0197)	+
NaN	NaN	NaN	NaN	NaN	NaN	NaN	NaN	NaN	NaN	NaN	NaN	NaN	NaN	NaN	NaN	NaN	NaN	NaN	NaN	NaN	NaN	NaN	NaN	20.7011	21.5224	22.26	21.8249	22.0296	21.6844	21.2219	21.6788	NaN	NaN	NaN	NaN	22.7713	21.7654	23.2403	23.6868	22.4931	22.4528	23.4124	23.4333	22.5846	22.3266	23.3615	23.4932
NaN	NaN	NaN	NaN	NaN	NaN	NaN	NaN	NaN	NaN	NaN	NaN	NaN	NaN	NaN	NaN	NaN	NaN	NaN	NaN	NaN	NaN	NaN	NaN	NaN	21.7952	21.7841	21.7729	21.7841	NaN	NaN	21.7841	NaN	NaN	NaN	NaN	22.6871	21.9477	23.4436	23.7509	22.4746	22.337	23.5561	23.6168	22.2682	22.0267	23.6442	23.7275
NaN	NaN	NaN	NaN	NaN	NaN	NaN	NaN	NaN	NaN	NaN	NaN	NaN	NaN	NaN	NaN	NaN	NaN	NaN	NaN	NaN	NaN	NaN	NaN	NaN	NaN	NaN	NaN	NaN	NaN	NaN	NaN	NaN	NaN	NaN	NaN	NaN	22.5135	22.1721	21.7238	NaN	NaN	22.1721	22.1721	NaN	NaN	22.1721	22.1721	_M(15.9949)
NaN	NaN	NaN	NaN	NaN	NaN	NaN	NaN	NaN	NaN	NaN	NaN	NaN	NaN	NaN	NaN	NaN	NaN	NaN	NaN	NaN	NaN	NaN	NaN	NaN	NaN	NaN	NaN	NaN	NaN	NaN	NaN	NaN	NaN	NaN	NaN	NaN	22.81	NaN	NaN	NaN	NaN	NaN	NaN	NaN	NaN	NaN	NaN	_M(15.9949)
NaN	NaN	NaN	NaN	NaN	NaN	NaN	NaN	NaN	NaN	NaN	NaN	NaN	NaN	NaN	NaN	NaN	NaN	NaN	NaN	NaN	NaN	NaN	NaN	NaN	19.3252	NaN	NaN	NaN	NaN	NaN	NaN	NaN	NaN	NaN	NaN	NaN	NaN	NaN	NaN	NaN	NaN	NaN	NaN	NaN	NaN	NaN	NaN
NaN	NaN	NaN	NaN	NaN	NaN	NaN	NaN	NaN	NaN	NaN	NaN	NaN	NaN	NaN	NaN	NaN	NaN	NaN	NaN	NaN	NaN	NaN	NaN	NaN	NaN	NaN	NaN	21.4568	20.4777	NaN	22.0348	21.4568	21.7004	NaN	21.1636	NaN	NaN	21.281	NaN	NaN	21.5739	21.281	20.9131	21.4141	20.5378	21.1344	21.7691
21.8018	21.9665	22.1143	NaN	21.969	22.4141	21.9639	21.3139	21.9275	NaN	22.0044	21.9665	22.7729	22.1916	21.8428	22.5494	22.5741	22.5753	22.1593	22.1578	22.6603	22.6497	22.0358	22.0519	NaN	NaN	NaN	NaN	NaN	NaN	NaN	NaN	NaN	NaN	NaN	NaN	NaN	NaN	NaN	NaN	NaN	NaN	NaN	NaN	NaN	NaN	NaN	NaN	_C(57.0215)
18.4898	NaN	NaN	NaN	NaN	NaN	NaN	NaN	NaN	NaN	NaN	NaN	NaN	NaN	NaN	NaN	NaN	NaN	NaN	NaN	NaN	NaN	NaN	NaN	NaN	NaN	NaN	NaN	NaN	NaN	NaN	NaN	NaN	NaN	NaN	NaN	NaN	NaN	NaN	NaN	NaN	NaN	NaN	NaN	NaN	NaN	NaN	NaN	_C(57.0215)
NaN	NaN	NaN	NaN	NaN	NaN	NaN	NaN	NaN	NaN	NaN	NaN	NaN	NaN	NaN	NaN	NaN	NaN	NaN	NaN	NaN	NaN	NaN	NaN	22.027	22.027	NaN	NaN	21.6923	21.9875	22.2985	22.0655	22.027	22.027	NaN	NaN	23.4702	23.4672	22.8057	22.8105	23.3259	23.4373	23.0084	22.8564	NaN	23.234	23.1759	23.1153
NaN	NaN	NaN	NaN	NaN	NaN	NaN	NaN	NaN	NaN	NaN	NaN	NaN	NaN	NaN	NaN	NaN	NaN	NaN	NaN	NaN	NaN	NaN	NaN	NaN	NaN	NaN	NaN	NaN	NaN	NaN	NaN	NaN	NaN	NaN	NaN	24.487	NaN	NaN	NaN	NaN	24.487	NaN	NaN	NaN	NaN	NaN	NaN
NaN	NaN	NaN	NaN	NaN	NaN	NaN	NaN	NaN	NaN	NaN	NaN	NaN	NaN	NaN	NaN	NaN	NaN	NaN	NaN	NaN	NaN	NaN	NaN	21.5094	22.3205	22.7982	22.2653	22.2939	22.3914	22.2925	22.1878	22.2932	22.6587	NaN	21.8025	22.8842	NaN	NaN	NaN	NaN	23.2097	NaN	22.4633	23.0473	23.1928	22.7003	22.4912
NaN	NaN	NaN	NaN	NaN	NaN	NaN	NaN	NaN	NaN	NaN	NaN	NaN	NaN	NaN	NaN	NaN	NaN	NaN	NaN	NaN	18.4356	NaN	NaN	NaN	NaN	NaN	NaN	NaN	NaN	NaN	NaN	NaN	NaN	NaN	NaN	NaN	NaN	NaN	NaN	NaN	NaN	NaN	NaN	NaN	NaN	NaN	NaN	_K(145.0197)	+
NaN	NaN	NaN	NaN	NaN	NaN	NaN	NaN	NaN	NaN	NaN	NaN	NaN	NaN	NaN	NaN	NaN	NaN	NaN	NaN	NaN	NaN	NaN	NaN	NaN	21.6302	NaN	NaN	NaN	21.6302	NaN	NaN	21.6302	22.0536	NaN	21.0284	22.8496	22.8926	22.8439	22.7994	22.8177	22.9652	22.8752	22.7176	22.9216	23.0366	22.7678	22.628
NaN	NaN	NaN	NaN	NaN	NaN	NaN	NaN	NaN	NaN	NaN	NaN	NaN	NaN	NaN	NaN	NaN	NaN	NaN	NaN	NaN	NaN	NaN	NaN	23.4114	24.0668	24.9988	24.6923	24.4282	24.2304	24.3981	24.5754	NaN	NaN	NaN	NaN	22.9703	23.4721	23.3952	22.8602	23.3406	23.1984	23.0405	NaN	NaN	NaN	NaN	NaN
NaN	NaN	NaN	NaN	NaN	NaN	NaN	NaN	NaN	NaN	NaN	NaN	NaN	NaN	NaN	NaN	NaN	NaN	NaN	NaN	NaN	NaN	NaN	NaN	NaN	NaN	NaN	NaN	NaN	NaN	NaN	NaN	NaN	NaN	NaN	NaN	NaN	NaN	NaN	NaN	NaN	20.8123	NaN	NaN	20.8123	NaN	NaN	NaN
NaN	NaN	NaN	NaN	NaN	NaN	NaN	NaN	NaN	NaN	NaN	NaN	21.5018	NaN	21.4953	NaN	NaN	21.4985	21.4985	NaN	NaN	NaN	NaN	NaN	NaN	NaN	NaN	NaN	NaN	NaN	NaN	NaN	NaN	NaN	NaN	NaN	NaN	NaN	NaN	NaN	NaN	NaN	NaN	NaN	NaN	NaN	NaN	NaN	_K(145.0197)	+
NaN	NaN	NaN	NaN	NaN	NaN	NaN	NaN	NaN	NaN	NaN	NaN	NaN	NaN	NaN	NaN	NaN	NaN	NaN	NaN	NaN	NaN	NaN	NaN	NaN	NaN	NaN	NaN	NaN	NaN	NaN	NaN	NaN	NaN	NaN	NaN	NaN	NaN	NaN	NaN	NaN	NaN	NaN	NaN	19.9845	NaN	NaN	19.9845
NaN	NaN	NaN	NaN	NaN	NaN	NaN	NaN	NaN	NaN	NaN	NaN	NaN	NaN	NaN	NaN	NaN	NaN	NaN	NaN	NaN	NaN	NaN	NaN	20.5129	21.2991	21.946	21.4952	20.7754	21.4004	21.8352	21.4006	NaN	21.8026	21.4005	20.8411	21.0171	20.909	20.2781	20.4423	20.6944	20.6977	NaN	20.6911	20.9346	21.3517	20.4061	19.4528
NaN	NaN	NaN	NaN	NaN	NaN	NaN	NaN	NaN	NaN	NaN	NaN	NaN	NaN	NaN	NaN	NaN	NaN	NaN	NaN	NaN	NaN	NaN	NaN	NaN	NaN	NaN	NaN	NaN	21.4469	21.9024	22.2481	21.9024	NaN	NaN	NaN	NaN	NaN	NaN	NaN	NaN	NaN	NaN	NaN	NaN	NaN	NaN	NaN
NaN	NaN	NaN	NaN	NaN	NaN	NaN	NaN	NaN	NaN	NaN	NaN	NaN	NaN	NaN	NaN	NaN	NaN	NaN	NaN	NaN	NaN	NaN	NaN	NaN	NaN	NaN	NaN	NaN	NaN	NaN	NaN	NaN	20.7672	20.7672	NaN	NaN	21.5573	NaN	NaN	NaN	NaN	NaN	NaN	NaN	NaN	NaN	NaN	_C(57.0215)
NaN	NaN	NaN	NaN	NaN	NaN	NaN	NaN	NaN	NaN	NaN	NaN	NaN	NaN	NaN	NaN	NaN	NaN	NaN	NaN	NaN	NaN	NaN	NaN	NaN	21.7887	NaN	22.3199	NaN	NaN	22.0786	NaN	22.7879	21.8305	20.6245	22.2902	NaN	NaN	NaN	NaN	NaN	NaN	NaN	NaN	NaN	NaN	NaN	NaN
NaN	NaN	NaN	NaN	NaN	NaN	NaN	NaN	NaN	NaN	NaN	NaN	NaN	NaN	NaN	NaN	NaN	NaN	NaN	NaN	NaN	NaN	NaN	NaN	NaN	NaN	NaN	NaN	NaN	NaN	NaN	NaN	NaN	19.6826	19.6826	NaN	NaN	NaN	NaN	NaN	NaN	NaN	NaN	NaN	NaN	NaN	NaN	NaN
NaN	NaN	NaN	NaN	NaN	NaN	NaN	NaN	NaN	NaN	NaN	NaN	NaN	NaN	NaN	22.09	NaN	NaN	NaN	NaN	NaN	NaN	NaN	NaN	NaN	NaN	NaN	NaN	NaN	NaN	NaN	NaN	NaN	NaN	NaN	NaN	NaN	NaN	NaN	NaN	NaN	NaN	NaN	NaN	NaN	NaN	NaN	NaN	_K(145.0197)	+
NaN	NaN	NaN	NaN	NaN	NaN	NaN	NaN	NaN	NaN	NaN	NaN	NaN	NaN	NaN	NaN	NaN	NaN	NaN	NaN	NaN	NaN	NaN	NaN	NaN	NaN	19.2768	NaN	NaN	NaN	NaN	NaN	NaN	NaN	NaN	NaN	NaN	20.0367	NaN	20.8483	NaN	NaN	20.4989	NaN	NaN	NaN	20.4989	NaN
NaN	NaN	NaN	NaN	NaN	NaN	NaN	NaN	NaN	NaN	NaN	NaN	NaN	NaN	NaN	NaN	NaN	NaN	NaN	NaN	NaN	NaN	NaN	NaN	NaN	NaN	NaN	NaN	NaN	NaN	NaN	NaN	NaN	NaN	NaN	NaN	NaN	NaN	NaN	NaN	NaN	NaN	NaN	NaN	NaN	NaN	NaN	18.5852
NaN	NaN	NaN	NaN	NaN	NaN	NaN	NaN	NaN	NaN	NaN	NaN	NaN	NaN	NaN	NaN	NaN	NaN	NaN	NaN	NaN	NaN	NaN	NaN	23.5399	24.5679	25.0767	24.437	24.5809	24.7574	24.4227	24.1963	25.2107	24.9406	23.0614	23.8749	24.5529	24.3984	23.2025	23.5347	23.7733	23.7697	24.2483	24.2508	23.2757	23.9054	24.5231	24.1451
NaN	NaN	NaN	NaN	NaN	NaN	NaN	NaN	NaN	NaN	NaN	NaN	NaN	NaN	NaN	NaN	NaN	NaN	NaN	NaN	NaN	NaN	NaN	NaN	21.7817	22.1582	22.4869	22.1955	22.0514	22.177	22.2926	NaN	NaN	NaN	NaN	NaN	21.8522	21.9532	22.0476	NaN	21.9281	NaN	21.9779	NaN	NaN	NaN	NaN	NaN
NaN	NaN	NaN	NaN	NaN	NaN	NaN	NaN	NaN	NaN	NaN	NaN	NaN	NaN	NaN	NaN	NaN	NaN	NaN	NaN	NaN	NaN	NaN	NaN	NaN	NaN	NaN	NaN	NaN	NaN	NaN	NaN	NaN	NaN	19.1677	NaN	NaN	NaN	NaN	NaN	NaN	NaN	NaN	NaN	NaN	NaN	NaN	NaN	_C(57.0215)
NaN	NaN	20.6152	NaN	NaN	NaN	NaN	NaN	NaN	NaN	NaN	NaN	NaN	NaN	NaN	NaN	NaN	NaN	NaN	NaN	NaN	NaN	NaN	NaN	NaN	NaN	NaN	NaN	NaN	NaN	NaN	NaN	NaN	NaN	NaN	NaN	NaN	NaN	NaN	NaN	NaN	NaN	NaN	NaN	NaN	NaN	NaN	NaN	_C(57.0215);_K(57.0215)
NaN	NaN	NaN	NaN	NaN	NaN	NaN	NaN	NaN	NaN	NaN	NaN	NaN	NaN	NaN	NaN	NaN	NaN	NaN	NaN	NaN	NaN	NaN	NaN	NaN	NaN	NaN	NaN	NaN	NaN	22.072	NaN	NaN	NaN	NaN	NaN	NaN	NaN	NaN	NaN	NaN	NaN	NaN	NaN	NaN	NaN	NaN	NaN	_C(57.0215);_M(15.9949)
NaN	NaN	NaN	NaN	21.433	NaN	NaN	NaN	NaN	21.433	NaN	NaN	NaN	19.7279	NaN	NaN	NaN	NaN	NaN	NaN	NaN	NaN	NaN	NaN	NaN	NaN	NaN	NaN	NaN	NaN	NaN	NaN	NaN	NaN	NaN	NaN	NaN	NaN	NaN	NaN	NaN	NaN	NaN	NaN	NaN	NaN	NaN	NaN	_K(145.0197)	+
NaN	NaN	NaN	21.3999	NaN	NaN	NaN	NaN	20.9247	21.4451	21.7568	21.3532	NaN	NaN	NaN	NaN	NaN	NaN	NaN	NaN	20.7723	20.7623	NaN	20.7822	NaN	NaN	NaN	NaN	NaN	NaN	NaN	NaN	NaN	NaN	NaN	NaN	NaN	NaN	NaN	NaN	NaN	NaN	NaN	NaN	NaN	NaN	NaN	NaN	_C(57.0215);_K(145.0197)	+
NaN	NaN	NaN	NaN	NaN	NaN	NaN	NaN	18.9972	NaN	NaN	NaN	NaN	NaN	NaN	NaN	NaN	NaN	NaN	NaN	NaN	NaN	NaN	NaN	NaN	NaN	NaN	NaN	NaN	NaN	NaN	NaN	NaN	NaN	NaN	NaN	NaN	NaN	NaN	NaN	NaN	NaN	NaN	NaN	NaN	NaN	NaN	NaN	_C(57.0215);_K(145.0197)	+
NaN	NaN	NaN	NaN	NaN	NaN	NaN	NaN	NaN	NaN	NaN	NaN	NaN	NaN	NaN	NaN	NaN	NaN	NaN	NaN	NaN	NaN	NaN	NaN	NaN	22.4539	22.6232	22.7748	22.5619	22.6232	22.682	NaN	NaN	NaN	NaN	NaN	NaN	NaN	NaN	NaN	NaN	NaN	23.2944	NaN	NaN	NaN	NaN	NaN
NaN	NaN	NaN	NaN	NaN	NaN	NaN	NaN	NaN	NaN	NaN	NaN	NaN	NaN	NaN	NaN	NaN	NaN	NaN	NaN	NaN	NaN	NaN	NaN	NaN	22.3322	22.2073	22.0705	22.8047	22.4622	21.1693	21.8975	23.0081	NaN	20.2523	NaN	22.3954	22.3954	NaN	NaN	20.3814	22.3954	23.2048	NaN	NaN	NaN	NaN	NaN
NaN	NaN	NaN	NaN	NaN	NaN	NaN	NaN	NaN	NaN	19.62	19.62	NaN	NaN	NaN	NaN	NaN	NaN	NaN	NaN	20.9096	20.8553	20.5745	20.6401	NaN	NaN	NaN	NaN	NaN	NaN	NaN	NaN	NaN	NaN	NaN	NaN	NaN	NaN	NaN	NaN	NaN	NaN	NaN	NaN	NaN	NaN	NaN	NaN	_K(145.0197)	+
NaN	19.196	20.0077	20.524	NaN	NaN	NaN	NaN	NaN	NaN	NaN	NaN	NaN	NaN	NaN	NaN	20.069	20.3614	NaN	19.7018	NaN	NaN	NaN	NaN	NaN	NaN	NaN	NaN	NaN	NaN	NaN	NaN	NaN	NaN	NaN	NaN	NaN	NaN	NaN	NaN	NaN	NaN	NaN	NaN	NaN	NaN	NaN	NaN	_K(145.0197)	+
NaN	NaN	NaN	NaN	NaN	NaN	NaN	NaN	NaN	NaN	NaN	NaN	21.0456	NaN	20.8002	20.9281	NaN	20.9281	20.9281	NaN	20.9595	NaN	20.896	20.9281	NaN	NaN	NaN	NaN	NaN	NaN	NaN	NaN	NaN	NaN	NaN	NaN	NaN	NaN	NaN	NaN	NaN	NaN	NaN	NaN	NaN	NaN	NaN	NaN	_C(57.0215)
22.0903	22.1191	22.7977	22.7798	22.3087	NaN	22.6455	22.4869	NaN	NaN	NaN	NaN	NaN	NaN	NaN	NaN	NaN	NaN	NaN	NaN	NaN	NaN	NaN	NaN	NaN	22.5196	22.6679	22.8025	22.5097	NaN	22.8105	NaN	NaN	NaN	NaN	NaN	NaN	NaN	NaN	NaN	NaN	NaN	NaN	NaN	NaN	NaN	NaN	NaN	_C(57.0215)
NaN	NaN	NaN	NaN	NaN	NaN	20.7678	NaN	NaN	NaN	NaN	NaN	NaN	NaN	NaN	NaN	NaN	NaN	NaN	NaN	NaN	NaN	NaN	NaN	NaN	NaN	NaN	NaN	NaN	NaN	NaN	NaN	NaN	NaN	NaN	NaN	NaN	NaN	NaN	NaN	NaN	NaN	NaN	NaN	NaN	NaN	NaN	NaN	_C(57.0215)
NaN	NaN	NaN	NaN	NaN	NaN	NaN	NaN	NaN	20.1013	20.1013	NaN	NaN	NaN	NaN	NaN	NaN	NaN	NaN	NaN	NaN	NaN	NaN	NaN	NaN	NaN	NaN	NaN	NaN	NaN	NaN	NaN	NaN	NaN	NaN	NaN	NaN	NaN	NaN	NaN	NaN	NaN	NaN	NaN	NaN	NaN	NaN	NaN	_C(57.0215);_K(145.0197)	+
NaN	NaN	NaN	NaN	NaN	NaN	NaN	NaN	NaN	NaN	NaN	NaN	NaN	NaN	NaN	NaN	NaN	NaN	NaN	NaN	NaN	NaN	NaN	NaN	21.8899	NaN	NaN	NaN	21.8899	22.0109	NaN	21.7578	21.8899	NaN	NaN	21.8899	NaN	21.8324	21.8324	NaN	21.9269	22.249	21.7312	21.2442	NaN	NaN	NaN	NaN
NaN	NaN	NaN	NaN	NaN	NaN	NaN	NaN	NaN	NaN	NaN	NaN	NaN	NaN	NaN	NaN	NaN	NaN	NaN	NaN	NaN	NaN	NaN	NaN	21.5414	NaN	NaN	NaN	NaN	NaN	NaN	NaN	NaN	NaN	NaN	NaN	NaN	NaN	NaN	NaN	NaN	NaN	NaN	NaN	NaN	NaN	NaN	NaN
NaN	NaN	NaN	NaN	NaN	NaN	NaN	NaN	NaN	NaN	NaN	NaN	NaN	NaN	NaN	21.8513	NaN	NaN	NaN	NaN	NaN	NaN	NaN	NaN	NaN	NaN	NaN	NaN	NaN	NaN	NaN	NaN	NaN	NaN	NaN	NaN	NaN	NaN	NaN	NaN	NaN	NaN	NaN	NaN	NaN	NaN	NaN	NaN	_K(145.0197)	+
23.8328	24.1952	24.1355	23.7556	24.0044	24.0466	23.9797	23.9354	23.2975	23.3297	24.4589	24.4443	24.9021	25.2274	25.6984	25.4713	25.3191	25.3406	25.389	25.3682	25.1744	24.7324	25.5146	25.7877	26.0019	26.2445	26.0778	25.8025	25.822	25.9828	26.23	26.0957	24.9938	26.6364	26.6405	25.0065	25.4645	25.5139	25.1326	25.0679	25.2405	25.3737	25.3726	25.2393	25.477	25.5724	25.1167	24.9841	_C(57.0215)
NaN	NaN	NaN	NaN	NaN	NaN	NaN	NaN	NaN	NaN	NaN	NaN	NaN	NaN	NaN	NaN	NaN	NaN	NaN	NaN	NaN	NaN	NaN	NaN	NaN	NaN	NaN	NaN	NaN	NaN	NaN	NaN	NaN	NaN	NaN	NaN	20.4695	20.3791	19.915	20.0382	19.2389	NaN	20.7969	20.2187	NaN	NaN	NaN	NaN
NaN	NaN	NaN	NaN	NaN	NaN	NaN	NaN	NaN	NaN	NaN	NaN	NaN	NaN	NaN	NaN	NaN	NaN	NaN	NaN	NaN	NaN	NaN	NaN	19.8541	20.398	20.5146	20.0211	19.9909	20.5002	20.4209	19.8767	NaN	NaN	NaN	NaN	21.0605	21.1217	20.7137	20.6319	21.27	20.4972	20.394	21.2105	NaN	NaN	NaN	NaN
NaN	NaN	NaN	NaN	NaN	NaN	NaN	NaN	NaN	NaN	NaN	NaN	NaN	NaN	NaN	NaN	NaN	NaN	NaN	NaN	NaN	NaN	NaN	NaN	NaN	NaN	NaN	NaN	NaN	NaN	NaN	NaN	NaN	NaN	NaN	NaN	NaN	NaN	NaN	NaN	NaN	NaN	NaN	NaN	19.4355	NaN	NaN	NaN
NaN	NaN	NaN	NaN	NaN	NaN	NaN	NaN	NaN	NaN	NaN	NaN	NaN	NaN	NaN	NaN	NaN	NaN	NaN	NaN	NaN	NaN	NaN	NaN	NaN	NaN	21.1169	NaN	NaN	NaN	NaN	NaN	NaN	NaN	NaN	NaN	21.8272	21.5313	21.1354	21.5133	NaN	NaN	NaN	NaN	NaN	NaN	NaN	NaN
NaN	NaN	NaN	NaN	NaN	NaN	NaN	NaN	NaN	NaN	NaN	NaN	NaN	NaN	NaN	NaN	17.6526	NaN	NaN	NaN	NaN	NaN	NaN	NaN	NaN	NaN	NaN	NaN	NaN	NaN	NaN	NaN	NaN	NaN	NaN	NaN	NaN	NaN	NaN	NaN	NaN	NaN	NaN	NaN	NaN	NaN	NaN	NaN	_K(145.0197)	+
24.511	24.9757	25.2538	24.8822	25.0011	24.3839	24.8547	25.3248	NaN	NaN	NaN	NaN	24.4373	23.7622	23.9231	24.5402	23.9363	22.3978	24.428	24.9802	NaN	NaN	NaN	NaN	NaN	NaN	NaN	NaN	NaN	NaN	NaN	NaN	NaN	NaN	NaN	NaN	NaN	NaN	NaN	NaN	NaN	NaN	NaN	NaN	NaN	NaN	NaN	NaN	_C(57.0215)
NaN	21.8883	NaN	NaN	NaN	NaN	NaN	21.8883	NaN	NaN	NaN	NaN	NaN	NaN	NaN	NaN	NaN	NaN	NaN	NaN	NaN	NaN	NaN	NaN	NaN	NaN	NaN	NaN	NaN	NaN	NaN	NaN	NaN	NaN	NaN	NaN	NaN	NaN	NaN	NaN	NaN	NaN	NaN	NaN	NaN	NaN	NaN	NaN	_C(57.0215);_K(57.0215)
NaN	NaN	NaN	NaN	NaN	NaN	NaN	NaN	NaN	NaN	NaN	NaN	NaN	21.9538	NaN	20.1211	NaN	NaN	21.3107	NaN	NaN	21.3107	NaN	NaN	NaN	NaN	NaN	NaN	NaN	NaN	NaN	NaN	NaN	NaN	NaN	NaN	NaN	NaN	NaN	NaN	NaN	NaN	NaN	NaN	NaN	NaN	NaN	NaN	_C(57.0215);_K(145.0197)	+
NaN	NaN	NaN	NaN	NaN	NaN	NaN	19.8217	NaN	NaN	NaN	NaN	NaN	NaN	NaN	NaN	NaN	NaN	NaN	NaN	NaN	NaN	NaN	NaN	NaN	NaN	NaN	NaN	NaN	NaN	NaN	NaN	NaN	NaN	NaN	NaN	NaN	NaN	NaN	NaN	NaN	NaN	NaN	NaN	NaN	NaN	NaN	NaN	_C(57.0215);_K(57.0215)
NaN	NaN	NaN	NaN	NaN	NaN	NaN	NaN	NaN	NaN	NaN	NaN	NaN	NaN	NaN	NaN	NaN	NaN	NaN	NaN	NaN	NaN	NaN	NaN	NaN	NaN	NaN	NaN	NaN	NaN	NaN	NaN	NaN	NaN	NaN	NaN	22.2867	22.073	NaN	22.4727	NaN	NaN	NaN	NaN	NaN	NaN	NaN	22.2867
NaN	NaN	NaN	NaN	NaN	NaN	NaN	NaN	NaN	NaN	NaN	NaN	NaN	NaN	NaN	NaN	NaN	NaN	NaN	NaN	NaN	NaN	NaN	NaN	NaN	NaN	NaN	20.7975	NaN	NaN	NaN	NaN	21.5546	20.2362	19.1073	21.2005	NaN	NaN	NaN	NaN	NaN	NaN	NaN	NaN	21.629	21.4243	21.5723	21.7582
NaN	NaN	NaN	NaN	NaN	NaN	NaN	NaN	NaN	NaN	NaN	NaN	NaN	NaN	NaN	NaN	NaN	NaN	NaN	NaN	NaN	NaN	NaN	NaN	24.5888	25.0544	25.4059	NaN	NaN	NaN	25.0544	NaN	NaN	NaN	NaN	NaN	26.0067	NaN	25.3235	25.7052	NaN	26.1118	NaN	25.1369	NaN	NaN	NaN	NaN
22.9271	23.061	23.9535	23.8829	23.5912	23.852	23.4655	23.1141	23.0976	23.6131	23.8618	23.4412	24.7485	24.483	24.5125	24.7731	24.8007	24.2405	24.4484	24.945	24.5721	24.6534	24.6959	24.6169	NaN	NaN	NaN	NaN	NaN	NaN	NaN	NaN	NaN	NaN	NaN	NaN	NaN	NaN	NaN	NaN	NaN	NaN	NaN	NaN	NaN	NaN	NaN	NaN	_C(57.0215)
NaN	NaN	NaN	NaN	NaN	NaN	NaN	NaN	NaN	NaN	NaN	NaN	NaN	NaN	NaN	NaN	NaN	NaN	NaN	NaN	20.5126	20.4658	NaN	20.558	NaN	NaN	NaN	NaN	NaN	NaN	NaN	NaN	NaN	NaN	NaN	NaN	NaN	NaN	NaN	NaN	NaN	NaN	NaN	NaN	NaN	NaN	NaN	NaN	_C(57.0215);_K(145.0197)	+
NaN	NaN	NaN	NaN	NaN	NaN	NaN	NaN	NaN	20.5169	20.5331	20.5491	22.1138	22.0098	NaN	22.2109	NaN	NaN	NaN	NaN	22.6667	21.7624	21.206	22.3962	NaN	NaN	NaN	NaN	NaN	NaN	NaN	NaN	NaN	NaN	NaN	NaN	NaN	NaN	NaN	NaN	NaN	NaN	NaN	NaN	NaN	NaN	NaN	NaN	_C(57.0215);_K(57.0215)
NaN	NaN	NaN	NaN	NaN	NaN	NaN	NaN	NaN	NaN	NaN	NaN	NaN	NaN	NaN	NaN	NaN	NaN	NaN	NaN	NaN	NaN	NaN	NaN	NaN	NaN	NaN	NaN	NaN	NaN	NaN	NaN	NaN	NaN	NaN	NaN	23.085	NaN	23.3251	NaN	22.5595	23.0924	23.6568	23.3188	NaN	NaN	NaN	NaN
NaN	NaN	NaN	NaN	NaN	NaN	NaN	NaN	NaN	NaN	NaN	NaN	NaN	NaN	NaN	19.5518	NaN	NaN	NaN	NaN	NaN	NaN	NaN	NaN	NaN	NaN	NaN	NaN	NaN	NaN	NaN	NaN	NaN	NaN	NaN	NaN	NaN	NaN	NaN	NaN	NaN	NaN	NaN	NaN	NaN	NaN	NaN	NaN	_K(145.0197)	+
NaN	NaN	NaN	NaN	NaN	NaN	NaN	NaN	NaN	NaN	NaN	NaN	20.2453	NaN	NaN	NaN	NaN	NaN	NaN	NaN	NaN	NaN	NaN	NaN	NaN	NaN	NaN	NaN	NaN	NaN	NaN	NaN	NaN	NaN	NaN	NaN	NaN	NaN	NaN	NaN	NaN	NaN	NaN	NaN	NaN	NaN	NaN	NaN	_K(145.0197)	+
NaN	21.8858	NaN	NaN	NaN	NaN	NaN	NaN	21.8858	NaN	NaN	21.8858	21.8685	NaN	NaN	NaN	NaN	NaN	NaN	NaN	NaN	NaN	NaN	NaN	NaN	NaN	NaN	NaN	NaN	NaN	NaN	NaN	NaN	NaN	NaN	NaN	NaN	NaN	NaN	NaN	NaN	NaN	NaN	NaN	NaN	NaN	NaN	NaN	_C(57.0215);_K(145.0197);_N(0.9840)	+
25.4776	25.1272	25.4209	25.7128	25.7335	25.8626	25.0956	24.8686	25.7399	25.6123	25.0856	25.2661	24.6692	24.3004	24.6777	24.9696	24.3453	24.7507	24.9406	24.5919	24.4924	24.7145	24.8344	24.6313	NaN	NaN	NaN	NaN	NaN	NaN	NaN	NaN	NaN	NaN	NaN	NaN	NaN	NaN	NaN	NaN	NaN	NaN	NaN	NaN	NaN	NaN	NaN	NaN	_K(145.0197);_N(0.9840)	+
23.2675	23.0428	22.8375	23.0937	NaN	23.0685	23.0685	NaN	NaN	NaN	NaN	23.0685	22.3846	NaN	22.0091	22.209	22.209	22.209	NaN	NaN	NaN	NaN	22.209	NaN	NaN	NaN	NaN	NaN	NaN	NaN	NaN	NaN	NaN	NaN	NaN	NaN	NaN	NaN	NaN	NaN	NaN	NaN	NaN	NaN	NaN	NaN	NaN	NaN	_K(145.0197);_K(57.0215);_N(0.9840)	+
20.3316	NaN	NaN	NaN	NaN	NaN	NaN	NaN	NaN	NaN	NaN	NaN	NaN	NaN	NaN	NaN	NaN	NaN	NaN	NaN	NaN	NaN	NaN	NaN	22.9259	23.9083	24.7471	24.2809	24.1612	24.0246	24.0499	24.1842	20.371	24.8135	25.0514	22.6634	23.8867	24.0974	23.7891	23.5234	23.7569	23.6259	23.9162	24.0242	24.453	24.1388	22.7473	23.4594
NaN	NaN	NaN	NaN	NaN	NaN	NaN	NaN	NaN	NaN	NaN	NaN	NaN	NaN	NaN	NaN	NaN	NaN	NaN	NaN	NaN	NaN	NaN	NaN	19.3566	21.7916	23.2816	22.7871	22.3717	22.555	22.3754	22.166	22.3736	NaN	NaN	NaN	22.8762	22.9291	22.6624	22.5985	21.8288	22.0086	23.3392	23.2704	NaN	NaN	NaN	NaN
NaN	NaN	NaN	NaN	NaN	NaN	NaN	NaN	NaN	NaN	NaN	NaN	22.267	NaN	22.3318	22.2998	22.2998	22.1124	NaN	22.4655	NaN	NaN	22.2998	NaN	19.551	NaN	NaN	NaN	NaN	NaN	NaN	NaN	NaN	NaN	NaN	NaN	NaN	NaN	NaN	NaN	NaN	NaN	NaN	NaN	NaN	NaN	NaN	NaN	_K(145.0197)	+
23.1968	23.1848	24.2463	24.2521	23.2518	22.9609	24.219	24.3478	22.4534	NaN	24.5028	NaN	27.2217	27.2238	27.4762	27.4745	26.9518	27.4609	27.6691	27.2398	27.433	27.0129	27.2716	27.6306	22.5505	NaN	NaN	NaN	NaN	NaN	NaN	NaN	NaN	NaN	NaN	NaN	NaN	NaN	NaN	NaN	NaN	NaN	NaN	NaN	NaN	NaN	NaN	NaN	_C(57.0215)
20.3599	21.2963	21.7147	21.0769	21.5533	20.5078	20.7055	21.6524	NaN	NaN	NaN	NaN	25.109	25.157	25.2004	25.1538	25.1713	24.964	25.1393	25.3243	25.2998	25.0294	24.9949	25.2713	NaN	NaN	NaN	NaN	NaN	NaN	NaN	NaN	NaN	NaN	NaN	NaN	NaN	NaN	NaN	NaN	NaN	NaN	NaN	NaN	NaN	NaN	NaN	NaN	_C(57.0215);_K(57.0215)
NaN	20.3586	20.3527	20.3467	NaN	NaN	NaN	NaN	NaN	20.3527	20.3527	NaN	24.9141	25.1534	24.409	23.9824	23.6846	24.9537	25.2682	24.3509	25.2897	23.3476	23.6183	25.3651	NaN	NaN	NaN	NaN	NaN	NaN	NaN	NaN	NaN	NaN	NaN	NaN	NaN	NaN	NaN	NaN	NaN	NaN	NaN	NaN	NaN	NaN	NaN	NaN	_C(57.0215);_N(0.9840)
NaN	NaN	NaN	NaN	NaN	NaN	NaN	NaN	NaN	NaN	NaN	NaN	22.4915	22.6597	23.0535	22.9272	22.5911	22.4703	22.9819	23.0677	22.7896	NaN	22.8096	NaN	NaN	NaN	NaN	NaN	NaN	NaN	NaN	NaN	NaN	NaN	NaN	NaN	NaN	NaN	NaN	NaN	NaN	NaN	NaN	NaN	NaN	NaN	NaN	NaN	_C(57.0215);_K(57.0215);_N(0.9840)
20.8758	21.0612	21.9376	21.8396	NaN	NaN	21.5023	NaN	NaN	NaN	NaN	21.5023	24.3572	24.2936	24.4975	24.553	23.9876	24.5312	24.7666	24.3192	24.5269	24.3431	24.3242	24.5102	NaN	NaN	NaN	NaN	NaN	NaN	NaN	NaN	NaN	NaN	NaN	NaN	NaN	NaN	NaN	NaN	NaN	NaN	21.6828	NaN	NaN	NaN	NaN	NaN	_C(57.0215);_K(145.0197)	+
NaN	NaN	NaN	NaN	NaN	NaN	NaN	NaN	NaN	NaN	NaN	NaN	21.7829	21.4939	21.9828	22.1945	22.2943	21.638	21.3153	22.0981	21.8863	21.7629	NaN	22	NaN	NaN	NaN	NaN	NaN	NaN	NaN	NaN	NaN	NaN	NaN	NaN	NaN	NaN	NaN	NaN	NaN	NaN	NaN	NaN	NaN	NaN	NaN	NaN	_C(57.0215);_K(145.0197);_K(57.0215)	+
NaN	NaN	NaN	NaN	NaN	NaN	NaN	NaN	NaN	NaN	NaN	NaN	21.6932	22.1597	22.1522	21.6829	21.3098	21.9018	22.3785	21.9789	22.2827	21.4737	21.4921	22.2932	NaN	NaN	NaN	NaN	NaN	NaN	NaN	NaN	NaN	NaN	NaN	NaN	NaN	NaN	NaN	NaN	NaN	NaN	NaN	NaN	NaN	NaN	NaN	NaN	_C(57.0215);_K(145.0197);_N(0.9840)	+
NaN	NaN	NaN	NaN	NaN	NaN	NaN	NaN	NaN	NaN	NaN	NaN	24.1598	23.9498	NaN	24.343	NaN	NaN	24.1598	NaN	NaN	NaN	NaN	NaN	NaN	NaN	NaN	NaN	NaN	NaN	NaN	NaN	NaN	NaN	NaN	NaN	NaN	NaN	NaN	NaN	NaN	NaN	NaN	NaN	NaN	NaN	NaN	NaN	_C(57.0215);_K(57.0215)
NaN	NaN	NaN	NaN	NaN	NaN	NaN	NaN	NaN	NaN	NaN	NaN	NaN	NaN	NaN	22.5506	NaN	NaN	NaN	NaN	NaN	NaN	NaN	NaN	NaN	NaN	NaN	NaN	NaN	NaN	NaN	NaN	NaN	NaN	NaN	NaN	NaN	NaN	NaN	NaN	NaN	NaN	NaN	NaN	NaN	NaN	NaN	NaN	_C(57.0215);_K(57.0215);_N(0.9840)
NaN	NaN	NaN	NaN	NaN	NaN	NaN	NaN	NaN	NaN	NaN	NaN	NaN	NaN	NaN	NaN	NaN	NaN	NaN	NaN	NaN	NaN	NaN	NaN	NaN	NaN	NaN	NaN	NaN	NaN	NaN	NaN	NaN	23.0139	23.0139	NaN	NaN	NaN	NaN	NaN	NaN	NaN	NaN	NaN	NaN	NaN	NaN	NaN
NaN	NaN	NaN	NaN	NaN	NaN	NaN	NaN	NaN	NaN	NaN	NaN	NaN	NaN	NaN	NaN	NaN	NaN	NaN	NaN	NaN	NaN	NaN	NaN	20.5004	20.8584	22.4636	22.3554	NaN	NaN	NaN	NaN	NaN	NaN	NaN	NaN	23.7777	NaN	23.3397	23.5753	23.0171	23.3798	23.9767	23.7474	NaN	NaN	NaN	NaN
20.9178	20.9613	21.1839	21.1466	21.4247	21.294	20.5621	20.7732	20.7334	19.8259	21.3211	21.7114	23.5495	23.6039	23.6137	23.5596	23.463	23.6505	23.6918	23.51	22.9877	23.4168	24.0016	23.7301	NaN	NaN	NaN	NaN	NaN	NaN	NaN	NaN	NaN	NaN	NaN	NaN	21.5067	21.6535	21.2552	21.0584	21.2042	NaN	21.5481	21.3864	NaN	NaN	NaN	NaN	_K(145.0197)	+
NaN	NaN	NaN	NaN	NaN	NaN	NaN	NaN	NaN	NaN	NaN	NaN	NaN	NaN	NaN	NaN	NaN	NaN	NaN	NaN	NaN	NaN	NaN	NaN	20.2896	NaN	NaN	NaN	NaN	NaN	NaN	NaN	NaN	NaN	NaN	NaN	NaN	NaN	NaN	NaN	NaN	NaN	NaN	NaN	NaN	NaN	NaN	NaN	_K(145.0197)	+
NaN	NaN	NaN	NaN	NaN	NaN	NaN	NaN	NaN	NaN	NaN	NaN	NaN	NaN	NaN	NaN	NaN	NaN	NaN	NaN	NaN	NaN	19.2947	NaN	NaN	NaN	NaN	NaN	NaN	NaN	NaN	NaN	NaN	NaN	NaN	NaN	NaN	NaN	NaN	NaN	NaN	NaN	NaN	NaN	NaN	NaN	NaN	NaN	_K(145.0197);_K(57.0215)	+
NaN	NaN	NaN	NaN	NaN	NaN	NaN	19.9728	NaN	NaN	19.9728	NaN	NaN	NaN	NaN	NaN	NaN	NaN	NaN	NaN	NaN	NaN	21.1365	NaN	NaN	NaN	NaN	NaN	NaN	NaN	NaN	NaN	NaN	NaN	NaN	NaN	NaN	NaN	NaN	NaN	NaN	NaN	NaN	NaN	NaN	NaN	NaN	NaN	_K(145.0197)	+
20.3623	20.357	NaN	20.3675	20.3623	NaN	NaN	20.3623	NaN	20.3988	20.3623	20.3249	22.7297	22.1894	22.1264	22.6868	21.5562	22.5081	23.0106	22.409	22.9758	22.7716	21.6474	22.0605	NaN	NaN	NaN	NaN	NaN	NaN	NaN	NaN	NaN	NaN	NaN	NaN	NaN	NaN	NaN	NaN	NaN	NaN	NaN	NaN	NaN	NaN	NaN	NaN	_K(145.0197)	+
NaN	NaN	NaN	NaN	NaN	NaN	NaN	NaN	NaN	NaN	NaN	NaN	NaN	NaN	NaN	NaN	NaN	NaN	NaN	NaN	NaN	NaN	NaN	NaN	NaN	NaN	NaN	NaN	NaN	NaN	NaN	NaN	NaN	NaN	NaN	NaN	23.758	24.0934	NaN	23.32	23.758	NaN	NaN	NaN	23.6161	23.8487	23.8871	23.6611
NaN	NaN	NaN	NaN	NaN	NaN	NaN	NaN	NaN	NaN	NaN	NaN	NaN	NaN	NaN	NaN	NaN	NaN	NaN	NaN	NaN	NaN	NaN	NaN	NaN	NaN	NaN	NaN	NaN	NaN	NaN	NaN	NaN	NaN	NaN	20.4919	24.5907	24.5778	24.1807	24.1977	24.4264	24.6003	24.3736	24.1679	24.4134	24.6922	24.3869	24.0337
NaN	NaN	NaN	NaN	NaN	NaN	NaN	NaN	NaN	NaN	NaN	NaN	NaN	NaN	NaN	NaN	NaN	NaN	NaN	NaN	NaN	NaN	21.5865	NaN	NaN	NaN	NaN	NaN	NaN	NaN	NaN	NaN	NaN	NaN	NaN	NaN	NaN	NaN	NaN	NaN	NaN	NaN	NaN	NaN	NaN	NaN	NaN	NaN	_K(145.0197)	+
NaN	NaN	NaN	NaN	NaN	NaN	NaN	NaN	NaN	NaN	NaN	NaN	NaN	NaN	NaN	NaN	NaN	NaN	NaN	NaN	NaN	NaN	NaN	NaN	NaN	NaN	NaN	NaN	NaN	NaN	NaN	NaN	NaN	NaN	NaN	NaN	21.2933	NaN	21.7176	21.521	21.6165	NaN	21.4188	21.521	NaN	NaN	21.521	NaN
NaN	NaN	NaN	NaN	NaN	NaN	NaN	NaN	19.9615	20.2323	20.4602	NaN	NaN	NaN	NaN	NaN	NaN	NaN	NaN	NaN	NaN	NaN	NaN	NaN	23.0589	23.4619	23.6804	23.3413	23.4543	23.3357	23.3496	23.4671	23.7346	24.2951	22.9715	20.6062	22.704	22.7755	22.287	22.1855	22.7049	22.6446	22.2857	22.3626	22.3662	22.2129	22.6417	22.757
NaN	NaN	NaN	NaN	NaN	NaN	NaN	NaN	NaN	NaN	NaN	NaN	NaN	NaN	NaN	NaN	NaN	NaN	NaN	NaN	NaN	NaN	NaN	NaN	22.2627	23.0124	23.5146	23.0283	NaN	23.0412	23.0204	22.9992	23.4359	23.0204	22.4345	NaN	22.4766	NaN	NaN	NaN	NaN	NaN	NaN	NaN	NaN	NaN	NaN	NaN
NaN	NaN	NaN	NaN	NaN	NaN	NaN	NaN	NaN	NaN	NaN	NaN	NaN	NaN	NaN	NaN	NaN	NaN	NaN	NaN	18.705	NaN	NaN	18.705	NaN	NaN	NaN	NaN	NaN	NaN	NaN	NaN	NaN	NaN	NaN	NaN	NaN	NaN	NaN	NaN	NaN	NaN	NaN	NaN	NaN	NaN	NaN	NaN	_C(57.0215)
NaN	NaN	NaN	NaN	NaN	NaN	NaN	NaN	NaN	NaN	NaN	NaN	NaN	NaN	NaN	NaN	NaN	NaN	NaN	NaN	NaN	NaN	NaN	NaN	21.542	21.6114	NaN	21.469	21.6933	21.3552	21.3729	21.7073	NaN	NaN	NaN	NaN	NaN	NaN	NaN	NaN	NaN	NaN	NaN	NaN	NaN	NaN	NaN	NaN
NaN	NaN	NaN	NaN	NaN	NaN	NaN	NaN	NaN	NaN	NaN	NaN	NaN	NaN	NaN	NaN	NaN	NaN	NaN	NaN	NaN	NaN	NaN	NaN	NaN	23.4817	23.91	24.2399	23.91	NaN	NaN	NaN	NaN	NaN	NaN	NaN	23.0877	22.6296	23.9681	24.167	NaN	NaN	23.5941	23.5941	NaN	NaN	NaN	23.5941
NaN	NaN	NaN	NaN	NaN	NaN	NaN	NaN	NaN	NaN	NaN	NaN	NaN	NaN	NaN	NaN	NaN	NaN	NaN	NaN	NaN	NaN	NaN	20.4549	NaN	NaN	NaN	NaN	NaN	NaN	NaN	NaN	NaN	NaN	NaN	NaN	NaN	NaN	NaN	NaN	NaN	NaN	NaN	NaN	NaN	NaN	NaN	NaN	_K(145.0197)	+
NaN	NaN	NaN	NaN	NaN	NaN	NaN	NaN	NaN	NaN	NaN	NaN	NaN	NaN	NaN	NaN	NaN	NaN	NaN	NaN	NaN	20.4323	20.4323	NaN	NaN	NaN	NaN	NaN	NaN	NaN	NaN	NaN	NaN	NaN	NaN	NaN	NaN	NaN	NaN	NaN	NaN	NaN	NaN	NaN	NaN	NaN	NaN	NaN	_K(145.0197)	+
NaN	NaN	NaN	NaN	NaN	NaN	NaN	NaN	NaN	NaN	NaN	NaN	22.3322	22.3127	22.2931	NaN	NaN	NaN	NaN	NaN	22.0732	NaN	22.5181	22.3127	NaN	NaN	NaN	NaN	NaN	NaN	NaN	NaN	NaN	NaN	NaN	NaN	NaN	NaN	NaN	NaN	NaN	NaN	NaN	NaN	NaN	NaN	NaN	NaN	_K(145.0197)	+
NaN	NaN	NaN	NaN	NaN	NaN	NaN	NaN	NaN	NaN	NaN	NaN	NaN	NaN	NaN	NaN	NaN	NaN	NaN	NaN	NaN	NaN	NaN	NaN	24.308	NaN	25.9246	25.3318	NaN	NaN	25.3318	25.3318	25.3318	NaN	NaN	NaN	NaN	NaN	NaN	NaN	NaN	NaN	NaN	NaN	NaN	NaN	NaN	NaN
NaN	NaN	NaN	NaN	NaN	NaN	NaN	NaN	NaN	NaN	NaN	NaN	NaN	NaN	NaN	NaN	NaN	NaN	NaN	NaN	NaN	NaN	NaN	NaN	NaN	21.6693	NaN	NaN	22.1498	21.0738	20.9439	22.0896	22.4244	21.6693	19.9903	NaN	NaN	NaN	NaN	NaN	NaN	NaN	NaN	NaN	NaN	NaN	NaN	NaN
NaN	NaN	NaN	NaN	NaN	NaN	NaN	NaN	NaN	NaN	NaN	NaN	21.5439	21.1231	21.6014	21.9153	NaN	NaN	NaN	21.5729	NaN	NaN	21.5729	NaN	NaN	NaN	NaN	NaN	NaN	NaN	NaN	NaN	NaN	NaN	NaN	NaN	NaN	NaN	NaN	NaN	NaN	NaN	NaN	NaN	NaN	NaN	NaN	NaN	_K(145.0197)	+
NaN	20.2167	20.259	20.3	20.7138	20.696	19.591	19.6289	NaN	20.3631	NaN	20.1467	21.3996	20.7099	20.9214	21.5343	21.4272	20.6451	20.882	21.5697	20.8966	21.0728	21.4171	21.2801	NaN	NaN	NaN	NaN	NaN	NaN	NaN	NaN	NaN	NaN	NaN	NaN	NaN	NaN	NaN	NaN	NaN	NaN	NaN	NaN	NaN	NaN	NaN	NaN	_C(57.0215)
NaN	NaN	NaN	NaN	NaN	20.4532	NaN	NaN	20.0979	19.2985	20.7381	21.0863	NaN	NaN	NaN	NaN	NaN	NaN	NaN	NaN	20.9571	20.9571	NaN	NaN	NaN	NaN	NaN	NaN	NaN	NaN	NaN	NaN	NaN	NaN	NaN	NaN	NaN	NaN	NaN	NaN	NaN	NaN	NaN	NaN	NaN	NaN	NaN	NaN	_C(57.0215)
23.8451	23.8975	24.3709	24.3333	24.0024	24.2357	24.2506	24.0198	23.9369	24.0309	24.3035	24.2261	26.6306	26.6179	26.9445	26.9547	26.4414	26.7009	27.0805	26.8854	26.8459	26.1993	26.7444	27.217	23.029	24.0247	24.793	24.2935	24.111	23.9728	24.2177	24.3352	24.9259	24.2732	22.4563	24.0487	26.6478	26.6947	26.5406	26.4883	26.3182	26.3935	26.8275	26.7721	26.0432	26.8894	26.9935	26.2253	_C(57.0215)
NaN	NaN	NaN	NaN	NaN	NaN	NaN	NaN	NaN	NaN	NaN	NaN	20.8041	NaN	NaN	NaN	NaN	NaN	NaN	NaN	NaN	NaN	NaN	NaN	NaN	NaN	NaN	NaN	NaN	NaN	NaN	NaN	NaN	NaN	NaN	NaN	NaN	NaN	NaN	NaN	NaN	NaN	NaN	NaN	NaN	NaN	NaN	NaN	_C(57.0215)
NaN	NaN	NaN	NaN	NaN	NaN	NaN	NaN	NaN	NaN	NaN	NaN	21.7611	20.3954	18.7161	21.3132	20.2343	20.4998	21.3917	21.2547	20.9317	20.6043	20.9205	21.189	NaN	NaN	NaN	NaN	NaN	NaN	NaN	NaN	NaN	NaN	NaN	NaN	20.2673	20.9743	NaN	18.8237	18.5322	NaN	21.0325	NaN	NaN	NaN	NaN	NaN	_C(57.0215);_N(0.9840)
NaN	NaN	NaN	NaN	NaN	NaN	NaN	NaN	NaN	NaN	NaN	NaN	NaN	NaN	NaN	NaN	NaN	NaN	NaN	NaN	NaN	NaN	NaN	NaN	19.4667	NaN	NaN	NaN	NaN	NaN	NaN	NaN	NaN	NaN	NaN	NaN	NaN	NaN	NaN	NaN	NaN	NaN	NaN	NaN	NaN	NaN	NaN	NaN	_C(57.0215);_N(0.9840)
NaN	NaN	NaN	NaN	NaN	NaN	NaN	NaN	NaN	NaN	NaN	NaN	21.9976	22.3672	22.3266	21.9449	22.7543	NaN	21.1777	22.1714	NaN	22.5353	22.1714	21.6837	20.5515	NaN	NaN	NaN	NaN	NaN	NaN	NaN	NaN	NaN	NaN	NaN	22.5141	22.7209	22.9614	22.7883	22.6322	22.5256	22.8682	22.9529	NaN	NaN	NaN	NaN	_C(57.0215);_N(0.9840)
NaN	NaN	NaN	NaN	NaN	NaN	NaN	NaN	NaN	NaN	NaN	NaN	NaN	NaN	NaN	NaN	NaN	NaN	21.4142	NaN	NaN	NaN	NaN	NaN	NaN	NaN	NaN	NaN	NaN	NaN	NaN	NaN	NaN	NaN	NaN	NaN	NaN	NaN	NaN	NaN	NaN	NaN	NaN	NaN	NaN	NaN	NaN	NaN	_C(57.0215);_K(57.0215);_N(0.9840)
NaN	NaN	NaN	NaN	NaN	NaN	NaN	NaN	NaN	NaN	NaN	NaN	NaN	NaN	NaN	NaN	NaN	NaN	NaN	NaN	NaN	NaN	20.5282	NaN	NaN	NaN	NaN	NaN	NaN	NaN	NaN	NaN	NaN	NaN	NaN	NaN	NaN	NaN	NaN	NaN	NaN	NaN	NaN	NaN	NaN	NaN	NaN	NaN	_C(57.0215)
NaN	NaN	NaN	NaN	NaN	NaN	NaN	NaN	NaN	NaN	NaN	NaN	21.8638	20.3208	20.9452	22.1097	20.0506	21.375	22.1793	21.5711	21.4764	21.4764	NaN	NaN	NaN	NaN	NaN	NaN	NaN	NaN	NaN	NaN	NaN	NaN	NaN	NaN	NaN	NaN	NaN	NaN	NaN	NaN	NaN	NaN	NaN	NaN	NaN	NaN	_C(57.0215);_N(0.9840)
NaN	NaN	NaN	NaN	NaN	NaN	NaN	NaN	NaN	NaN	20.0604	20.0604	NaN	NaN	NaN	22.2556	22.595	22.245	21.8109	22.2661	22.6413	22.0954	21.7276	22.3997	NaN	NaN	NaN	NaN	NaN	NaN	NaN	NaN	NaN	NaN	NaN	NaN	NaN	22.4593	22.4593	NaN	22.4593	22.4593	NaN	NaN	NaN	22.4593	22.4593	NaN	_C(57.0215)
NaN	NaN	NaN	NaN	NaN	NaN	NaN	NaN	19.1795	19.6084	19.7707	19.3941	NaN	NaN	NaN	NaN	NaN	NaN	NaN	NaN	21.1034	21.2131	NaN	20.9847	NaN	NaN	NaN	NaN	NaN	NaN	NaN	NaN	NaN	NaN	NaN	NaN	NaN	NaN	NaN	NaN	NaN	NaN	NaN	NaN	NaN	NaN	NaN	NaN	_C(57.0215)
NaN	NaN	NaN	NaN	NaN	NaN	NaN	NaN	NaN	NaN	NaN	NaN	NaN	NaN	NaN	NaN	NaN	NaN	NaN	NaN	NaN	NaN	NaN	NaN	NaN	NaN	NaN	NaN	NaN	NaN	NaN	NaN	NaN	NaN	NaN	NaN	NaN	NaN	NaN	NaN	NaN	NaN	NaN	NaN	18.8568	NaN	NaN	NaN	_C(57.0215)
20.8789	20.7407	20.5879	NaN	20.7407	21.0338	NaN	20.3725	20.6848	20.7532	20.7946	20.7282	20.9509	NaN	20.0789	20.5798	NaN	NaN	NaN	NaN	20.8363	20.502	20.2677	20.6537	NaN	NaN	NaN	NaN	NaN	NaN	NaN	NaN	NaN	NaN	NaN	NaN	NaN	NaN	NaN	NaN	NaN	NaN	NaN	NaN	NaN	NaN	NaN	NaN	_C(57.0215)
NaN	NaN	NaN	NaN	NaN	NaN	NaN	NaN	NaN	NaN	NaN	NaN	NaN	NaN	NaN	NaN	NaN	NaN	NaN	NaN	NaN	NaN	NaN	NaN	NaN	NaN	NaN	NaN	NaN	NaN	NaN	NaN	NaN	21.3166	NaN	NaN	NaN	NaN	NaN	NaN	NaN	NaN	NaN	NaN	NaN	NaN	NaN	NaN	_C(57.0215)
NaN	NaN	NaN	NaN	NaN	NaN	NaN	NaN	NaN	NaN	NaN	18.729	NaN	NaN	NaN	NaN	NaN	NaN	NaN	NaN	NaN	NaN	NaN	NaN	NaN	NaN	NaN	NaN	NaN	NaN	NaN	NaN	NaN	NaN	NaN	NaN	NaN	NaN	NaN	NaN	NaN	NaN	NaN	NaN	NaN	NaN	NaN	NaN	_C(57.0215)
NaN	NaN	NaN	NaN	NaN	NaN	NaN	NaN	NaN	NaN	NaN	NaN	NaN	NaN	NaN	NaN	NaN	NaN	NaN	NaN	NaN	NaN	NaN	NaN	NaN	NaN	NaN	20.019	NaN	NaN	NaN	NaN	NaN	NaN	NaN	NaN	NaN	NaN	NaN	NaN	NaN	NaN	NaN	NaN	NaN	NaN	NaN	NaN	_C(57.0215)
21.3209	21.8156	22.2748	21.9326	21.988	NaN	21.7531	NaN	NaN	NaN	NaN	NaN	NaN	NaN	NaN	NaN	NaN	NaN	NaN	NaN	NaN	NaN	NaN	NaN	NaN	NaN	NaN	NaN	NaN	NaN	NaN	NaN	NaN	NaN	NaN	NaN	NaN	NaN	NaN	NaN	NaN	NaN	NaN	NaN	NaN	NaN	NaN	NaN	_C(57.0215);_K(57.0215)
21.5439	21.4044	21.6545	21.7727	NaN	NaN	NaN	NaN	NaN	NaN	NaN	NaN	NaN	NaN	NaN	NaN	NaN	NaN	NaN	NaN	NaN	NaN	NaN	NaN	NaN	NaN	NaN	NaN	NaN	NaN	NaN	NaN	NaN	NaN	NaN	NaN	NaN	NaN	NaN	NaN	NaN	NaN	NaN	NaN	NaN	NaN	NaN	NaN	_C(57.0215);_K(57.0215);_N(0.9840)
NaN	NaN	NaN	NaN	NaN	NaN	NaN	NaN	NaN	NaN	NaN	NaN	NaN	NaN	NaN	NaN	NaN	NaN	NaN	NaN	NaN	NaN	NaN	NaN	NaN	20.2317	NaN	NaN	NaN	NaN	NaN	20.2317	NaN	NaN	NaN	NaN	NaN	NaN	NaN	NaN	NaN	NaN	NaN	NaN	NaN	NaN	NaN	NaN	_C(57.0215);_N(0.9840)
NaN	NaN	NaN	NaN	NaN	NaN	NaN	NaN	NaN	NaN	NaN	NaN	NaN	NaN	NaN	NaN	21.1602	21.3311	21.4663	21.3115	21.6005	21.0283	20.9749	21.5648	NaN	NaN	NaN	NaN	NaN	NaN	NaN	NaN	NaN	NaN	NaN	NaN	NaN	NaN	NaN	NaN	NaN	21.682	21.682	NaN	NaN	NaN	NaN	NaN	_C(57.0215)
22.46	NaN	23.1957	22.8742	NaN	NaN	NaN	22.8742	NaN	NaN	NaN	NaN	25.0281	25.8584	25.8092	24.9394	24.9988	24.5669	25.826	26.0224	NaN	NaN	NaN	NaN	NaN	NaN	NaN	NaN	NaN	NaN	NaN	NaN	NaN	NaN	NaN	NaN	NaN	NaN	24.2707	24.2707	23.9537	23.8167	24.5304	24.6155	NaN	NaN	NaN	NaN	_C(57.0215)
NaN	NaN	NaN	NaN	NaN	NaN	NaN	NaN	NaN	NaN	NaN	NaN	NaN	NaN	NaN	23.6617	23.6617	23.6617	NaN	NaN	NaN	NaN	NaN	NaN	NaN	NaN	NaN	NaN	NaN	NaN	NaN	NaN	NaN	NaN	NaN	NaN	NaN	NaN	NaN	NaN	NaN	NaN	NaN	NaN	NaN	NaN	NaN	NaN	_C(57.0215);_K(57.0215)
NaN	NaN	NaN	NaN	NaN	NaN	NaN	NaN	NaN	NaN	NaN	NaN	NaN	NaN	NaN	NaN	NaN	NaN	NaN	NaN	NaN	NaN	NaN	NaN	22.0463	22.6523	23.5318	23.2342	23.0581	22.762	22.8813	23.1559	23.6693	23.0255	21.5726	22.9172	NaN	NaN	21.4798	NaN	21.4798	21.4798	NaN	NaN	21.4798	21.4744	NaN	21.4851	_C(57.0215)
NaN	NaN	NaN	NaN	NaN	NaN	NaN	NaN	NaN	NaN	NaN	NaN	NaN	NaN	NaN	NaN	NaN	NaN	NaN	NaN	NaN	NaN	NaN	NaN	23.829	24.4133	25.1642	24.8461	24.5469	24.7585	24.7384	24.5237	25.4847	24.4173	22.404	24.8431	22.734	21.8272	22.6366	23.2208	22.6361	22.6861	22.7345	NaN	22.8214	22.7663	22.5369	22.6012	_C(57.0215)
NaN	NaN	NaN	NaN	NaN	NaN	NaN	NaN	22.664	22.4525	NaN	22.8485	NaN	NaN	NaN	NaN	NaN	NaN	NaN	NaN	NaN	NaN	NaN	NaN	NaN	NaN	NaN	NaN	NaN	NaN	NaN	NaN	NaN	NaN	NaN	NaN	NaN	NaN	NaN	NaN	NaN	NaN	NaN	NaN	NaN	NaN	NaN	NaN	_C(57.0215);_K(57.0215)
NaN	NaN	NaN	NaN	NaN	NaN	NaN	NaN	NaN	NaN	NaN	NaN	NaN	NaN	NaN	NaN	NaN	NaN	NaN	NaN	NaN	NaN	NaN	NaN	NaN	NaN	21.8291	NaN	NaN	NaN	21.8291	NaN	21.8291	22.2342	NaN	21.2636	NaN	NaN	NaN	NaN	NaN	NaN	NaN	NaN	NaN	NaN	NaN	NaN	_C(57.0215);_M(15.9949)
NaN	NaN	NaN	NaN	NaN	NaN	NaN	NaN	NaN	NaN	NaN	NaN	NaN	NaN	NaN	NaN	NaN	NaN	NaN	NaN	NaN	NaN	NaN	NaN	22.1386	22.964	24.1012	23.7828	22.8072	23.6755	23.8646	23.1357	23.4307	23.4561	NaN	23.4048	NaN	22.156	NaN	NaN	NaN	NaN	NaN	NaN	21.4964	22.156	22.607	NaN	_C(57.0215);_M(15.9949)
20.5272	20.3532	20.6192	20.7653	20.5739	NaN	NaN	20.5739	NaN	NaN	NaN	NaN	22.6917	22.5905	22.904	22.986	22.5771	23.0264	22.9961	22.5355	22.6247	23.1929	22.9595	22.2633	NaN	NaN	NaN	NaN	NaN	NaN	NaN	NaN	NaN	NaN	NaN	NaN	NaN	20.912	NaN	NaN	NaN	NaN	NaN	NaN	NaN	NaN	NaN	NaN	_C(57.0215)
NaN	NaN	NaN	NaN	NaN	NaN	NaN	NaN	NaN	NaN	NaN	NaN	NaN	NaN	NaN	NaN	NaN	NaN	NaN	NaN	NaN	NaN	NaN	NaN	20.7497	21.5515	22.3813	21.9857	21.8656	21.7127	21.6993	21.8536	NaN	NaN	NaN	NaN	21.5808	21.4089	21.3323	21.513	21.2133	21.1908	21.6738	21.69	NaN	NaN	21.4619	NaN	_C(57.0215)
NaN	NaN	NaN	NaN	NaN	NaN	NaN	NaN	NaN	NaN	NaN	NaN	NaN	NaN	NaN	NaN	NaN	NaN	NaN	NaN	NaN	NaN	NaN	NaN	NaN	NaN	NaN	NaN	NaN	NaN	NaN	NaN	NaN	NaN	NaN	NaN	NaN	NaN	NaN	NaN	NaN	NaN	NaN	NaN	NaN	NaN	NaN	18.5009	_C(57.0215);_M(15.9949)
NaN	NaN	NaN	NaN	NaN	NaN	NaN	NaN	NaN	NaN	NaN	NaN	NaN	NaN	NaN	NaN	NaN	NaN	NaN	NaN	NaN	NaN	NaN	NaN	NaN	NaN	22.4675	NaN	22.4675	22.4463	NaN	22.4883	22.4675	22.8085	NaN	22.02	NaN	NaN	NaN	NaN	NaN	NaN	NaN	NaN	NaN	NaN	NaN	NaN	_C(57.0215)
NaN	22.9441	23.0169	23.0862	22.8933	23.2808	23.1307	22.6936	23.0169	23.01	NaN	23.0237	NaN	NaN	24.2872	24.2872	NaN	24.2872	NaN	NaN	24.2872	24.1952	NaN	24.3737	21.71	22.1481	22.7544	22.482	22.0728	22.3275	22.539	22.3218	22.3247	22.1777	NaN	22.4581	22.8423	22.9375	NaN	22.7404	NaN	22.8423	NaN	NaN	22.8908	22.6818	22.7921	22.9868	_C(57.0215)
NaN	20.4948	21.3294	21.8547	NaN	NaN	NaN	21.3294	NaN	NaN	NaN	NaN	NaN	NaN	21.3713	NaN	NaN	NaN	NaN	NaN	NaN	NaN	NaN	NaN	NaN	NaN	NaN	NaN	NaN	NaN	NaN	NaN	NaN	NaN	NaN	NaN	NaN	NaN	NaN	NaN	NaN	NaN	NaN	NaN	NaN	NaN	NaN	NaN	_C(57.0215)
NaN	NaN	NaN	NaN	NaN	NaN	NaN	NaN	NaN	NaN	NaN	NaN	NaN	NaN	NaN	NaN	NaN	NaN	NaN	NaN	20.547	20.6367	NaN	20.4513	NaN	NaN	NaN	NaN	NaN	NaN	NaN	NaN	NaN	NaN	NaN	NaN	NaN	NaN	NaN	NaN	NaN	NaN	NaN	NaN	NaN	NaN	NaN	NaN	_C(57.0215)
20.2761	22.6145	23.843	23.2383	23.1644	23.0923	22.7215	22.8141	21.9631	22.6877	23.5437	23.1887	22.3514	21.573	23.3804	23.6486	22.9171	21.5081	22.9934	23.6636	23.3099	22.648	22.4854	23.2093	NaN	NaN	NaN	NaN	NaN	NaN	NaN	NaN	NaN	20.7267	NaN	NaN	NaN	NaN	NaN	NaN	NaN	NaN	NaN	NaN	NaN	NaN	NaN	NaN	_C(57.0215)
NaN	NaN	NaN	NaN	NaN	NaN	20.8353	NaN	NaN	NaN	NaN	NaN	NaN	NaN	NaN	NaN	NaN	NaN	NaN	NaN	NaN	NaN	NaN	NaN	NaN	NaN	NaN	NaN	NaN	NaN	NaN	NaN	NaN	NaN	NaN	NaN	NaN	NaN	NaN	NaN	NaN	NaN	NaN	NaN	NaN	NaN	NaN	NaN	_C(57.0215);_K(57.0215)
NaN	NaN	NaN	NaN	NaN	NaN	NaN	19.0331	NaN	NaN	NaN	NaN	NaN	NaN	NaN	NaN	NaN	NaN	NaN	NaN	NaN	NaN	NaN	NaN	NaN	NaN	NaN	NaN	NaN	NaN	NaN	NaN	NaN	NaN	NaN	NaN	NaN	NaN	NaN	NaN	NaN	NaN	NaN	NaN	NaN	NaN	NaN	NaN	_C(57.0215)
NaN	NaN	NaN	NaN	NaN	NaN	NaN	NaN	NaN	NaN	NaN	NaN	NaN	NaN	NaN	NaN	NaN	NaN	NaN	NaN	NaN	NaN	NaN	NaN	NaN	NaN	NaN	NaN	NaN	NaN	NaN	NaN	NaN	NaN	NaN	18.7234	NaN	NaN	NaN	NaN	21.1487	NaN	NaN	NaN	21.4918	21.6225	20.6976	20.4383	_C(57.0215);_K(145.0197)	+
NaN	NaN	NaN	NaN	NaN	NaN	NaN	NaN	NaN	NaN	NaN	NaN	NaN	NaN	NaN	NaN	NaN	NaN	NaN	19.8491	NaN	NaN	NaN	NaN	NaN	NaN	NaN	NaN	NaN	NaN	NaN	NaN	NaN	NaN	NaN	NaN	NaN	NaN	NaN	NaN	NaN	NaN	NaN	NaN	NaN	NaN	NaN	NaN	_C(57.0215);_K(57.0215)
21.8022	NaN	NaN	NaN	NaN	21.8022	NaN	NaN	NaN	NaN	NaN	NaN	NaN	NaN	NaN	NaN	NaN	NaN	NaN	NaN	NaN	NaN	NaN	NaN	NaN	NaN	NaN	NaN	NaN	NaN	NaN	NaN	NaN	NaN	NaN	NaN	NaN	NaN	NaN	NaN	NaN	NaN	NaN	NaN	NaN	NaN	NaN	NaN	_C(57.0215);_K(145.0197);_M(15.9949)	+
NaN	NaN	NaN	NaN	NaN	NaN	NaN	NaN	NaN	NaN	NaN	NaN	NaN	NaN	NaN	NaN	NaN	NaN	NaN	NaN	21.2256	20.4384	20.3834	21.194	NaN	NaN	NaN	NaN	NaN	NaN	NaN	NaN	18.7707	NaN	NaN	18.7707	NaN	NaN	NaN	NaN	NaN	NaN	21.243	21.243	20.8051	21.4345	21.5785	21.0222	_C(57.0215)
NaN	NaN	NaN	NaN	NaN	NaN	NaN	NaN	NaN	NaN	NaN	NaN	NaN	NaN	NaN	NaN	NaN	NaN	NaN	NaN	NaN	NaN	NaN	21.6509	NaN	NaN	NaN	NaN	NaN	NaN	NaN	NaN	NaN	NaN	NaN	NaN	NaN	NaN	NaN	NaN	NaN	NaN	NaN	NaN	NaN	NaN	NaN	NaN	_C(57.0215)
NaN	NaN	NaN	NaN	19.6579	NaN	19.8588	19.7619	NaN	NaN	NaN	NaN	21.3966	21.2964	21.5847	21.6673	21.1185	21.4318	21.7913	21.5531	NaN	NaN	21.4937	21.4937	NaN	NaN	NaN	NaN	NaN	NaN	NaN	NaN	NaN	NaN	NaN	NaN	NaN	NaN	NaN	NaN	NaN	NaN	NaN	NaN	NaN	NaN	NaN	NaN	_C(57.0215)
NaN	NaN	NaN	NaN	NaN	NaN	NaN	NaN	19.4362	19.5839	19.718	NaN	21.8332	21.4718	20.8167	21.351	21.3219	21.491	21.4981	21.3298	21.6383	21.5664	21.1451	21.2406	NaN	NaN	NaN	NaN	NaN	NaN	NaN	NaN	NaN	NaN	NaN	NaN	NaN	NaN	NaN	NaN	NaN	NaN	NaN	NaN	NaN	NaN	NaN	NaN	_C(57.0215)
NaN	NaN	NaN	NaN	NaN	NaN	NaN	NaN	20.2385	NaN	NaN	NaN	NaN	NaN	NaN	NaN	20.9815	NaN	NaN	NaN	20.8184	20.9968	21.1279	20.9659	NaN	NaN	NaN	NaN	NaN	NaN	NaN	NaN	NaN	NaN	NaN	NaN	NaN	NaN	NaN	NaN	NaN	NaN	NaN	NaN	NaN	NaN	NaN	NaN	_C(57.0215)
21.4781	NaN	21.4433	NaN	NaN	NaN	21.4608	NaN	NaN	21.4608	21.4608	NaN	23.0712	22.4169	22.6368	23.2148	22.5288	23.0646	23.1463	22.6457	22.7973	NaN	22.9398	22.8703	NaN	NaN	NaN	NaN	NaN	NaN	NaN	NaN	NaN	NaN	NaN	NaN	NaN	NaN	NaN	NaN	NaN	NaN	NaN	NaN	NaN	NaN	NaN	NaN	_C(57.0215)
NaN	NaN	NaN	NaN	NaN	NaN	NaN	NaN	NaN	NaN	NaN	NaN	NaN	NaN	NaN	NaN	NaN	NaN	NaN	NaN	NaN	NaN	NaN	NaN	21.2206	21.8237	22.5804	22.2544	NaN	NaN	NaN	NaN	NaN	NaN	NaN	NaN	22.455	NaN	NaN	NaN	NaN	22.455	NaN	NaN	NaN	NaN	NaN	NaN	_C(57.0215)
NaN	NaN	NaN	NaN	NaN	NaN	NaN	NaN	NaN	NaN	NaN	NaN	NaN	NaN	NaN	NaN	NaN	NaN	NaN	NaN	NaN	NaN	21.1327	NaN	NaN	NaN	NaN	NaN	NaN	NaN	NaN	NaN	NaN	NaN	NaN	NaN	NaN	NaN	NaN	NaN	NaN	NaN	NaN	NaN	NaN	NaN	NaN	NaN	_C(57.0215)
NaN	NaN	NaN	NaN	NaN	NaN	NaN	NaN	NaN	NaN	NaN	NaN	NaN	NaN	NaN	NaN	NaN	NaN	NaN	NaN	NaN	NaN	NaN	NaN	NaN	21.3141	20.648	19.3732	20.7459	20.8574	20.5431	20.403	NaN	NaN	NaN	NaN	NaN	21.3724	20.8385	19.9814	20.8385	NaN	NaN	NaN	NaN	NaN	NaN	NaN	_C(57.0215)
NaN	NaN	NaN	NaN	NaN	NaN	NaN	NaN	NaN	NaN	NaN	NaN	NaN	NaN	NaN	NaN	NaN	NaN	NaN	NaN	NaN	NaN	NaN	NaN	NaN	NaN	NaN	23.9882	NaN	NaN	NaN	NaN	NaN	NaN	NaN	NaN	NaN	25.977	NaN	NaN	NaN	NaN	NaN	NaN	NaN	NaN	NaN	NaN	_C(57.0215)
19.2003	19.2003	NaN	NaN	NaN	NaN	19.2003	19.2003	NaN	NaN	NaN	NaN	20.4533	19.9865	19.2921	NaN	19.9187	NaN	20.0513	NaN	NaN	19.9865	19.9865	NaN	NaN	NaN	NaN	27.8035	27.8035	NaN	NaN	NaN	NaN	NaN	NaN	NaN	27.4027	NaN	NaN	27.4027	NaN	27.5614	NaN	27.2244	NaN	NaN	NaN	NaN	_C(57.0215)
NaN	NaN	18.5306	NaN	NaN	NaN	NaN	NaN	NaN	NaN	18.5306	18.5306	NaN	NaN	NaN	NaN	NaN	NaN	NaN	NaN	NaN	NaN	20.2185	NaN	NaN	NaN	NaN	NaN	NaN	NaN	NaN	NaN	NaN	NaN	NaN	NaN	NaN	NaN	NaN	NaN	NaN	NaN	NaN	NaN	NaN	NaN	NaN	NaN	_C(57.0215)
21.319	21.4676	21.9683	21.8648	21.8595	20.8475	21.4746	22.2043	21.2465	21.7241	22.0127	21.6342	20.3705	21.2028	22.2549	21.9122	21.5459	20.1561	21.6535	22.3078	21.136	NaN	21.9516	21.6007	21.4162	NaN	22.7239	22.2134	NaN	NaN	22.2134	22.2134	NaN	NaN	NaN	NaN	21.9497	21.7494	23.0147	23.1014	21.8666	NaN	23.0528	22.5783	NaN	NaN	NaN	NaN	_C(57.0215)
NaN	NaN	NaN	NaN	NaN	NaN	NaN	NaN	NaN	NaN	NaN	NaN	NaN	NaN	NaN	NaN	NaN	NaN	NaN	NaN	19.5659	NaN	NaN	NaN	NaN	NaN	NaN	NaN	NaN	NaN	NaN	NaN	NaN	NaN	NaN	NaN	NaN	NaN	NaN	NaN	NaN	NaN	NaN	NaN	NaN	NaN	NaN	NaN	_C(57.0215)
NaN	NaN	NaN	NaN	NaN	NaN	NaN	NaN	NaN	NaN	NaN	NaN	NaN	NaN	NaN	NaN	NaN	NaN	NaN	NaN	NaN	NaN	NaN	NaN	NaN	NaN	NaN	NaN	NaN	NaN	NaN	NaN	NaN	23.1356	NaN	NaN	NaN	NaN	NaN	NaN	NaN	NaN	NaN	NaN	NaN	NaN	NaN	NaN	_C(57.0215)
NaN	NaN	21.5496	21.5496	NaN	21.5748	NaN	21.524	NaN	NaN	NaN	NaN	21.7473	21.7473	NaN	NaN	21.8897	NaN	21.5894	21.7473	NaN	NaN	NaN	NaN	21.6593	21.6593	NaN	NaN	20.8844	21.8688	22.1607	21.4143	NaN	NaN	NaN	NaN	NaN	NaN	NaN	NaN	NaN	NaN	NaN	NaN	NaN	NaN	NaN	NaN	_C(57.0215)
NaN	NaN	NaN	20.4474	NaN	NaN	NaN	NaN	NaN	20.8804	NaN	19.8259	NaN	NaN	NaN	NaN	NaN	NaN	NaN	NaN	20.2407	20.2407	NaN	NaN	NaN	NaN	NaN	NaN	NaN	NaN	NaN	NaN	NaN	NaN	NaN	NaN	NaN	NaN	NaN	NaN	NaN	NaN	NaN	NaN	NaN	NaN	NaN	NaN	_C(57.0215)
NaN	NaN	NaN	NaN	NaN	NaN	NaN	NaN	NaN	NaN	NaN	NaN	NaN	NaN	NaN	NaN	NaN	NaN	NaN	NaN	NaN	NaN	NaN	NaN	NaN	NaN	NaN	NaN	NaN	NaN	NaN	NaN	NaN	NaN	NaN	NaN	20.3065	NaN	NaN	20.3065	20.3065	NaN	NaN	NaN	NaN	NaN	NaN	NaN	_C(57.0215);_N(0.9840)
NaN	NaN	NaN	NaN	NaN	NaN	NaN	NaN	NaN	NaN	NaN	NaN	NaN	NaN	NaN	NaN	NaN	NaN	NaN	NaN	NaN	NaN	NaN	NaN	NaN	NaN	NaN	NaN	NaN	NaN	NaN	NaN	NaN	NaN	NaN	NaN	NaN	19.5356	NaN	NaN	NaN	NaN	NaN	NaN	NaN	NaN	NaN	NaN	_C(57.0215);_M(15.9949);_N(0.9840)
NaN	NaN	NaN	NaN	NaN	NaN	NaN	NaN	NaN	NaN	NaN	NaN	NaN	NaN	NaN	NaN	NaN	NaN	NaN	NaN	NaN	20.2532	NaN	NaN	NaN	NaN	NaN	NaN	NaN	NaN	NaN	NaN	NaN	NaN	NaN	NaN	NaN	NaN	NaN	NaN	NaN	NaN	NaN	NaN	NaN	NaN	NaN	NaN	_C(57.0215)
NaN	NaN	NaN	NaN	NaN	NaN	NaN	NaN	NaN	NaN	NaN	NaN	NaN	NaN	NaN	NaN	NaN	NaN	NaN	NaN	NaN	NaN	NaN	NaN	NaN	NaN	NaN	NaN	NaN	NaN	NaN	NaN	NaN	NaN	NaN	NaN	22.3587	21.812	20.9209	NaN	22.197	21.4553	21.2851	22.0977	NaN	21.888	NaN	21.7317	_C(57.0215)
24.3582	24.2047	25.0101	25.1	24.5267	23.0367	24.8917	25.4767	25.1408	24.3874	24.1256	24.9913	23.7522	23.4151	22.9742	NaN	23.4314	23.591	23.3985	23.2147	22.4891	23.1889	23.9745	23.6105	NaN	NaN	NaN	NaN	NaN	NaN	22.4196	NaN	NaN	NaN	NaN	NaN	NaN	NaN	NaN	NaN	NaN	NaN	NaN	NaN	NaN	NaN	NaN	NaN	_C(57.0215)
NaN	NaN	24.1061	24.1061	NaN	24.6008	24.1061	23.3471	NaN	NaN	NaN	NaN	NaN	NaN	NaN	NaN	NaN	NaN	NaN	NaN	NaN	NaN	NaN	NaN	NaN	NaN	NaN	NaN	NaN	NaN	NaN	NaN	NaN	NaN	NaN	NaN	NaN	NaN	NaN	NaN	NaN	NaN	NaN	NaN	NaN	NaN	NaN	NaN	_C(57.0215);_K(57.0215)
22.4215	NaN	NaN	22.4215	NaN	NaN	22.4215	NaN	NaN	NaN	NaN	NaN	NaN	NaN	NaN	NaN	NaN	NaN	NaN	NaN	NaN	NaN	NaN	NaN	NaN	NaN	NaN	NaN	NaN	NaN	NaN	NaN	NaN	NaN	NaN	NaN	NaN	NaN	NaN	NaN	NaN	NaN	NaN	NaN	NaN	NaN	NaN	NaN	_C(57.0215);_K(57.0215)
NaN	NaN	NaN	NaN	NaN	NaN	NaN	NaN	NaN	NaN	NaN	NaN	NaN	NaN	NaN	NaN	NaN	NaN	NaN	NaN	NaN	NaN	NaN	NaN	23.6306	NaN	24.7992	24.3301	24.3439	24.3301	24.3163	NaN	25.0045	NaN	23.023	24.3301	NaN	NaN	NaN	NaN	NaN	21.2415	NaN	20.8207	21.0317	21.0101	21.0609	21.0818	_C(57.0215)
NaN	NaN	NaN	NaN	NaN	NaN	NaN	NaN	NaN	NaN	NaN	NaN	NaN	NaN	21.2139	NaN	NaN	NaN	NaN	NaN	20.9144	NaN	21.4617	NaN	NaN	NaN	NaN	NaN	NaN	NaN	NaN	NaN	NaN	NaN	NaN	NaN	NaN	NaN	NaN	NaN	NaN	NaN	NaN	NaN	NaN	NaN	NaN	NaN	_C(57.0215)
24.662	24.6772	25.4279	25.4189	25.2997	25.3628	24.8569	24.7665	25.037	25.2306	25.1512	24.9458	25.885	25.8035	26.282	26.3409	26.0815	25.9708	26.1125	26.2132	26.1505	25.8606	26.0416	26.3002	23.7743	24.157	25.0559	24.8633	24.4379	24.4421	24.6596	24.656	25.2343	25.0029	23.218	23.8956	24.9687	24.9901	24.8981	24.8753	24.6662	24.7867	25.1595	25.0673	24.2225	24.6338	25.4081	25.182	_C(57.0215)
NaN	21.9357	22.9174	23.4962	23.0812	23.2374	22.7326	22.5056	22.4247	22.7461	23.284	23.0705	23.8973	24.0118	24.3119	24.2196	23.7919	23.7069	24.3862	24.4399	24.4686	23.6676	23.6579	24.463	NaN	NaN	NaN	NaN	NaN	NaN	NaN	NaN	NaN	NaN	NaN	NaN	NaN	NaN	NaN	NaN	NaN	NaN	NaN	NaN	NaN	NaN	NaN	NaN	_C(57.0215)
NaN	NaN	NaN	NaN	NaN	NaN	NaN	NaN	NaN	NaN	NaN	NaN	NaN	NaN	NaN	NaN	NaN	NaN	NaN	21.0901	NaN	NaN	21.0901	NaN	NaN	NaN	NaN	NaN	NaN	NaN	NaN	NaN	NaN	NaN	NaN	NaN	NaN	NaN	NaN	NaN	NaN	NaN	NaN	NaN	NaN	NaN	NaN	NaN	_C(57.0215);_K(57.0215)
NaN	NaN	NaN	NaN	NaN	NaN	NaN	NaN	NaN	NaN	NaN	NaN	NaN	NaN	NaN	NaN	NaN	NaN	NaN	NaN	NaN	NaN	19.4514	19.4514	NaN	NaN	NaN	NaN	NaN	NaN	NaN	NaN	NaN	NaN	NaN	NaN	NaN	NaN	NaN	NaN	NaN	NaN	NaN	NaN	NaN	NaN	NaN	NaN	_C(57.0215)
21.6325	NaN	21.8082	NaN	NaN	21.723	21.723	NaN	21.723	NaN	NaN	NaN	NaN	22.0686	22.0686	NaN	22.0686	22.0686	NaN	NaN	NaN	21.8186	22.0686	22.2816	21.059	NaN	NaN	21.059	NaN	21.059	NaN	NaN	NaN	NaN	NaN	NaN	NaN	NaN	NaN	NaN	NaN	NaN	NaN	NaN	NaN	NaN	NaN	NaN	_C(57.0215)
NaN	21.3538	21.138	20.8841	NaN	21.138	NaN	NaN	20.9402	21.1785	21.3119	21.0963	22.5733	22.1391	22.1556	22.5856	21.8237	22.1118	22.7798	22.6053	22.423	22.3795	22.3348	NaN	NaN	NaN	NaN	NaN	NaN	NaN	NaN	NaN	NaN	NaN	NaN	NaN	NaN	NaN	NaN	NaN	NaN	NaN	NaN	NaN	NaN	NaN	NaN	NaN	_C(57.0215)
23.9347	23.7822	23.8502	23.996	23.9596	24.3753	23.8233	23.1634	NaN	NaN	NaN	23.893	24.3393	23.9355	24.2295	24.5669	23.9271	24.3468	24.5723	24.2214	24.2908	24.0531	24.2801	24.4855	23.3927	24.0768	24.7267	24.3296	24.2087	24.2307	NaN	24.1864	25.0351	24.4045	22.0679	23.9821	24.0115	24.0115	NaN	NaN	NaN	24.0115	24.0115	NaN	23.9557	23.5786	24.0653	24.3441	_C(57.0215)
NaN	NaN	NaN	NaN	NaN	NaN	NaN	NaN	NaN	NaN	NaN	18.9892	NaN	NaN	NaN	NaN	NaN	NaN	NaN	NaN	20.1696	20.1696	NaN	NaN	NaN	NaN	NaN	NaN	NaN	NaN	NaN	NaN	NaN	19.6209	NaN	18.3805	NaN	NaN	NaN	NaN	NaN	NaN	NaN	NaN	NaN	NaN	NaN	NaN	_C(57.0215)
NaN	NaN	NaN	NaN	NaN	NaN	NaN	NaN	NaN	NaN	NaN	NaN	NaN	NaN	NaN	NaN	NaN	NaN	NaN	NaN	NaN	NaN	NaN	NaN	NaN	NaN	19.0811	19.0811	NaN	18.4459	NaN	19.5207	NaN	NaN	NaN	NaN	NaN	NaN	NaN	NaN	NaN	NaN	NaN	NaN	NaN	NaN	NaN	NaN	_C(57.0215)
NaN	NaN	NaN	NaN	NaN	NaN	NaN	NaN	19.2558	NaN	NaN	NaN	NaN	NaN	NaN	NaN	NaN	NaN	NaN	NaN	21.0605	21.0605	NaN	NaN	NaN	NaN	NaN	NaN	NaN	NaN	NaN	NaN	NaN	NaN	NaN	NaN	NaN	NaN	NaN	NaN	NaN	NaN	NaN	NaN	NaN	NaN	NaN	NaN	_C(57.0215)
23.4172	NaN	24.2185	23.8728	NaN	NaN	NaN	NaN	NaN	NaN	NaN	NaN	NaN	24.848	NaN	25.4901	NaN	NaN	NaN	NaN	NaN	NaN	NaN	NaN	22.7768	NaN	24.1228	23.6014	23.6014	NaN	NaN	23.6014	NaN	NaN	NaN	NaN	24.8228	24.7064	23.8454	24.0504	24.5723	24.3591	24.2393	24.4696	NaN	NaN	NaN	NaN	_C(57.0215)
NaN	NaN	NaN	NaN	NaN	NaN	NaN	NaN	NaN	NaN	NaN	NaN	NaN	NaN	NaN	NaN	NaN	NaN	NaN	NaN	NaN	NaN	NaN	NaN	NaN	23.8134	23.3499	22.6628	23.5639	23.3244	23.0985	23.375	NaN	NaN	NaN	NaN	24.5237	24.3211	24.2526	24.4644	24.5118	24.5809	24.2669	24.1804	NaN	NaN	NaN	NaN	_C(57.0215)
NaN	NaN	NaN	NaN	NaN	NaN	NaN	NaN	NaN	NaN	NaN	NaN	NaN	NaN	NaN	NaN	NaN	NaN	NaN	NaN	NaN	NaN	NaN	NaN	NaN	NaN	NaN	NaN	NaN	NaN	NaN	NaN	NaN	NaN	NaN	NaN	22.5476	23.1139	22.2245	20.8974	22.0628	NaN	22.665	22.3951	NaN	NaN	NaN	NaN	_C(57.0215);_M(15.9949)
NaN	NaN	NaN	NaN	NaN	NaN	NaN	NaN	NaN	NaN	NaN	NaN	NaN	NaN	NaN	NaN	NaN	NaN	NaN	NaN	NaN	NaN	20.9684	NaN	NaN	NaN	NaN	NaN	NaN	NaN	NaN	NaN	NaN	NaN	NaN	NaN	NaN	NaN	NaN	NaN	NaN	NaN	NaN	NaN	NaN	NaN	NaN	NaN	_C(57.0215);_K(57.0215)
NaN	NaN	NaN	21.2439	21.2439	NaN	NaN	NaN	NaN	NaN	NaN	NaN	23.054	NaN	22.2165	22.6952	NaN	22.6952	22.6952	NaN	NaN	NaN	NaN	NaN	NaN	NaN	NaN	NaN	NaN	NaN	NaN	NaN	NaN	NaN	NaN	NaN	NaN	NaN	NaN	NaN	NaN	NaN	NaN	NaN	NaN	NaN	NaN	NaN	_C(57.0215);_K(57.0215)
26.0014	25.9429	26.3118	26.3573	26.2575	26.4557	26.0659	25.8002	26.3704	26.4551	25.9251	25.8013	26.7292	26.7633	27.1823	27.1569	26.698	26.8849	27.2047	27.0569	26.4282	26.6	27.3683	27.2699	23.3447	23.8559	24.8829	24.6545	24.3406	24.1684	24.2783	24.4385	24.3098	24.633	NaN	23.8925	24.3808	24.3824	24.1979	24.1961	24.2961	24.1213	24.2883	24.4451	23.733	24.2	24.6942	24.3789	_C(57.0215)
NaN	NaN	NaN	NaN	NaN	NaN	NaN	NaN	NaN	NaN	NaN	NaN	21.7852	NaN	22.862	NaN	NaN	22.4991	22.4218	22.3401	NaN	NaN	NaN	NaN	NaN	NaN	NaN	NaN	NaN	NaN	NaN	NaN	NaN	NaN	NaN	NaN	NaN	NaN	NaN	NaN	NaN	NaN	NaN	NaN	NaN	NaN	NaN	NaN	_C(57.0215);_K(57.0215)
20.6902	NaN	21.6621	NaN	NaN	NaN	NaN	NaN	NaN	21.265	21.2565	21.2478	23.1045	22.6018	21.951	22.6774	22.3482	23.0414	22.8828	22.0821	22.6235	22.757	22.6565	22.5129	NaN	NaN	NaN	21.3187	NaN	NaN	NaN	NaN	NaN	NaN	NaN	NaN	21.6987	NaN	NaN	NaN	NaN	NaN	NaN	NaN	NaN	NaN	NaN	NaN	_C(57.0215)
NaN	NaN	NaN	NaN	NaN	NaN	NaN	NaN	NaN	NaN	NaN	NaN	NaN	NaN	NaN	NaN	NaN	NaN	NaN	NaN	NaN	NaN	NaN	NaN	NaN	NaN	NaN	NaN	NaN	NaN	NaN	NaN	NaN	NaN	18.143	NaN	NaN	NaN	NaN	NaN	NaN	NaN	NaN	NaN	NaN	NaN	NaN	NaN
NaN	NaN	NaN	NaN	NaN	NaN	NaN	NaN	NaN	NaN	NaN	NaN	NaN	NaN	NaN	NaN	NaN	NaN	NaN	NaN	NaN	NaN	NaN	NaN	NaN	NaN	NaN	NaN	NaN	NaN	NaN	NaN	NaN	NaN	NaN	NaN	NaN	26.0734	NaN	NaN	NaN	NaN	NaN	NaN	NaN	NaN	NaN	NaN	_M(15.9949)
NaN	NaN	NaN	NaN	NaN	NaN	NaN	NaN	NaN	NaN	NaN	NaN	NaN	NaN	NaN	NaN	NaN	NaN	NaN	NaN	NaN	NaN	NaN	NaN	NaN	NaN	NaN	NaN	NaN	NaN	NaN	NaN	20.0727	NaN	NaN	20.0727	NaN	NaN	NaN	NaN	NaN	NaN	NaN	NaN	NaN	NaN	NaN	NaN
NaN	NaN	NaN	NaN	NaN	NaN	NaN	NaN	NaN	NaN	NaN	NaN	NaN	NaN	NaN	NaN	NaN	NaN	NaN	NaN	NaN	NaN	NaN	NaN	NaN	NaN	NaN	NaN	22.5963	NaN	NaN	NaN	NaN	NaN	NaN	NaN	NaN	NaN	NaN	NaN	NaN	NaN	NaN	NaN	NaN	NaN	NaN	NaN
NaN	NaN	NaN	NaN	NaN	NaN	NaN	NaN	NaN	NaN	NaN	NaN	NaN	NaN	NaN	NaN	NaN	NaN	NaN	NaN	NaN	NaN	NaN	NaN	NaN	NaN	NaN	NaN	NaN	NaN	NaN	NaN	NaN	NaN	NaN	NaN	NaN	NaN	NaN	NaN	NaN	NaN	NaN	NaN	22.0158	21.6172	21.0647	NaN	_N(0.9840)
NaN	NaN	NaN	NaN	NaN	NaN	NaN	NaN	NaN	NaN	NaN	NaN	NaN	NaN	NaN	NaN	NaN	NaN	NaN	NaN	NaN	NaN	NaN	NaN	20.0936	NaN	22.1356	NaN	NaN	NaN	NaN	NaN	NaN	21.4492	NaN	NaN	NaN	NaN	NaN	NaN	NaN	NaN	NaN	NaN	NaN	NaN	NaN	19.731
NaN	NaN	NaN	NaN	NaN	NaN	NaN	NaN	NaN	NaN	NaN	NaN	NaN	NaN	NaN	NaN	NaN	NaN	NaN	NaN	NaN	NaN	NaN	NaN	NaN	NaN	NaN	NaN	NaN	NaN	NaN	NaN	NaN	20.2492	NaN	NaN	NaN	NaN	NaN	NaN	NaN	NaN	NaN	NaN	NaN	NaN	NaN	NaN
NaN	NaN	NaN	NaN	NaN	NaN	NaN	NaN	NaN	NaN	NaN	NaN	NaN	NaN	NaN	NaN	NaN	NaN	NaN	NaN	NaN	NaN	NaN	NaN	NaN	NaN	NaN	NaN	NaN	NaN	NaN	NaN	NaN	20.6976	20.4001	20.025	NaN	NaN	NaN	NaN	NaN	NaN	NaN	NaN	19.8584	19.6697	18.9972	19.2872
NaN	NaN	NaN	19.9451	19.9451	NaN	NaN	19.9451	20.1133	NaN	19.7546	19.9451	NaN	20.7599	20.8379	20.9119	21.4014	20.7077	19.9007	20.9574	20.6372	20.6213	21.0142	21.0262	21.4481	21.6188	NaN	21.2544	NaN	21.5754	21.4481	21.3085	NaN	NaN	NaN	NaN	21.9126	21.5017	20.9251	NaN	NaN	NaN	21.5017	NaN	NaN	NaN	NaN	21.5017	_C(57.0215)
NaN	NaN	NaN	NaN	NaN	NaN	NaN	NaN	NaN	NaN	NaN	NaN	NaN	NaN	NaN	NaN	NaN	NaN	NaN	NaN	18.6148	NaN	NaN	18.6148	NaN	NaN	NaN	NaN	NaN	NaN	NaN	NaN	NaN	NaN	NaN	NaN	NaN	NaN	NaN	NaN	NaN	NaN	NaN	NaN	NaN	NaN	NaN	NaN	_C(57.0215)
NaN	NaN	NaN	NaN	NaN	NaN	NaN	NaN	NaN	NaN	NaN	NaN	NaN	NaN	NaN	NaN	NaN	NaN	NaN	NaN	NaN	NaN	NaN	NaN	21.1907	21.6032	22.2407	21.9895	21.941	21.7921	21.6641	21.8262	21.8092	21.9174	NaN	21.6922	NaN	NaN	NaN	NaN	NaN	NaN	NaN	NaN	NaN	NaN	NaN	NaN	_C(57.0215)
NaN	NaN	NaN	NaN	NaN	NaN	NaN	NaN	NaN	NaN	NaN	NaN	NaN	NaN	NaN	NaN	NaN	NaN	NaN	NaN	NaN	NaN	NaN	NaN	NaN	NaN	NaN	NaN	NaN	NaN	NaN	21.0897	NaN	21.9424	21.0897	18.7243	20.696	NaN	NaN	NaN	NaN	NaN	NaN	NaN	NaN	NaN	NaN	NaN	_C(57.0215)
NaN	NaN	NaN	NaN	NaN	NaN	NaN	NaN	NaN	NaN	NaN	NaN	NaN	NaN	NaN	NaN	NaN	NaN	NaN	NaN	NaN	NaN	NaN	NaN	NaN	NaN	NaN	NaN	NaN	NaN	NaN	NaN	NaN	NaN	NaN	NaN	NaN	NaN	NaN	NaN	NaN	NaN	NaN	NaN	18.9955	18.9955	NaN	NaN
22.1004	22.0839	21.8174	21.8372	22.2211	22.5764	21.6554	20.8862	21.8413	21.9655	22.0804	21.9661	23.5196	24.0972	23.6446	22.7782	23.4471	23.6598	23.7081	23.5029	23.7352	23.8176	23.4139	23.3039	26.7832	27.4509	27.7643	27.2535	27.5124	27.4254	27.1796	27.2821	28.18	27.555	25.23	27.124	28.7442	28.8381	28.506	28.3867	28.8834	28.6809	28.3223	28.5772	28.4471	28.5586	28.7922	28.698
NaN	NaN	NaN	NaN	NaN	NaN	NaN	NaN	NaN	NaN	NaN	NaN	NaN	NaN	NaN	NaN	NaN	NaN	22.2689	NaN	NaN	NaN	NaN	NaN	NaN	NaN	NaN	NaN	NaN	NaN	NaN	NaN	NaN	NaN	NaN	NaN	NaN	NaN	NaN	NaN	NaN	NaN	NaN	NaN	NaN	NaN	NaN	NaN	_K(145.0197)	+
NaN	NaN	NaN	NaN	NaN	NaN	NaN	NaN	20.4399	NaN	NaN	NaN	22.8698	22.8698	NaN	NaN	22.3472	21.4744	23.2526	23.5657	NaN	23.3406	22.8698	22.1665	NaN	NaN	NaN	NaN	NaN	NaN	NaN	NaN	NaN	NaN	NaN	NaN	NaN	NaN	NaN	NaN	NaN	NaN	NaN	NaN	NaN	NaN	NaN	NaN	_K(145.0197)	+
NaN	NaN	NaN	NaN	NaN	NaN	NaN	NaN	NaN	NaN	NaN	NaN	NaN	NaN	NaN	NaN	NaN	NaN	NaN	NaN	NaN	NaN	NaN	NaN	NaN	NaN	NaN	NaN	NaN	NaN	NaN	NaN	NaN	NaN	NaN	NaN	22.4588	NaN	NaN	NaN	NaN	NaN	NaN	NaN	NaN	NaN	NaN	NaN	_K(57.0215)
NaN	NaN	NaN	NaN	NaN	NaN	NaN	NaN	NaN	NaN	NaN	NaN	NaN	NaN	NaN	21.8529	20.9424	21.9462	22.4067	21.7531	NaN	NaN	21.8529	NaN	21.2561	21.2561	NaN	NaN	NaN	NaN	NaN	NaN	NaN	NaN	NaN	NaN	NaN	NaN	NaN	NaN	NaN	NaN	NaN	NaN	NaN	NaN	NaN	NaN	_K(145.0197);_N(0.9840)	+
NaN	NaN	NaN	NaN	NaN	NaN	NaN	NaN	NaN	NaN	NaN	NaN	NaN	NaN	NaN	NaN	20.1806	NaN	NaN	20.1806	NaN	NaN	NaN	NaN	20.6205	NaN	NaN	NaN	NaN	NaN	NaN	NaN	NaN	NaN	NaN	NaN	NaN	NaN	NaN	NaN	NaN	NaN	NaN	NaN	NaN	NaN	NaN	NaN	_K(145.0197);_K(57.0215);_N(0.9840)	+
NaN	NaN	NaN	NaN	NaN	NaN	NaN	NaN	NaN	NaN	NaN	NaN	NaN	NaN	NaN	NaN	NaN	NaN	NaN	NaN	NaN	NaN	NaN	NaN	NaN	NaN	22.1518	22.1518	22.0081	21.8337	22.2824	22.4122	NaN	22.1518	22.1518	NaN	NaN	NaN	NaN	NaN	NaN	NaN	NaN	NaN	NaN	NaN	NaN	NaN
NaN	NaN	NaN	NaN	NaN	NaN	NaN	NaN	NaN	NaN	NaN	NaN	NaN	NaN	NaN	NaN	NaN	NaN	NaN	NaN	NaN	NaN	NaN	NaN	21.5707	22.313	23.9996	23.8071	22.4748	23.052	23.7449	23.4159	NaN	NaN	NaN	NaN	24.4534	23.8521	22.3896	23.6675	23.1926	24.0397	24.1704	23.4198	NaN	NaN	NaN	NaN
NaN	NaN	NaN	NaN	NaN	NaN	NaN	NaN	NaN	NaN	NaN	NaN	NaN	NaN	NaN	NaN	NaN	NaN	NaN	NaN	NaN	NaN	NaN	NaN	NaN	23.2241	NaN	NaN	NaN	NaN	NaN	NaN	NaN	NaN	NaN	NaN	NaN	23.9966	NaN	NaN	NaN	23.9966	23.9966	NaN	NaN	NaN	NaN	NaN
NaN	NaN	NaN	NaN	NaN	NaN	NaN	NaN	NaN	NaN	NaN	NaN	NaN	NaN	NaN	NaN	NaN	NaN	NaN	NaN	NaN	NaN	NaN	NaN	NaN	NaN	NaN	NaN	NaN	NaN	NaN	NaN	NaN	22.3641	22.3641	NaN	NaN	NaN	NaN	NaN	NaN	NaN	NaN	NaN	NaN	NaN	NaN	NaN
NaN	NaN	NaN	NaN	NaN	NaN	NaN	NaN	NaN	NaN	NaN	NaN	NaN	NaN	NaN	NaN	NaN	NaN	NaN	NaN	NaN	NaN	NaN	NaN	NaN	21.0849	21.5713	21.9344	NaN	21.4175	21.5713	21.7102	NaN	NaN	NaN	NaN	NaN	NaN	NaN	22.2429	NaN	NaN	NaN	NaN	NaN	NaN	NaN	NaN
NaN	NaN	NaN	NaN	NaN	NaN	NaN	NaN	NaN	NaN	NaN	NaN	NaN	NaN	NaN	NaN	NaN	NaN	NaN	NaN	NaN	NaN	NaN	NaN	23.5815	25.0531	25.728	24.9898	24.9604	24.7795	25.0807	25.2292	NaN	NaN	NaN	NaN	25.4503	25.3301	25.2154	25.3451	25.0953	25.2938	25.545	25.3802	NaN	NaN	NaN	NaN
NaN	NaN	NaN	NaN	21.2208	21.2208	NaN	NaN	21.2208	NaN	NaN	NaN	NaN	NaN	NaN	NaN	NaN	NaN	NaN	NaN	NaN	NaN	NaN	NaN	NaN	NaN	NaN	NaN	NaN	NaN	NaN	NaN	NaN	NaN	NaN	NaN	NaN	NaN	NaN	NaN	NaN	NaN	NaN	NaN	NaN	NaN	NaN	NaN	_K(145.0197)	+
20.4599	NaN	21.1575	20.8505	NaN	NaN	20.8505	20.8505	20.7204	20.7419	20.9698	20.9514	22.7085	21.8674	22.6008	23.1625	NaN	22.6654	22.6557	22.6459	22.1068	19.0442	23.0523	23.5954	20.3447	21.4395	22.0547	NaN	NaN	NaN	NaN	NaN	NaN	NaN	NaN	NaN	NaN	21.8081	21.7606	21.7114	21.8806	NaN	21.6296	21.7606	NaN	NaN	NaN	21.7606	_C(57.0215)
NaN	NaN	NaN	NaN	NaN	NaN	NaN	NaN	NaN	NaN	NaN	NaN	NaN	NaN	NaN	NaN	NaN	NaN	NaN	NaN	NaN	NaN	NaN	19.8062	NaN	NaN	NaN	NaN	NaN	NaN	NaN	NaN	NaN	NaN	NaN	NaN	NaN	NaN	NaN	NaN	NaN	NaN	NaN	NaN	NaN	NaN	NaN	NaN	_C(57.0215);_K(57.0215)
NaN	NaN	NaN	NaN	NaN	NaN	NaN	NaN	NaN	NaN	NaN	NaN	NaN	NaN	NaN	NaN	NaN	NaN	NaN	NaN	NaN	NaN	NaN	NaN	27.4094	27.8407	28.2824	27.9779	28.0067	27.9849	27.8084	27.8329	28.7705	28.2339	25.4804	27.4942	28.2015	28.325	27.9928	27.8354	28.4578	28.2902	27.6257	27.883	28.2619	28.2967	27.9196	27.8743
NaN	NaN	NaN	NaN	NaN	NaN	NaN	NaN	NaN	NaN	NaN	NaN	NaN	NaN	NaN	NaN	NaN	NaN	NaN	NaN	NaN	NaN	NaN	NaN	NaN	NaN	NaN	NaN	NaN	NaN	NaN	NaN	NaN	NaN	NaN	NaN	NaN	NaN	24.4839	24.4839	NaN	NaN	NaN	NaN	NaN	NaN	NaN	NaN
21.9515	22.8719	23.3359	22.7323	22.9357	22.75	22.6586	22.8556	22.5877	22.7303	22.9917	22.8737	24.4886	24.4709	24.1835	24.205	23.9723	24.5274	24.6394	24.134	24.6191	24.4159	24.004	24.2686	20.9327	20.8816	22.8661	22.8792	22.2155	22.3242	22.1875	22.0677	NaN	NaN	NaN	NaN	23.4467	23.2503	23.0651	23.2865	23.2601	23.1151	23.2769	23.4072	22.9399	23.4296	23.536	23.0871	_C(57.0215)
NaN	NaN	NaN	NaN	NaN	NaN	NaN	NaN	NaN	NaN	NaN	NaN	21.7842	NaN	NaN	NaN	NaN	NaN	NaN	NaN	21.7842	NaN	NaN	NaN	NaN	NaN	NaN	NaN	NaN	NaN	NaN	NaN	NaN	NaN	NaN	NaN	NaN	NaN	NaN	NaN	NaN	NaN	NaN	NaN	NaN	NaN	NaN	NaN	_C(57.0215);_K(57.0215)
NaN	NaN	NaN	NaN	NaN	NaN	NaN	NaN	NaN	NaN	NaN	NaN	NaN	NaN	NaN	NaN	NaN	NaN	NaN	NaN	NaN	NaN	NaN	NaN	NaN	NaN	NaN	NaN	20.4149	19.8715	20.2483	20.6836	NaN	NaN	NaN	NaN	20.7879	20.4213	19.9287	NaN	20.4213	20.4213	NaN	NaN	NaN	NaN	NaN	NaN
20.2917	20.903	21.331	NaN	20.6666	20.6674	21.106	21.1054	21.1011	21.193	20.6732	20.5397	21.6745	21.56	21.5916	21.7037	21.2455	NaN	21.9392	21.6336	21.3395	21.712	21.8778	21.5507	20.1241	21.4813	22.035	21.2607	21.3632	21.3675	21.3871	21.3829	NaN	NaN	NaN	NaN	NaN	NaN	NaN	NaN	NaN	NaN	NaN	NaN	NaN	NaN	NaN	NaN	_C(57.0215)
NaN	NaN	NaN	NaN	NaN	NaN	NaN	NaN	NaN	NaN	NaN	NaN	NaN	NaN	NaN	NaN	NaN	NaN	NaN	NaN	NaN	NaN	NaN	NaN	22.4858	23.2034	23.6978	23.2276	23.0611	22.947	23.355	23.4418	24.0145	23.1523	21.2726	23.276	23.608	23.5503	22.8759	22.967	23.5708	23.496	22.9358	23.0447	23.7416	23.2791	22.6224	23.2967
NaN	NaN	NaN	NaN	NaN	NaN	NaN	NaN	NaN	NaN	NaN	NaN	NaN	NaN	NaN	NaN	NaN	NaN	NaN	NaN	NaN	NaN	NaN	NaN	NaN	NaN	NaN	NaN	NaN	NaN	NaN	NaN	NaN	21.3219	21.3219	NaN	NaN	NaN	NaN	NaN	NaN	NaN	NaN	NaN	NaN	NaN	NaN	NaN
NaN	NaN	NaN	NaN	NaN	NaN	NaN	NaN	NaN	NaN	NaN	NaN	NaN	NaN	NaN	NaN	NaN	NaN	NaN	NaN	NaN	NaN	NaN	20.9923	NaN	NaN	NaN	NaN	NaN	NaN	NaN	NaN	NaN	NaN	NaN	NaN	NaN	NaN	NaN	NaN	NaN	NaN	NaN	NaN	NaN	NaN	NaN	NaN	_C(57.0215)
NaN	NaN	NaN	NaN	NaN	NaN	NaN	NaN	NaN	NaN	NaN	NaN	NaN	NaN	NaN	NaN	NaN	NaN	NaN	NaN	NaN	NaN	NaN	NaN	NaN	NaN	20.976	20.976	NaN	NaN	NaN	NaN	NaN	NaN	NaN	NaN	NaN	NaN	NaN	NaN	NaN	NaN	NaN	NaN	NaN	NaN	NaN	NaN	_C(57.0215)
NaN	NaN	NaN	NaN	NaN	NaN	NaN	NaN	NaN	NaN	NaN	NaN	NaN	NaN	NaN	NaN	NaN	NaN	NaN	NaN	NaN	NaN	NaN	NaN	24.0183	24.8471	25.4772	24.9985	24.7428	24.9329	25.0863	24.9166	25.6671	24.9132	23.3127	24.9362	25.3751	25.2719	24.7709	24.9148	25.0547	25.2533	25.1525	24.9383	25.1746	25.2335	25.0306	24.9626
NaN	NaN	NaN	NaN	NaN	NaN	NaN	NaN	NaN	NaN	NaN	NaN	NaN	NaN	NaN	NaN	NaN	NaN	NaN	NaN	NaN	NaN	NaN	NaN	22.5931	23.4876	24.0356	NaN	23.6417	23.4881	23.3151	23.4872	NaN	NaN	NaN	NaN	NaN	NaN	NaN	NaN	NaN	NaN	NaN	21.3718	NaN	NaN	NaN	NaN
NaN	NaN	NaN	NaN	NaN	NaN	NaN	NaN	19.5421	NaN	NaN	NaN	NaN	NaN	NaN	NaN	20.14	NaN	21.2402	NaN	NaN	20.6366	20.7925	20.9332	NaN	NaN	NaN	NaN	NaN	NaN	NaN	NaN	NaN	NaN	NaN	NaN	NaN	NaN	NaN	NaN	NaN	NaN	NaN	NaN	NaN	NaN	NaN	NaN	_K(145.0197)	+
NaN	NaN	NaN	NaN	NaN	NaN	NaN	NaN	NaN	NaN	NaN	NaN	NaN	NaN	NaN	NaN	NaN	NaN	NaN	NaN	NaN	NaN	NaN	NaN	NaN	NaN	NaN	NaN	NaN	NaN	NaN	NaN	NaN	NaN	NaN	NaN	NaN	NaN	NaN	NaN	NaN	NaN	NaN	NaN	19.5194	19.5194	NaN	NaN	_K(145.0197)	+
NaN	21.6075	NaN	21.7246	NaN	NaN	21.6673	NaN	21.6673	21.0904	NaN	22.0782	23.0732	22.7749	22.9577	23.2236	22.7091	23.0166	23.27	NaN	23.3121	23.1482	22.6446	22.8719	NaN	NaN	NaN	NaN	NaN	NaN	NaN	NaN	NaN	NaN	NaN	NaN	NaN	NaN	NaN	NaN	NaN	NaN	NaN	NaN	NaN	NaN	NaN	NaN	_K(145.0197)	+
NaN	NaN	NaN	NaN	NaN	NaN	NaN	NaN	NaN	19.9481	NaN	19.6833	NaN	NaN	NaN	NaN	NaN	NaN	NaN	NaN	NaN	NaN	NaN	NaN	NaN	NaN	NaN	NaN	NaN	NaN	NaN	NaN	NaN	NaN	NaN	NaN	NaN	NaN	NaN	NaN	NaN	NaN	NaN	NaN	NaN	NaN	NaN	NaN	_K(145.0197);_K(57.0215)	+
NaN	NaN	NaN	NaN	NaN	NaN	NaN	NaN	NaN	NaN	NaN	NaN	NaN	NaN	NaN	NaN	NaN	NaN	NaN	NaN	20.6685	20.9902	NaN	20.2538	NaN	NaN	NaN	NaN	NaN	NaN	NaN	NaN	NaN	NaN	NaN	NaN	NaN	NaN	NaN	NaN	NaN	NaN	NaN	NaN	NaN	NaN	NaN	NaN	_K(145.0197)	+
NaN	NaN	NaN	NaN	NaN	NaN	NaN	NaN	NaN	NaN	NaN	NaN	NaN	NaN	NaN	NaN	NaN	NaN	NaN	NaN	NaN	NaN	NaN	NaN	25.2845	25.8968	26.6617	26.3334	25.8821	25.972	26.3441	26.2752	26.8494	26.2385	24.6382	26.0159	NaN	NaN	NaN	NaN	NaN	NaN	NaN	NaN	NaN	NaN	NaN	NaN
NaN	NaN	NaN	NaN	NaN	NaN	NaN	NaN	NaN	NaN	NaN	NaN	NaN	NaN	NaN	NaN	NaN	NaN	NaN	NaN	NaN	NaN	NaN	NaN	22.8014	24.5055	25.0548	24.129	23.553	24.2334	24.8316	24.4197	25.1384	24.1464	22.3191	24.492	NaN	NaN	NaN	NaN	NaN	NaN	NaN	NaN	NaN	NaN	NaN	NaN
NaN	NaN	NaN	NaN	NaN	NaN	NaN	NaN	NaN	NaN	NaN	NaN	NaN	NaN	NaN	NaN	NaN	NaN	NaN	NaN	NaN	NaN	NaN	NaN	NaN	21.1316	NaN	NaN	NaN	NaN	NaN	NaN	21.8706	21.3283	19.5363	20.9037	NaN	NaN	NaN	NaN	NaN	NaN	NaN	NaN	NaN	NaN	NaN	NaN	_N(0.9840)
NaN	NaN	NaN	NaN	NaN	NaN	NaN	NaN	NaN	NaN	NaN	NaN	NaN	NaN	NaN	NaN	NaN	NaN	NaN	NaN	NaN	NaN	NaN	NaN	NaN	NaN	NaN	NaN	NaN	NaN	NaN	NaN	NaN	NaN	NaN	NaN	21.0197	NaN	NaN	21.0197	NaN	NaN	NaN	NaN	NaN	NaN	NaN	NaN	_K(145.0197)	+
NaN	NaN	NaN	NaN	NaN	NaN	NaN	NaN	NaN	NaN	NaN	NaN	NaN	NaN	NaN	NaN	NaN	NaN	NaN	NaN	NaN	NaN	NaN	NaN	21.8166	22.7317	23.6155	23.1917	23.1552	22.6083	22.7804	23.2752	22.4202	22.9291	23.3822	23.0291	NaN	21.5984	21.3822	21.1279	21.3822	21.3822	NaN	NaN	21.2472	21.3822	21.5057	NaN
NaN	NaN	NaN	NaN	NaN	NaN	NaN	NaN	NaN	NaN	NaN	NaN	NaN	NaN	NaN	NaN	NaN	NaN	NaN	NaN	NaN	NaN	NaN	NaN	NaN	22.7298	23.8011	24.4091	23.7643	NaN	23.837	23.8011	23.8011	23.8011	NaN	NaN	NaN	NaN	23.5408	NaN	23.3881	NaN	23.6789	NaN	23.5408	23.5408	NaN	NaN
NaN	NaN	NaN	NaN	NaN	NaN	NaN	NaN	NaN	NaN	NaN	NaN	NaN	NaN	NaN	NaN	NaN	NaN	NaN	NaN	NaN	NaN	NaN	NaN	NaN	NaN	23.78	NaN	NaN	NaN	NaN	NaN	NaN	NaN	NaN	NaN	23.1705	NaN	NaN	NaN	NaN	NaN	23.1705	NaN	NaN	NaN	NaN	NaN	_N(0.9840)
NaN	NaN	NaN	NaN	NaN	NaN	NaN	NaN	NaN	NaN	NaN	NaN	NaN	NaN	NaN	NaN	NaN	NaN	NaN	NaN	NaN	NaN	NaN	NaN	NaN	NaN	NaN	NaN	NaN	NaN	22.8946	NaN	NaN	NaN	NaN	NaN	NaN	NaN	NaN	NaN	23.0057	NaN	NaN	NaN	NaN	NaN	NaN	NaN	_N(0.9840)
NaN	24.7044	24.8337	24.9524	24.8615	25.1501	24.8053	24.4278	NaN	NaN	NaN	NaN	24.9882	24.8787	24.2911	24.4526	24.1922	NaN	25.046	24.6813	NaN	NaN	NaN	NaN	23.4129	NaN	NaN	NaN	NaN	23.4129	23.4129	NaN	NaN	NaN	NaN	NaN	NaN	23.7794	NaN	NaN	NaN	NaN	NaN	23.7794	NaN	NaN	NaN	NaN	_C(57.0215)
23.0502	23.3437	23.7346	23.5164	23.5393	23.5534	23.3173	23.3008	NaN	24.1156	NaN	22.0908	24.0003	23.669	23.5173	23.881	23.3115	23.8591	24.1313	23.694	23.1122	NaN	24.2331	NaN	22.3172	22.2287	22.2198	22.3089	20.5514	NaN	23.0315	22.2693	NaN	NaN	NaN	NaN	23.0112	22.1602	20.1317	22.2291	21.1626	22.195	22.7907	NaN	NaN	NaN	NaN	NaN	_C(57.0215)
22.8517	22.7573	23.0316	23.11	23.1929	23.115	22.644	22.751	23.0558	22.5003	22.8237	23.2835	23.8743	23.7279	23.1513	23.3645	22.4858	23.5205	24.1658	23.5938	23.5183	23.3132	23.5959	23.7666	21.683	21.683	NaN	NaN	21.2122	21.7808	22.0374	21.5781	NaN	NaN	NaN	NaN	20.7162	21.7881	22.5036	21.9487	21.8322	21.8861	21.9081	21.855	NaN	NaN	NaN	NaN	_C(57.0215);_K(145.0197)	+
23.5603	23.5603	NaN	NaN	23.5603	NaN	NaN	NaN	NaN	NaN	NaN	NaN	NaN	NaN	NaN	NaN	NaN	NaN	NaN	NaN	NaN	NaN	NaN	NaN	NaN	NaN	NaN	NaN	NaN	NaN	NaN	NaN	NaN	NaN	NaN	NaN	NaN	NaN	NaN	NaN	NaN	NaN	NaN	NaN	NaN	NaN	NaN	NaN	_C(57.0215);_K(57.0215)
NaN	NaN	21.3609	21.3609	NaN	21.1965	NaN	21.5084	NaN	NaN	NaN	NaN	NaN	NaN	NaN	NaN	21.9907	21.7137	20.156	20.8549	NaN	NaN	NaN	NaN	NaN	NaN	NaN	NaN	NaN	NaN	NaN	NaN	NaN	NaN	NaN	NaN	NaN	NaN	NaN	NaN	NaN	NaN	NaN	NaN	NaN	NaN	NaN	NaN	_C(57.0215);_K(57.0215)
NaN	NaN	NaN	NaN	NaN	NaN	NaN	NaN	NaN	NaN	NaN	NaN	NaN	NaN	NaN	NaN	NaN	NaN	NaN	NaN	NaN	NaN	NaN	NaN	22.8842	22.6609	24.0491	24.1386	23.6801	23.5012	23.4749	23.657	24.291	23.6283	22.1248	23.5324	23.5813	23.9691	23.865	23.4436	23.6062	23.4461	23.8443	23.9674	23.7871	23.4068	23.6709	23.9941
NaN	NaN	NaN	NaN	NaN	NaN	NaN	NaN	NaN	NaN	20.8811	20.8811	NaN	19.6949	NaN	NaN	NaN	NaN	NaN	NaN	NaN	NaN	NaN	NaN	23.8122	24.549	25.5104	25.1787	NaN	24.8958	NaN	24.9001	25.7582	25.0818	22.4606	24.6872	21.9235	NaN	25.5141	NaN	24.4196	NaN	24.8121	24.6291	24.6643	24.7345	24.5931	24.5155
NaN	NaN	NaN	NaN	NaN	NaN	NaN	NaN	NaN	NaN	NaN	NaN	NaN	NaN	NaN	NaN	NaN	NaN	NaN	NaN	NaN	NaN	NaN	NaN	20.6641	22.0264	22.757	22.0945	20.9736	22.0392	22.6737	22.0822	22.0608	NaN	NaN	NaN	21.8557	22.6947	22.7573	21.966	22.0557	22.4891	22.6377	22.253	NaN	NaN	NaN	NaN
NaN	NaN	NaN	NaN	NaN	19.7007	NaN	NaN	NaN	NaN	19.7007	19.7007	NaN	NaN	NaN	NaN	NaN	NaN	NaN	NaN	NaN	19.6794	20.1641	20.5263	20.3003	NaN	NaN	NaN	NaN	NaN	NaN	NaN	NaN	NaN	NaN	NaN	NaN	NaN	NaN	NaN	NaN	NaN	NaN	NaN	NaN	NaN	NaN	NaN	_K(145.0197)	+
NaN	NaN	NaN	NaN	NaN	NaN	NaN	NaN	NaN	NaN	NaN	NaN	NaN	NaN	NaN	NaN	NaN	NaN	NaN	NaN	NaN	NaN	NaN	NaN	NaN	NaN	NaN	NaN	NaN	NaN	NaN	21.4001	NaN	NaN	NaN	NaN	NaN	NaN	22.0091	22.0091	21.6951	22.0091	22.2668	NaN	NaN	NaN	NaN	NaN
NaN	NaN	NaN	NaN	NaN	NaN	NaN	NaN	NaN	NaN	NaN	NaN	NaN	NaN	NaN	NaN	NaN	NaN	NaN	NaN	NaN	NaN	NaN	NaN	NaN	NaN	NaN	NaN	NaN	NaN	NaN	NaN	NaN	NaN	NaN	NaN	NaN	21.9977	NaN	NaN	NaN	NaN	NaN	NaN	NaN	NaN	NaN	NaN	_M(15.9949)
NaN	NaN	NaN	NaN	NaN	NaN	NaN	NaN	NaN	NaN	NaN	NaN	NaN	NaN	NaN	NaN	NaN	NaN	NaN	NaN	NaN	NaN	NaN	NaN	NaN	24.3362	NaN	24.7492	NaN	NaN	NaN	NaN	NaN	NaN	NaN	NaN	NaN	NaN	NaN	NaN	NaN	NaN	25.0201	NaN	NaN	NaN	NaN	NaN
NaN	NaN	NaN	NaN	NaN	NaN	NaN	NaN	NaN	NaN	NaN	NaN	NaN	NaN	NaN	NaN	NaN	NaN	NaN	NaN	20.8361	20.8361	NaN	NaN	NaN	NaN	NaN	NaN	NaN	NaN	NaN	NaN	NaN	NaN	NaN	NaN	NaN	NaN	NaN	NaN	NaN	NaN	NaN	NaN	NaN	NaN	NaN	NaN	_K(145.0197)	+
26.5779	26.6021	26.8739	26.8539	27.0227	26.4605	26.3713	26.9629	26.5699	26.6358	26.8804	26.8249	27.5614	27.5618	27.7844	27.7841	26.6362	27.9455	28.2756	27.3474	27.8386	27.5122	27.4956	27.8253	24.4319	24.9917	25.7015	25.3856	25.1829	25.028	25.2209	25.3574	NaN	25.4625	25.202	24.884	25.3787	25.6133	25.3824	25.1028	24.9084	25.2994	25.7357	25.4573	NaN	NaN	NaN	25.3805	_C(57.0215)
21.7984	21.9093	22.4298	22.3534	22.3957	21.7627	21.8497	22.4524	22.3928	22.1209	21.854	22.1753	23.1375	22.9998	22.6636	22.8354	22.9199	23.0699	NaN	22.7525	23.0612	NaN	22.7633	22.9199	NaN	NaN	NaN	NaN	NaN	21.3134	20.8371	20.1213	NaN	NaN	NaN	NaN	NaN	20.8942	20.8942	NaN	20.4207	NaN	21.2501	NaN	NaN	NaN	NaN	NaN	_C(57.0215);_N(0.9840)
22.2214	22.1639	22.2891	22.3419	22.4706	22.0045	22.0029	22.4695	22.312	22.5575	22.197	21.8735	22.6883	23.0379	23.5465	23.3099	23.1803	22.5315	NaN	23.6262	NaN	23.168	NaN	23.1924	20.1034	21.3007	21.4346	20.3938	20.9612	20.7348	20.8722	21.0794	20.9174	NaN	NaN	20.9174	21.4585	21.488	21.517	NaN	21.013	21.8765	21.8447	20.9547	NaN	NaN	NaN	NaN	_C(57.0215);_N(0.9840)
22.719	NaN	NaN	NaN	NaN	NaN	NaN	NaN	NaN	NaN	NaN	NaN	NaN	NaN	NaN	NaN	NaN	NaN	22.6238	NaN	NaN	NaN	22.6238	NaN	NaN	NaN	NaN	NaN	NaN	NaN	NaN	NaN	NaN	NaN	NaN	NaN	NaN	NaN	NaN	NaN	NaN	NaN	NaN	NaN	20.9976	20.9976	NaN	NaN	_K(145.0197)	+
NaN	NaN	NaN	NaN	NaN	NaN	NaN	NaN	NaN	NaN	NaN	NaN	NaN	NaN	NaN	NaN	NaN	NaN	NaN	NaN	NaN	NaN	NaN	NaN	NaN	NaN	NaN	NaN	NaN	NaN	NaN	NaN	NaN	NaN	NaN	19.6	NaN	NaN	NaN	NaN	NaN	NaN	NaN	NaN	NaN	NaN	NaN	NaN	_K(145.0197)	+
NaN	NaN	NaN	NaN	NaN	NaN	NaN	NaN	NaN	NaN	NaN	NaN	NaN	NaN	NaN	NaN	NaN	NaN	NaN	NaN	NaN	NaN	NaN	NaN	NaN	NaN	NaN	NaN	NaN	NaN	NaN	NaN	NaN	NaN	NaN	NaN	NaN	21.8981	NaN	NaN	NaN	NaN	NaN	NaN	NaN	NaN	21.8981	NaN
NaN	NaN	NaN	NaN	NaN	NaN	NaN	NaN	NaN	NaN	NaN	NaN	NaN	NaN	NaN	NaN	NaN	NaN	NaN	NaN	NaN	NaN	NaN	NaN	21.872	NaN	23.2737	22.7368	NaN	22.7368	22.7368	NaN	22.7368	NaN	NaN	NaN	NaN	22.865	22.8004	22.7328	22.9472	NaN	22.637	NaN	NaN	NaN	NaN	NaN
NaN	NaN	NaN	NaN	NaN	NaN	NaN	NaN	NaN	NaN	NaN	20.2303	NaN	NaN	NaN	NaN	NaN	NaN	NaN	NaN	NaN	21.7659	NaN	NaN	NaN	NaN	NaN	NaN	NaN	NaN	NaN	NaN	NaN	NaN	NaN	NaN	NaN	NaN	NaN	NaN	NaN	NaN	NaN	NaN	NaN	NaN	NaN	NaN	_K(145.0197)	+
NaN	NaN	NaN	NaN	NaN	NaN	NaN	NaN	NaN	NaN	NaN	NaN	NaN	NaN	NaN	NaN	NaN	NaN	NaN	NaN	NaN	NaN	NaN	NaN	NaN	NaN	NaN	NaN	NaN	NaN	NaN	23.0593	23.9894	23.9523	19.6562	20.2529	24.1781	24.246	24.0501	23.9721	23.8353	24.2334	24.3501	23.9872	23.4438	24.3943	24.5721	23.7698
NaN	NaN	NaN	NaN	NaN	NaN	NaN	NaN	NaN	NaN	NaN	NaN	NaN	NaN	NaN	NaN	NaN	NaN	NaN	NaN	NaN	NaN	NaN	NaN	NaN	NaN	NaN	NaN	NaN	22.1996	NaN	21.4191	NaN	NaN	NaN	NaN	22.6252	22.249	22.5904	22.8951	22.6079	22.0047	NaN	23.032	NaN	NaN	NaN	NaN
NaN	NaN	NaN	NaN	NaN	NaN	NaN	NaN	NaN	NaN	NaN	NaN	NaN	NaN	NaN	NaN	NaN	NaN	NaN	NaN	NaN	NaN	NaN	NaN	NaN	NaN	NaN	NaN	NaN	NaN	NaN	NaN	NaN	NaN	NaN	NaN	NaN	NaN	NaN	22.0913	NaN	22.0913	NaN	NaN	NaN	NaN	NaN	NaN
NaN	NaN	NaN	NaN	NaN	NaN	NaN	NaN	NaN	NaN	NaN	NaN	NaN	NaN	NaN	NaN	NaN	NaN	NaN	NaN	NaN	NaN	NaN	NaN	NaN	NaN	NaN	NaN	NaN	NaN	NaN	NaN	NaN	NaN	NaN	NaN	NaN	22.167	22.0797	21.9867	21.964	22.3343	22.1868	21.7703	21.8882	21.9391	22.2488	22.2078	_C(57.0215)
NaN	NaN	NaN	NaN	NaN	NaN	NaN	NaN	NaN	NaN	NaN	NaN	NaN	NaN	NaN	NaN	NaN	NaN	NaN	NaN	NaN	NaN	NaN	NaN	NaN	NaN	NaN	NaN	NaN	NaN	NaN	NaN	NaN	NaN	NaN	NaN	21.2552	21.2552	NaN	NaN	20.7998	21.2552	21.6008	NaN	NaN	21.4571	21.2552	21.0203
NaN	NaN	NaN	NaN	NaN	NaN	NaN	NaN	NaN	NaN	NaN	NaN	NaN	NaN	NaN	NaN	NaN	NaN	NaN	NaN	NaN	NaN	NaN	NaN	NaN	NaN	NaN	NaN	NaN	NaN	NaN	NaN	NaN	NaN	NaN	NaN	NaN	NaN	NaN	NaN	NaN	NaN	NaN	NaN	NaN	NaN	NaN	19.5375
NaN	NaN	NaN	NaN	NaN	NaN	NaN	NaN	NaN	NaN	NaN	NaN	NaN	NaN	NaN	NaN	NaN	NaN	NaN	NaN	NaN	NaN	NaN	NaN	NaN	NaN	NaN	NaN	NaN	NaN	NaN	NaN	NaN	NaN	NaN	NaN	NaN	21.798	21.798	NaN	NaN	21.798	NaN	NaN	NaN	NaN	NaN	NaN
NaN	NaN	NaN	NaN	NaN	NaN	NaN	NaN	NaN	NaN	NaN	NaN	NaN	NaN	NaN	NaN	NaN	NaN	NaN	NaN	NaN	NaN	NaN	NaN	19.4154	NaN	21.2002	20.5678	NaN	NaN	NaN	NaN	NaN	NaN	NaN	20.5678	22.6535	23.0357	23.0571	22.6813	22.5023	22.604	23.1618	23.0935	23.0047	22.5658	22.7201	23.12
NaN	NaN	NaN	NaN	NaN	NaN	NaN	NaN	NaN	NaN	NaN	NaN	NaN	NaN	NaN	NaN	NaN	NaN	NaN	NaN	NaN	NaN	NaN	NaN	NaN	NaN	NaN	NaN	NaN	NaN	NaN	NaN	NaN	NaN	NaN	NaN	NaN	NaN	NaN	NaN	NaN	NaN	NaN	NaN	NaN	NaN	20.223	NaN
NaN	NaN	NaN	NaN	NaN	NaN	NaN	NaN	NaN	NaN	NaN	NaN	NaN	NaN	NaN	NaN	NaN	NaN	NaN	NaN	NaN	NaN	NaN	NaN	NaN	NaN	NaN	NaN	NaN	NaN	NaN	NaN	NaN	NaN	NaN	NaN	NaN	21.2077	NaN	NaN	NaN	NaN	21.2077	21.2077	21.0416	20.8181	21.3567	21.5142	_M(15.9949)
NaN	NaN	NaN	NaN	NaN	NaN	NaN	NaN	NaN	NaN	NaN	NaN	NaN	NaN	NaN	NaN	NaN	NaN	NaN	NaN	NaN	NaN	NaN	NaN	NaN	NaN	NaN	NaN	NaN	NaN	NaN	NaN	NaN	NaN	NaN	NaN	NaN	NaN	NaN	NaN	NaN	NaN	NaN	NaN	NaN	NaN	19.6491	NaN	_M(15.9949)
19.8217	NaN	21.2646	20.7165	20.7165	20.7298	NaN	20.703	NaN	NaN	NaN	NaN	NaN	NaN	21.6668	21.6668	NaN	NaN	21.6668	21.6668	21.3254	20.8534	21.9427	22.1838	20.41	NaN	NaN	NaN	NaN	NaN	NaN	NaN	NaN	NaN	20.41	20.41	NaN	NaN	NaN	NaN	NaN	NaN	NaN	NaN	NaN	NaN	NaN	NaN	_C(57.0215)
20.2325	20.0963	20.1412	20.2734	20.033	19.9169	20.3272	20.4154	NaN	NaN	NaN	NaN	20.514	20.7922	20.8451	20.5779	20.157	20.8314	21.0768	20.531	NaN	NaN	20.689	NaN	NaN	NaN	NaN	NaN	NaN	NaN	NaN	NaN	NaN	NaN	NaN	NaN	NaN	NaN	NaN	NaN	NaN	NaN	NaN	NaN	NaN	NaN	NaN	NaN	_C(57.0215)
NaN	NaN	NaN	NaN	NaN	NaN	NaN	NaN	NaN	NaN	NaN	NaN	NaN	19.6772	NaN	NaN	NaN	NaN	NaN	NaN	NaN	NaN	NaN	NaN	NaN	NaN	NaN	NaN	NaN	NaN	NaN	NaN	NaN	NaN	NaN	NaN	NaN	NaN	NaN	NaN	NaN	NaN	NaN	NaN	NaN	NaN	NaN	NaN	_C(57.0215);_K(57.0215)
NaN	NaN	NaN	NaN	NaN	NaN	NaN	NaN	NaN	NaN	NaN	NaN	NaN	NaN	NaN	NaN	NaN	NaN	NaN	NaN	NaN	NaN	NaN	NaN	NaN	21.2725	21.4242	21.5615	21.2109	21.2631	21.61	21.5691	21.4242	NaN	NaN	NaN	22.1191	21.8378	21.4763	21.8286	21.5232	21.5242	22.0882	22.0875	NaN	NaN	NaN	21.8332
NaN	NaN	NaN	NaN	19.7445	20.1503	NaN	19.1778	19.1538	20.012	20.1624	19.4158	NaN	NaN	NaN	NaN	NaN	NaN	NaN	NaN	18.8918	NaN	NaN	NaN	20.3492	20.6092	21.3404	21.1894	20.7516	21.5092	21.0857	19.9404	NaN	20.9283	20.9283	NaN	NaN	NaN	NaN	NaN	NaN	NaN	NaN	NaN	NaN	NaN	NaN	NaN	_C(57.0215)
NaN	NaN	NaN	21.2244	21.2244	NaN	NaN	21.2244	NaN	NaN	NaN	NaN	NaN	NaN	NaN	NaN	NaN	NaN	NaN	NaN	NaN	NaN	NaN	NaN	NaN	NaN	NaN	NaN	NaN	NaN	NaN	NaN	NaN	NaN	NaN	NaN	NaN	NaN	NaN	NaN	NaN	NaN	NaN	NaN	NaN	NaN	NaN	NaN	_C(57.0215)
NaN	NaN	NaN	NaN	NaN	21.1532	NaN	20.9997	19.777	20.5587	21.7514	21.4598	NaN	NaN	NaN	NaN	NaN	NaN	NaN	NaN	NaN	NaN	NaN	NaN	NaN	NaN	NaN	NaN	NaN	NaN	NaN	NaN	NaN	NaN	NaN	NaN	NaN	NaN	NaN	NaN	NaN	NaN	NaN	NaN	NaN	NaN	NaN	NaN	_C(57.0215);_K(145.0197)	+
NaN	NaN	NaN	NaN	NaN	NaN	NaN	NaN	NaN	NaN	NaN	NaN	NaN	NaN	NaN	NaN	NaN	NaN	NaN	NaN	NaN	NaN	NaN	NaN	NaN	NaN	NaN	NaN	NaN	NaN	NaN	NaN	NaN	NaN	18.9235	NaN	NaN	NaN	NaN	NaN	NaN	NaN	NaN	NaN	NaN	NaN	NaN	NaN
NaN	NaN	NaN	NaN	NaN	NaN	NaN	NaN	NaN	NaN	NaN	NaN	NaN	NaN	NaN	NaN	NaN	NaN	NaN	NaN	NaN	NaN	NaN	NaN	NaN	NaN	NaN	NaN	NaN	NaN	NaN	NaN	NaN	NaN	NaN	NaN	NaN	21.919	NaN	NaN	NaN	NaN	NaN	NaN	NaN	NaN	NaN	NaN	_M(15.9949)
NaN	NaN	NaN	NaN	NaN	NaN	NaN	NaN	NaN	NaN	NaN	NaN	NaN	NaN	NaN	NaN	NaN	NaN	NaN	NaN	NaN	NaN	NaN	NaN	NaN	21.2968	NaN	NaN	NaN	NaN	21.2968	NaN	NaN	22.0088	21.2968	19.831	20.5386	NaN	NaN	NaN	20.639	20.5386	20.4307	NaN	20.8077	20.5386	20.2075	NaN	_C(57.0215)
NaN	NaN	NaN	NaN	NaN	NaN	NaN	NaN	NaN	NaN	NaN	NaN	NaN	NaN	NaN	NaN	NaN	NaN	NaN	NaN	NaN	19.3059	NaN	19.5961	NaN	NaN	NaN	NaN	NaN	NaN	NaN	NaN	NaN	NaN	NaN	NaN	NaN	NaN	NaN	NaN	NaN	NaN	NaN	NaN	NaN	NaN	NaN	NaN	_K(145.0197)	+
NaN	NaN	NaN	NaN	NaN	NaN	NaN	NaN	NaN	NaN	NaN	NaN	NaN	NaN	NaN	NaN	NaN	NaN	NaN	NaN	NaN	NaN	NaN	NaN	NaN	NaN	22.7764	NaN	NaN	NaN	NaN	NaN	NaN	NaN	NaN	NaN	23.2681	22.9703	22.5947	NaN	NaN	NaN	22.9703	NaN	NaN	NaN	NaN	NaN
NaN	NaN	NaN	NaN	NaN	NaN	NaN	NaN	NaN	NaN	NaN	NaN	NaN	NaN	NaN	NaN	NaN	NaN	NaN	NaN	NaN	18.4356	NaN	NaN	NaN	NaN	NaN	NaN	NaN	NaN	NaN	NaN	NaN	NaN	NaN	NaN	NaN	NaN	NaN	NaN	NaN	NaN	NaN	NaN	NaN	NaN	NaN	NaN	_K(145.0197)	+
NaN	NaN	NaN	NaN	NaN	NaN	NaN	NaN	NaN	NaN	NaN	NaN	NaN	NaN	NaN	NaN	NaN	NaN	NaN	NaN	20.61	20.958	21.2382	NaN	NaN	NaN	NaN	NaN	NaN	NaN	NaN	NaN	NaN	NaN	NaN	NaN	NaN	NaN	NaN	NaN	NaN	NaN	NaN	NaN	NaN	NaN	NaN	NaN	_K(145.0197)	+
25.1664	25.3121	24.7451	24.5236	24.8869	25.2289	25.0506	24.657	21.7357	25.0581	25.8924	24.8785	24.2064	23.757	23.2028	23.8226	23.5491	24.1164	23.9967	23.368	23.7902	24.0116	NaN	23.5285	NaN	NaN	NaN	NaN	NaN	NaN	NaN	NaN	NaN	NaN	NaN	20.7101	NaN	NaN	NaN	NaN	NaN	NaN	NaN	NaN	NaN	NaN	NaN	NaN	_K(145.0197)	+
20.4418	NaN	20.6142	NaN	20.5305	20.5587	NaN	20.5018	NaN	20.5706	20.5305	20.4893	NaN	NaN	NaN	NaN	21.1497	NaN	21.8445	21.5385	21.5385	21.7992	NaN	21.2201	NaN	NaN	NaN	NaN	NaN	NaN	NaN	NaN	NaN	NaN	NaN	NaN	NaN	NaN	NaN	NaN	NaN	NaN	NaN	NaN	NaN	NaN	NaN	NaN	_K(145.0197)	+
NaN	NaN	NaN	NaN	NaN	NaN	NaN	NaN	NaN	20.8108	NaN	NaN	NaN	NaN	NaN	NaN	NaN	NaN	NaN	NaN	NaN	NaN	NaN	NaN	NaN	NaN	NaN	NaN	NaN	NaN	NaN	NaN	NaN	NaN	NaN	NaN	NaN	NaN	NaN	NaN	NaN	NaN	NaN	NaN	NaN	NaN	NaN	NaN	_K(145.0197);_N(0.9840)	+
23.4841	23.5292	22.914	22.8442	23.2903	23.8045	23.1608	22.2491	22.0928	23.187	23.8541	23.2659	NaN	NaN	NaN	NaN	21.4926	21.7626	NaN	21.1603	21.4926	21.0751	NaN	21.8161	NaN	NaN	NaN	NaN	NaN	NaN	NaN	NaN	NaN	NaN	NaN	NaN	NaN	NaN	NaN	NaN	NaN	NaN	NaN	NaN	NaN	NaN	NaN	NaN	_C(57.0215)
NaN	NaN	NaN	NaN	NaN	20.4754	NaN	NaN	NaN	NaN	NaN	NaN	NaN	NaN	NaN	NaN	NaN	NaN	NaN	NaN	NaN	NaN	NaN	NaN	NaN	NaN	NaN	NaN	NaN	NaN	NaN	NaN	NaN	NaN	NaN	NaN	NaN	NaN	NaN	NaN	NaN	NaN	NaN	NaN	NaN	NaN	NaN	NaN	_C(57.0215);_K(57.0215)
NaN	NaN	NaN	NaN	NaN	NaN	NaN	NaN	NaN	NaN	NaN	NaN	NaN	NaN	NaN	NaN	NaN	NaN	NaN	NaN	NaN	NaN	NaN	NaN	NaN	NaN	NaN	NaN	NaN	NaN	NaN	NaN	NaN	24.2395	NaN	NaN	NaN	NaN	NaN	NaN	NaN	NaN	NaN	NaN	NaN	NaN	NaN	NaN
NaN	NaN	NaN	NaN	NaN	NaN	NaN	NaN	NaN	NaN	NaN	NaN	NaN	NaN	NaN	NaN	NaN	NaN	NaN	NaN	NaN	NaN	NaN	NaN	24.3511	25.2683	26.4352	26.096	25.4612	25.5127	25.9747	25.9375	26.1662	25.1644	25.1344	26.1514	NaN	NaN	NaN	NaN	NaN	NaN	NaN	NaN	NaN	NaN	NaN	NaN	_C(57.0215)
NaN	NaN	NaN	NaN	NaN	NaN	NaN	NaN	NaN	NaN	NaN	NaN	NaN	NaN	NaN	NaN	NaN	NaN	NaN	NaN	NaN	NaN	NaN	NaN	22.5097	22.6892	24.7311	24.6895	23.3056	23.9798	24.4832	24.0423	24.6217	23.9094	22.9325	24.1066	NaN	NaN	NaN	NaN	NaN	NaN	NaN	NaN	NaN	NaN	NaN	NaN	_C(57.0215);_M(15.9949)
NaN	NaN	NaN	NaN	NaN	NaN	NaN	NaN	NaN	NaN	NaN	NaN	NaN	NaN	NaN	NaN	NaN	NaN	NaN	NaN	NaN	NaN	NaN	NaN	NaN	22.3581	NaN	NaN	22.3581	NaN	NaN	NaN	NaN	NaN	NaN	NaN	NaN	NaN	NaN	NaN	23.1975	NaN	NaN	NaN	NaN	NaN	NaN	NaN
NaN	NaN	NaN	NaN	NaN	NaN	NaN	NaN	NaN	NaN	NaN	NaN	NaN	NaN	NaN	NaN	NaN	NaN	NaN	NaN	NaN	NaN	NaN	NaN	24.3837	24.4383	24.4246	24.3695	23.7459	24.3476	24.8547	24.4589	24.822	24.4043	23.8139	NaN	25.5945	25.2411	25.0893	25.4771	25.302	25.3854	25.4233	25.3421	NaN	NaN	NaN	NaN
NaN	NaN	NaN	NaN	NaN	NaN	NaN	NaN	NaN	NaN	NaN	NaN	NaN	NaN	NaN	NaN	NaN	NaN	21.2566	NaN	NaN	NaN	NaN	NaN	NaN	NaN	NaN	NaN	NaN	NaN	NaN	NaN	NaN	NaN	NaN	NaN	NaN	NaN	NaN	NaN	21.4868	NaN	21.2215	NaN	NaN	NaN	NaN	NaN	_K(145.0197)	+
NaN	NaN	NaN	NaN	NaN	NaN	NaN	NaN	NaN	NaN	NaN	NaN	NaN	NaN	NaN	NaN	NaN	NaN	NaN	NaN	NaN	NaN	NaN	NaN	NaN	NaN	NaN	NaN	NaN	NaN	NaN	NaN	NaN	NaN	NaN	NaN	22.6765	NaN	NaN	NaN	NaN	NaN	NaN	NaN	NaN	NaN	NaN	NaN
NaN	NaN	NaN	NaN	NaN	NaN	NaN	NaN	NaN	NaN	NaN	NaN	NaN	NaN	NaN	NaN	NaN	NaN	NaN	NaN	21.0229	21.0978	21.169	NaN	NaN	NaN	NaN	NaN	NaN	NaN	NaN	NaN	NaN	NaN	NaN	NaN	NaN	NaN	NaN	NaN	NaN	NaN	NaN	NaN	NaN	NaN	NaN	NaN	_K(145.0197)	+
NaN	NaN	21.2601	NaN	NaN	NaN	NaN	NaN	20.7153	NaN	21.6547	21.2601	23.003	22.077	21.9608	22.943	NaN	NaN	22.574	NaN	22.5333	22.4871	22.6136	22.6559	NaN	NaN	NaN	NaN	NaN	NaN	NaN	NaN	NaN	NaN	NaN	NaN	NaN	NaN	NaN	NaN	NaN	NaN	NaN	NaN	NaN	NaN	NaN	18.9018	_K(145.0197)	+
NaN	NaN	NaN	NaN	NaN	NaN	NaN	NaN	NaN	NaN	NaN	NaN	NaN	NaN	NaN	NaN	NaN	NaN	NaN	NaN	NaN	NaN	NaN	NaN	NaN	NaN	NaN	NaN	23.3471	23.2242	NaN	23.4605	23.3471	NaN	NaN	NaN	NaN	NaN	NaN	NaN	NaN	NaN	23.706	NaN	NaN	NaN	NaN	NaN
NaN	NaN	NaN	NaN	NaN	NaN	NaN	NaN	NaN	NaN	NaN	NaN	NaN	NaN	NaN	NaN	NaN	NaN	NaN	NaN	19.6688	NaN	20.0578	NaN	NaN	NaN	NaN	NaN	NaN	NaN	NaN	NaN	NaN	NaN	NaN	NaN	NaN	NaN	NaN	NaN	NaN	NaN	NaN	NaN	NaN	NaN	NaN	NaN	_K(145.0197)	+
NaN	NaN	NaN	NaN	NaN	NaN	NaN	NaN	NaN	19.5061	NaN	NaN	NaN	NaN	NaN	NaN	NaN	NaN	NaN	NaN	NaN	NaN	21.3234	NaN	NaN	NaN	NaN	NaN	NaN	NaN	NaN	NaN	NaN	NaN	NaN	NaN	NaN	NaN	NaN	NaN	NaN	NaN	NaN	NaN	NaN	NaN	NaN	NaN	_K(145.0197)	+
NaN	NaN	NaN	NaN	NaN	NaN	NaN	NaN	NaN	NaN	NaN	NaN	NaN	NaN	NaN	NaN	NaN	NaN	NaN	NaN	NaN	NaN	NaN	NaN	NaN	21.1581	NaN	21.8668	21.4023	21.7495	21.694	21.3314	21.5555	21.735	NaN	21.3505	21.8308	22.0454	22.2322	NaN	21.5109	21.3966	22.4346	22.4914	21.8011	21.819	22.2543	22.2411
NaN	NaN	NaN	NaN	NaN	NaN	NaN	NaN	NaN	NaN	NaN	NaN	NaN	NaN	NaN	NaN	NaN	NaN	NaN	NaN	NaN	NaN	NaN	NaN	NaN	NaN	NaN	NaN	NaN	NaN	NaN	NaN	NaN	NaN	NaN	NaN	NaN	NaN	NaN	NaN	21.576	NaN	NaN	21.576	NaN	NaN	NaN	NaN
NaN	NaN	NaN	NaN	NaN	NaN	NaN	NaN	NaN	NaN	NaN	NaN	NaN	NaN	NaN	NaN	NaN	NaN	NaN	NaN	NaN	NaN	NaN	NaN	NaN	NaN	NaN	NaN	NaN	NaN	NaN	NaN	NaN	NaN	NaN	NaN	21.4494	21.4494	NaN	NaN	21.0286	NaN	21.7747	21.4494	21.1899	21.2259	21.6693	21.6429
NaN	NaN	NaN	NaN	NaN	NaN	NaN	NaN	NaN	NaN	NaN	NaN	NaN	NaN	NaN	NaN	NaN	NaN	NaN	NaN	NaN	NaN	NaN	NaN	NaN	NaN	NaN	NaN	NaN	NaN	NaN	NaN	18.5003	NaN	NaN	NaN	NaN	NaN	22.0022	22.0022	22.2522	22.4365	21.6997	21.378	NaN	NaN	NaN	NaN
NaN	NaN	NaN	NaN	NaN	NaN	NaN	NaN	NaN	NaN	NaN	NaN	NaN	NaN	NaN	NaN	NaN	NaN	NaN	NaN	NaN	NaN	NaN	NaN	NaN	NaN	NaN	NaN	NaN	NaN	NaN	NaN	NaN	NaN	NaN	NaN	22.4166	NaN	NaN	NaN	NaN	NaN	NaN	NaN	NaN	NaN	NaN	NaN
NaN	NaN	NaN	NaN	NaN	NaN	NaN	NaN	NaN	NaN	NaN	NaN	NaN	NaN	NaN	NaN	NaN	NaN	NaN	NaN	NaN	NaN	NaN	NaN	NaN	NaN	NaN	NaN	NaN	NaN	NaN	NaN	NaN	NaN	NaN	NaN	25.5058	NaN	NaN	NaN	NaN	NaN	NaN	NaN	NaN	NaN	NaN	NaN	_C(57.0215)
NaN	NaN	NaN	NaN	NaN	NaN	NaN	NaN	NaN	NaN	NaN	NaN	NaN	NaN	NaN	NaN	NaN	NaN	NaN	NaN	NaN	NaN	NaN	NaN	NaN	NaN	NaN	NaN	NaN	NaN	NaN	NaN	NaN	NaN	NaN	NaN	26.552	NaN	NaN	NaN	NaN	NaN	NaN	NaN	NaN	NaN	NaN	NaN	_C(57.0215)
NaN	NaN	NaN	NaN	NaN	NaN	NaN	NaN	NaN	NaN	NaN	NaN	NaN	NaN	NaN	NaN	NaN	NaN	NaN	NaN	NaN	NaN	NaN	NaN	NaN	NaN	NaN	NaN	NaN	NaN	NaN	NaN	NaN	NaN	NaN	NaN	23.9313	NaN	NaN	NaN	NaN	NaN	NaN	NaN	NaN	NaN	NaN	NaN	_C(57.0215);_M(15.9949)
NaN	NaN	NaN	NaN	NaN	NaN	NaN	NaN	NaN	NaN	NaN	NaN	NaN	NaN	NaN	NaN	NaN	NaN	NaN	NaN	NaN	NaN	NaN	NaN	NaN	NaN	NaN	NaN	NaN	NaN	NaN	NaN	NaN	NaN	NaN	NaN	25.3643	NaN	NaN	NaN	NaN	NaN	NaN	NaN	NaN	NaN	NaN	NaN	_C(57.0215);_M(15.9949)
NaN	NaN	NaN	NaN	NaN	NaN	NaN	NaN	NaN	NaN	NaN	NaN	NaN	NaN	NaN	NaN	NaN	NaN	NaN	NaN	NaN	NaN	NaN	NaN	NaN	NaN	NaN	NaN	NaN	NaN	NaN	NaN	NaN	NaN	NaN	NaN	21.9147	NaN	NaN	NaN	NaN	NaN	NaN	NaN	NaN	NaN	NaN	NaN	_C(57.0215)
NaN	NaN	NaN	NaN	NaN	NaN	NaN	NaN	NaN	NaN	NaN	NaN	NaN	NaN	NaN	NaN	NaN	NaN	NaN	NaN	NaN	NaN	NaN	NaN	NaN	NaN	20.719	NaN	NaN	21.0161	NaN	20.3445	NaN	NaN	NaN	NaN	NaN	NaN	NaN	21.0676	NaN	NaN	NaN	NaN	NaN	NaN	NaN	NaN
NaN	NaN	NaN	NaN	NaN	NaN	NaN	NaN	NaN	NaN	NaN	NaN	NaN	NaN	NaN	NaN	NaN	NaN	NaN	NaN	NaN	NaN	NaN	NaN	NaN	22.0119	21.311	19.8941	18.1631	22.1433	22.2272	19.1228	21.311	NaN	NaN	NaN	21.1949	NaN	21.6453	21.4376	NaN	21.7057	21.4376	21.1081	NaN	NaN	21.4376	NaN
NaN	NaN	NaN	NaN	NaN	NaN	NaN	NaN	NaN	NaN	NaN	NaN	NaN	NaN	NaN	NaN	NaN	NaN	NaN	NaN	NaN	NaN	NaN	NaN	21.2603	22.2291	24.544	24.3947	23.8088	23.9773	23.5495	23.3181	23.685	24.1552	NaN	22.9829	24.0215	22.7986	23.8528	24.5687	23.4917	24.0255	24.2809	23.8482	NaN	NaN	23.9396	NaN
20.2976	NaN	NaN	NaN	NaN	NaN	NaN	NaN	NaN	NaN	NaN	NaN	NaN	NaN	NaN	NaN	NaN	NaN	NaN	NaN	NaN	NaN	NaN	NaN	21.644	23.4487	24.6613	24.1302	24.5209	24.3199	22.4523	23.0802	NaN	NaN	NaN	23.8293	24.0171	22.7386	23.8135	24.5592	24.1538	24.3523	23.6382	23.2965	NaN	NaN	NaN	NaN
22.0838	22.0838	NaN	NaN	NaN	NaN	NaN	NaN	22.0838	NaN	NaN	NaN	NaN	NaN	NaN	NaN	NaN	NaN	NaN	NaN	NaN	NaN	NaN	NaN	24.4004	26.1403	27.1252	26.4948	26.0313	26.5894	26.5747	26.0096	26.4711	26.471	26.1701	26.1702	26.7852	25.4095	26.7202	27.4365	26.9003	27.2108	26.5891	26.0789	26.7976	26.7619	26.7071	26.7443
NaN	NaN	NaN	NaN	NaN	NaN	NaN	NaN	NaN	NaN	NaN	NaN	NaN	NaN	NaN	NaN	NaN	NaN	NaN	NaN	NaN	NaN	NaN	NaN	NaN	NaN	NaN	NaN	NaN	NaN	NaN	NaN	NaN	NaN	NaN	NaN	NaN	NaN	NaN	20.1438	NaN	NaN	NaN	NaN	NaN	NaN	NaN	NaN
NaN	NaN	NaN	NaN	NaN	NaN	NaN	NaN	NaN	NaN	NaN	NaN	NaN	NaN	NaN	NaN	NaN	NaN	NaN	NaN	NaN	NaN	NaN	NaN	NaN	NaN	NaN	NaN	20.7325	NaN	NaN	NaN	NaN	NaN	NaN	NaN	NaN	NaN	NaN	NaN	NaN	NaN	NaN	NaN	NaN	NaN	NaN	NaN	_K(57.0215)
NaN	NaN	NaN	NaN	NaN	NaN	NaN	NaN	NaN	NaN	NaN	NaN	NaN	NaN	NaN	NaN	NaN	NaN	NaN	NaN	NaN	NaN	NaN	NaN	NaN	NaN	21.2709	21.2709	NaN	NaN	NaN	NaN	NaN	NaN	NaN	NaN	NaN	NaN	NaN	20.6463	NaN	NaN	NaN	NaN	NaN	NaN	NaN	NaN	_M(15.9949)
NaN	NaN	NaN	NaN	NaN	NaN	NaN	NaN	NaN	NaN	NaN	NaN	NaN	NaN	NaN	NaN	NaN	NaN	NaN	NaN	22.4294	22.4294	NaN	NaN	NaN	NaN	NaN	NaN	NaN	NaN	NaN	NaN	NaN	NaN	NaN	NaN	NaN	NaN	NaN	NaN	NaN	NaN	NaN	NaN	NaN	NaN	NaN	NaN	_K(145.0197);_M(15.9949)	+
NaN	NaN	NaN	NaN	NaN	NaN	NaN	NaN	NaN	NaN	NaN	NaN	21.2834	21.2834	NaN	NaN	NaN	21.3376	NaN	21.2271	NaN	21.2431	21.2834	21.3226	NaN	NaN	NaN	NaN	NaN	NaN	NaN	NaN	NaN	NaN	NaN	NaN	NaN	NaN	NaN	NaN	NaN	NaN	NaN	NaN	NaN	NaN	NaN	NaN	_K(145.0197);_M(15.9949)	+
NaN	NaN	NaN	NaN	NaN	NaN	NaN	NaN	NaN	NaN	NaN	NaN	22.1165	22.1165	NaN	NaN	22.7796	22.004	20.8527	22.2207	NaN	NaN	NaN	NaN	NaN	NaN	NaN	NaN	NaN	NaN	NaN	NaN	NaN	NaN	NaN	NaN	NaN	NaN	NaN	NaN	NaN	NaN	NaN	NaN	NaN	NaN	NaN	NaN	_K(145.0197);_M(15.9949)	+
NaN	20.2866	20.4258	20.5528	NaN	NaN	NaN	NaN	NaN	NaN	NaN	NaN	23.5074	23.7562	22.0805	21.0629	22.9636	22.9859	NaN	22.941	NaN	22.8876	NaN	23.0359	NaN	NaN	NaN	NaN	NaN	NaN	NaN	NaN	NaN	NaN	NaN	NaN	NaN	NaN	NaN	NaN	NaN	NaN	NaN	NaN	NaN	NaN	NaN	NaN	_K(145.0197);_M(15.9949)	+
NaN	NaN	NaN	NaN	NaN	NaN	NaN	NaN	NaN	NaN	NaN	NaN	NaN	NaN	NaN	NaN	NaN	NaN	19.1371	NaN	NaN	NaN	NaN	NaN	NaN	NaN	NaN	NaN	NaN	NaN	NaN	NaN	NaN	NaN	NaN	NaN	NaN	NaN	NaN	NaN	NaN	NaN	NaN	NaN	NaN	NaN	NaN	NaN	_K(145.0197);_M(15.9949);_N(0.9840)	+
NaN	NaN	NaN	19.2815	NaN	NaN	NaN	NaN	NaN	NaN	NaN	NaN	NaN	NaN	NaN	19.8656	NaN	NaN	NaN	NaN	NaN	NaN	NaN	NaN	NaN	NaN	NaN	NaN	NaN	NaN	NaN	NaN	NaN	NaN	NaN	NaN	NaN	NaN	NaN	NaN	NaN	NaN	NaN	NaN	NaN	NaN	NaN	NaN	_K(145.0197);_M(15.9949);_N(0.9840)	+
NaN	NaN	NaN	NaN	NaN	NaN	NaN	NaN	NaN	NaN	NaN	NaN	NaN	NaN	NaN	NaN	NaN	NaN	NaN	NaN	NaN	NaN	NaN	NaN	NaN	NaN	20.4245	NaN	19.085	21.0165	21.1069	19.4031	NaN	NaN	NaN	NaN	NaN	20.5334	NaN	21.4339	NaN	21.151	21.0528	20.9474	NaN	NaN	NaN	NaN	_M(15.9949)
NaN	NaN	NaN	NaN	NaN	NaN	NaN	NaN	NaN	NaN	NaN	NaN	NaN	NaN	NaN	NaN	NaN	NaN	NaN	NaN	NaN	NaN	NaN	NaN	21.2242	22.5497	24.9103	24.7307	23.3757	24.5821	24.4612	23.0796	24.0182	NaN	NaN	NaN	23.4809	23.3624	23.425	23.5386	22.8267	24.1439	23.8886	22.0799	NaN	NaN	23.4532	NaN	_M(15.9949)
NaN	NaN	NaN	NaN	NaN	NaN	NaN	NaN	NaN	NaN	NaN	NaN	NaN	NaN	NaN	NaN	NaN	NaN	NaN	NaN	NaN	NaN	NaN	NaN	22.2662	23.5564	24.8428	24.4425	24.7541	24.1235	22.7052	24.0069	NaN	NaN	NaN	NaN	24.4303	23.3706	23.524	24.5059	24.2986	24.3041	23.7423	23.7342	NaN	NaN	NaN	NaN	_M(15.9949)
NaN	NaN	NaN	NaN	NaN	NaN	NaN	NaN	NaN	NaN	NaN	NaN	NaN	NaN	NaN	NaN	NaN	NaN	NaN	NaN	NaN	NaN	NaN	NaN	24.7129	26.2406	27.1947	26.6014	27.1871	26.4647	24.7543	26.3991	27.0404	26.9624	25.3605	25.5854	27.1969	26.0936	25.5638	26.9742	26.8927	26.7616	26.2326	26.4181	25.7335	26.6001	27.1377	NaN	_M(15.9949)
NaN	NaN	NaN	NaN	NaN	NaN	NaN	NaN	NaN	NaN	NaN	NaN	NaN	NaN	NaN	NaN	NaN	NaN	NaN	NaN	NaN	NaN	NaN	NaN	NaN	NaN	NaN	NaN	NaN	NaN	NaN	NaN	NaN	NaN	NaN	NaN	27.3339	27.3339	NaN	NaN	NaN	NaN	NaN	NaN	NaN	NaN	NaN	NaN
NaN	NaN	NaN	NaN	NaN	NaN	NaN	NaN	NaN	NaN	NaN	NaN	NaN	NaN	NaN	NaN	NaN	NaN	NaN	NaN	NaN	NaN	NaN	NaN	NaN	NaN	NaN	NaN	NaN	NaN	NaN	NaN	NaN	NaN	NaN	NaN	21.9253	21.9253	NaN	NaN	NaN	NaN	NaN	NaN	NaN	NaN	NaN	NaN	_N(0.9840)
NaN	21.3317	21.6326	21.8815	22.2894	NaN	20.3927	21.6326	NaN	NaN	NaN	21.6326	20.6008	21.6591	24.0338	23.8815	NaN	23.2465	23.1616	23.0713	NaN	NaN	NaN	23.1616	NaN	NaN	NaN	NaN	NaN	NaN	NaN	NaN	NaN	NaN	NaN	NaN	NaN	NaN	NaN	NaN	NaN	NaN	NaN	NaN	NaN	NaN	NaN	NaN	_C(57.0215)
NaN	NaN	NaN	NaN	NaN	NaN	NaN	NaN	NaN	NaN	NaN	NaN	NaN	NaN	NaN	NaN	NaN	NaN	NaN	NaN	NaN	NaN	NaN	20.7111	NaN	NaN	NaN	NaN	NaN	NaN	NaN	NaN	NaN	NaN	NaN	NaN	NaN	NaN	NaN	NaN	NaN	NaN	NaN	NaN	NaN	NaN	NaN	NaN	_C(57.0215);_K(145.0197)	+
NaN	NaN	NaN	NaN	NaN	NaN	NaN	NaN	NaN	NaN	NaN	NaN	NaN	NaN	NaN	NaN	NaN	NaN	NaN	NaN	NaN	NaN	NaN	NaN	NaN	NaN	NaN	NaN	NaN	NaN	NaN	NaN	NaN	19.9218	NaN	NaN	NaN	NaN	NaN	NaN	NaN	NaN	NaN	NaN	20.072	NaN	NaN	NaN
NaN	NaN	NaN	NaN	NaN	NaN	NaN	NaN	NaN	NaN	NaN	NaN	NaN	NaN	NaN	NaN	NaN	NaN	NaN	NaN	NaN	NaN	NaN	NaN	NaN	NaN	NaN	NaN	NaN	NaN	NaN	NaN	NaN	NaN	NaN	NaN	NaN	NaN	NaN	NaN	NaN	NaN	NaN	NaN	19.9386	NaN	19.6986	19.8236
NaN	NaN	NaN	NaN	NaN	NaN	NaN	NaN	NaN	NaN	NaN	NaN	NaN	NaN	NaN	NaN	NaN	NaN	NaN	NaN	NaN	NaN	NaN	NaN	22.5174	23.106	23.2175	22.682	22.908	22.854	22.9111	22.963	23.5371	23.0264	21.7736	22.7823	NaN	NaN	NaN	NaN	NaN	NaN	NaN	NaN	NaN	NaN	NaN	NaN
NaN	NaN	NaN	NaN	NaN	NaN	NaN	NaN	NaN	NaN	NaN	NaN	NaN	NaN	NaN	NaN	NaN	NaN	NaN	NaN	NaN	NaN	NaN	NaN	22.2751	NaN	NaN	22.2751	NaN	NaN	22.2751	22.2751	NaN	NaN	NaN	NaN	NaN	NaN	NaN	NaN	NaN	NaN	NaN	NaN	NaN	NaN	NaN	NaN
NaN	NaN	NaN	NaN	NaN	NaN	NaN	NaN	NaN	NaN	NaN	NaN	NaN	NaN	NaN	NaN	NaN	NaN	NaN	NaN	NaN	NaN	NaN	NaN	NaN	NaN	NaN	NaN	NaN	NaN	NaN	NaN	NaN	NaN	NaN	NaN	21.4614	NaN	20.6529	21.1131	NaN	NaN	NaN	21.1131	21.1131	NaN	NaN	NaN
NaN	20.3565	20.1388	19.8824	20.2223	20.0692	20.0503	20.2052	19.8114	19.6486	20.4055	20.5041	22.2661	22.1816	22.6774	22.7378	22.6417	22.061	22.3122	22.8144	22.7591	22.0251	22.1496	22.8353	NaN	NaN	NaN	NaN	NaN	NaN	NaN	NaN	NaN	NaN	NaN	NaN	NaN	NaN	NaN	NaN	NaN	NaN	NaN	NaN	NaN	NaN	NaN	NaN	_K(145.0197)	+
NaN	NaN	NaN	NaN	NaN	NaN	NaN	NaN	NaN	NaN	NaN	NaN	NaN	NaN	NaN	NaN	NaN	NaN	NaN	NaN	NaN	18.388	NaN	NaN	NaN	NaN	NaN	NaN	NaN	NaN	NaN	NaN	NaN	NaN	NaN	NaN	NaN	NaN	NaN	NaN	NaN	NaN	NaN	NaN	NaN	NaN	NaN	NaN	_K(145.0197);_K(57.0215)	+
NaN	NaN	NaN	NaN	NaN	NaN	NaN	NaN	NaN	NaN	NaN	NaN	22.0978	22.0838	NaN	22.1116	22.1251	21.761	22.0699	22.3706	21.6274	22.5607	22.4519	21.4119	NaN	NaN	NaN	NaN	NaN	NaN	NaN	NaN	NaN	NaN	NaN	NaN	21.528	22.4348	22.9873	NaN	22.7085	22.4137	22.0968	22.4556	NaN	NaN	NaN	NaN	_C(57.0215)
NaN	NaN	NaN	NaN	NaN	NaN	NaN	NaN	NaN	NaN	NaN	NaN	NaN	NaN	NaN	NaN	NaN	NaN	NaN	NaN	NaN	NaN	NaN	NaN	21.4768	22.2973	22.664	22.0724	22.3087	22.1508	22.0589	22.2267	22.1892	NaN	NaN	NaN	21.7332	21.8179	21.7403	21.6508	21.6872	22.0521	21.7847	21.3327	NaN	NaN	NaN	21.7368
NaN	NaN	NaN	NaN	NaN	NaN	NaN	NaN	NaN	NaN	NaN	NaN	NaN	NaN	NaN	NaN	NaN	NaN	NaN	NaN	NaN	NaN	NaN	NaN	27.0118	27.3851	27.8062	27.5368	27.4061	27.4401	27.5177	27.4855	28.2367	27.7126	25.6786	27.161	27.4432	27.5515	26.886	26.7104	27.3112	27.3841	27.0607	26.9689	27.2399	27.4659	27.1412	26.8521
20.3759	20.3759	NaN	NaN	NaN	NaN	NaN	NaN	NaN	NaN	NaN	NaN	NaN	NaN	NaN	NaN	NaN	NaN	NaN	NaN	NaN	NaN	NaN	NaN	NaN	NaN	NaN	NaN	NaN	NaN	NaN	NaN	NaN	NaN	NaN	NaN	NaN	NaN	NaN	NaN	NaN	NaN	NaN	NaN	NaN	NaN	NaN	NaN	_C(57.0215)
NaN	NaN	NaN	NaN	NaN	NaN	NaN	NaN	NaN	NaN	NaN	NaN	NaN	NaN	NaN	NaN	NaN	NaN	NaN	NaN	NaN	NaN	NaN	NaN	21.8451	22.1573	23.1307	22.9802	22.39	22.1996	22.8299	22.9557	23.2958	22.7471	21.3398	22.4952	24.2473	24.2939	24.3164	24.2705	24.2387	24.0999	24.3245	24.4442	24.2693	24.1769	24.2951	24.3805
NaN	NaN	NaN	21.2097	NaN	21.2097	NaN	NaN	NaN	NaN	21.2097	NaN	NaN	NaN	NaN	NaN	NaN	24.7782	NaN	NaN	NaN	NaN	NaN	NaN	20.4292	NaN	NaN	NaN	NaN	NaN	NaN	NaN	NaN	NaN	NaN	NaN	NaN	21.6681	21.6681	NaN	21.6364	NaN	21.6991	21.6681	NaN	NaN	NaN	NaN	_K(145.0197)	+
NaN	NaN	NaN	NaN	NaN	NaN	NaN	NaN	NaN	NaN	NaN	NaN	NaN	NaN	NaN	NaN	NaN	NaN	NaN	NaN	NaN	NaN	NaN	NaN	19.9392	20.738	21.4896	21.0697	20.7533	20.8661	21.0574	20.9592	NaN	NaN	NaN	NaN	20.6013	20.8968	20.5469	20.1586	20.351	20.6305	20.7677	20.516	NaN	20.5744	NaN	NaN
NaN	NaN	NaN	NaN	NaN	NaN	NaN	NaN	NaN	NaN	NaN	NaN	NaN	NaN	NaN	NaN	NaN	NaN	NaN	NaN	NaN	NaN	NaN	NaN	22.5701	NaN	NaN	NaN	22.048	22.1029	22.9527	22.9225	NaN	22.5701	22.5701	NaN	NaN	NaN	NaN	NaN	NaN	NaN	NaN	NaN	NaN	NaN	NaN	NaN
NaN	NaN	NaN	NaN	NaN	NaN	NaN	NaN	NaN	NaN	NaN	NaN	NaN	NaN	NaN	NaN	NaN	NaN	NaN	NaN	NaN	NaN	NaN	NaN	20.3029	NaN	22.7361	21.9811	22.6375	21.8533	20.7428	22.0985	NaN	NaN	NaN	21.9811	22.2036	21.8462	21.3146	21.8065	NaN	22.2601	21.8265	21.2036	NaN	21.6961	NaN	21.946
NaN	NaN	NaN	NaN	NaN	NaN	NaN	NaN	NaN	NaN	NaN	NaN	NaN	NaN	NaN	NaN	NaN	NaN	NaN	NaN	NaN	NaN	NaN	NaN	NaN	NaN	NaN	NaN	NaN	NaN	NaN	NaN	NaN	22.0271	21.3302	19.93	NaN	NaN	NaN	NaN	NaN	NaN	NaN	NaN	NaN	NaN	NaN	NaN	_C(57.0215)
NaN	NaN	NaN	NaN	NaN	NaN	NaN	NaN	NaN	NaN	NaN	NaN	NaN	NaN	NaN	NaN	NaN	NaN	NaN	NaN	NaN	NaN	NaN	NaN	19.4011	19.8825	20.4088	20.0923	19.8951	19.9995	20.0814	19.983	NaN	NaN	NaN	NaN	NaN	NaN	NaN	NaN	NaN	18.7699	NaN	NaN	NaN	NaN	NaN	NaN
NaN	NaN	NaN	NaN	NaN	NaN	NaN	NaN	NaN	NaN	NaN	NaN	NaN	NaN	NaN	NaN	NaN	NaN	NaN	NaN	NaN	NaN	NaN	NaN	NaN	NaN	NaN	19.5641	19.384	19.5641	19.7242	NaN	NaN	NaN	NaN	NaN	NaN	NaN	NaN	NaN	NaN	NaN	NaN	NaN	NaN	NaN	NaN	NaN	_M(15.9949)
NaN	NaN	NaN	NaN	19.3231	NaN	NaN	19.3231	NaN	NaN	19.3231	NaN	NaN	NaN	NaN	NaN	NaN	NaN	NaN	NaN	NaN	NaN	NaN	NaN	NaN	NaN	NaN	NaN	NaN	NaN	NaN	NaN	NaN	NaN	NaN	NaN	NaN	NaN	NaN	NaN	NaN	NaN	NaN	NaN	NaN	NaN	NaN	NaN	_K(145.0197)	+
NaN	NaN	NaN	NaN	NaN	NaN	NaN	NaN	NaN	NaN	NaN	NaN	NaN	NaN	NaN	NaN	NaN	NaN	NaN	NaN	NaN	NaN	NaN	NaN	NaN	NaN	NaN	NaN	NaN	NaN	NaN	NaN	NaN	NaN	NaN	NaN	NaN	22.79	NaN	NaN	NaN	NaN	NaN	NaN	NaN	NaN	NaN	NaN
NaN	NaN	NaN	NaN	NaN	NaN	NaN	NaN	NaN	NaN	NaN	NaN	NaN	NaN	NaN	NaN	NaN	NaN	NaN	NaN	NaN	NaN	19.308	NaN	NaN	NaN	NaN	NaN	NaN	NaN	NaN	NaN	NaN	NaN	NaN	NaN	NaN	NaN	NaN	NaN	NaN	NaN	NaN	NaN	NaN	NaN	NaN	NaN	_K(145.0197)	+
20.5432	21.6319	22.2453	NaN	NaN	22.1169	21.6319	20.896	21.257	21.4956	21.9292	21.7564	NaN	NaN	NaN	NaN	NaN	NaN	NaN	NaN	NaN	NaN	NaN	NaN	NaN	NaN	NaN	NaN	NaN	NaN	NaN	NaN	NaN	NaN	NaN	NaN	NaN	NaN	NaN	NaN	NaN	NaN	NaN	NaN	NaN	NaN	NaN	NaN	_C(57.0215)
23.0015	23.1837	22.9313	22.7115	23.0265	23.0431	22.9046	22.8863	22.9904	23.274	22.9429	22.5761	20.5096	NaN	NaN	NaN	NaN	20.5096	NaN	NaN	NaN	NaN	NaN	20.5096	NaN	22.5748	NaN	NaN	23.0338	23.2389	21.8976	21.3075	NaN	NaN	NaN	NaN	NaN	NaN	NaN	NaN	NaN	NaN	NaN	NaN	NaN	NaN	NaN	NaN	_C(57.0215);_K(145.0197)	+
NaN	NaN	NaN	NaN	NaN	NaN	NaN	NaN	NaN	NaN	NaN	NaN	NaN	NaN	NaN	NaN	NaN	NaN	NaN	NaN	NaN	NaN	NaN	NaN	24.4649	25.8179	26.4271	25.6927	26.1409	25.3936	25.2315	26.0465	NaN	NaN	NaN	NaN	NaN	NaN	NaN	NaN	NaN	NaN	NaN	NaN	NaN	NaN	NaN	NaN
NaN	NaN	NaN	NaN	NaN	NaN	NaN	NaN	NaN	NaN	NaN	NaN	NaN	NaN	NaN	NaN	NaN	NaN	NaN	NaN	NaN	NaN	NaN	NaN	NaN	NaN	NaN	NaN	NaN	NaN	NaN	NaN	NaN	NaN	NaN	NaN	24.9293	24.7694	24.2017	24.4327	24.6392	24.3882	24.5819	24.8037	NaN	NaN	NaN	NaN
25.0505	24.1304	23.0175	24.5682	24.6751	24.5618	23.9717	24.1391	24.0125	24.715	24.6495	23.9044	NaN	NaN	NaN	NaN	NaN	NaN	NaN	NaN	NaN	NaN	NaN	NaN	24.6207	25.4396	25.8021	25.2093	25.3804	25.4182	25.2758	25.234	NaN	NaN	NaN	NaN	NaN	NaN	NaN	NaN	NaN	NaN	NaN	NaN	NaN	NaN	NaN	NaN	_K(145.0197)	+
NaN	NaN	NaN	NaN	NaN	NaN	NaN	NaN	NaN	NaN	NaN	NaN	24.8335	24.3349	24.2312	24.7608	24.6107	24.7491	24.5147	24.3505	23.5604	24.106	25.1495	24.9104	NaN	NaN	NaN	NaN	NaN	NaN	NaN	NaN	NaN	NaN	NaN	NaN	25.2024	24.4628	23.9739	24.9299	24.711	24.1038	24.7193	25.1432	NaN	NaN	NaN	NaN	_K(145.0197)	+
NaN	NaN	NaN	NaN	NaN	NaN	NaN	NaN	NaN	NaN	NaN	NaN	NaN	NaN	NaN	NaN	NaN	NaN	NaN	NaN	NaN	NaN	NaN	NaN	NaN	NaN	NaN	NaN	NaN	NaN	21.5838	NaN	NaN	21.5838	NaN	NaN	21.6472	21.4144	21.1367	NaN	NaN	NaN	NaN	21.4144	NaN	NaN	21.4144	NaN
NaN	NaN	NaN	NaN	NaN	NaN	NaN	NaN	NaN	NaN	NaN	NaN	NaN	NaN	NaN	NaN	NaN	NaN	NaN	NaN	NaN	NaN	NaN	NaN	19.3608	20.8932	22.7629	22.4783	20.7889	21.6694	22.5114	22.087	NaN	21.8933	21.8933	NaN	23.1396	22.3659	22.6321	23.3011	23.1083	22.9315	22.6754	22.8842	NaN	NaN	NaN	NaN	_C(57.0215)
NaN	NaN	NaN	NaN	NaN	NaN	NaN	NaN	NaN	NaN	NaN	NaN	NaN	NaN	NaN	NaN	NaN	NaN	NaN	NaN	NaN	NaN	NaN	NaN	17.3003	NaN	NaN	NaN	NaN	NaN	NaN	NaN	NaN	NaN	NaN	NaN	NaN	NaN	NaN	NaN	NaN	NaN	NaN	NaN	NaN	NaN	NaN	NaN	_C(57.0215);_N(0.9840)
NaN	NaN	NaN	NaN	NaN	NaN	NaN	NaN	NaN	NaN	NaN	NaN	NaN	NaN	NaN	NaN	NaN	NaN	NaN	NaN	21.8304	NaN	NaN	NaN	NaN	20.8717	21.1329	21.354	20.2994	21.1958	21.6578	21.0671	NaN	NaN	NaN	NaN	NaN	NaN	NaN	NaN	NaN	21.7094	21.7094	NaN	NaN	NaN	NaN	NaN	_C(57.0215);_M(15.9949)
NaN	NaN	NaN	NaN	NaN	NaN	NaN	NaN	NaN	NaN	NaN	NaN	NaN	NaN	NaN	NaN	NaN	NaN	NaN	NaN	NaN	NaN	NaN	NaN	NaN	20.4497	21.4839	22.0801	20.8423	20.7104	21.9264	21.9847	NaN	21.4839	21.4839	NaN	22.0363	21.7377	20.7935	21.322	21.4608	21.452	21.6241	21.6319	NaN	NaN	NaN	NaN	_C(57.0215)
NaN	NaN	NaN	NaN	NaN	NaN	NaN	NaN	NaN	NaN	NaN	NaN	NaN	NaN	NaN	NaN	NaN	NaN	NaN	NaN	NaN	NaN	NaN	NaN	NaN	NaN	21.7527	21.7527	21.2648	22.0065	22.1167	21.4446	NaN	NaN	NaN	NaN	22.1889	22.3693	21.2384	20.809	NaN	NaN	21.7906	NaN	NaN	NaN	NaN	NaN	_C(57.0215);_M(15.9949)
NaN	NaN	NaN	NaN	NaN	NaN	NaN	NaN	NaN	NaN	NaN	NaN	NaN	NaN	NaN	NaN	NaN	NaN	NaN	NaN	NaN	22.2122	NaN	NaN	21.6737	22.1251	22.6521	22.3544	22.3179	22.0308	22.1668	22.4303	22.9764	21.9122	20.6837	22.5141	23.9529	24.0934	23.8582	23.6914	23.7906	23.484	24.0135	24.2326	23.8697	23.5921	23.9421	24.1642
NaN	NaN	NaN	NaN	NaN	NaN	NaN	NaN	NaN	NaN	NaN	NaN	NaN	NaN	NaN	NaN	NaN	NaN	NaN	NaN	NaN	NaN	NaN	NaN	23.4175	24.237	25.0933	24.6986	24.8223	24.2697	24.0472	24.6743	25.1464	24.5582	23.2334	24.4104	24.2378	24.3511	24.8289	24.7484	24.251	24.1594	24.8201	24.8787	24.1266	24.2129	24.8983	24.8452
NaN	NaN	NaN	NaN	NaN	NaN	NaN	19.2966	NaN	NaN	NaN	NaN	NaN	22.3116	22.3116	NaN	22.3116	NaN	NaN	NaN	NaN	NaN	NaN	NaN	NaN	NaN	NaN	NaN	NaN	NaN	NaN	NaN	NaN	NaN	NaN	NaN	NaN	NaN	NaN	NaN	NaN	NaN	NaN	NaN	NaN	NaN	NaN	NaN	_C(57.0215);_K(57.0215)
NaN	NaN	NaN	NaN	NaN	NaN	NaN	NaN	NaN	NaN	NaN	NaN	NaN	NaN	NaN	NaN	NaN	NaN	NaN	NaN	NaN	NaN	NaN	NaN	21.3308	22.2393	23.0165	22.5571	21.5967	22.6783	22.9227	22.0725	23.0583	22.9842	21.1872	21.4301	22.5598	23.386	23.1557	22.1222	22.726	22.8037	23.0342	22.9681	22.0523	23.0805	23.4141	22.6664	_M(15.9949)
20.9184	20.9184	NaN	NaN	20.9339	21.1245	20.9028	20.6779	21.1605	20.8779	20.6274	20.9578	NaN	NaN	NaN	NaN	NaN	NaN	NaN	NaN	NaN	NaN	NaN	NaN	NaN	NaN	NaN	NaN	NaN	NaN	NaN	NaN	NaN	NaN	NaN	NaN	NaN	NaN	NaN	NaN	NaN	NaN	NaN	NaN	NaN	NaN	NaN	NaN	_C(57.0215)
NaN	NaN	NaN	NaN	NaN	NaN	NaN	NaN	NaN	NaN	NaN	NaN	NaN	NaN	NaN	NaN	NaN	NaN	NaN	NaN	NaN	NaN	NaN	NaN	20.6032	NaN	21.6151	21.1961	21.3137	20.9784	21.0681	21.3853	NaN	NaN	NaN	NaN	22.93	23.478	23.3051	22.6698	23.2872	23.7807	22.953	21.9116	NaN	NaN	NaN	NaN
NaN	NaN	NaN	NaN	NaN	NaN	NaN	NaN	NaN	NaN	NaN	NaN	NaN	NaN	NaN	NaN	NaN	NaN	NaN	NaN	NaN	NaN	NaN	NaN	NaN	NaN	NaN	20.8729	NaN	NaN	NaN	NaN	NaN	NaN	NaN	NaN	NaN	NaN	NaN	NaN	NaN	NaN	NaN	NaN	NaN	NaN	NaN	19.0368
NaN	NaN	NaN	NaN	NaN	NaN	NaN	NaN	NaN	NaN	NaN	NaN	NaN	NaN	NaN	NaN	NaN	NaN	NaN	NaN	NaN	NaN	NaN	NaN	NaN	NaN	NaN	NaN	NaN	NaN	NaN	NaN	NaN	NaN	NaN	NaN	NaN	NaN	NaN	NaN	NaN	NaN	19.6481	NaN	NaN	NaN	NaN	NaN
NaN	NaN	NaN	NaN	NaN	NaN	NaN	NaN	NaN	NaN	NaN	NaN	NaN	NaN	NaN	NaN	NaN	NaN	NaN	NaN	NaN	NaN	NaN	NaN	NaN	NaN	19.6859	NaN	NaN	NaN	NaN	NaN	NaN	NaN	NaN	NaN	20.8582	NaN	20.8421	20.8502	20.4386	NaN	21.17	NaN	NaN	NaN	NaN	NaN
NaN	NaN	NaN	NaN	NaN	NaN	NaN	NaN	NaN	NaN	NaN	NaN	NaN	NaN	NaN	NaN	NaN	NaN	NaN	NaN	NaN	NaN	NaN	NaN	22.6728	23.0771	NaN	22.1089	22.767	NaN	22.572	22.6728	NaN	NaN	NaN	NaN	NaN	NaN	NaN	NaN	NaN	NaN	NaN	NaN	NaN	NaN	NaN	NaN
NaN	NaN	NaN	NaN	NaN	NaN	NaN	NaN	NaN	NaN	NaN	NaN	NaN	NaN	NaN	NaN	NaN	NaN	NaN	NaN	NaN	20.8878	20.882	20.8761	NaN	NaN	NaN	NaN	NaN	NaN	NaN	NaN	NaN	NaN	NaN	NaN	NaN	NaN	NaN	NaN	NaN	NaN	NaN	NaN	NaN	NaN	NaN	NaN	_K(145.0197)	+
NaN	NaN	NaN	NaN	NaN	NaN	NaN	NaN	NaN	NaN	NaN	NaN	NaN	NaN	NaN	NaN	NaN	NaN	NaN	NaN	NaN	NaN	NaN	NaN	22.532	22.532	NaN	NaN	22.6342	22.532	22.422	NaN	23.2012	22.6602	21.245	22.3913	NaN	NaN	NaN	NaN	NaN	NaN	NaN	NaN	NaN	NaN	NaN	NaN
NaN	NaN	NaN	NaN	NaN	NaN	NaN	NaN	NaN	NaN	NaN	NaN	NaN	NaN	NaN	NaN	NaN	NaN	NaN	NaN	NaN	NaN	NaN	NaN	NaN	NaN	NaN	NaN	NaN	NaN	NaN	NaN	NaN	NaN	NaN	NaN	22.0731	21.6315	20.9919	NaN	21.6281	21.7377	21.6348	21.5168	21.546	21.9631	21.7122	21.2001
NaN	NaN	NaN	NaN	NaN	NaN	NaN	NaN	NaN	NaN	NaN	NaN	NaN	NaN	NaN	NaN	NaN	NaN	NaN	NaN	NaN	20.3518	20.4266	20.4977	NaN	NaN	NaN	NaN	NaN	NaN	NaN	NaN	NaN	NaN	NaN	NaN	NaN	NaN	NaN	NaN	NaN	NaN	NaN	NaN	NaN	NaN	NaN	NaN	_K(145.0197)	+
NaN	NaN	NaN	NaN	NaN	NaN	NaN	NaN	NaN	NaN	NaN	NaN	NaN	NaN	NaN	NaN	NaN	NaN	NaN	NaN	NaN	NaN	NaN	NaN	23.5579	24.5866	25.538	25.0964	25.0408	24.8977	24.6622	24.8293	25.736	24.7718	22.3041	24.9504	25.5796	24.8831	24.5707	25.3949	25.0759	25.4831	25.2425	24.7472	23.6549	24.2805	25.8824	25.7047
NaN	NaN	NaN	NaN	NaN	NaN	NaN	NaN	NaN	NaN	NaN	NaN	NaN	NaN	NaN	NaN	NaN	NaN	NaN	NaN	NaN	NaN	NaN	NaN	NaN	NaN	NaN	NaN	NaN	NaN	NaN	NaN	19.9554	NaN	NaN	19.9554	NaN	NaN	NaN	NaN	NaN	NaN	NaN	NaN	19.5946	20.2741	21.1078	20.7663	_N(0.9840)
NaN	NaN	NaN	NaN	NaN	NaN	NaN	NaN	NaN	NaN	NaN	NaN	NaN	NaN	NaN	NaN	NaN	NaN	NaN	NaN	NaN	NaN	NaN	NaN	21.7154	21.7154	NaN	NaN	21.7154	NaN	NaN	21.7154	22.4402	21.8612	20.1901	21.5532	22.9036	22.9291	22.3769	22.3394	22.4626	22.6642	22.841	NaN	22.2588	22.7422	22.9803	22.5817
NaN	NaN	NaN	NaN	NaN	NaN	NaN	NaN	NaN	NaN	NaN	NaN	NaN	NaN	NaN	NaN	NaN	NaN	NaN	NaN	NaN	NaN	NaN	NaN	21.1874	22.3829	23.0751	22.4565	22.2573	NaN	22.5665	22.4202	22.4202	NaN	NaN	NaN	22.212	22.2844	21.8006	21.6982	22.1311	21.9521	21.9016	22.0866	NaN	NaN	22.0209	22.0209
NaN	NaN	NaN	NaN	NaN	NaN	NaN	NaN	NaN	NaN	NaN	NaN	NaN	NaN	NaN	NaN	NaN	21.3079	21.6924	21.9957	21.3274	21.3762	21.9834	21.9516	NaN	NaN	NaN	NaN	NaN	NaN	NaN	NaN	NaN	NaN	NaN	NaN	NaN	NaN	NaN	NaN	NaN	NaN	NaN	NaN	NaN	NaN	NaN	NaN	_K(145.0197)	+
NaN	NaN	NaN	NaN	NaN	NaN	NaN	NaN	NaN	NaN	NaN	NaN	NaN	NaN	NaN	24.2905	23.9969	NaN	24.5344	NaN	24.2989	NaN	24.2821	24.2905	NaN	NaN	NaN	NaN	NaN	NaN	NaN	NaN	NaN	NaN	NaN	NaN	NaN	NaN	NaN	NaN	NaN	NaN	NaN	NaN	NaN	NaN	NaN	NaN	_C(57.0215)
NaN	NaN	NaN	NaN	NaN	NaN	NaN	NaN	NaN	NaN	NaN	NaN	NaN	NaN	NaN	NaN	NaN	NaN	NaN	NaN	NaN	NaN	24.4236	24.4236	NaN	NaN	NaN	NaN	NaN	NaN	NaN	NaN	NaN	NaN	NaN	NaN	NaN	NaN	NaN	NaN	NaN	NaN	NaN	NaN	NaN	NaN	NaN	NaN	_C(57.0215)
NaN	NaN	NaN	NaN	19.263	NaN	NaN	NaN	19.263	19.263	NaN	NaN	20.0857	NaN	NaN	20.0857	20.3955	20.2703	19.6906	19.8739	20.061	20.1413	20.1099	20.0278	NaN	NaN	NaN	NaN	NaN	NaN	NaN	NaN	NaN	NaN	NaN	NaN	NaN	NaN	NaN	NaN	NaN	NaN	NaN	NaN	18.6944	18.6944	NaN	NaN
NaN	NaN	NaN	NaN	NaN	NaN	NaN	NaN	NaN	NaN	NaN	NaN	NaN	NaN	NaN	NaN	NaN	NaN	NaN	NaN	NaN	NaN	NaN	NaN	NaN	NaN	NaN	NaN	NaN	NaN	NaN	NaN	NaN	NaN	NaN	NaN	NaN	20.6422	NaN	NaN	NaN	NaN	NaN	NaN	NaN	NaN	NaN	NaN
NaN	NaN	NaN	NaN	NaN	NaN	NaN	NaN	NaN	NaN	NaN	NaN	NaN	NaN	NaN	NaN	NaN	NaN	NaN	NaN	NaN	NaN	NaN	NaN	21.596	22.4907	23.3726	22.9561	NaN	22.8275	22.7421	22.6513	NaN	NaN	NaN	NaN	NaN	NaN	NaN	NaN	NaN	NaN	NaN	22.9605	23.5041	23.1395	22.0778	22.7561
NaN	NaN	NaN	NaN	NaN	NaN	NaN	NaN	NaN	NaN	NaN	NaN	NaN	NaN	NaN	NaN	NaN	NaN	NaN	NaN	NaN	NaN	NaN	NaN	NaN	NaN	NaN	NaN	NaN	NaN	NaN	NaN	NaN	NaN	NaN	NaN	22.3635	NaN	NaN	NaN	NaN	NaN	NaN	NaN	NaN	NaN	NaN	NaN
NaN	NaN	NaN	NaN	NaN	NaN	NaN	NaN	NaN	NaN	NaN	NaN	NaN	NaN	NaN	NaN	NaN	NaN	NaN	NaN	NaN	NaN	NaN	NaN	NaN	NaN	NaN	NaN	NaN	NaN	NaN	NaN	NaN	NaN	NaN	NaN	23.5933	NaN	NaN	23.5933	NaN	NaN	NaN	23.5933	NaN	NaN	NaN	NaN
NaN	NaN	NaN	NaN	NaN	NaN	NaN	NaN	NaN	NaN	NaN	NaN	NaN	NaN	NaN	NaN	NaN	NaN	NaN	NaN	NaN	NaN	NaN	NaN	NaN	NaN	NaN	NaN	NaN	NaN	NaN	NaN	NaN	NaN	NaN	NaN	NaN	NaN	NaN	26.8321	26.8321	NaN	NaN	NaN	NaN	NaN	NaN	NaN
NaN	NaN	NaN	NaN	NaN	NaN	NaN	NaN	NaN	NaN	NaN	NaN	NaN	NaN	NaN	NaN	NaN	NaN	NaN	NaN	NaN	NaN	NaN	NaN	NaN	NaN	NaN	NaN	NaN	NaN	NaN	NaN	NaN	NaN	NaN	NaN	NaN	NaN	NaN	NaN	NaN	24.6216	NaN	NaN	NaN	NaN	24.6216	NaN
NaN	NaN	NaN	NaN	NaN	NaN	NaN	NaN	NaN	NaN	NaN	NaN	NaN	NaN	NaN	NaN	NaN	NaN	NaN	NaN	NaN	NaN	NaN	NaN	NaN	NaN	NaN	NaN	NaN	NaN	NaN	NaN	NaN	NaN	NaN	NaN	21.8805	21.7411	21.5867	NaN	NaN	NaN	NaN	NaN	NaN	NaN	NaN	NaN
20.1535	20.0787	20.7728	20.8194	20.3515	20.7405	20.6275	20.2017	19.5995	20.0479	21.0449	20.8375	20.4116	20.7058	20.6705	20.3682	20.8877	20.7035	20.0997	20.371	20.218	20.8013	20.8144	20.2377	NaN	NaN	NaN	NaN	NaN	NaN	NaN	NaN	NaN	21.0255	20.1119	17.0081	NaN	NaN	NaN	NaN	NaN	NaN	NaN	NaN	NaN	NaN	NaN	NaN	_C(57.0215)
20.6165	20.3466	NaN	20.8438	20.5387	19.8707	20.6904	21.1058	NaN	NaN	NaN	NaN	21.4201	21.9825	21.9322	21.3452	21.7654	21.7224	21.629	21.6747	NaN	NaN	NaN	NaN	NaN	NaN	NaN	NaN	NaN	NaN	NaN	NaN	NaN	NaN	NaN	NaN	NaN	NaN	NaN	NaN	NaN	NaN	NaN	NaN	NaN	NaN	NaN	NaN	_C(57.0215)
NaN	NaN	NaN	NaN	NaN	NaN	NaN	NaN	NaN	NaN	NaN	NaN	NaN	NaN	21.6731	21.6731	NaN	NaN	21.6731	21.6731	21.6241	21.6095	21.7205	21.734	NaN	NaN	NaN	NaN	NaN	NaN	NaN	NaN	NaN	NaN	NaN	NaN	NaN	NaN	NaN	NaN	NaN	NaN	NaN	NaN	NaN	NaN	NaN	NaN	_K(145.0197)	+
NaN	NaN	NaN	NaN	NaN	NaN	NaN	NaN	NaN	NaN	NaN	NaN	NaN	NaN	NaN	NaN	NaN	NaN	NaN	NaN	NaN	NaN	NaN	NaN	NaN	22.9443	23.1073	23.2538	NaN	22.9095	23.1073	23.2813	23.1073	23.2844	NaN	22.9055	23.3872	23.1171	22.7845	NaN	23.0392	23.1334	23.1909	23.1006	23.1852	23.4895	23.0456	22.6138
NaN	NaN	NaN	NaN	NaN	NaN	NaN	NaN	NaN	NaN	NaN	NaN	NaN	NaN	NaN	NaN	NaN	NaN	NaN	NaN	NaN	NaN	NaN	NaN	20.8559	21.6982	22.4514	22.0123	22.2861	22.1003	21.2642	21.5807	22.3188	22.5989	21.1954	20.288	22.7337	23.0881	22.9219	22.5177	22.5348	22.8579	23.0765	22.8033	22.5878	22.9249	23.0389	22.7304
NaN	NaN	NaN	NaN	NaN	NaN	NaN	NaN	NaN	NaN	NaN	NaN	21.954	21.954	NaN	NaN	NaN	NaN	NaN	NaN	NaN	21.954	NaN	NaN	NaN	NaN	NaN	NaN	NaN	NaN	NaN	NaN	NaN	NaN	NaN	NaN	NaN	NaN	NaN	NaN	NaN	NaN	NaN	NaN	NaN	NaN	NaN	NaN	_K(145.0197)	+
NaN	NaN	NaN	NaN	NaN	NaN	NaN	NaN	NaN	NaN	NaN	NaN	NaN	NaN	NaN	NaN	NaN	NaN	NaN	NaN	NaN	NaN	NaN	NaN	NaN	NaN	22.054	NaN	NaN	NaN	NaN	NaN	NaN	NaN	NaN	NaN	24.1556	NaN	24.0571	24.1072	24.0802	24.2819	24.1337	23.9084	NaN	NaN	NaN	NaN
NaN	NaN	NaN	NaN	NaN	NaN	NaN	NaN	NaN	NaN	NaN	NaN	NaN	NaN	NaN	NaN	NaN	NaN	NaN	NaN	NaN	NaN	NaN	NaN	20.1558	20.8139	21.5875	21.2397	21.1844	21.0087	20.885	21.0754	21.0424	20.9923	NaN	21.0909	NaN	21.7676	21.5245	21.2319	21.4655	NaN	21.5811	21.5245	20.8797	21.2259	21.9685	21.7717
NaN	NaN	NaN	NaN	NaN	NaN	NaN	NaN	NaN	NaN	NaN	NaN	NaN	NaN	NaN	NaN	NaN	NaN	NaN	NaN	NaN	NaN	NaN	NaN	21.0217	21.6461	22.0805	NaN	NaN	NaN	NaN	21.6461	NaN	NaN	NaN	NaN	NaN	22.2306	NaN	NaN	NaN	21.8917	NaN	22.5049	NaN	NaN	NaN	NaN
NaN	NaN	NaN	NaN	NaN	NaN	NaN	NaN	NaN	NaN	NaN	NaN	NaN	NaN	NaN	NaN	NaN	NaN	NaN	NaN	NaN	NaN	NaN	NaN	21.3875	22.3754	22.7423	22.0423	22.1086	22.1663	22.3205	22.2688	22.2185	22.2641	NaN	22.1713	NaN	NaN	NaN	NaN	NaN	NaN	NaN	NaN	19.3076	NaN	19.2813	19.2945
NaN	NaN	NaN	NaN	NaN	NaN	NaN	NaN	NaN	NaN	NaN	NaN	NaN	NaN	NaN	NaN	NaN	NaN	NaN	NaN	NaN	NaN	NaN	NaN	NaN	NaN	NaN	NaN	NaN	NaN	NaN	NaN	NaN	NaN	NaN	NaN	NaN	NaN	NaN	NaN	NaN	NaN	22.8405	NaN	NaN	NaN	NaN	NaN
NaN	NaN	NaN	NaN	NaN	NaN	NaN	NaN	NaN	NaN	NaN	NaN	NaN	NaN	NaN	NaN	NaN	NaN	NaN	NaN	20.9238	20.9238	NaN	NaN	NaN	NaN	NaN	NaN	NaN	NaN	NaN	NaN	NaN	NaN	NaN	NaN	NaN	NaN	NaN	NaN	NaN	NaN	NaN	NaN	NaN	NaN	NaN	NaN	_K(145.0197)	+
NaN	NaN	NaN	NaN	NaN	NaN	NaN	NaN	NaN	NaN	NaN	NaN	NaN	NaN	NaN	NaN	NaN	NaN	NaN	NaN	NaN	NaN	NaN	NaN	NaN	NaN	NaN	NaN	NaN	NaN	NaN	NaN	NaN	NaN	NaN	NaN	21.9494	NaN	NaN	NaN	NaN	NaN	NaN	NaN	NaN	NaN	NaN	NaN	_C(57.0215)
NaN	NaN	NaN	NaN	NaN	NaN	NaN	NaN	NaN	NaN	NaN	NaN	23.6563	NaN	NaN	23.6563	23.7974	23.3862	23.4998	23.8836	NaN	NaN	NaN	NaN	NaN	NaN	NaN	NaN	NaN	NaN	NaN	NaN	NaN	NaN	NaN	NaN	NaN	NaN	23.1946	NaN	22.4728	22.8694	23.6735	23.4599	NaN	NaN	NaN	NaN	_C(57.0215)
NaN	NaN	NaN	NaN	NaN	NaN	NaN	NaN	NaN	NaN	NaN	NaN	NaN	NaN	NaN	NaN	NaN	NaN	NaN	NaN	20.2879	20.998	21.2311	20.6517	NaN	NaN	NaN	NaN	NaN	NaN	NaN	NaN	NaN	NaN	NaN	NaN	NaN	NaN	NaN	NaN	NaN	NaN	NaN	NaN	NaN	NaN	NaN	NaN	_C(57.0215);_K(145.0197)	+
NaN	NaN	NaN	NaN	NaN	NaN	NaN	NaN	NaN	NaN	NaN	NaN	NaN	NaN	NaN	NaN	NaN	NaN	NaN	NaN	NaN	NaN	NaN	NaN	20.8642	NaN	NaN	NaN	NaN	NaN	NaN	NaN	NaN	20.8642	NaN	NaN	NaN	NaN	NaN	NaN	NaN	NaN	NaN	NaN	20.0404	NaN	20.2636	20.1563
NaN	NaN	NaN	NaN	NaN	NaN	NaN	NaN	NaN	NaN	NaN	NaN	NaN	NaN	NaN	NaN	NaN	NaN	NaN	NaN	NaN	NaN	NaN	NaN	NaN	NaN	NaN	NaN	21.7312	NaN	NaN	NaN	NaN	NaN	NaN	NaN	NaN	NaN	NaN	NaN	NaN	NaN	NaN	NaN	19.3964	NaN	NaN	19.3964	_K(145.0197);_M(15.9949)	+
NaN	NaN	NaN	NaN	NaN	NaN	NaN	NaN	NaN	NaN	NaN	NaN	NaN	NaN	NaN	NaN	NaN	NaN	NaN	NaN	NaN	NaN	NaN	NaN	22.1744	22.1744	NaN	NaN	NaN	NaN	NaN	NaN	NaN	22.0992	NaN	22.2459	NaN	NaN	NaN	NaN	NaN	NaN	NaN	NaN	NaN	NaN	NaN	NaN
NaN	NaN	NaN	NaN	NaN	NaN	NaN	NaN	NaN	NaN	NaN	NaN	NaN	NaN	NaN	NaN	NaN	NaN	NaN	NaN	NaN	NaN	NaN	NaN	25.5011	26.2489	27.3918	27.0999	26.8011	26.926	26.6684	26.5177	27.3038	26.4604	25.7873	26.9677	27.2996	26.3924	26.948	27.6221	27.0472	27.3375	27.2168	26.8981	26.6693	27.3846	27.4857	26.8317
NaN	NaN	NaN	NaN	NaN	NaN	NaN	NaN	NaN	NaN	NaN	NaN	NaN	NaN	NaN	NaN	NaN	NaN	NaN	NaN	NaN	NaN	NaN	NaN	22.7231	22.4167	23.6042	23.7468	22.8251	23.4347	23.5456	22.9911	23.7809	23.2909	22.3273	23.1662	23.5045	22.3398	24.2689	24.6761	23.6437	23.9307	24.1802	23.9427	23.0399	24.0318	24.4856	23.8349
NaN	NaN	NaN	NaN	NaN	NaN	NaN	NaN	NaN	NaN	NaN	NaN	NaN	NaN	NaN	NaN	NaN	NaN	NaN	NaN	NaN	NaN	NaN	NaN	23.0874	23.5627	23.9978	23.6621	23.6483	23.3784	23.5773	23.8151	24.4131	23.5801	21.6645	23.6456	26.0494	25.7799	25.795	26.062	25.9881	25.8622	25.8649	25.9905	25.8247	25.4322	26.024	26.296
21.2515	NaN	NaN	NaN	NaN	NaN	NaN	NaN	NaN	NaN	NaN	NaN	NaN	NaN	NaN	NaN	NaN	NaN	NaN	NaN	NaN	NaN	NaN	NaN	NaN	22.3332	NaN	21.4913	21.6977	21.9188	22.2038	22.0249	NaN	NaN	NaN	NaN	23.6664	23.59	23.6138	23.6891	22.8583	23.6972	24.1447	23.5813	23.1679	23.6212	23.9957	23.6593
NaN	NaN	NaN	NaN	NaN	NaN	NaN	NaN	NaN	NaN	NaN	NaN	NaN	NaN	NaN	NaN	NaN	NaN	NaN	NaN	NaN	NaN	NaN	NaN	NaN	NaN	NaN	NaN	NaN	NaN	NaN	NaN	NaN	NaN	NaN	NaN	NaN	21.3372	21.8725	22.262	21.4633	21.6782	22.1909	22.0437	22.132	21.9797	21.5559	21.7566	_K(145.0197)	+
NaN	NaN	NaN	NaN	NaN	NaN	NaN	NaN	NaN	NaN	NaN	NaN	NaN	NaN	NaN	NaN	NaN	NaN	22.2757	NaN	NaN	NaN	NaN	NaN	NaN	NaN	NaN	NaN	NaN	NaN	NaN	NaN	NaN	NaN	NaN	NaN	NaN	NaN	NaN	NaN	NaN	NaN	NaN	NaN	NaN	NaN	NaN	NaN	_K(145.0197);_K(57.0215)	+
NaN	NaN	NaN	NaN	NaN	NaN	NaN	NaN	NaN	NaN	NaN	NaN	NaN	NaN	NaN	NaN	NaN	NaN	NaN	NaN	NaN	NaN	NaN	NaN	NaN	NaN	NaN	NaN	NaN	NaN	NaN	NaN	21.1826	21.512	NaN	20.7551	NaN	NaN	NaN	NaN	NaN	NaN	NaN	NaN	22.5785	22.7409	23.0257	22.8938	_M(15.9949)
NaN	NaN	NaN	NaN	NaN	NaN	NaN	NaN	NaN	NaN	NaN	NaN	NaN	NaN	NaN	NaN	NaN	NaN	NaN	NaN	NaN	NaN	NaN	NaN	NaN	NaN	NaN	NaN	NaN	NaN	NaN	NaN	NaN	NaN	NaN	NaN	NaN	23.0359	22.5125	21.6829	22.2724	NaN	22.7183	22.5125	22.1611	22.261	22.7949	22.7266	_M(15.9949)
NaN	NaN	NaN	NaN	NaN	NaN	NaN	NaN	NaN	NaN	NaN	NaN	NaN	NaN	NaN	NaN	NaN	NaN	NaN	NaN	NaN	NaN	NaN	NaN	NaN	NaN	NaN	NaN	NaN	NaN	NaN	NaN	NaN	NaN	NaN	NaN	NaN	21.0445	21.0445	NaN	21.4946	20.8728	20.3866	21.1979	NaN	21.2023	21.0445	20.8673	_K(145.0197);_M(15.9949)	+
NaN	NaN	NaN	NaN	NaN	NaN	NaN	NaN	NaN	NaN	NaN	NaN	NaN	NaN	NaN	NaN	NaN	NaN	NaN	NaN	NaN	NaN	NaN	NaN	NaN	NaN	NaN	NaN	NaN	NaN	NaN	NaN	NaN	NaN	NaN	NaN	NaN	NaN	NaN	NaN	NaN	NaN	NaN	NaN	NaN	NaN	20.0544	NaN
NaN	NaN	NaN	NaN	NaN	NaN	NaN	NaN	NaN	NaN	NaN	NaN	22.4937	22.3414	22.3525	22.5037	22.5948	21.9099	22.2321	22.8035	22.4215	22.4154	22.4282	22.4342	NaN	NaN	NaN	NaN	NaN	NaN	NaN	NaN	NaN	NaN	NaN	NaN	NaN	NaN	NaN	NaN	NaN	NaN	NaN	NaN	NaN	NaN	NaN	NaN	_K(145.0197)	+
NaN	NaN	NaN	NaN	NaN	NaN	NaN	NaN	NaN	NaN	NaN	NaN	NaN	NaN	NaN	NaN	NaN	NaN	NaN	NaN	NaN	NaN	NaN	NaN	NaN	NaN	NaN	NaN	NaN	NaN	NaN	NaN	NaN	NaN	NaN	NaN	24.38	NaN	NaN	NaN	NaN	NaN	NaN	NaN	NaN	NaN	NaN	NaN
21.6589	NaN	NaN	NaN	NaN	NaN	NaN	NaN	NaN	NaN	NaN	NaN	NaN	NaN	NaN	NaN	NaN	NaN	NaN	NaN	NaN	NaN	NaN	NaN	20.9416	21.3499	22.4801	22.3077	21.7779	21.8052	22.0252	22.0019	NaN	22.5141	21.9069	20.838	21.9792	22.3613	22.4264	22.0635	22.3664	22.1892	22.0572	22.2503	22.2553	21.9323	22.1839	22.4599
NaN	NaN	NaN	NaN	NaN	NaN	NaN	NaN	NaN	NaN	NaN	NaN	NaN	NaN	NaN	NaN	NaN	NaN	NaN	NaN	NaN	NaN	NaN	NaN	23.3306	23.8403	24.3597	24.0239	24.1262	23.81	23.7146	24.0501	24.6338	24.1313	22.5271	23.7077	22.7999	22.838	22.553	22.5064	22.9302	22.7586	22.3812	22.6005	22.6817	22.6817	NaN	NaN
NaN	NaN	NaN	NaN	NaN	NaN	NaN	NaN	NaN	NaN	NaN	NaN	NaN	NaN	NaN	NaN	NaN	NaN	NaN	NaN	NaN	NaN	NaN	NaN	NaN	NaN	NaN	NaN	NaN	NaN	NaN	NaN	NaN	NaN	NaN	NaN	21.4525	NaN	21.7225	NaN	NaN	NaN	NaN	21.5938	21.9182	21.4909	21.1747	21.6899
NaN	NaN	NaN	NaN	NaN	NaN	NaN	NaN	NaN	NaN	NaN	NaN	NaN	NaN	NaN	NaN	NaN	NaN	NaN	NaN	NaN	NaN	NaN	NaN	NaN	NaN	21.8549	NaN	NaN	21.8549	NaN	NaN	NaN	21.8549	NaN	NaN	NaN	NaN	22.9207	22.9207	22.768	23.2503	23.0589	22.493	23.3371	23.1422	22.3332	22.6591
NaN	NaN	NaN	NaN	NaN	NaN	NaN	NaN	NaN	NaN	NaN	NaN	21.9143	NaN	NaN	NaN	NaN	NaN	NaN	NaN	21.7638	21.8184	22.0506	22.0043	NaN	NaN	NaN	NaN	NaN	NaN	NaN	NaN	NaN	NaN	NaN	NaN	NaN	NaN	NaN	NaN	NaN	NaN	NaN	NaN	18.5044	NaN	19.3367	18.9798	_K(145.0197)	+
NaN	NaN	NaN	NaN	NaN	NaN	NaN	NaN	NaN	NaN	NaN	NaN	NaN	NaN	NaN	NaN	NaN	NaN	NaN	NaN	22.616	21.2923	NaN	23.2945	23.3896	23.7685	25.1395	25.0046	23.9768	24.4233	24.9061	24.6013	24.515	24.515	NaN	NaN	27.4664	27.13	26.3671	26.8988	26.8059	27.2845	27.2046	26.6934	26.7961	27.1285	27.2121	26.9006
NaN	NaN	NaN	NaN	NaN	NaN	NaN	NaN	NaN	NaN	NaN	NaN	NaN	NaN	NaN	NaN	NaN	NaN	NaN	NaN	NaN	NaN	NaN	NaN	NaN	NaN	21.497	NaN	NaN	NaN	NaN	NaN	NaN	21.715	NaN	21.2403	NaN	NaN	21.4926	21.4926	21.4926	NaN	NaN	NaN	NaN	NaN	NaN	NaN
21.6031	20.6509	20.7012	21.6293	21.1317	21.5309	21.306	20.827	20.8175	21.4068	21.5368	21.0088	NaN	NaN	NaN	NaN	NaN	NaN	NaN	NaN	NaN	NaN	NaN	NaN	NaN	NaN	NaN	NaN	NaN	NaN	NaN	NaN	NaN	NaN	NaN	NaN	NaN	NaN	NaN	NaN	NaN	NaN	NaN	NaN	NaN	NaN	NaN	NaN	_K(145.0197)	+
NaN	NaN	NaN	NaN	NaN	NaN	NaN	NaN	NaN	NaN	NaN	NaN	NaN	NaN	NaN	NaN	NaN	NaN	NaN	NaN	20.4789	20.7175	20.5818	20.3174	NaN	NaN	NaN	NaN	NaN	NaN	NaN	NaN	NaN	NaN	NaN	NaN	NaN	NaN	NaN	NaN	NaN	NaN	NaN	NaN	NaN	NaN	NaN	NaN	_K(145.0197)	+
NaN	NaN	NaN	NaN	NaN	NaN	NaN	NaN	NaN	NaN	NaN	NaN	NaN	NaN	NaN	NaN	NaN	NaN	NaN	NaN	NaN	NaN	NaN	NaN	25.8824	26.7906	27.9012	27.5495	26.9243	26.9403	27.4643	27.4531	27.8804	27.4136	25.9636	26.9949	27.5458	27.6174	27.0578	26.951	27.3803	27.5692	27.262	27.0243	27.1206	27.386	27.4993	27.2557
NaN	NaN	NaN	NaN	NaN	NaN	NaN	NaN	NaN	NaN	NaN	NaN	NaN	NaN	NaN	NaN	NaN	NaN	NaN	NaN	NaN	NaN	NaN	NaN	21.5801	22.4104	22.8829	22.3363	22.2973	22.5188	22.4465	22.2126	23.1096	22.5191	20.7946	22.2122	22.0571	21.8558	21.6218	NaN	NaN	NaN	NaN	21.8558	NaN	21.6835	NaN	22.0097
NaN	NaN	NaN	NaN	NaN	NaN	NaN	NaN	NaN	NaN	NaN	NaN	NaN	NaN	NaN	NaN	NaN	NaN	NaN	NaN	NaN	NaN	NaN	NaN	NaN	NaN	NaN	NaN	NaN	NaN	NaN	NaN	NaN	NaN	NaN	NaN	NaN	NaN	20.0714	NaN	NaN	NaN	NaN	NaN	NaN	NaN	NaN	NaN
NaN	NaN	NaN	NaN	NaN	NaN	19.7908	NaN	NaN	NaN	NaN	NaN	NaN	NaN	NaN	NaN	NaN	NaN	NaN	NaN	NaN	NaN	NaN	NaN	NaN	NaN	NaN	NaN	NaN	NaN	NaN	NaN	NaN	NaN	NaN	NaN	NaN	NaN	NaN	NaN	NaN	NaN	NaN	NaN	NaN	NaN	NaN	NaN	_C(57.0215);_K(145.0197);_N(0.9840)	+
22.3291	22.7099	22.8935	22.5638	22.8267	22.3557	22.4225	22.8752	22.7152	23.0229	22.5579	22.1136	NaN	NaN	NaN	NaN	NaN	NaN	NaN	NaN	21.2114	21.2114	NaN	NaN	NaN	NaN	NaN	NaN	NaN	NaN	NaN	NaN	NaN	NaN	NaN	NaN	NaN	NaN	NaN	NaN	NaN	NaN	NaN	NaN	NaN	NaN	NaN	NaN	_C(57.0215);_K(145.0197);_N(0.9840)	+
NaN	NaN	NaN	NaN	NaN	NaN	NaN	NaN	NaN	NaN	NaN	NaN	NaN	NaN	NaN	NaN	NaN	NaN	NaN	NaN	NaN	NaN	NaN	NaN	NaN	NaN	NaN	NaN	NaN	NaN	NaN	NaN	NaN	NaN	NaN	NaN	NaN	NaN	NaN	NaN	NaN	NaN	NaN	NaN	19.3989	19.3507	19.1758	19.2301
NaN	NaN	NaN	NaN	NaN	NaN	NaN	NaN	NaN	NaN	NaN	NaN	NaN	NaN	NaN	NaN	NaN	NaN	NaN	NaN	NaN	NaN	NaN	NaN	NaN	NaN	NaN	NaN	NaN	NaN	NaN	NaN	NaN	NaN	NaN	NaN	NaN	NaN	NaN	NaN	NaN	NaN	NaN	NaN	19.3464	19.3464	NaN	NaN
NaN	NaN	NaN	NaN	NaN	NaN	NaN	NaN	NaN	NaN	NaN	NaN	NaN	NaN	NaN	NaN	NaN	NaN	NaN	NaN	NaN	NaN	NaN	NaN	NaN	NaN	NaN	NaN	NaN	NaN	NaN	NaN	19.0764	NaN	NaN	NaN	NaN	NaN	NaN	NaN	NaN	NaN	NaN	NaN	20.2941	NaN	20.7188	20.522
NaN	NaN	NaN	NaN	NaN	NaN	NaN	NaN	NaN	NaN	NaN	NaN	NaN	NaN	NaN	NaN	NaN	NaN	NaN	NaN	NaN	NaN	19.83	NaN	23.2148	24.4038	25.0529	24.4135	24.3767	24.2028	24.44	24.5889	25.1188	24.673	22.951	24.0849	25.2227	25.2637	24.6984	24.6373	25.0942	25.0509	24.8651	24.9143	24.478	24.6622	25.3582	25.2473
NaN	NaN	NaN	NaN	NaN	NaN	NaN	NaN	NaN	NaN	NaN	NaN	NaN	NaN	NaN	NaN	NaN	NaN	NaN	NaN	NaN	NaN	NaN	NaN	NaN	21.4764	21.3413	21.1922	21.3359	21.3413	21.3467	NaN	21.3413	NaN	NaN	NaN	21.5957	22.1117	22.0084	21.4454	21.5301	NaN	22.0557	21.8167	NaN	21.8167	21.8167	NaN
NaN	NaN	NaN	NaN	NaN	NaN	NaN	NaN	NaN	NaN	NaN	NaN	NaN	NaN	NaN	NaN	NaN	NaN	NaN	NaN	NaN	NaN	NaN	NaN	NaN	NaN	NaN	NaN	NaN	21.2174	NaN	NaN	NaN	NaN	NaN	NaN	22.5777	22.5777	NaN	NaN	NaN	NaN	22.5777	22.5777	NaN	NaN	NaN	NaN
NaN	NaN	NaN	NaN	NaN	NaN	NaN	NaN	NaN	NaN	NaN	NaN	NaN	NaN	NaN	NaN	NaN	20.5471	NaN	NaN	NaN	NaN	NaN	NaN	NaN	NaN	NaN	NaN	NaN	NaN	NaN	NaN	NaN	NaN	NaN	NaN	NaN	NaN	NaN	NaN	NaN	NaN	NaN	NaN	NaN	NaN	NaN	NaN	_K(145.0197)	+
NaN	NaN	NaN	NaN	NaN	NaN	NaN	NaN	NaN	NaN	NaN	NaN	NaN	NaN	NaN	NaN	NaN	NaN	NaN	NaN	NaN	NaN	NaN	NaN	NaN	NaN	NaN	NaN	NaN	NaN	NaN	NaN	NaN	NaN	NaN	NaN	21.5957	NaN	NaN	21.5957	21.9818	NaN	21.0669	21.5957	NaN	NaN	NaN	NaN	_C(57.0215)
NaN	NaN	NaN	NaN	NaN	NaN	NaN	NaN	NaN	NaN	NaN	NaN	NaN	NaN	NaN	NaN	NaN	NaN	NaN	NaN	NaN	NaN	NaN	NaN	NaN	NaN	20.3882	20.3882	NaN	NaN	NaN	NaN	NaN	NaN	NaN	NaN	NaN	NaN	NaN	NaN	NaN	NaN	NaN	NaN	NaN	NaN	NaN	NaN
24.0926	24.2702	25.0159	24.9126	24.3638	24.8362	24.8493	24.382	24.2121	24.2775	24.9487	24.908	23.7783	23.5015	23.1291	23.4782	23.4853	23.9095	23.4945	22.8958	23.3752	23.6574	23.5961	23.3004	23.6508	24.3254	25.4911	25.2284	24.7683	25.0196	24.9205	24.6495	24.8464	NaN	NaN	NaN	24.1281	23.9714	23.7169	23.9019	23.9026	23.9394	23.9708	23.9348	NaN	NaN	NaN	NaN	_C(57.0215)
NaN	NaN	NaN	NaN	NaN	NaN	NaN	NaN	20.7628	NaN	NaN	NaN	NaN	NaN	NaN	NaN	NaN	NaN	NaN	NaN	NaN	NaN	NaN	NaN	NaN	NaN	NaN	NaN	NaN	NaN	NaN	NaN	NaN	NaN	NaN	NaN	NaN	NaN	NaN	NaN	NaN	NaN	NaN	NaN	NaN	NaN	NaN	NaN	_C(57.0215);_K(145.0197);_N(0.9840)	+
NaN	22.3444	NaN	NaN	NaN	NaN	22.3444	NaN	NaN	NaN	NaN	NaN	NaN	NaN	NaN	NaN	NaN	NaN	NaN	NaN	NaN	NaN	NaN	NaN	NaN	NaN	NaN	NaN	NaN	NaN	NaN	NaN	NaN	NaN	NaN	NaN	NaN	NaN	NaN	NaN	NaN	NaN	NaN	NaN	NaN	NaN	NaN	NaN	_C(57.0215);_K(145.0197);_K(57.0215)	+
24.4969	24.4969	NaN	NaN	24.5573	24.5991	24.4339	24.387	24.2438	24.6267	24.7122	24.3543	NaN	NaN	23.8398	NaN	23.8398	23.9258	NaN	23.7484	23.641	23.5642	24.0146	24.0712	23.2645	NaN	NaN	NaN	NaN	NaN	NaN	NaN	NaN	NaN	NaN	NaN	NaN	NaN	NaN	NaN	NaN	NaN	NaN	NaN	NaN	NaN	NaN	NaN	_C(57.0215);_K(145.0197);_N(0.9840)	+
22.7567	23.6985	23.4848	22.3136	23.5579	23.0202	22.6268	23.2988	NaN	NaN	NaN	NaN	22.3241	NaN	NaN	NaN	22.3241	22.3241	NaN	NaN	NaN	NaN	NaN	NaN	NaN	NaN	NaN	NaN	NaN	NaN	NaN	NaN	NaN	NaN	NaN	NaN	NaN	NaN	NaN	NaN	NaN	NaN	NaN	NaN	NaN	NaN	NaN	NaN	_C(57.0215);_K(145.0197);_K(57.0215);_N(0.9840)	+
20.8668	21.6155	22.1059	NaN	21.5316	20.4582	21.6947	22.2493	NaN	NaN	NaN	NaN	NaN	NaN	NaN	NaN	NaN	NaN	NaN	NaN	NaN	NaN	NaN	NaN	NaN	NaN	NaN	NaN	NaN	NaN	NaN	NaN	NaN	NaN	NaN	NaN	NaN	NaN	NaN	NaN	NaN	NaN	NaN	NaN	NaN	NaN	NaN	NaN	_C(57.0215);_K(57.0215)
NaN	NaN	22.1965	NaN	NaN	22.1965	NaN	NaN	NaN	NaN	NaN	NaN	NaN	NaN	NaN	NaN	NaN	NaN	NaN	NaN	NaN	NaN	NaN	NaN	NaN	NaN	NaN	NaN	NaN	NaN	NaN	NaN	NaN	NaN	NaN	NaN	NaN	NaN	NaN	NaN	NaN	NaN	NaN	NaN	NaN	NaN	NaN	NaN	_C(57.0215);_K(145.0197);_K(57.0215);_N(0.9840)	+
NaN	NaN	NaN	NaN	NaN	NaN	NaN	NaN	NaN	NaN	NaN	NaN	NaN	NaN	NaN	NaN	NaN	NaN	NaN	NaN	NaN	NaN	NaN	NaN	NaN	NaN	NaN	NaN	NaN	NaN	NaN	NaN	NaN	NaN	NaN	NaN	22.0548	21.8699	22.0108	22.1794	21.7154	21.8158	22.2931	22.2217	22.3891	22.3192	21.559	21.6756
NaN	NaN	NaN	NaN	NaN	NaN	NaN	NaN	NaN	NaN	NaN	NaN	NaN	NaN	NaN	NaN	NaN	NaN	NaN	NaN	NaN	NaN	NaN	NaN	NaN	NaN	NaN	NaN	NaN	NaN	NaN	NaN	NaN	NaN	NaN	NaN	NaN	NaN	NaN	NaN	NaN	NaN	NaN	NaN	NaN	20.4272	20.4272	NaN	_M(15.9949)
NaN	NaN	NaN	NaN	NaN	NaN	NaN	NaN	NaN	NaN	NaN	NaN	NaN	NaN	NaN	NaN	NaN	NaN	NaN	NaN	NaN	NaN	NaN	NaN	20.9301	23.3562	24.1755	23.2832	23.4249	22.9118	23.2072	23.6381	NaN	NaN	NaN	NaN	23.186	21.7836	22.2342	23.3734	23.0827	22.562	22.4152	22.982	NaN	NaN	NaN	NaN
NaN	NaN	NaN	NaN	NaN	NaN	NaN	NaN	NaN	NaN	NaN	NaN	NaN	NaN	NaN	NaN	NaN	NaN	NaN	NaN	NaN	NaN	NaN	NaN	NaN	NaN	NaN	NaN	NaN	NaN	20.6778	NaN	NaN	NaN	NaN	NaN	NaN	NaN	NaN	20.2939	NaN	NaN	NaN	NaN	NaN	NaN	NaN	NaN	_K(57.0215)
NaN	NaN	NaN	NaN	NaN	NaN	NaN	NaN	NaN	NaN	NaN	NaN	NaN	NaN	NaN	NaN	NaN	NaN	NaN	NaN	NaN	NaN	NaN	NaN	NaN	22.2295	21.944	21.5877	21.4754	21.9123	22.2971	21.975	NaN	NaN	NaN	NaN	21.5307	21.6534	21.3317	21.1767	21.6219	21.1819	21.2194	21.6497	NaN	NaN	NaN	NaN	_M(15.9949)
NaN	NaN	NaN	NaN	NaN	NaN	NaN	NaN	NaN	NaN	NaN	NaN	NaN	NaN	NaN	NaN	NaN	NaN	NaN	NaN	NaN	NaN	NaN	NaN	21.6227	22.4431	22.8959	22.346	21.6401	22.4417	22.8886	22.3475	NaN	NaN	NaN	NaN	22.3459	22.2869	21.4494	21.5532	22.2354	21.8375	21.635	22.0843	NaN	NaN	NaN	NaN	_M(15.9949)
NaN	NaN	NaN	NaN	NaN	NaN	NaN	NaN	NaN	NaN	NaN	NaN	NaN	NaN	NaN	NaN	NaN	NaN	NaN	NaN	NaN	NaN	NaN	NaN	NaN	NaN	21.315	21.315	20.4994	21.6651	21.8328	20.8517	NaN	NaN	NaN	NaN	21.0068	21.0068	NaN	NaN	21.5427	21.0068	20.1448	NaN	NaN	NaN	NaN	NaN	_M(15.9949)
NaN	NaN	NaN	NaN	NaN	NaN	NaN	NaN	NaN	NaN	NaN	NaN	NaN	NaN	NaN	NaN	NaN	NaN	NaN	NaN	NaN	NaN	NaN	NaN	NaN	NaN	NaN	NaN	NaN	NaN	NaN	NaN	NaN	NaN	NaN	NaN	22.0559	21.3804	22.4346	22.7992	22.2576	NaN	NaN	NaN	NaN	NaN	NaN	NaN
NaN	NaN	NaN	NaN	NaN	NaN	NaN	NaN	NaN	NaN	NaN	NaN	NaN	NaN	NaN	NaN	NaN	NaN	NaN	NaN	NaN	NaN	NaN	NaN	22.4895	22.2488	NaN	22.6957	22.1984	22.4475	22.7316	22.5303	23.3182	NaN	20.3301	22.4895	NaN	NaN	NaN	21.3287	21.3287	NaN	NaN	NaN	21.6093	20.9029	20.98	21.657
NaN	NaN	NaN	NaN	NaN	NaN	NaN	NaN	NaN	NaN	NaN	NaN	NaN	NaN	NaN	NaN	NaN	NaN	NaN	NaN	NaN	NaN	NaN	NaN	NaN	NaN	NaN	NaN	20.912	NaN	20.7985	20.8564	NaN	NaN	NaN	NaN	21.8883	21.9278	21.3821	21.3239	21.5675	21.6946	21.7418	21.6189	NaN	21.7434	NaN	21.5657
NaN	NaN	NaN	NaN	NaN	NaN	NaN	NaN	NaN	NaN	NaN	NaN	NaN	NaN	NaN	NaN	NaN	NaN	NaN	NaN	NaN	NaN	NaN	NaN	NaN	NaN	NaN	NaN	NaN	NaN	NaN	NaN	NaN	NaN	NaN	NaN	NaN	NaN	NaN	NaN	NaN	NaN	NaN	NaN	18.8065	NaN	NaN	NaN	_C(57.0215)
NaN	NaN	NaN	NaN	NaN	NaN	NaN	NaN	NaN	NaN	NaN	NaN	NaN	NaN	NaN	NaN	NaN	NaN	NaN	NaN	NaN	NaN	NaN	NaN	NaN	NaN	NaN	NaN	NaN	NaN	NaN	NaN	NaN	NaN	NaN	NaN	NaN	NaN	NaN	NaN	NaN	NaN	NaN	NaN	NaN	NaN	18.6346	NaN	_C(57.0215);_M(15.9949)
21.8646	21.9597	21.8544	21.7518	21.8352	NaN	21.8834	21.8595	NaN	NaN	NaN	NaN	21.7229	24.2656	24.5993	23.0545	23.6574	23.8192	23.8995	23.747	NaN	NaN	NaN	NaN	21.2606	NaN	NaN	NaN	NaN	NaN	NaN	NaN	NaN	NaN	NaN	NaN	NaN	NaN	NaN	NaN	NaN	NaN	NaN	NaN	NaN	NaN	NaN	NaN	_C(57.0215)
NaN	NaN	NaN	NaN	NaN	NaN	NaN	NaN	NaN	NaN	NaN	NaN	NaN	NaN	NaN	NaN	21.7113	NaN	NaN	NaN	NaN	NaN	NaN	NaN	NaN	NaN	NaN	NaN	NaN	NaN	NaN	NaN	NaN	NaN	NaN	NaN	NaN	NaN	NaN	NaN	NaN	NaN	NaN	NaN	NaN	NaN	NaN	NaN	_C(57.0215)
NaN	NaN	NaN	NaN	NaN	NaN	NaN	NaN	NaN	NaN	NaN	NaN	NaN	NaN	NaN	NaN	20.9493	NaN	NaN	NaN	NaN	NaN	NaN	NaN	NaN	NaN	NaN	NaN	NaN	NaN	NaN	NaN	NaN	NaN	NaN	NaN	NaN	NaN	NaN	NaN	NaN	NaN	NaN	NaN	NaN	NaN	NaN	NaN	_C(57.0215);_K(57.0215);_N(0.9840)
NaN	NaN	NaN	NaN	NaN	NaN	NaN	NaN	NaN	NaN	NaN	NaN	NaN	NaN	NaN	NaN	NaN	NaN	NaN	NaN	NaN	NaN	NaN	NaN	NaN	NaN	26.4325	26.4325	26.6508	25.6565	26.1751	26.9343	NaN	NaN	NaN	NaN	26.3447	NaN	NaN	26.3447	NaN	26.0662	26.3447	26.5779	NaN	NaN	NaN	NaN
22.132	22.3153	23.0785	22.9733	22.5388	NaN	22.8114	22.6815	NaN	NaN	NaN	NaN	24.1629	23.7414	23.8538	24.2476	23.4855	23.9915	24.4039	24.0413	24.1344	24.1545	23.8884	23.8641	NaN	NaN	NaN	NaN	NaN	NaN	NaN	NaN	NaN	NaN	NaN	NaN	NaN	NaN	NaN	NaN	NaN	NaN	NaN	NaN	NaN	NaN	NaN	NaN	_K(145.0197)	+
NaN	NaN	NaN	NaN	NaN	NaN	NaN	NaN	NaN	NaN	NaN	NaN	21.5115	NaN	21.8009	NaN	NaN	21.3844	21.6635	21.8972	21.1917	NaN	22.0184	21.6635	NaN	NaN	NaN	NaN	NaN	NaN	NaN	NaN	NaN	NaN	NaN	NaN	NaN	NaN	NaN	NaN	NaN	NaN	NaN	NaN	NaN	NaN	NaN	NaN	_K(145.0197);_K(57.0215)	+
NaN	NaN	NaN	NaN	NaN	NaN	NaN	NaN	NaN	NaN	NaN	NaN	NaN	NaN	NaN	NaN	NaN	NaN	NaN	NaN	NaN	NaN	NaN	NaN	NaN	NaN	NaN	NaN	NaN	NaN	NaN	NaN	NaN	NaN	NaN	NaN	19.5528	19.5528	NaN	NaN	NaN	NaN	NaN	NaN	NaN	NaN	NaN	NaN
NaN	NaN	NaN	NaN	NaN	NaN	NaN	NaN	NaN	NaN	NaN	NaN	NaN	NaN	NaN	NaN	NaN	NaN	NaN	NaN	NaN	NaN	NaN	NaN	NaN	21.2735	21.2735	NaN	NaN	NaN	21.2735	NaN	21.8402	21.2735	20.3267	NaN	NaN	NaN	NaN	NaN	NaN	NaN	NaN	NaN	NaN	NaN	NaN	NaN
NaN	NaN	NaN	NaN	NaN	NaN	NaN	NaN	NaN	NaN	NaN	NaN	NaN	NaN	NaN	NaN	NaN	NaN	NaN	NaN	NaN	NaN	NaN	NaN	21.289	22.6874	23.5019	22.874	22.2628	22.265	23.1656	23.1644	23.4422	22.4284	21.5376	23.0685	20.7386	NaN	NaN	NaN	NaN	NaN	NaN	NaN	NaN	20.7386	20.7386	NaN
NaN	NaN	NaN	NaN	NaN	NaN	NaN	NaN	NaN	NaN	NaN	NaN	NaN	NaN	NaN	NaN	NaN	NaN	NaN	NaN	NaN	NaN	NaN	NaN	NaN	NaN	NaN	NaN	NaN	NaN	NaN	NaN	NaN	NaN	NaN	NaN	NaN	NaN	NaN	NaN	NaN	NaN	NaN	NaN	NaN	NaN	NaN	19.0638
22.5553	NaN	NaN	NaN	NaN	22.5553	22.5553	NaN	NaN	NaN	NaN	NaN	23.9287	23.5692	23.0894	NaN	23.464	23.5692	23.6672	NaN	NaN	NaN	NaN	NaN	25.5184	26.3591	26.723	26.1165	26.2011	25.8039	26.2835	26.579	NaN	NaN	NaN	NaN	26.4372	26.1704	25.8428	NaN	26.0849	26.4797	26.2511	25.7762	NaN	NaN	NaN	NaN
NaN	NaN	NaN	NaN	NaN	NaN	NaN	NaN	NaN	NaN	NaN	NaN	NaN	NaN	NaN	NaN	NaN	NaN	NaN	NaN	NaN	NaN	NaN	NaN	21.7106	22.3513	23.431	23.1628	22.6593	22.5228	22.9525	23.0551	23.5833	22.6365	21.0512	22.9709	23.3748	23.533	23.2947	23.1061	23.2175	22.9607	23.4442	23.6324	22.8461	23.2153	23.6999	23.446
20.2198	19.0503	17.8873	19.8124	NaN	NaN	NaN	19.4811	NaN	19.7378	19.4811	19.1687	NaN	NaN	NaN	NaN	NaN	NaN	NaN	NaN	NaN	NaN	NaN	NaN	NaN	NaN	17.4289	NaN	17.4289	NaN	NaN	NaN	17.4289	NaN	NaN	NaN	NaN	NaN	NaN	NaN	NaN	NaN	NaN	NaN	NaN	NaN	NaN	NaN	_C(57.0215)
NaN	NaN	NaN	NaN	NaN	NaN	NaN	NaN	NaN	NaN	NaN	NaN	NaN	NaN	NaN	NaN	NaN	NaN	NaN	NaN	NaN	NaN	NaN	NaN	NaN	NaN	21.239	NaN	NaN	NaN	NaN	NaN	21.239	21.1113	NaN	21.3563	NaN	NaN	NaN	NaN	NaN	NaN	NaN	NaN	20.3234	NaN	20.9808	20.6892
NaN	NaN	NaN	NaN	NaN	NaN	NaN	NaN	NaN	NaN	NaN	NaN	NaN	NaN	NaN	NaN	NaN	NaN	NaN	NaN	NaN	NaN	18.5588	NaN	NaN	NaN	NaN	NaN	NaN	NaN	NaN	NaN	NaN	NaN	NaN	NaN	NaN	NaN	NaN	NaN	NaN	NaN	NaN	NaN	NaN	NaN	NaN	NaN	_K(145.0197)	+
NaN	NaN	NaN	NaN	NaN	NaN	NaN	NaN	NaN	NaN	NaN	NaN	NaN	NaN	NaN	NaN	NaN	NaN	NaN	NaN	NaN	NaN	NaN	NaN	NaN	NaN	NaN	NaN	NaN	NaN	NaN	NaN	NaN	18.7944	NaN	NaN	NaN	NaN	NaN	NaN	NaN	NaN	NaN	NaN	19.4224	NaN	19.4119	NaN
NaN	NaN	NaN	NaN	NaN	NaN	NaN	NaN	NaN	NaN	NaN	NaN	NaN	NaN	NaN	NaN	NaN	NaN	NaN	NaN	NaN	NaN	NaN	NaN	29.1257	28.7071	28.1475	28.7286	28.5677	28.7659	28.854	28.6684	28.7179	29.0253	NaN	28.3268	29.3001	27.6324	28.8515	29.804	29.1809	29.1568	28.9998	29.0267	28.8561	28.9075	29.2968	29.2577
NaN	NaN	NaN	NaN	NaN	NaN	NaN	NaN	NaN	NaN	NaN	NaN	NaN	NaN	NaN	NaN	NaN	NaN	NaN	NaN	NaN	NaN	NaN	NaN	22.3341	22.8628	23.4477	23.1175	21.5339	23.0033	23.7068	22.9883	NaN	NaN	NaN	NaN	23.4958	21.6793	23.0795	24.0471	23.473	23.4864	23.1094	23.0919	NaN	NaN	NaN	NaN
21.3223	21.5641	21.6527	21.4265	21.8792	21.1413	20.9754	21.782	21.6497	21.2199	21.3261	21.7293	22.3649	23.2612	23.2163	22.2801	22.2814	22.512	23.2606	23.1278	22.1525	22.9339	23.3218	22.7663	19.0016	NaN	18.9076	NaN	NaN	NaN	NaN	NaN	NaN	NaN	NaN	NaN	19.473	NaN	NaN	NaN	NaN	NaN	NaN	NaN	NaN	NaN	NaN	NaN	_K(145.0197)	+
NaN	NaN	NaN	NaN	NaN	NaN	NaN	NaN	NaN	NaN	NaN	NaN	19.511	NaN	NaN	NaN	NaN	NaN	NaN	NaN	NaN	NaN	NaN	NaN	NaN	NaN	NaN	NaN	NaN	NaN	NaN	NaN	NaN	NaN	NaN	NaN	NaN	NaN	NaN	NaN	NaN	NaN	NaN	NaN	NaN	NaN	NaN	NaN	_K(145.0197);_K(57.0215)	+
NaN	NaN	NaN	NaN	NaN	NaN	NaN	NaN	NaN	NaN	NaN	NaN	NaN	NaN	NaN	NaN	NaN	NaN	NaN	NaN	NaN	NaN	NaN	NaN	NaN	NaN	NaN	NaN	NaN	NaN	NaN	NaN	NaN	NaN	NaN	NaN	NaN	NaN	NaN	20.219	NaN	NaN	NaN	NaN	NaN	NaN	NaN	NaN	_K(57.0215)
NaN	NaN	NaN	NaN	21.9094	NaN	NaN	NaN	NaN	NaN	NaN	NaN	NaN	NaN	NaN	NaN	NaN	22.2761	NaN	22.6519	NaN	NaN	NaN	NaN	NaN	NaN	NaN	NaN	NaN	NaN	NaN	NaN	NaN	NaN	NaN	NaN	NaN	NaN	NaN	NaN	NaN	NaN	21.3282	NaN	NaN	NaN	NaN	NaN	_K(145.0197)	+
NaN	NaN	NaN	NaN	NaN	NaN	NaN	NaN	NaN	NaN	NaN	NaN	NaN	NaN	NaN	NaN	NaN	NaN	NaN	NaN	NaN	NaN	NaN	NaN	NaN	NaN	NaN	NaN	NaN	NaN	NaN	NaN	NaN	NaN	NaN	NaN	NaN	NaN	NaN	NaN	NaN	NaN	NaN	NaN	19.7594	19.6585	19.7345	19.8304
NaN	NaN	NaN	NaN	NaN	NaN	NaN	NaN	NaN	NaN	NaN	NaN	NaN	NaN	NaN	NaN	NaN	NaN	NaN	NaN	NaN	NaN	NaN	NaN	NaN	NaN	NaN	NaN	NaN	NaN	NaN	NaN	NaN	NaN	NaN	NaN	NaN	NaN	NaN	NaN	NaN	NaN	NaN	NaN	NaN	20.5701	NaN	19.6978
21.9621	22.0324	22.5906	22.5432	22.0945	22.3903	22.498	22.2256	21.6716	22.1968	22.7515	22.4155	NaN	NaN	NaN	NaN	NaN	NaN	NaN	NaN	20.2077	20.2077	NaN	NaN	19.8954	20.2222	21.1522	20.9898	20.7556	20.6565	20.55	NaN	NaN	NaN	NaN	NaN	NaN	NaN	NaN	NaN	NaN	NaN	NaN	NaN	NaN	NaN	NaN	NaN	_K(145.0197)	+
NaN	NaN	NaN	NaN	NaN	NaN	NaN	NaN	NaN	NaN	NaN	NaN	NaN	NaN	NaN	NaN	NaN	NaN	NaN	NaN	NaN	NaN	20.5679	NaN	NaN	NaN	NaN	NaN	NaN	NaN	NaN	NaN	NaN	NaN	NaN	NaN	NaN	NaN	NaN	NaN	NaN	NaN	NaN	NaN	NaN	NaN	NaN	NaN	_K(145.0197)	+
NaN	NaN	NaN	NaN	NaN	NaN	NaN	NaN	NaN	NaN	NaN	NaN	NaN	NaN	NaN	NaN	NaN	NaN	NaN	NaN	NaN	NaN	NaN	NaN	22.049	22.675	23.1978	22.7923	22.6281	22.847	22.8342	22.6132	23.3984	22.892	21.4698	22.5585	NaN	NaN	NaN	22.0151	22.0151	21.9617	NaN	22.0665	22.557	22.0151	21.1371	NaN
NaN	NaN	NaN	NaN	NaN	NaN	NaN	NaN	NaN	NaN	NaN	NaN	NaN	NaN	NaN	NaN	NaN	NaN	NaN	NaN	NaN	NaN	NaN	NaN	NaN	NaN	NaN	NaN	NaN	NaN	NaN	NaN	NaN	NaN	NaN	NaN	NaN	NaN	NaN	NaN	NaN	NaN	NaN	NaN	NaN	19.1902	NaN	19.8261
NaN	NaN	NaN	NaN	NaN	NaN	NaN	NaN	NaN	NaN	NaN	NaN	NaN	NaN	NaN	NaN	NaN	NaN	NaN	NaN	NaN	NaN	NaN	NaN	NaN	NaN	NaN	NaN	NaN	NaN	NaN	NaN	NaN	NaN	NaN	NaN	21.2561	21.2561	NaN	NaN	21.2561	21.2561	NaN	NaN	NaN	NaN	NaN	NaN
NaN	NaN	NaN	NaN	NaN	NaN	NaN	NaN	NaN	NaN	NaN	NaN	NaN	NaN	NaN	NaN	NaN	NaN	NaN	NaN	NaN	NaN	NaN	NaN	NaN	23.2548	23.4116	23.553	23.1485	23.2458	23.634	23.5603	NaN	NaN	NaN	23.4116	24.7643	NaN	NaN	24.7643	24.7643	24.7643	NaN	NaN	24.788	24.6891	24.7401	24.8357
NaN	NaN	NaN	NaN	NaN	NaN	NaN	NaN	NaN	NaN	NaN	NaN	NaN	NaN	NaN	NaN	NaN	NaN	NaN	NaN	NaN	NaN	NaN	NaN	NaN	NaN	23.4708	NaN	NaN	NaN	NaN	NaN	NaN	NaN	NaN	NaN	NaN	NaN	NaN	NaN	NaN	NaN	23.3874	NaN	NaN	NaN	NaN	NaN
NaN	NaN	NaN	NaN	NaN	NaN	NaN	NaN	NaN	NaN	NaN	NaN	NaN	NaN	NaN	NaN	NaN	NaN	NaN	NaN	NaN	NaN	NaN	NaN	20.6023	NaN	NaN	NaN	NaN	NaN	NaN	NaN	NaN	NaN	NaN	NaN	NaN	NaN	NaN	NaN	NaN	NaN	NaN	NaN	NaN	NaN	NaN	NaN
NaN	NaN	NaN	NaN	NaN	NaN	NaN	NaN	NaN	NaN	NaN	NaN	NaN	NaN	NaN	NaN	NaN	NaN	NaN	NaN	NaN	NaN	NaN	NaN	NaN	21.8999	22.2166	22.4761	22.0868	22.2733	22.3357	22.1576	NaN	NaN	NaN	NaN	NaN	NaN	NaN	NaN	NaN	NaN	NaN	NaN	NaN	NaN	NaN	NaN
NaN	NaN	NaN	NaN	NaN	NaN	NaN	NaN	NaN	NaN	NaN	NaN	NaN	NaN	NaN	NaN	NaN	NaN	21.5387	NaN	NaN	NaN	NaN	NaN	20.8915	22.4798	23.4925	22.9131	22.7327	22.9517	22.6923	22.426	22.5344	23.5758	22.8713	20.247	24.0935	23.959	23.5551	23.7306	23.8154	23.7135	23.8824	23.9734	23.9414	23.3677	23.7509	24.2097	_C(57.0215)
NaN	NaN	NaN	NaN	NaN	NaN	NaN	NaN	NaN	NaN	NaN	NaN	NaN	NaN	NaN	NaN	NaN	NaN	NaN	NaN	NaN	NaN	NaN	NaN	21.1571	23.0977	23.7667	22.8641	NaN	22.9856	NaN	NaN	23.8565	22.9383	20.4395	23.0314	25.2722	24.818	23.9917	24.7195	24.4854	25.1378	25.0069	24.2738	24.6164	24.9193	24.908	24.6025	_C(57.0215)
NaN	NaN	NaN	NaN	NaN	NaN	NaN	NaN	NaN	NaN	NaN	NaN	NaN	NaN	NaN	NaN	NaN	NaN	NaN	NaN	NaN	NaN	NaN	NaN	NaN	NaN	NaN	NaN	NaN	NaN	NaN	NaN	NaN	NaN	NaN	NaN	NaN	NaN	NaN	20.2252	NaN	NaN	20.2252	NaN	NaN	NaN	NaN	NaN	_C(57.0215);_K(145.0197)	+
23.6335	24.0055	24.368	24.0873	24.12	23.0356	23.9701	24.6357	23.6532	23.9427	24.356	24.1442	25.51	25.5285	25.4364	25.4167	25.1772	25.6062	25.7195	25.3277	25.2467	25.098	25.6698	25.7715	21.8857	20.6491	NaN	22.5416	NaN	NaN	NaN	NaN	NaN	NaN	NaN	NaN	23.325	23.209	22.9596	23.0965	23.3837	NaN	22.8803	23.1538	NaN	NaN	NaN	NaN	_C(57.0215);_K(57.0215)
23.1526	23.3166	23.9926	23.8923	23.8369	23.6405	23.3953	23.6253	23.8033	23.5401	23.4397	23.7201	25.3324	25.2472	25.0069	25.107	24.8909	25.2029	25.4187	25.1542	25.0027	25.0378	25.3357	25.3072	22.0098	NaN	NaN	NaN	NaN	NaN	NaN	NaN	NaN	NaN	NaN	NaN	21.9672	NaN	21.7905	NaN	NaN	21.8816	NaN	NaN	NaN	NaN	NaN	NaN	_C(57.0215);_K(57.0215)
NaN	NaN	NaN	NaN	NaN	NaN	NaN	NaN	NaN	NaN	NaN	NaN	NaN	NaN	NaN	NaN	NaN	NaN	NaN	NaN	NaN	NaN	NaN	NaN	19.727	21.7904	22.6726	21.9048	21.8271	22.1986	21.87	21.3858	NaN	NaN	NaN	NaN	23.1807	23.6318	22.5134	21.2518	23.0536	22.8747	22.6947	22.8958	NaN	22.7382	NaN	23.0188	_C(57.0215);_M(15.9949)
NaN	NaN	NaN	NaN	NaN	NaN	NaN	NaN	NaN	NaN	NaN	NaN	NaN	NaN	NaN	NaN	NaN	NaN	NaN	NaN	NaN	NaN	NaN	NaN	20.8563	20.9137	22.2062	22.183	21.1112	21.5159	22.0924	21.8339	21.6837	NaN	NaN	21.6837	23.927	24.4978	23.497	21.9663	23.2837	23.7279	24.0671	NaN	23.5439	24.0729	23.8911	23.2737	_C(57.0215);_M(15.9949)
NaN	NaN	NaN	NaN	NaN	NaN	NaN	NaN	NaN	NaN	NaN	NaN	NaN	24.7421	NaN	NaN	NaN	NaN	NaN	NaN	NaN	NaN	NaN	NaN	NaN	NaN	NaN	NaN	NaN	NaN	NaN	NaN	NaN	NaN	NaN	NaN	NaN	NaN	NaN	NaN	NaN	NaN	NaN	NaN	NaN	NaN	NaN	NaN	_C(57.0215);_K(57.0215);_N(0.9840)
NaN	NaN	NaN	NaN	NaN	NaN	NaN	NaN	NaN	NaN	NaN	NaN	NaN	NaN	NaN	NaN	NaN	NaN	NaN	NaN	NaN	NaN	NaN	NaN	NaN	NaN	NaN	NaN	NaN	NaN	NaN	NaN	NaN	19.1734	NaN	NaN	23.2804	NaN	23.261	NaN	23.2707	NaN	NaN	23.2707	NaN	NaN	NaN	NaN	_C(57.0215);_M(15.9949);_N(0.9840)
NaN	NaN	NaN	NaN	NaN	NaN	NaN	NaN	NaN	NaN	NaN	NaN	NaN	NaN	NaN	NaN	NaN	NaN	NaN	NaN	NaN	NaN	NaN	NaN	NaN	NaN	NaN	NaN	NaN	NaN	NaN	NaN	NaN	19.6528	NaN	NaN	NaN	NaN	NaN	NaN	NaN	NaN	NaN	NaN	19.082	19.082	NaN	NaN
NaN	NaN	NaN	19.878	NaN	NaN	NaN	19.878	NaN	NaN	NaN	NaN	NaN	NaN	NaN	21.885	NaN	NaN	NaN	NaN	NaN	NaN	NaN	NaN	NaN	NaN	NaN	NaN	NaN	NaN	NaN	NaN	NaN	NaN	NaN	NaN	NaN	NaN	NaN	NaN	NaN	NaN	NaN	NaN	NaN	NaN	NaN	NaN	_K(145.0197)	+
NaN	NaN	NaN	NaN	NaN	NaN	NaN	NaN	NaN	NaN	NaN	NaN	NaN	NaN	NaN	NaN	NaN	NaN	NaN	NaN	NaN	NaN	NaN	NaN	NaN	NaN	NaN	NaN	NaN	NaN	NaN	NaN	NaN	NaN	NaN	NaN	NaN	NaN	NaN	NaN	20.856	NaN	NaN	NaN	20.7481	NaN	20.9564	20.856
NaN	NaN	NaN	NaN	NaN	NaN	NaN	NaN	NaN	NaN	NaN	NaN	NaN	NaN	NaN	NaN	NaN	NaN	NaN	NaN	21.2342	NaN	NaN	21.2342	NaN	NaN	NaN	NaN	NaN	NaN	NaN	NaN	NaN	NaN	NaN	NaN	NaN	NaN	NaN	NaN	NaN	NaN	NaN	NaN	NaN	NaN	NaN	NaN	_K(145.0197)	+
NaN	NaN	NaN	NaN	NaN	NaN	NaN	NaN	NaN	NaN	NaN	NaN	25.8579	25.0581	25.0818	25.8715	25.2915	25.8837	25.7196	25.0364	NaN	NaN	25.5214	25.5214	NaN	NaN	NaN	NaN	NaN	NaN	NaN	NaN	NaN	NaN	NaN	NaN	NaN	NaN	NaN	23.9874	23.9874	NaN	NaN	23.9874	NaN	NaN	NaN	NaN	_K(145.0197)	+
NaN	NaN	NaN	NaN	NaN	NaN	NaN	NaN	NaN	NaN	NaN	NaN	NaN	NaN	NaN	NaN	NaN	NaN	NaN	NaN	NaN	NaN	NaN	NaN	21.5414	21.4199	23.0104	23.0518	22.1919	22.3518	22.6779	22.5518	22.4553	22.7252	NaN	22.123	NaN	NaN	NaN	NaN	NaN	NaN	NaN	NaN	NaN	NaN	NaN	NaN
21.3361	21.2008	21.479	21.5914	22.0947	NaN	20.0578	NaN	20.8629	21.5041	21.8047	21.3079	NaN	NaN	NaN	NaN	NaN	NaN	NaN	NaN	NaN	NaN	NaN	NaN	NaN	NaN	NaN	NaN	NaN	NaN	NaN	NaN	NaN	NaN	NaN	NaN	NaN	NaN	NaN	NaN	NaN	NaN	NaN	NaN	NaN	NaN	NaN	NaN	_K(145.0197)	+
NaN	NaN	NaN	NaN	NaN	NaN	19.6123	NaN	NaN	NaN	NaN	NaN	NaN	NaN	NaN	NaN	NaN	NaN	NaN	NaN	NaN	NaN	NaN	NaN	NaN	NaN	NaN	NaN	NaN	NaN	NaN	NaN	NaN	NaN	NaN	NaN	NaN	NaN	NaN	NaN	NaN	NaN	NaN	NaN	NaN	NaN	NaN	NaN	_K(145.0197);_N(0.9840)	+
20.1758	20.7727	20.843	20.2808	20.7984	20.9135	20.2438	20.0561	20.5303	20.6267	20.5646	20.4639	NaN	NaN	NaN	NaN	NaN	NaN	NaN	NaN	NaN	NaN	NaN	NaN	NaN	NaN	NaN	NaN	NaN	NaN	NaN	NaN	NaN	NaN	NaN	NaN	NaN	NaN	NaN	NaN	NaN	NaN	NaN	NaN	NaN	NaN	NaN	NaN	_C(57.0215)
NaN	NaN	NaN	NaN	NaN	NaN	NaN	NaN	NaN	NaN	NaN	NaN	NaN	NaN	NaN	NaN	NaN	NaN	NaN	NaN	NaN	NaN	NaN	NaN	20.3234	21.0118	21.5847	21.1599	21.0877	NaN	NaN	NaN	NaN	NaN	NaN	NaN	22.6254	22.0861	23.23	23.4992	22.5866	22.0007	23.255	23.53	NaN	NaN	NaN	22.9592
NaN	NaN	NaN	NaN	NaN	NaN	NaN	NaN	NaN	NaN	NaN	NaN	NaN	NaN	NaN	NaN	NaN	NaN	NaN	NaN	NaN	NaN	NaN	NaN	NaN	NaN	NaN	NaN	NaN	NaN	NaN	NaN	NaN	NaN	NaN	NaN	NaN	23.5387	NaN	NaN	NaN	NaN	NaN	NaN	NaN	NaN	NaN	NaN	_M(15.9949)
NaN	NaN	NaN	NaN	NaN	NaN	NaN	NaN	NaN	NaN	NaN	NaN	NaN	NaN	NaN	NaN	NaN	NaN	NaN	NaN	NaN	NaN	NaN	NaN	NaN	NaN	NaN	NaN	NaN	NaN	NaN	NaN	NaN	19.6257	19.6257	NaN	NaN	NaN	NaN	NaN	NaN	NaN	NaN	NaN	NaN	NaN	NaN	NaN
NaN	NaN	NaN	NaN	NaN	NaN	NaN	NaN	NaN	NaN	NaN	NaN	NaN	NaN	NaN	NaN	NaN	NaN	NaN	NaN	NaN	NaN	NaN	NaN	NaN	NaN	NaN	NaN	NaN	NaN	NaN	NaN	NaN	NaN	NaN	NaN	NaN	22.951	NaN	NaN	NaN	NaN	NaN	NaN	NaN	NaN	NaN	NaN
NaN	NaN	NaN	NaN	NaN	NaN	NaN	NaN	NaN	NaN	NaN	NaN	NaN	NaN	NaN	NaN	NaN	NaN	NaN	NaN	NaN	NaN	NaN	NaN	25.5293	26.4166	27.3575	26.963	26.6351	26.6718	26.7916	26.7579	26.7155	NaN	NaN	NaN	26.9127	26.7248	25.7479	26.0971	26.2309	26.7207	26.631	26.1033	NaN	NaN	NaN	NaN
NaN	NaN	NaN	NaN	NaN	NaN	NaN	NaN	NaN	NaN	NaN	NaN	NaN	NaN	NaN	NaN	NaN	NaN	NaN	NaN	23.3694	23.3044	NaN	23.4315	NaN	NaN	NaN	NaN	NaN	NaN	NaN	NaN	NaN	NaN	NaN	NaN	NaN	NaN	NaN	NaN	NaN	NaN	NaN	NaN	NaN	NaN	NaN	NaN	_K(145.0197)	+
NaN	NaN	NaN	NaN	NaN	NaN	NaN	NaN	NaN	NaN	NaN	NaN	NaN	NaN	NaN	NaN	NaN	NaN	NaN	NaN	NaN	NaN	NaN	NaN	NaN	21.0912	21.1158	21.1401	20.784	21.1592	21.3854	21.0712	NaN	NaN	NaN	NaN	NaN	NaN	NaN	NaN	NaN	NaN	NaN	NaN	NaN	NaN	NaN	NaN
NaN	NaN	NaN	NaN	NaN	NaN	NaN	NaN	NaN	NaN	NaN	NaN	NaN	NaN	NaN	NaN	NaN	NaN	NaN	NaN	NaN	NaN	20.149	NaN	NaN	NaN	NaN	NaN	NaN	NaN	NaN	NaN	NaN	NaN	NaN	NaN	NaN	NaN	NaN	NaN	NaN	NaN	NaN	NaN	NaN	NaN	NaN	NaN	_K(145.0197)	+
NaN	NaN	NaN	NaN	NaN	NaN	NaN	NaN	NaN	NaN	NaN	NaN	NaN	NaN	NaN	NaN	NaN	NaN	NaN	NaN	NaN	NaN	NaN	NaN	22.1181	23.3565	23.6671	22.766	23.5221	23.2074	22.474	22.9649	NaN	23.747	23.0912	21.8553	NaN	NaN	21.0131	NaN	NaN	NaN	NaN	NaN	21.0131	NaN	NaN	NaN
NaN	NaN	NaN	NaN	NaN	NaN	NaN	NaN	NaN	NaN	NaN	NaN	NaN	NaN	NaN	NaN	NaN	NaN	NaN	NaN	NaN	NaN	NaN	NaN	NaN	NaN	NaN	NaN	NaN	NaN	NaN	NaN	NaN	NaN	NaN	NaN	21.9249	22.1354	21.7448	21.4621	21.9821	21.6792	21.677	21.9804	21.8246	21.707	21.8505	21.9574
NaN	NaN	NaN	NaN	NaN	NaN	NaN	NaN	NaN	NaN	NaN	NaN	NaN	NaN	NaN	NaN	NaN	NaN	NaN	NaN	NaN	NaN	NaN	NaN	24.0017	25.6629	26.0418	24.9652	25.4086	25.2288	25.301	25.4725	25.3558	NaN	NaN	NaN	25.2505	24.2903	24.9265	25.6121	25.004	25.4037	25.1855	24.7085	NaN	NaN	NaN	NaN
NaN	NaN	NaN	NaN	NaN	NaN	NaN	NaN	NaN	NaN	NaN	NaN	NaN	NaN	NaN	NaN	NaN	NaN	NaN	NaN	NaN	NaN	NaN	NaN	NaN	22.9286	22.9286	NaN	NaN	22.9286	NaN	NaN	NaN	22.4981	NaN	23.2597	NaN	NaN	NaN	NaN	NaN	NaN	NaN	NaN	20.6575	NaN	22.4322	NaN	_M(15.9949)
NaN	NaN	NaN	NaN	NaN	NaN	NaN	NaN	NaN	NaN	NaN	NaN	NaN	NaN	NaN	NaN	NaN	NaN	NaN	NaN	NaN	NaN	NaN	NaN	23.1182	24.4591	25.0628	24.3299	24.3877	24.4766	24.4042	24.3105	24.8839	24.0543	23.6532	24.672	NaN	24.2776	23.8958	23.3752	24.1648	23.9191	23.565	23.8722	23.6423	24.3648	24.1114	23.1965	_M(15.9949)
NaN	NaN	NaN	NaN	NaN	NaN	NaN	NaN	NaN	NaN	NaN	NaN	NaN	NaN	NaN	NaN	NaN	NaN	NaN	NaN	NaN	NaN	NaN	NaN	NaN	23.9186	24.1054	24.2708	24.5464	24.5768	23.4672	23.4007	NaN	NaN	NaN	NaN	24.9511	24.4443	23.6561	NaN	NaN	25.217	24.4443	22.6657	NaN	NaN	NaN	NaN	_M(15.9949)
NaN	NaN	NaN	NaN	NaN	NaN	NaN	NaN	NaN	NaN	NaN	NaN	NaN	NaN	NaN	NaN	NaN	NaN	NaN	NaN	NaN	NaN	NaN	20.9278	NaN	NaN	NaN	NaN	NaN	NaN	NaN	NaN	NaN	NaN	NaN	NaN	NaN	NaN	NaN	NaN	NaN	NaN	NaN	NaN	NaN	NaN	NaN	NaN	_K(145.0197)	+
NaN	NaN	NaN	NaN	NaN	NaN	NaN	NaN	NaN	NaN	NaN	NaN	NaN	NaN	NaN	NaN	NaN	NaN	NaN	NaN	NaN	NaN	NaN	22.1509	NaN	NaN	NaN	NaN	NaN	NaN	NaN	NaN	NaN	NaN	NaN	NaN	NaN	NaN	NaN	NaN	NaN	NaN	NaN	NaN	NaN	NaN	NaN	NaN	_K(145.0197)	+
NaN	NaN	NaN	NaN	NaN	NaN	NaN	NaN	NaN	NaN	NaN	NaN	NaN	NaN	NaN	NaN	NaN	NaN	NaN	NaN	NaN	NaN	NaN	NaN	NaN	NaN	NaN	22.9075	NaN	22.9075	22.9075	NaN	NaN	NaN	NaN	NaN	NaN	NaN	NaN	NaN	NaN	NaN	NaN	NaN	NaN	NaN	NaN	NaN	_K(57.0215)
NaN	NaN	NaN	NaN	NaN	NaN	NaN	NaN	NaN	NaN	NaN	NaN	NaN	NaN	NaN	NaN	NaN	NaN	NaN	NaN	NaN	NaN	NaN	NaN	NaN	NaN	NaN	NaN	NaN	NaN	NaN	NaN	NaN	NaN	NaN	NaN	NaN	NaN	NaN	NaN	NaN	NaN	NaN	20.627	NaN	NaN	NaN	NaN
NaN	NaN	NaN	NaN	NaN	NaN	NaN	NaN	NaN	NaN	NaN	NaN	NaN	NaN	NaN	NaN	NaN	NaN	NaN	NaN	NaN	NaN	NaN	NaN	NaN	NaN	NaN	NaN	NaN	NaN	NaN	NaN	NaN	NaN	NaN	NaN	NaN	NaN	NaN	NaN	NaN	NaN	21.2341	21.2341	NaN	NaN	NaN	NaN
NaN	NaN	NaN	NaN	NaN	NaN	NaN	NaN	NaN	NaN	NaN	NaN	NaN	NaN	NaN	NaN	NaN	NaN	NaN	NaN	NaN	NaN	NaN	NaN	NaN	NaN	NaN	NaN	NaN	NaN	NaN	NaN	NaN	NaN	NaN	NaN	NaN	NaN	NaN	NaN	NaN	NaN	22.0634	NaN	NaN	NaN	NaN	NaN	_C(57.0215)
NaN	NaN	NaN	NaN	NaN	NaN	NaN	NaN	NaN	NaN	NaN	NaN	NaN	NaN	NaN	NaN	NaN	NaN	NaN	NaN	NaN	NaN	NaN	NaN	20.1099	21.0199	21.7585	21.2839	NaN	NaN	21.1579	21.1579	NaN	NaN	NaN	NaN	NaN	NaN	NaN	NaN	NaN	NaN	NaN	NaN	NaN	NaN	NaN	NaN
NaN	NaN	NaN	NaN	NaN	NaN	NaN	NaN	NaN	NaN	NaN	NaN	NaN	NaN	NaN	NaN	NaN	NaN	NaN	NaN	NaN	NaN	NaN	NaN	NaN	NaN	NaN	NaN	NaN	NaN	NaN	NaN	19.4845	NaN	NaN	NaN	NaN	NaN	NaN	NaN	NaN	NaN	NaN	NaN	20.5489	NaN	NaN	NaN
NaN	NaN	NaN	NaN	NaN	NaN	NaN	NaN	NaN	NaN	NaN	NaN	NaN	NaN	NaN	NaN	NaN	NaN	NaN	NaN	NaN	NaN	NaN	NaN	NaN	NaN	NaN	NaN	NaN	NaN	NaN	NaN	NaN	NaN	NaN	NaN	NaN	NaN	NaN	NaN	NaN	NaN	NaN	NaN	18.3515	18.5551	NaN	18.1144
21.3366	20.9603	20.4499	NaN	21.3336	21.6444	20.4555	19.6141	NaN	NaN	NaN	NaN	NaN	NaN	NaN	NaN	NaN	NaN	NaN	NaN	NaN	NaN	NaN	NaN	NaN	NaN	NaN	NaN	NaN	NaN	NaN	NaN	NaN	NaN	NaN	NaN	NaN	NaN	NaN	NaN	NaN	NaN	NaN	NaN	NaN	NaN	NaN	NaN	_C(57.0215)
NaN	NaN	NaN	NaN	20.6594	NaN	NaN	NaN	NaN	NaN	NaN	NaN	NaN	NaN	NaN	NaN	NaN	NaN	NaN	NaN	NaN	NaN	NaN	NaN	NaN	NaN	NaN	NaN	NaN	NaN	NaN	NaN	NaN	NaN	NaN	NaN	NaN	NaN	NaN	NaN	NaN	NaN	NaN	NaN	NaN	NaN	NaN	NaN	_C(57.0215)
NaN	NaN	NaN	NaN	NaN	NaN	NaN	NaN	19.9712	20.1775	NaN	19.7303	NaN	NaN	NaN	NaN	NaN	NaN	NaN	NaN	20.8035	20.6551	20.4905	20.6558	NaN	NaN	NaN	NaN	NaN	NaN	NaN	NaN	NaN	NaN	NaN	NaN	NaN	NaN	NaN	NaN	NaN	NaN	NaN	NaN	NaN	NaN	NaN	NaN	_K(145.0197)	+
NaN	NaN	NaN	NaN	NaN	NaN	NaN	NaN	NaN	NaN	NaN	NaN	NaN	NaN	NaN	NaN	NaN	NaN	NaN	NaN	NaN	NaN	NaN	NaN	NaN	NaN	NaN	NaN	NaN	NaN	NaN	NaN	NaN	NaN	NaN	NaN	NaN	NaN	NaN	NaN	NaN	NaN	25.2676	NaN	NaN	NaN	NaN	NaN
NaN	NaN	NaN	NaN	NaN	NaN	NaN	NaN	NaN	NaN	NaN	NaN	NaN	NaN	NaN	NaN	NaN	NaN	NaN	NaN	NaN	NaN	NaN	NaN	NaN	NaN	NaN	NaN	NaN	NaN	NaN	NaN	NaN	NaN	NaN	NaN	NaN	NaN	NaN	NaN	NaN	NaN	NaN	NaN	NaN	NaN	19.1384	NaN
NaN	NaN	NaN	NaN	NaN	NaN	NaN	NaN	NaN	NaN	NaN	NaN	21.8879	21.6333	21.7179	21.9591	21.2862	21.8938	22.1863	21.7112	22.093	21.9716	21.4458	21.6175	NaN	NaN	NaN	NaN	NaN	NaN	NaN	NaN	NaN	NaN	NaN	NaN	NaN	NaN	NaN	NaN	NaN	NaN	NaN	NaN	NaN	NaN	NaN	NaN	_K(145.0197)	+
NaN	NaN	NaN	NaN	NaN	NaN	NaN	NaN	NaN	NaN	NaN	NaN	NaN	NaN	NaN	NaN	NaN	NaN	NaN	NaN	NaN	NaN	NaN	NaN	NaN	NaN	NaN	NaN	NaN	NaN	NaN	NaN	NaN	NaN	NaN	NaN	NaN	NaN	NaN	NaN	NaN	NaN	NaN	20.5563	20.4338	20.5563	20.6692	NaN
NaN	NaN	NaN	NaN	NaN	NaN	NaN	NaN	NaN	NaN	NaN	NaN	NaN	NaN	NaN	NaN	NaN	NaN	NaN	NaN	NaN	NaN	NaN	NaN	NaN	NaN	NaN	NaN	NaN	NaN	NaN	NaN	NaN	NaN	NaN	NaN	NaN	NaN	NaN	NaN	NaN	NaN	NaN	NaN	NaN	NaN	NaN	20.4943
NaN	NaN	NaN	NaN	NaN	NaN	NaN	NaN	NaN	NaN	NaN	NaN	NaN	NaN	NaN	NaN	NaN	NaN	NaN	NaN	NaN	NaN	NaN	NaN	NaN	NaN	NaN	NaN	NaN	NaN	NaN	NaN	NaN	NaN	NaN	NaN	NaN	21.4528	NaN	NaN	21.4162	NaN	21.4885	21.4528	NaN	NaN	NaN	NaN
21.7035	NaN	NaN	NaN	NaN	NaN	NaN	NaN	NaN	NaN	NaN	NaN	NaN	NaN	NaN	NaN	NaN	NaN	NaN	NaN	NaN	NaN	NaN	NaN	NaN	NaN	NaN	NaN	NaN	NaN	NaN	NaN	NaN	NaN	NaN	NaN	23.0896	23.8157	24.0049	23.3905	23.6626	23.7269	23.5733	23.5016	NaN	NaN	NaN	23.6187
NaN	NaN	NaN	NaN	NaN	NaN	NaN	NaN	NaN	NaN	NaN	NaN	NaN	NaN	NaN	NaN	20.7689	NaN	22.0815	21.5696	20.7961	NaN	22.0704	21.5696	NaN	NaN	NaN	NaN	NaN	NaN	NaN	NaN	NaN	NaN	NaN	NaN	NaN	NaN	21.6546	NaN	21.3975	NaN	21.8727	21.6546	NaN	NaN	NaN	NaN	_K(145.0197)	+
NaN	NaN	NaN	NaN	NaN	NaN	NaN	NaN	NaN	NaN	NaN	NaN	NaN	20.34	NaN	NaN	NaN	NaN	20.34	NaN	19.9372	19.9897	20.6545	20.6216	NaN	NaN	NaN	NaN	NaN	NaN	NaN	NaN	NaN	NaN	NaN	NaN	NaN	NaN	NaN	NaN	NaN	NaN	NaN	NaN	NaN	NaN	NaN	NaN	_K(145.0197)	+
NaN	NaN	NaN	NaN	NaN	NaN	NaN	NaN	NaN	19.4583	NaN	NaN	NaN	NaN	NaN	NaN	NaN	NaN	NaN	NaN	21.6037	21.7832	21.9411	21.7813	NaN	NaN	NaN	NaN	NaN	NaN	NaN	NaN	NaN	NaN	NaN	NaN	NaN	NaN	NaN	NaN	NaN	NaN	NaN	NaN	NaN	NaN	20.7174	20.7174	_K(145.0197)	+
NaN	NaN	NaN	NaN	NaN	NaN	NaN	NaN	NaN	NaN	NaN	NaN	NaN	NaN	NaN	NaN	NaN	NaN	NaN	NaN	NaN	NaN	NaN	NaN	NaN	20.6494	NaN	NaN	NaN	NaN	NaN	NaN	NaN	NaN	NaN	NaN	NaN	NaN	NaN	NaN	NaN	NaN	NaN	NaN	NaN	NaN	NaN	NaN
NaN	NaN	NaN	NaN	NaN	NaN	NaN	NaN	NaN	NaN	NaN	NaN	NaN	NaN	NaN	NaN	NaN	NaN	NaN	NaN	NaN	NaN	NaN	NaN	21.397	23.0142	23.4339	22.4227	23.4374	22.9052	21.3829	22.5728	23.5161	22.7241	21.0001	22.7725	23.7495	22.3927	21.7277	23.5249	23.1215	23.1912	23.0106	22.9313	22.6871	23.0168	23.3676	23.1157
NaN	NaN	NaN	NaN	NaN	NaN	19.3827	19.3827	NaN	19.3827	NaN	NaN	NaN	NaN	NaN	NaN	NaN	NaN	NaN	NaN	NaN	NaN	NaN	NaN	NaN	NaN	NaN	NaN	NaN	NaN	NaN	NaN	NaN	NaN	NaN	NaN	NaN	NaN	NaN	NaN	NaN	NaN	NaN	NaN	NaN	NaN	NaN	NaN	_K(145.0197)	+
NaN	NaN	NaN	NaN	NaN	NaN	NaN	NaN	NaN	NaN	NaN	NaN	20.6928	NaN	NaN	NaN	NaN	NaN	NaN	NaN	NaN	NaN	NaN	NaN	NaN	NaN	NaN	NaN	NaN	NaN	NaN	NaN	NaN	NaN	NaN	NaN	NaN	NaN	NaN	NaN	NaN	NaN	NaN	NaN	NaN	NaN	NaN	NaN	_K(145.0197)	+
24.1777	24.0924	24.1276	24.2109	24.4003	24.3322	23.854	23.9481	23.6166	24.4549	24.5429	23.7703	21.3058	NaN	NaN	NaN	NaN	NaN	NaN	NaN	NaN	NaN	NaN	NaN	NaN	NaN	NaN	NaN	NaN	NaN	NaN	NaN	NaN	NaN	NaN	NaN	NaN	NaN	NaN	NaN	NaN	NaN	NaN	NaN	NaN	NaN	NaN	NaN	_K(145.0197);_N(0.9840)	+
20.5937	21.2108	21.3885	20.858	21.5032	21.0484	20.3701	21.0419	NaN	NaN	NaN	NaN	NaN	NaN	NaN	NaN	NaN	NaN	NaN	NaN	NaN	NaN	NaN	NaN	NaN	NaN	NaN	NaN	NaN	NaN	NaN	NaN	NaN	NaN	NaN	NaN	NaN	NaN	NaN	NaN	NaN	NaN	NaN	NaN	NaN	NaN	NaN	NaN	_K(145.0197);_K(57.0215);_N(0.9840)	+
NaN	NaN	NaN	NaN	NaN	NaN	NaN	NaN	NaN	NaN	NaN	NaN	NaN	NaN	NaN	NaN	NaN	NaN	NaN	NaN	NaN	NaN	NaN	NaN	NaN	NaN	NaN	NaN	NaN	NaN	NaN	NaN	NaN	NaN	NaN	NaN	NaN	NaN	NaN	NaN	NaN	21.5083	21.6859	21.844	NaN	NaN	NaN	NaN
NaN	NaN	NaN	NaN	NaN	NaN	NaN	NaN	NaN	NaN	NaN	NaN	NaN	20.766	NaN	NaN	NaN	NaN	NaN	NaN	NaN	NaN	NaN	NaN	24.4697	24.9108	25.7706	25.5443	25.2309	25.3693	25.2925	25.1461	26.017	25.2805	23.5833	25.2434	25.1801	25.4063	25.2926	25.0462	25.2213	25.3405	25.2534	25.1264	25.0907	24.8741	25.3706	25.5274
NaN	NaN	NaN	NaN	NaN	NaN	NaN	NaN	NaN	NaN	NaN	NaN	NaN	NaN	NaN	NaN	NaN	NaN	NaN	NaN	NaN	NaN	NaN	NaN	NaN	NaN	22.5903	22.5903	NaN	22.6904	22.5903	22.4829	NaN	NaN	NaN	NaN	22.11	NaN	22.5142	NaN	22.3262	22.2959	NaN	22.3559	NaN	NaN	NaN	NaN	_N(0.9840)
NaN	NaN	NaN	NaN	NaN	NaN	NaN	NaN	NaN	NaN	NaN	NaN	NaN	NaN	NaN	NaN	NaN	NaN	NaN	NaN	NaN	NaN	NaN	NaN	NaN	NaN	NaN	NaN	NaN	NaN	NaN	NaN	NaN	NaN	NaN	NaN	NaN	NaN	22.3515	22.3515	22.3515	NaN	NaN	NaN	NaN	NaN	22.3515	NaN
NaN	NaN	NaN	NaN	NaN	NaN	NaN	NaN	NaN	NaN	NaN	NaN	NaN	NaN	NaN	NaN	NaN	NaN	NaN	NaN	NaN	NaN	NaN	NaN	NaN	NaN	NaN	NaN	NaN	NaN	NaN	NaN	NaN	NaN	NaN	NaN	NaN	23.5759	NaN	NaN	NaN	NaN	23.5759	23.5759	22.198	23.3086	24.2676	23.8013
NaN	NaN	NaN	NaN	NaN	NaN	NaN	NaN	NaN	NaN	NaN	NaN	NaN	NaN	NaN	NaN	NaN	NaN	NaN	NaN	NaN	NaN	NaN	NaN	NaN	NaN	NaN	NaN	NaN	NaN	NaN	NaN	NaN	NaN	NaN	NaN	NaN	NaN	NaN	NaN	20.078	NaN	NaN	NaN	NaN	20.033	NaN	20.1216
NaN	NaN	NaN	NaN	NaN	NaN	NaN	NaN	NaN	NaN	NaN	NaN	NaN	NaN	NaN	NaN	NaN	NaN	NaN	NaN	NaN	NaN	NaN	NaN	NaN	NaN	NaN	NaN	NaN	NaN	NaN	NaN	NaN	NaN	NaN	NaN	NaN	NaN	NaN	NaN	NaN	NaN	NaN	NaN	20.2536	NaN	NaN	NaN
NaN	NaN	NaN	NaN	NaN	NaN	NaN	NaN	NaN	NaN	NaN	NaN	NaN	NaN	NaN	NaN	NaN	NaN	NaN	NaN	NaN	NaN	NaN	NaN	23.0316	23.6744	23.7944	23.2148	23.7225	23.5765	23.146	23.3395	24.3535	23.7327	20.6866	23.1307	24.5303	24.1265	24.6221	24.9197	24.8159	24.6615	24.2903	24.4872	24.9174	24.8319	24.1305	24.2671	_K(145.0197)	+
NaN	NaN	NaN	NaN	NaN	NaN	NaN	NaN	NaN	NaN	NaN	NaN	NaN	NaN	NaN	NaN	NaN	NaN	NaN	NaN	NaN	NaN	NaN	NaN	NaN	NaN	NaN	NaN	NaN	NaN	NaN	NaN	NaN	NaN	NaN	NaN	NaN	NaN	NaN	NaN	NaN	NaN	NaN	NaN	20.6532	NaN	NaN	NaN	_K(145.0197)	+
NaN	NaN	NaN	NaN	NaN	NaN	NaN	NaN	NaN	NaN	NaN	NaN	NaN	NaN	NaN	NaN	NaN	NaN	NaN	NaN	NaN	NaN	NaN	NaN	24.3616	25.0098	25.1655	24.5987	25.2212	25.1279	24.2589	24.425	25.6075	25.2197	22.9433	24.2619	26.419	26.1479	26.485	26.7037	26.5368	26.5406	26.3627	26.3584	26.7184	26.7867	26.126	26.0164	_K(145.0197);_N(0.9840)	+
22.3544	NaN	20.3857	NaN	NaN	NaN	NaN	NaN	22.5427	NaN	19.247	NaN	20.9915	NaN	NaN	NaN	NaN	NaN	NaN	NaN	NaN	NaN	NaN	20.9915	22.1632	22.1632	NaN	NaN	NaN	22.1632	NaN	NaN	22.1632	NaN	NaN	NaN	23.7199	24.0297	23.1085	22.4512	23.4482	22.9809	23.4446	23.7977	23.5368	NaN	23.3499	NaN	_K(145.0197);_M(15.9949)	+
NaN	NaN	NaN	NaN	NaN	23.2026	NaN	NaN	24.1289	23.4103	19.8752	22.9599	NaN	NaN	NaN	23.8664	NaN	NaN	23.8664	NaN	23.6894	23.8295	24.0241	23.9024	23.7631	23.7631	NaN	NaN	NaN	23.7631	NaN	NaN	23.7631	24.6622	NaN	20.8749	25.4653	26.2563	25.8668	24.7056	25.6917	25.7058	25.6682	25.6538	25.5459	26.033	25.8026	25.2116	_K(145.0197);_M(15.9949);_N(0.9840)	+
NaN	NaN	NaN	NaN	NaN	NaN	NaN	NaN	NaN	NaN	NaN	NaN	NaN	NaN	NaN	NaN	NaN	NaN	NaN	NaN	NaN	NaN	NaN	NaN	20.5247	21.223	22.4183	22.1537	21.7758	21.7593	21.7484	21.765	21.7621	21.678	NaN	21.8416	22.7634	22.8225	22.8193	22.76	22.5701	22.4034	22.9836	23.0972	22.241	22.7582	23.1892	22.8243
NaN	NaN	NaN	NaN	NaN	NaN	NaN	NaN	NaN	NaN	NaN	NaN	NaN	NaN	NaN	NaN	NaN	NaN	NaN	21.1432	NaN	NaN	NaN	NaN	23.2707	24.0017	23.7805	22.8826	23.7874	23.9488	23.2608	22.991	NaN	NaN	NaN	NaN	24.9989	24.6808	24.6725	24.9923	24.695	24.5311	24.9807	25.1025	NaN	NaN	NaN	NaN
NaN	NaN	NaN	NaN	NaN	NaN	NaN	NaN	NaN	NaN	NaN	NaN	NaN	NaN	NaN	NaN	NaN	NaN	NaN	NaN	NaN	NaN	NaN	NaN	NaN	NaN	NaN	NaN	NaN	NaN	NaN	NaN	NaN	NaN	NaN	NaN	NaN	NaN	23.4613	NaN	NaN	23.4613	NaN	NaN	NaN	NaN	NaN	NaN	_N(0.9840)
NaN	NaN	NaN	NaN	NaN	NaN	NaN	NaN	NaN	NaN	NaN	NaN	NaN	NaN	NaN	NaN	NaN	NaN	NaN	NaN	NaN	NaN	NaN	NaN	22.8296	NaN	NaN	22.8296	NaN	NaN	22.8296	22.8296	NaN	NaN	NaN	NaN	NaN	NaN	NaN	NaN	22.7186	NaN	NaN	NaN	NaN	NaN	NaN	NaN	_N(0.9840)
NaN	NaN	NaN	NaN	NaN	NaN	NaN	NaN	NaN	NaN	NaN	NaN	21.3623	NaN	22.4826	22.0285	NaN	NaN	22.0285	22.0285	21.6523	NaN	22.3267	22.0285	NaN	NaN	NaN	NaN	NaN	NaN	NaN	NaN	NaN	NaN	NaN	NaN	NaN	NaN	NaN	NaN	NaN	NaN	NaN	NaN	NaN	NaN	NaN	NaN	_K(145.0197)	+
21.7441	21.5111	21.5074	21.7409	20.9636	21.5892	22.0849	21.6707	21.6994	21.6063	21.5583	21.6545	23.6478	23.2152	23.4336	23.8127	23.5705	23.7137	23.5183	23.3532	23.4286	23.2628	23.6521	23.7803	NaN	NaN	NaN	NaN	NaN	NaN	NaN	NaN	NaN	NaN	NaN	NaN	NaN	NaN	NaN	NaN	NaN	NaN	NaN	NaN	NaN	NaN	NaN	NaN	_K(145.0197)	+
NaN	NaN	NaN	NaN	NaN	NaN	NaN	NaN	NaN	NaN	NaN	NaN	NaN	NaN	NaN	NaN	NaN	NaN	NaN	NaN	NaN	NaN	NaN	20.5081	NaN	NaN	NaN	NaN	NaN	NaN	NaN	NaN	NaN	NaN	NaN	NaN	NaN	NaN	NaN	NaN	NaN	NaN	NaN	NaN	NaN	NaN	NaN	NaN	_K(145.0197);_K(57.0215)	+
NaN	NaN	NaN	NaN	NaN	NaN	NaN	NaN	NaN	NaN	NaN	NaN	NaN	NaN	NaN	NaN	22.0867	NaN	NaN	NaN	NaN	NaN	NaN	NaN	NaN	NaN	NaN	NaN	NaN	NaN	NaN	NaN	NaN	NaN	NaN	NaN	NaN	NaN	NaN	NaN	NaN	NaN	NaN	NaN	NaN	NaN	NaN	NaN	_K(145.0197);_N(0.9840)	+
NaN	NaN	NaN	NaN	NaN	NaN	NaN	NaN	NaN	NaN	NaN	NaN	NaN	NaN	NaN	22.1155	22.1155	NaN	NaN	NaN	22.8217	NaN	20.6749	22.1155	NaN	NaN	NaN	NaN	NaN	NaN	NaN	NaN	NaN	NaN	NaN	NaN	NaN	NaN	NaN	NaN	NaN	NaN	NaN	NaN	NaN	NaN	NaN	NaN	_K(145.0197);_N(0.9840)	+
NaN	NaN	NaN	NaN	NaN	NaN	NaN	NaN	NaN	NaN	NaN	NaN	NaN	21.0419	NaN	NaN	NaN	NaN	NaN	NaN	NaN	NaN	NaN	NaN	NaN	NaN	NaN	NaN	NaN	NaN	NaN	NaN	NaN	NaN	NaN	NaN	NaN	NaN	NaN	NaN	NaN	NaN	NaN	NaN	NaN	NaN	NaN	NaN	_K(145.0197);_K(57.0215);_N(0.9840)	+
NaN	NaN	NaN	NaN	NaN	NaN	NaN	NaN	NaN	NaN	NaN	NaN	21.9459	21.9459	NaN	NaN	NaN	21.6076	21.9459	22.2197	NaN	21.9459	NaN	NaN	NaN	NaN	NaN	NaN	NaN	NaN	NaN	NaN	NaN	NaN	NaN	NaN	NaN	NaN	NaN	NaN	NaN	NaN	NaN	NaN	NaN	NaN	NaN	NaN	_K(145.0197);_N(0.9840)	+
21.5439	NaN	NaN	NaN	NaN	NaN	NaN	NaN	NaN	NaN	NaN	21.5439	22.827	22.6246	22.6302	22.8319	NaN	22.732	22.732	NaN	22.7434	22.6702	22.7205	22.7912	NaN	NaN	NaN	NaN	NaN	NaN	NaN	NaN	NaN	NaN	NaN	NaN	NaN	NaN	NaN	NaN	NaN	NaN	NaN	NaN	NaN	NaN	NaN	NaN	_K(145.0197);_N(0.9840)	+
NaN	NaN	NaN	NaN	NaN	NaN	NaN	NaN	NaN	NaN	NaN	NaN	NaN	NaN	NaN	NaN	19.7073	NaN	NaN	NaN	NaN	NaN	NaN	NaN	NaN	NaN	NaN	NaN	NaN	NaN	NaN	NaN	NaN	NaN	NaN	NaN	NaN	NaN	NaN	NaN	NaN	NaN	NaN	NaN	NaN	NaN	NaN	NaN	_K(145.0197);_K(57.0215);_N(0.9840)	+
NaN	NaN	NaN	NaN	NaN	NaN	NaN	NaN	NaN	NaN	NaN	NaN	NaN	NaN	NaN	NaN	NaN	NaN	NaN	NaN	NaN	NaN	NaN	NaN	19.7564	21.7859	22.3678	21.3549	21.3556	21.6787	21.7854	21.4879	21.5864	21.7372	NaN	21.418	22.0984	22.144	21.6341	21.5688	22.1	22.136	21.6318	21.5805	22.2615	21.9094	21.3737	21.8598
NaN	NaN	NaN	NaN	NaN	NaN	NaN	NaN	NaN	NaN	NaN	NaN	NaN	NaN	NaN	NaN	NaN	NaN	NaN	NaN	NaN	NaN	NaN	NaN	20.5198	22.0143	22.7382	22.0237	21.8434	22.0685	22.1755	21.9677	NaN	NaN	NaN	NaN	22.3772	22.4859	22.5516	22.4478	22.3707	22.7302	22.5573	22.1448	22.2521	22.4829	22.654	22.4509
NaN	NaN	NaN	NaN	NaN	NaN	NaN	NaN	NaN	NaN	NaN	NaN	NaN	NaN	NaN	NaN	NaN	NaN	NaN	NaN	NaN	NaN	NaN	NaN	21.0158	21.9784	22.5506	NaN	21.9663	22.1206	21.9903	21.8205	NaN	NaN	NaN	NaN	22.5911	22.3093	22.0217	22.3589	22.4114	NaN	22.2529	22.3343	NaN	NaN	NaN	NaN
NaN	NaN	NaN	NaN	NaN	NaN	NaN	NaN	NaN	NaN	NaN	NaN	NaN	NaN	NaN	NaN	NaN	NaN	NaN	NaN	NaN	NaN	NaN	NaN	NaN	NaN	NaN	NaN	NaN	NaN	NaN	NaN	NaN	NaN	NaN	NaN	22.0878	22.5807	22.3417	21.7388	22.0544	21.7457	22.3691	22.5768	22.3389	22.1839	22.0911	22.2559
NaN	NaN	NaN	NaN	NaN	NaN	NaN	NaN	NaN	NaN	NaN	NaN	22.0529	NaN	NaN	22.0529	21.494	22.7592	22.4547	20.6123	21.8742	21.9941	22.2119	22.1094	NaN	NaN	NaN	NaN	NaN	NaN	NaN	NaN	NaN	NaN	NaN	NaN	NaN	NaN	NaN	NaN	NaN	NaN	NaN	NaN	NaN	NaN	NaN	NaN	_K(145.0197);_N(0.9840)	+
NaN	NaN	NaN	NaN	NaN	NaN	NaN	NaN	NaN	NaN	NaN	NaN	NaN	NaN	NaN	NaN	NaN	NaN	NaN	NaN	NaN	NaN	NaN	NaN	22.6493	23.7338	24.678	24.2147	24.5359	23.577	23.1167	24.3175	24.5563	24.1937	23.0609	23.7627	24.9978	24.4811	24.1584	24.78	25.0149	24.7767	24.1272	24.4852	24.7358	24.5516	24.5337	24.72
NaN	NaN	NaN	NaN	NaN	NaN	NaN	NaN	NaN	NaN	NaN	NaN	NaN	NaN	NaN	NaN	NaN	NaN	NaN	NaN	NaN	NaN	NaN	NaN	22.4593	22.4593	NaN	NaN	21.7717	22.8915	22.923	21.8394	22.4593	NaN	NaN	NaN	23.9523	24.6288	NaN	22.6365	24.4299	24.5712	23.2334	22.8453	NaN	NaN	NaN	NaN	_M(15.9949)
NaN	NaN	NaN	NaN	NaN	NaN	NaN	22.5882	22.6714	22.7993	22.5	22.3409	NaN	NaN	NaN	NaN	NaN	NaN	NaN	NaN	NaN	NaN	NaN	NaN	NaN	NaN	NaN	NaN	NaN	NaN	NaN	NaN	NaN	NaN	NaN	NaN	NaN	NaN	NaN	NaN	NaN	NaN	NaN	NaN	NaN	NaN	NaN	NaN	_C(57.0215);_N(0.9840)
NaN	NaN	NaN	NaN	NaN	NaN	NaN	NaN	NaN	NaN	NaN	NaN	NaN	NaN	NaN	NaN	NaN	NaN	NaN	NaN	NaN	NaN	NaN	NaN	22.6686	23.4856	23.9389	23.3914	23.4392	23.4392	NaN	NaN	NaN	NaN	NaN	NaN	23.3659	24.0499	23.6845	22.7231	22.9585	23.5726	23.9442	23.4943	NaN	NaN	NaN	NaN
NaN	NaN	NaN	NaN	NaN	NaN	NaN	NaN	NaN	NaN	NaN	NaN	NaN	NaN	NaN	NaN	NaN	NaN	NaN	NaN	NaN	NaN	NaN	NaN	21.0284	20.857	NaN	21.1815	21.1883	21.0026	20.8486	21.0537	21.0284	21.3436	NaN	20.6245	20.9702	20.9702	NaN	NaN	20.9702	21.0902	NaN	20.8393	NaN	20.9702	NaN	NaN
NaN	NaN	NaN	NaN	NaN	NaN	NaN	NaN	NaN	NaN	NaN	NaN	NaN	NaN	NaN	NaN	NaN	NaN	NaN	NaN	NaN	NaN	NaN	NaN	NaN	NaN	NaN	NaN	NaN	NaN	NaN	NaN	NaN	NaN	NaN	NaN	NaN	NaN	22.287	NaN	NaN	NaN	22.287	NaN	NaN	NaN	NaN	NaN	_N(0.9840)
NaN	NaN	NaN	NaN	NaN	NaN	NaN	NaN	NaN	NaN	NaN	NaN	NaN	NaN	NaN	NaN	NaN	NaN	NaN	NaN	NaN	NaN	NaN	NaN	NaN	21.2555	NaN	21.2782	21.8073	21.2669	20.3927	NaN	NaN	NaN	NaN	NaN	NaN	21.7151	22.3809	22.8347	22.3252	23.2729	22.4346	19.588	NaN	NaN	NaN	NaN	_N(0.9840)
20.1741	20.828	20.6928	19.9553	NaN	NaN	NaN	NaN	NaN	20.8202	20.4566	19.9694	21.993	21.444	21.772	22.225	21.7807	21.6037	21.9854	22.1232	NaN	21.8867	21.8867	NaN	NaN	NaN	NaN	NaN	NaN	NaN	NaN	NaN	NaN	NaN	NaN	NaN	NaN	NaN	NaN	NaN	NaN	NaN	NaN	NaN	NaN	NaN	NaN	NaN	_K(145.0197);_N(0.9840)	+
NaN	NaN	NaN	NaN	NaN	NaN	NaN	NaN	NaN	NaN	NaN	NaN	19.8496	NaN	NaN	NaN	NaN	NaN	NaN	NaN	NaN	NaN	NaN	NaN	NaN	NaN	NaN	NaN	NaN	NaN	NaN	NaN	NaN	NaN	NaN	NaN	NaN	NaN	NaN	NaN	NaN	NaN	NaN	NaN	NaN	NaN	NaN	NaN	_K(145.0197);_K(57.0215);_N(0.9840)	+
NaN	NaN	NaN	NaN	NaN	NaN	NaN	NaN	NaN	NaN	NaN	NaN	NaN	NaN	NaN	NaN	NaN	NaN	NaN	NaN	NaN	NaN	NaN	NaN	NaN	NaN	NaN	NaN	NaN	NaN	NaN	NaN	NaN	NaN	NaN	NaN	NaN	NaN	NaN	NaN	NaN	NaN	19.7538	NaN	NaN	NaN	NaN	NaN	_C(57.0215);_N(0.9840)
NaN	NaN	NaN	NaN	NaN	NaN	NaN	NaN	NaN	NaN	NaN	NaN	NaN	NaN	NaN	NaN	NaN	NaN	NaN	NaN	NaN	NaN	NaN	NaN	20.7473	21.4914	22.052	21.5916	21.4879	21.3715	21.5948	21.6951	21.5424	NaN	NaN	21.5424	NaN	21.9023	22.1488	22.3593	22.3971	22.1488	21.8486	NaN	22.1488	22.2592	NaN	22.0292	_N(0.9840)
NaN	NaN	NaN	NaN	NaN	NaN	NaN	NaN	NaN	NaN	NaN	NaN	NaN	NaN	NaN	NaN	NaN	NaN	NaN	NaN	NaN	NaN	NaN	NaN	21.8108	22.94	23.5388	22.8984	22.2864	23.2129	23.3578	22.5504	22.9193	22.8379	NaN	22.9965	24.6775	24.8264	25.0327	24.9047	24.9537	24.9057	24.7727	24.8252	24.6233	24.8399	25.0738	24.8917
NaN	NaN	NaN	NaN	NaN	NaN	NaN	NaN	NaN	NaN	NaN	NaN	NaN	NaN	NaN	NaN	NaN	NaN	NaN	NaN	NaN	NaN	NaN	NaN	NaN	NaN	NaN	NaN	NaN	NaN	NaN	NaN	NaN	NaN	NaN	NaN	20.7281	NaN	NaN	20.7281	21.1847	NaN	20.0562	20.7281	NaN	NaN	NaN	NaN
22.1849	22.3351	22.5926	22.468	22.3136	22.7475	22.4873	21.9497	22.3084	22.4417	22.4919	22.3633	23.2406	22.7486	23.6234	23.9122	22.7963	23.3375	23.8904	23.5445	23.3052	23.4504	23.5719	23.439	NaN	NaN	NaN	NaN	NaN	NaN	NaN	NaN	NaN	NaN	NaN	NaN	NaN	NaN	NaN	NaN	NaN	NaN	NaN	NaN	NaN	NaN	NaN	NaN	_K(145.0197)	+
NaN	NaN	NaN	NaN	NaN	NaN	NaN	NaN	NaN	NaN	NaN	NaN	NaN	NaN	NaN	NaN	24.8352	NaN	22.0273	24.0278	NaN	NaN	NaN	NaN	NaN	NaN	NaN	NaN	NaN	NaN	NaN	NaN	NaN	NaN	NaN	NaN	NaN	NaN	NaN	NaN	NaN	NaN	NaN	NaN	NaN	NaN	NaN	NaN	_K(145.0197)	+
NaN	NaN	NaN	NaN	NaN	NaN	NaN	NaN	NaN	NaN	NaN	NaN	NaN	NaN	NaN	NaN	NaN	NaN	NaN	NaN	NaN	NaN	NaN	NaN	NaN	21.7699	NaN	NaN	NaN	NaN	NaN	NaN	NaN	NaN	NaN	NaN	NaN	23.1084	NaN	NaN	NaN	23.1084	23.1084	NaN	NaN	NaN	NaN	NaN
NaN	NaN	NaN	NaN	NaN	NaN	NaN	NaN	NaN	NaN	NaN	NaN	NaN	NaN	NaN	21.4195	21.3619	20.9566	21.4748	21.7693	NaN	NaN	NaN	NaN	NaN	NaN	NaN	NaN	NaN	NaN	NaN	NaN	NaN	NaN	NaN	NaN	NaN	NaN	NaN	NaN	NaN	NaN	NaN	NaN	NaN	NaN	NaN	NaN
NaN	NaN	NaN	NaN	NaN	NaN	NaN	NaN	NaN	NaN	NaN	NaN	NaN	NaN	NaN	NaN	NaN	NaN	NaN	NaN	NaN	NaN	NaN	NaN	24.4867	25.2316	25.782	25.3173	25.2979	25.3212	25.2519	25.2275	26.1987	25.3844	21.9968	25.1568	24.2356	24.5148	23.7055	23.1737	23.6593	23.831	24.2667	24.1417	23.1062	22.8795	24.5406	24.6162
NaN	NaN	NaN	NaN	NaN	NaN	NaN	NaN	NaN	NaN	NaN	NaN	NaN	NaN	NaN	NaN	NaN	NaN	NaN	NaN	NaN	NaN	NaN	NaN	25.9314	26.702	27.495	27.1012	26.966	26.963	26.863	26.8661	27.7523	27.2855	24.6898	26.4163	26.2844	26.1726	25.172	25.3876	25.8222	25.7616	25.8435	25.9007	25.5818	25.6279	26.0466	26.0123	_N(0.9840)
NaN	NaN	NaN	NaN	NaN	NaN	NaN	NaN	NaN	NaN	NaN	NaN	NaN	NaN	NaN	NaN	NaN	NaN	NaN	NaN	NaN	NaN	NaN	NaN	NaN	NaN	NaN	NaN	NaN	NaN	NaN	NaN	NaN	NaN	NaN	NaN	NaN	NaN	NaN	NaN	NaN	NaN	NaN	NaN	19.5047	19.5047	NaN	NaN
NaN	NaN	NaN	NaN	NaN	NaN	NaN	NaN	NaN	NaN	NaN	NaN	NaN	NaN	NaN	NaN	NaN	NaN	NaN	NaN	NaN	NaN	NaN	NaN	NaN	NaN	NaN	NaN	NaN	NaN	NaN	NaN	NaN	NaN	NaN	NaN	NaN	21.2835	21.2835	NaN	21.3103	21.061	21.2563	21.4763	NaN	NaN	NaN	NaN
NaN	NaN	NaN	NaN	NaN	NaN	NaN	NaN	NaN	NaN	NaN	NaN	NaN	NaN	NaN	NaN	NaN	NaN	NaN	NaN	NaN	NaN	NaN	NaN	NaN	NaN	NaN	NaN	NaN	NaN	NaN	NaN	NaN	19.9332	NaN	NaN	NaN	NaN	NaN	NaN	NaN	NaN	NaN	NaN	NaN	NaN	NaN	NaN
NaN	NaN	NaN	NaN	NaN	NaN	NaN	NaN	NaN	NaN	NaN	NaN	NaN	NaN	NaN	NaN	NaN	NaN	NaN	NaN	NaN	NaN	NaN	NaN	NaN	NaN	NaN	NaN	NaN	NaN	NaN	NaN	NaN	NaN	NaN	NaN	NaN	NaN	NaN	NaN	NaN	NaN	NaN	NaN	NaN	NaN	NaN	19.4658	_N(0.9840)
NaN	NaN	NaN	NaN	NaN	NaN	NaN	NaN	NaN	NaN	NaN	NaN	NaN	NaN	NaN	NaN	NaN	NaN	NaN	NaN	NaN	NaN	NaN	NaN	NaN	20.8906	NaN	NaN	NaN	NaN	NaN	20.8906	NaN	NaN	NaN	NaN	NaN	NaN	NaN	NaN	NaN	NaN	NaN	NaN	NaN	NaN	NaN	NaN
NaN	NaN	NaN	NaN	NaN	NaN	NaN	19.3997	NaN	19.3997	NaN	NaN	NaN	21.3476	21.3476	NaN	19.9006	NaN	22.0554	21.3476	21.7412	21.4807	20.8047	21.201	22.1553	NaN	NaN	NaN	22.1553	NaN	NaN	NaN	NaN	22.9319	22.1553	20.354	NaN	NaN	NaN	NaN	NaN	NaN	NaN	NaN	19.6332	19.6332	NaN	NaN	_C(57.0215)
NaN	NaN	NaN	NaN	NaN	NaN	NaN	NaN	NaN	NaN	NaN	NaN	NaN	NaN	NaN	NaN	NaN	NaN	NaN	NaN	NaN	NaN	NaN	NaN	NaN	NaN	NaN	NaN	NaN	NaN	NaN	NaN	NaN	NaN	18.432	NaN	NaN	NaN	NaN	NaN	NaN	NaN	NaN	NaN	NaN	NaN	NaN	NaN	_C(57.0215);_N(0.9840)
NaN	NaN	NaN	NaN	NaN	NaN	NaN	NaN	NaN	NaN	NaN	NaN	NaN	NaN	NaN	NaN	NaN	NaN	NaN	NaN	NaN	NaN	NaN	NaN	NaN	NaN	NaN	NaN	NaN	NaN	21.1873	21.1873	NaN	NaN	NaN	NaN	22.5107	22.4944	21.8305	21.8563	22.4281	22.5118	21.9538	21.8287	22.4144	22.7083	21.9725	21.4437
20.3845	NaN	NaN	NaN	NaN	NaN	NaN	NaN	NaN	20.1361	20.3845	20.5964	NaN	NaN	NaN	NaN	NaN	NaN	NaN	NaN	NaN	NaN	NaN	NaN	NaN	NaN	NaN	NaN	NaN	NaN	NaN	NaN	NaN	NaN	NaN	NaN	NaN	NaN	NaN	NaN	NaN	NaN	NaN	NaN	NaN	NaN	NaN	NaN	_K(145.0197)	+
NaN	NaN	NaN	NaN	NaN	NaN	NaN	NaN	NaN	NaN	NaN	NaN	NaN	NaN	NaN	NaN	NaN	NaN	NaN	NaN	NaN	NaN	NaN	NaN	20.6295	21.2939	22.3283	22.0416	21.3273	21.3085	22.0213	22.0329	NaN	NaN	21.7157	21.7157	NaN	NaN	21.0112	NaN	NaN	21.0112	21.0112	NaN	NaN	NaN	NaN	21.0112
NaN	19.5931	NaN	18.8886	NaN	17.7597	NaN	20.0078	NaN	NaN	NaN	NaN	22.918	22.5052	21.8406	22.4495	21.5263	22.367	23.046	22.5804	22.5635	22.5509	22.3863	22.4004	19.2084	NaN	19.6321	NaN	NaN	19.4357	NaN	NaN	NaN	NaN	NaN	NaN	21.5243	21.4606	20.7152	20.8206	21.4278	21.2598	20.8703	21.0865	NaN	NaN	NaN	NaN	_C(57.0215)
NaN	NaN	NaN	NaN	NaN	NaN	NaN	NaN	NaN	NaN	NaN	NaN	NaN	NaN	NaN	NaN	NaN	NaN	NaN	NaN	NaN	NaN	NaN	NaN	NaN	NaN	NaN	NaN	NaN	NaN	NaN	NaN	NaN	21.3222	21.3222	NaN	NaN	NaN	NaN	NaN	NaN	NaN	NaN	NaN	NaN	NaN	NaN	NaN
NaN	NaN	NaN	NaN	NaN	NaN	NaN	NaN	NaN	NaN	NaN	NaN	NaN	NaN	NaN	NaN	NaN	NaN	NaN	NaN	NaN	NaN	NaN	NaN	24.3157	24.8846	25.4499	25.091	25.0105	24.968	24.9722	25.0147	25.694	25.1227	23.5676	24.8472	25.1288	24.8923	24.4833	24.7895	24.8579	24.986	24.8256	24.6816	24.8093	24.9203	24.8736	24.7589
NaN	NaN	NaN	NaN	NaN	NaN	NaN	NaN	NaN	NaN	NaN	NaN	NaN	NaN	NaN	NaN	NaN	NaN	NaN	NaN	NaN	NaN	NaN	NaN	NaN	NaN	NaN	22.3915	NaN	NaN	22.3915	22.3915	NaN	NaN	NaN	NaN	NaN	NaN	NaN	NaN	21.9965	NaN	NaN	NaN	NaN	NaN	NaN	NaN
NaN	NaN	NaN	NaN	NaN	NaN	NaN	NaN	NaN	NaN	NaN	NaN	NaN	NaN	NaN	NaN	NaN	NaN	NaN	NaN	NaN	NaN	NaN	NaN	NaN	NaN	NaN	NaN	NaN	NaN	NaN	NaN	NaN	NaN	NaN	19.068	NaN	NaN	NaN	NaN	NaN	NaN	NaN	NaN	NaN	NaN	NaN	NaN
NaN	NaN	NaN	NaN	NaN	NaN	NaN	NaN	NaN	NaN	NaN	NaN	NaN	NaN	NaN	NaN	NaN	NaN	NaN	NaN	NaN	NaN	NaN	NaN	NaN	23.1638	23.2077	23.2504	23.3937	23.4209	22.9942	22.9575	23.2077	NaN	NaN	23.2077	NaN	NaN	21.4341	21.4341	21.1454	21.2363	21.6746	21.608	NaN	NaN	NaN	NaN
NaN	NaN	NaN	NaN	NaN	NaN	NaN	NaN	NaN	NaN	NaN	NaN	NaN	NaN	NaN	NaN	NaN	NaN	NaN	NaN	NaN	NaN	NaN	NaN	NaN	NaN	NaN	NaN	NaN	NaN	21.7556	NaN	NaN	NaN	NaN	NaN	NaN	NaN	NaN	NaN	NaN	NaN	NaN	NaN	NaN	NaN	NaN	NaN	_M(15.9949)
NaN	NaN	NaN	NaN	NaN	NaN	NaN	NaN	NaN	NaN	NaN	NaN	NaN	NaN	NaN	NaN	NaN	NaN	NaN	NaN	NaN	NaN	NaN	NaN	NaN	NaN	NaN	NaN	NaN	NaN	NaN	NaN	NaN	NaN	NaN	NaN	NaN	NaN	NaN	NaN	NaN	NaN	NaN	NaN	18.9688	19.3673	19.6761	19.3634
NaN	NaN	NaN	NaN	NaN	NaN	NaN	NaN	NaN	NaN	NaN	NaN	NaN	NaN	NaN	NaN	NaN	NaN	NaN	NaN	NaN	NaN	NaN	NaN	NaN	NaN	21.3373	21.3373	NaN	NaN	NaN	21.3373	NaN	NaN	NaN	NaN	21.3884	NaN	21.72	NaN	NaN	NaN	NaN	NaN	NaN	NaN	NaN	NaN
NaN	NaN	NaN	NaN	NaN	NaN	NaN	NaN	NaN	NaN	NaN	NaN	NaN	NaN	NaN	NaN	NaN	NaN	NaN	NaN	NaN	NaN	NaN	NaN	NaN	NaN	23.5057	23.5057	23.5057	NaN	NaN	NaN	NaN	NaN	NaN	NaN	23.5837	NaN	NaN	23.5837	NaN	23.5837	23.5837	NaN	NaN	NaN	NaN	NaN
NaN	NaN	NaN	NaN	NaN	NaN	NaN	NaN	NaN	NaN	NaN	NaN	NaN	NaN	NaN	NaN	NaN	NaN	NaN	NaN	NaN	NaN	NaN	NaN	20.6217	NaN	21.6622	NaN	NaN	NaN	NaN	NaN	NaN	NaN	NaN	21.2338	NaN	NaN	NaN	NaN	NaN	NaN	NaN	NaN	NaN	NaN	NaN	NaN
NaN	NaN	NaN	NaN	NaN	NaN	NaN	NaN	NaN	NaN	20.7948	NaN	NaN	NaN	NaN	NaN	NaN	NaN	NaN	NaN	19.9828	NaN	20.6124	20.3317	23.4015	23.6443	24.4828	24.3521	23.9376	23.5474	24.1378	24.4083	24.6518	23.9317	22.9612	24.1429	25.352	24.4494	22.1709	24.5544	24.6722	24.5314	24.311	24.4738	23.8557	24.9778	24.948	23.7902	_C(57.0215)
NaN	NaN	NaN	NaN	NaN	NaN	NaN	NaN	NaN	NaN	NaN	NaN	NaN	NaN	NaN	NaN	NaN	NaN	NaN	NaN	NaN	NaN	NaN	NaN	NaN	NaN	NaN	NaN	20.6162	NaN	NaN	NaN	20.6162	NaN	NaN	20.6162	21.779	NaN	NaN	NaN	NaN	NaN	NaN	NaN	NaN	21.9696	21.779	21.5593	_C(57.0215);_N(0.9840)
NaN	NaN	NaN	NaN	NaN	NaN	NaN	NaN	NaN	NaN	NaN	NaN	NaN	NaN	NaN	NaN	NaN	NaN	NaN	NaN	NaN	NaN	NaN	NaN	NaN	NaN	21.039	21.039	21.0867	21.039	20.9897	NaN	NaN	NaN	NaN	NaN	21.2345	21.2345	NaN	NaN	21.187	21.2082	21.2804	21.2603	NaN	NaN	NaN	NaN
NaN	NaN	NaN	NaN	NaN	NaN	NaN	NaN	NaN	NaN	NaN	NaN	NaN	NaN	NaN	NaN	NaN	NaN	NaN	NaN	NaN	NaN	NaN	NaN	NaN	NaN	NaN	NaN	NaN	NaN	NaN	NaN	NaN	NaN	NaN	NaN	NaN	NaN	NaN	NaN	NaN	NaN	NaN	20.215	NaN	NaN	NaN	NaN
NaN	NaN	NaN	NaN	NaN	NaN	NaN	NaN	NaN	NaN	NaN	NaN	21.1561	NaN	NaN	NaN	NaN	21.1561	NaN	NaN	21.2562	21.1561	21.0485	NaN	NaN	NaN	NaN	NaN	NaN	NaN	NaN	NaN	NaN	NaN	NaN	NaN	NaN	NaN	NaN	NaN	NaN	NaN	NaN	NaN	NaN	NaN	NaN	NaN	_K(145.0197)	+
NaN	NaN	NaN	NaN	NaN	NaN	NaN	NaN	NaN	NaN	NaN	NaN	NaN	NaN	NaN	NaN	NaN	NaN	NaN	NaN	NaN	NaN	NaN	NaN	NaN	NaN	NaN	NaN	NaN	NaN	NaN	NaN	NaN	NaN	NaN	NaN	20.984	NaN	NaN	NaN	NaN	NaN	NaN	NaN	NaN	NaN	NaN	NaN
NaN	NaN	NaN	NaN	NaN	NaN	NaN	NaN	NaN	NaN	NaN	NaN	NaN	NaN	NaN	NaN	NaN	22.4493	NaN	NaN	NaN	NaN	NaN	NaN	NaN	NaN	NaN	NaN	NaN	NaN	NaN	NaN	NaN	NaN	NaN	NaN	NaN	NaN	NaN	NaN	NaN	NaN	NaN	NaN	NaN	NaN	NaN	NaN	_K(145.0197)	+
NaN	NaN	NaN	NaN	NaN	NaN	NaN	NaN	NaN	NaN	NaN	NaN	NaN	NaN	NaN	NaN	NaN	NaN	NaN	NaN	NaN	NaN	NaN	NaN	NaN	NaN	NaN	NaN	NaN	NaN	NaN	NaN	20.2804	NaN	NaN	NaN	23.6082	23.6252	23.1973	23.1744	23.5376	23.5707	23.2861	23.2458	22.7219	23.0455	23.8846	23.7127
NaN	NaN	NaN	NaN	NaN	NaN	NaN	NaN	NaN	NaN	NaN	NaN	NaN	20.3502	NaN	NaN	NaN	NaN	20.3502	NaN	19.6587	20.2195	20.8157	20.47	NaN	20.3964	20.1637	19.8862	NaN	NaN	20.1637	NaN	NaN	NaN	NaN	NaN	21.1634	21.1429	20.3791	20.4137	20.3069	20.8239	21.2037	NaN	NaN	NaN	NaN	NaN	_C(57.0215)
NaN	NaN	NaN	NaN	NaN	NaN	NaN	NaN	NaN	NaN	NaN	NaN	NaN	NaN	NaN	NaN	NaN	NaN	NaN	NaN	NaN	NaN	NaN	NaN	21.1039	21.6029	21.776	21.3428	21.6052	21.2358	21.3401	21.6866	NaN	NaN	NaN	NaN	NaN	NaN	NaN	NaN	NaN	NaN	NaN	NaN	NaN	NaN	NaN	NaN
NaN	NaN	NaN	NaN	NaN	NaN	NaN	NaN	NaN	NaN	NaN	NaN	NaN	NaN	NaN	NaN	NaN	NaN	NaN	NaN	NaN	NaN	NaN	NaN	NaN	NaN	18.9282	NaN	NaN	NaN	NaN	NaN	NaN	NaN	NaN	NaN	NaN	NaN	NaN	NaN	NaN	NaN	NaN	NaN	NaN	NaN	NaN	NaN
NaN	NaN	NaN	NaN	NaN	NaN	NaN	NaN	NaN	NaN	NaN	NaN	NaN	NaN	NaN	NaN	NaN	NaN	NaN	NaN	NaN	NaN	NaN	NaN	22.6909	NaN	NaN	NaN	NaN	NaN	NaN	NaN	NaN	NaN	NaN	NaN	NaN	NaN	NaN	NaN	NaN	NaN	NaN	22.8109	NaN	NaN	NaN	NaN
23.4181	23.3048	22.0708	22.3243	22.939	23.0389	22.8523	22.738	23.1826	22.9334	22.5388	22.8582	22.8851	21.4989	22.0083	23.1017	22.6619	22.49	22.3455	22.5343	22.4456	22.8175	22.5761	22.1248	NaN	NaN	NaN	NaN	NaN	NaN	NaN	NaN	NaN	NaN	NaN	NaN	NaN	NaN	NaN	NaN	NaN	NaN	NaN	NaN	NaN	NaN	NaN	NaN	_C(57.0215)
20.7067	20.4073	NaN	20.9545	20.9333	NaN	20.4377	20.7067	NaN	NaN	NaN	NaN	NaN	NaN	19.1488	NaN	NaN	NaN	NaN	NaN	NaN	NaN	NaN	NaN	NaN	NaN	NaN	NaN	NaN	NaN	NaN	NaN	NaN	NaN	NaN	NaN	NaN	NaN	NaN	NaN	NaN	NaN	NaN	NaN	NaN	NaN	NaN	NaN	_C(57.0215)
18.6088	NaN	NaN	NaN	NaN	NaN	NaN	18.6088	NaN	NaN	NaN	NaN	NaN	NaN	NaN	NaN	NaN	NaN	NaN	NaN	NaN	NaN	NaN	NaN	NaN	NaN	NaN	NaN	NaN	NaN	NaN	NaN	NaN	NaN	NaN	NaN	NaN	NaN	NaN	NaN	NaN	NaN	NaN	NaN	NaN	NaN	NaN	NaN	_C(57.0215);_K(57.0215)
NaN	NaN	NaN	NaN	NaN	NaN	NaN	NaN	NaN	NaN	NaN	NaN	NaN	NaN	NaN	NaN	NaN	NaN	NaN	NaN	NaN	NaN	NaN	NaN	NaN	NaN	20.9008	NaN	NaN	NaN	NaN	NaN	NaN	NaN	NaN	20.9008	NaN	21.5107	NaN	NaN	NaN	NaN	NaN	NaN	NaN	NaN	NaN	NaN
NaN	NaN	NaN	NaN	NaN	NaN	NaN	NaN	NaN	NaN	NaN	NaN	NaN	NaN	NaN	NaN	NaN	NaN	NaN	NaN	NaN	NaN	NaN	NaN	NaN	20.2969	20.5117	20.6987	20.5117	20.2764	NaN	20.7141	NaN	NaN	NaN	NaN	20.6098	NaN	NaN	20.6098	NaN	NaN	20.6098	NaN	NaN	NaN	NaN	NaN
NaN	NaN	NaN	NaN	NaN	NaN	NaN	NaN	NaN	NaN	NaN	NaN	NaN	NaN	NaN	NaN	NaN	NaN	NaN	NaN	NaN	NaN	NaN	NaN	NaN	NaN	19.0446	NaN	NaN	NaN	NaN	NaN	NaN	NaN	NaN	NaN	NaN	NaN	NaN	NaN	NaN	NaN	20.2627	NaN	NaN	NaN	NaN	NaN	_M(15.9949)
NaN	NaN	NaN	NaN	NaN	NaN	NaN	NaN	NaN	NaN	NaN	NaN	NaN	NaN	NaN	NaN	NaN	NaN	NaN	NaN	NaN	NaN	NaN	NaN	NaN	NaN	NaN	NaN	NaN	NaN	NaN	NaN	NaN	NaN	NaN	NaN	19.8306	NaN	20.061	NaN	NaN	NaN	NaN	NaN	NaN	NaN	NaN	NaN	_N(0.9840)
NaN	NaN	NaN	NaN	NaN	NaN	NaN	NaN	NaN	NaN	NaN	NaN	NaN	NaN	NaN	NaN	NaN	NaN	NaN	NaN	NaN	NaN	NaN	NaN	NaN	NaN	NaN	20.1449	NaN	NaN	20.1449	NaN	NaN	NaN	NaN	NaN	NaN	NaN	NaN	NaN	NaN	20.4649	NaN	18.991	NaN	NaN	NaN	NaN	_M(15.9949)
NaN	NaN	NaN	NaN	NaN	NaN	NaN	NaN	NaN	NaN	NaN	NaN	NaN	NaN	NaN	NaN	NaN	NaN	NaN	NaN	NaN	NaN	NaN	NaN	20.3232	19.0821	NaN	20.9804	20.2019	20.095	20.4351	20.5202	NaN	NaN	NaN	NaN	19.9047	NaN	NaN	19.9047	NaN	NaN	19.9047	NaN	NaN	NaN	NaN	NaN	_M(15.9949);_N(0.9840)
NaN	NaN	NaN	NaN	NaN	NaN	NaN	NaN	NaN	NaN	NaN	NaN	NaN	NaN	NaN	NaN	NaN	NaN	NaN	NaN	NaN	NaN	NaN	NaN	21.006	22.3133	22.9722	22.2886	22.012	22.3714	22.5416	22.2269	NaN	NaN	NaN	NaN	NaN	21.2449	21.8442	22.2664	21.0612	21.8598	22.349	21.8285	NaN	NaN	21.8442	NaN
NaN	NaN	NaN	NaN	NaN	NaN	NaN	NaN	NaN	NaN	NaN	NaN	NaN	NaN	NaN	NaN	NaN	NaN	NaN	NaN	NaN	NaN	NaN	NaN	NaN	NaN	20.8007	NaN	NaN	21.5998	NaN	18.8573	NaN	NaN	NaN	NaN	NaN	NaN	NaN	NaN	NaN	20.9942	20.9942	NaN	NaN	NaN	NaN	NaN	_N(0.9840)
NaN	NaN	NaN	NaN	NaN	NaN	NaN	NaN	NaN	NaN	NaN	NaN	NaN	NaN	NaN	NaN	NaN	NaN	NaN	NaN	NaN	NaN	NaN	NaN	20.5585	20.3865	20.847	20.974	20.4485	21.3716	20.9312	19.452	20.71	NaN	NaN	20.71	19.9669	20.3906	NaN	19.3644	NaN	19.9669	NaN	NaN	NaN	NaN	19.9669	NaN	_M(15.9949)
NaN	NaN	NaN	NaN	NaN	NaN	NaN	NaN	NaN	NaN	NaN	NaN	NaN	NaN	NaN	NaN	NaN	NaN	NaN	NaN	NaN	NaN	NaN	NaN	21.7317	21.2368	NaN	22.0995	21.7317	NaN	NaN	21.7317	NaN	NaN	NaN	NaN	NaN	NaN	20.9444	NaN	NaN	NaN	20.9444	NaN	NaN	NaN	NaN	NaN	_M(15.9949);_N(0.9840)
NaN	NaN	NaN	NaN	NaN	NaN	NaN	NaN	NaN	NaN	NaN	NaN	NaN	NaN	18.9085	NaN	NaN	NaN	18.9085	NaN	NaN	NaN	NaN	NaN	18.6379	NaN	NaN	NaN	NaN	NaN	NaN	NaN	NaN	NaN	NaN	NaN	19.5224	NaN	19.9918	19.7761	NaN	NaN	19.7761	19.7761	NaN	NaN	NaN	NaN	_C(57.0215)
NaN	NaN	NaN	NaN	NaN	NaN	NaN	NaN	NaN	NaN	NaN	NaN	NaN	NaN	21.0225	21.0225	NaN	NaN	NaN	NaN	NaN	NaN	NaN	NaN	NaN	NaN	NaN	NaN	NaN	NaN	NaN	NaN	NaN	NaN	NaN	NaN	NaN	NaN	NaN	NaN	NaN	NaN	NaN	NaN	NaN	NaN	NaN	NaN	_C(57.0215)
NaN	NaN	NaN	NaN	NaN	NaN	NaN	NaN	NaN	NaN	NaN	NaN	NaN	NaN	NaN	NaN	NaN	NaN	NaN	NaN	NaN	NaN	NaN	NaN	NaN	NaN	NaN	NaN	NaN	NaN	NaN	NaN	NaN	23.4114	23.4114	NaN	NaN	NaN	NaN	NaN	NaN	NaN	NaN	NaN	NaN	NaN	NaN	NaN
NaN	NaN	NaN	NaN	NaN	NaN	NaN	NaN	NaN	NaN	NaN	NaN	NaN	NaN	NaN	NaN	NaN	NaN	NaN	NaN	NaN	NaN	NaN	NaN	NaN	20.2791	NaN	20.9191	20.3175	NaN	20.8939	20.6343	NaN	20.6388	NaN	20.6298	NaN	NaN	NaN	NaN	NaN	NaN	NaN	NaN	NaN	NaN	NaN	NaN
NaN	NaN	NaN	NaN	NaN	NaN	NaN	NaN	19.6185	19.1853	18.5632	NaN	NaN	NaN	NaN	NaN	NaN	NaN	NaN	NaN	NaN	NaN	NaN	NaN	NaN	NaN	NaN	NaN	NaN	NaN	NaN	NaN	NaN	NaN	NaN	NaN	NaN	NaN	NaN	NaN	NaN	NaN	NaN	NaN	NaN	NaN	NaN	NaN	_C(57.0215)
NaN	NaN	NaN	19.8651	NaN	NaN	NaN	NaN	NaN	NaN	NaN	19.8651	21.6682	21.0301	21.3572	21.8868	21.0921	21.3911	21.8513	21.6403	21.3053	21.4387	21.7088	21.599	NaN	20.9818	NaN	NaN	20.9818	20.9818	NaN	NaN	20.9818	NaN	NaN	NaN	NaN	NaN	21.2374	NaN	21.2374	21.2374	NaN	NaN	NaN	NaN	NaN	NaN	_C(57.0215)
22.255	22.3286	22.9374	22.8896	22.79	22.8029	22.464	22.4477	21.2308	21.7214	23.3344	23.1916	23.5454	23.6086	23.664	23.6032	23.1971	23.4214	23.9241	23.7695	23.2701	22.852	23.8782	24.0986	21.8964	NaN	NaN	NaN	NaN	NaN	NaN	NaN	NaN	NaN	NaN	NaN	NaN	NaN	NaN	NaN	NaN	NaN	NaN	NaN	NaN	NaN	NaN	NaN	_C(57.0215)
NaN	NaN	NaN	NaN	NaN	NaN	NaN	NaN	NaN	NaN	NaN	NaN	NaN	NaN	NaN	21.4226	NaN	NaN	NaN	NaN	NaN	NaN	NaN	NaN	NaN	NaN	NaN	NaN	NaN	NaN	NaN	NaN	NaN	NaN	NaN	NaN	NaN	NaN	NaN	NaN	NaN	NaN	NaN	NaN	NaN	NaN	NaN	NaN	_C(57.0215)
NaN	20.7371	20.4805	20.1682	NaN	20.4805	20.4805	NaN	NaN	NaN	20.4805	20.4805	21.5471	21.2239	NaN	21.8109	21.5471	21.293	NaN	21.763	21.5471	20.9408	NaN	21.9726	NaN	NaN	NaN	NaN	NaN	NaN	NaN	NaN	NaN	NaN	NaN	NaN	NaN	NaN	NaN	NaN	NaN	NaN	NaN	NaN	NaN	NaN	NaN	NaN	_C(57.0215);_K(57.0215)
19.8414	NaN	22.1141	21.3855	NaN	NaN	NaN	NaN	NaN	NaN	NaN	NaN	20.2644	NaN	21.2966	20.8709	20.8709	NaN	NaN	20.8709	NaN	20.5286	20.8709	21.1474	NaN	NaN	NaN	NaN	NaN	NaN	NaN	NaN	NaN	NaN	NaN	NaN	NaN	NaN	NaN	NaN	NaN	NaN	NaN	NaN	NaN	NaN	NaN	NaN	_C(57.0215);_K(57.0215)
NaN	NaN	NaN	NaN	NaN	NaN	NaN	NaN	NaN	NaN	NaN	NaN	NaN	NaN	NaN	NaN	NaN	NaN	NaN	NaN	NaN	NaN	NaN	NaN	NaN	NaN	NaN	NaN	NaN	NaN	NaN	NaN	NaN	NaN	NaN	NaN	NaN	NaN	NaN	NaN	NaN	NaN	NaN	NaN	NaN	NaN	20.9967	NaN
NaN	NaN	NaN	NaN	NaN	NaN	NaN	NaN	NaN	NaN	NaN	NaN	NaN	NaN	NaN	NaN	NaN	NaN	NaN	NaN	NaN	NaN	NaN	NaN	NaN	NaN	NaN	24.044	NaN	NaN	NaN	NaN	NaN	NaN	NaN	NaN	25.0589	NaN	NaN	NaN	NaN	NaN	NaN	NaN	NaN	NaN	25.0589	NaN
NaN	NaN	NaN	NaN	NaN	NaN	NaN	NaN	NaN	NaN	NaN	NaN	NaN	NaN	NaN	NaN	NaN	NaN	NaN	NaN	NaN	NaN	NaN	NaN	20.7738	22.6139	22.8047	21.3649	22.4635	22.2011	21.6696	22.0351	22.1205	NaN	NaN	22.1205	NaN	NaN	NaN	NaN	NaN	NaN	NaN	NaN	NaN	NaN	NaN	NaN
NaN	NaN	NaN	NaN	NaN	NaN	NaN	NaN	NaN	NaN	NaN	NaN	NaN	NaN	NaN	NaN	NaN	NaN	NaN	NaN	NaN	NaN	NaN	NaN	NaN	NaN	NaN	25.9502	25.8768	25.8465	26.0201	26.0469	NaN	NaN	NaN	NaN	NaN	NaN	NaN	NaN	NaN	NaN	NaN	NaN	NaN	NaN	NaN	NaN
NaN	NaN	20.3953	20.3953	NaN	NaN	NaN	NaN	NaN	NaN	20.3953	20.3953	23.307	22.7637	22.9521	23.4389	22.615	23.427	23.5247	22.7826	23.3228	22.9805	22.9316	23.2844	NaN	NaN	NaN	NaN	NaN	NaN	NaN	NaN	NaN	NaN	NaN	NaN	NaN	NaN	NaN	NaN	NaN	NaN	NaN	NaN	NaN	NaN	NaN	NaN	_K(145.0197)	+
20.7214	NaN	21.3735	21.084	NaN	NaN	NaN	NaN	NaN	21.0321	21.084	21.134	21.9976	21.7912	21.8646	22.0613	21.4751	21.6778	22.2794	22.1491	21.6092	21.9736	22.1966	21.8904	NaN	NaN	NaN	NaN	NaN	NaN	NaN	NaN	NaN	NaN	NaN	NaN	NaN	NaN	NaN	NaN	NaN	NaN	NaN	NaN	NaN	18.8602	NaN	NaN	_C(57.0215)
NaN	NaN	NaN	NaN	NaN	NaN	NaN	NaN	NaN	NaN	NaN	NaN	NaN	NaN	NaN	NaN	NaN	NaN	NaN	NaN	NaN	NaN	19.5756	19.5756	NaN	NaN	NaN	NaN	NaN	NaN	NaN	NaN	NaN	NaN	NaN	NaN	NaN	NaN	NaN	NaN	NaN	NaN	NaN	NaN	NaN	NaN	NaN	NaN	_C(57.0215);_N(0.9840)
NaN	NaN	NaN	NaN	NaN	NaN	NaN	NaN	NaN	NaN	NaN	20.9478	NaN	NaN	NaN	NaN	NaN	NaN	NaN	NaN	NaN	NaN	NaN	22.2773	NaN	NaN	NaN	NaN	NaN	NaN	NaN	NaN	NaN	NaN	NaN	NaN	NaN	NaN	NaN	NaN	NaN	NaN	NaN	NaN	NaN	NaN	NaN	NaN	_K(145.0197)	+
NaN	NaN	NaN	NaN	NaN	NaN	NaN	NaN	NaN	NaN	NaN	NaN	NaN	NaN	NaN	NaN	NaN	NaN	NaN	NaN	NaN	NaN	NaN	NaN	NaN	NaN	NaN	NaN	NaN	NaN	NaN	NaN	NaN	NaN	NaN	NaN	NaN	NaN	NaN	NaN	NaN	NaN	NaN	NaN	19.7362	19.3802	19.6792	19.9749
NaN	NaN	NaN	NaN	NaN	NaN	NaN	NaN	NaN	NaN	NaN	NaN	NaN	NaN	NaN	NaN	NaN	NaN	NaN	NaN	NaN	NaN	NaN	NaN	NaN	NaN	NaN	NaN	NaN	NaN	NaN	NaN	NaN	NaN	NaN	19.5632	NaN	NaN	NaN	NaN	NaN	NaN	NaN	NaN	NaN	NaN	NaN	NaN
NaN	NaN	NaN	NaN	NaN	NaN	NaN	NaN	NaN	NaN	NaN	NaN	NaN	NaN	NaN	NaN	NaN	NaN	NaN	NaN	NaN	NaN	NaN	NaN	NaN	23.412	NaN	22.9224	NaN	23.2579	23.1878	23.1142	NaN	NaN	NaN	NaN	NaN	NaN	NaN	NaN	NaN	NaN	NaN	NaN	NaN	NaN	NaN	NaN
NaN	NaN	NaN	NaN	NaN	NaN	NaN	NaN	NaN	NaN	NaN	NaN	NaN	NaN	NaN	NaN	NaN	NaN	NaN	NaN	NaN	NaN	NaN	NaN	20.5332	NaN	NaN	NaN	NaN	NaN	NaN	NaN	NaN	NaN	NaN	NaN	NaN	NaN	NaN	NaN	NaN	NaN	NaN	NaN	NaN	NaN	NaN	NaN	_C(57.0215)
NaN	NaN	NaN	NaN	NaN	NaN	NaN	NaN	NaN	NaN	NaN	NaN	NaN	22.0888	22.336	22.547	21.8659	22.8608	22.69	21.5029	NaN	NaN	NaN	NaN	NaN	NaN	NaN	NaN	NaN	NaN	NaN	NaN	NaN	NaN	NaN	NaN	NaN	NaN	NaN	NaN	NaN	NaN	NaN	NaN	NaN	NaN	NaN	NaN	_C(57.0215);_N(0.9840)
NaN	NaN	NaN	NaN	NaN	NaN	NaN	NaN	NaN	NaN	NaN	NaN	NaN	NaN	NaN	NaN	NaN	NaN	NaN	NaN	NaN	NaN	NaN	NaN	26.3273	26.0255	25.9571	26.2721	26.2229	26.305	26.0818	25.9855	NaN	26.1541	NaN	NaN	NaN	NaN	NaN	NaN	NaN	NaN	NaN	NaN	NaN	NaN	NaN	NaN
NaN	NaN	NaN	NaN	NaN	NaN	NaN	NaN	NaN	NaN	NaN	NaN	NaN	NaN	NaN	NaN	NaN	NaN	NaN	NaN	NaN	NaN	NaN	NaN	21.8247	NaN	23.3023	22.7449	22.6206	22.5261	22.8594	22.9349	22.7449	NaN	NaN	NaN	NaN	NaN	NaN	NaN	NaN	NaN	NaN	NaN	NaN	NaN	NaN	NaN
NaN	NaN	NaN	NaN	NaN	NaN	NaN	NaN	NaN	NaN	NaN	NaN	NaN	NaN	NaN	NaN	NaN	NaN	NaN	NaN	NaN	NaN	NaN	NaN	NaN	NaN	20.9419	NaN	NaN	NaN	20.9419	20.9419	NaN	NaN	NaN	NaN	NaN	NaN	21.1621	21.1621	21.1621	21.1621	NaN	NaN	NaN	NaN	NaN	NaN
NaN	NaN	NaN	NaN	NaN	NaN	NaN	NaN	NaN	NaN	NaN	NaN	NaN	NaN	NaN	NaN	NaN	NaN	NaN	NaN	NaN	NaN	NaN	NaN	20.2289	20.9747	22.0236	21.7105	20.9258	21.0713	21.7391	21.6492	NaN	NaN	NaN	NaN	NaN	NaN	NaN	NaN	NaN	NaN	NaN	NaN	NaN	NaN	NaN	NaN
20.7819	20.3833	21.0995	21.355	21.2704	21.2779	20.536	20.5234	20.8557	21.4024	21.0375	20.2854	NaN	NaN	NaN	NaN	NaN	NaN	NaN	NaN	NaN	NaN	NaN	NaN	NaN	NaN	NaN	NaN	NaN	NaN	NaN	NaN	NaN	NaN	NaN	NaN	NaN	NaN	NaN	NaN	NaN	NaN	NaN	NaN	NaN	NaN	NaN	NaN	_K(145.0197)	+
19.5146	NaN	NaN	NaN	NaN	NaN	NaN	NaN	NaN	NaN	NaN	NaN	NaN	NaN	NaN	NaN	NaN	NaN	NaN	NaN	NaN	NaN	NaN	NaN	NaN	NaN	NaN	NaN	NaN	NaN	NaN	NaN	NaN	NaN	NaN	NaN	NaN	NaN	NaN	NaN	NaN	NaN	NaN	NaN	NaN	NaN	NaN	NaN	_K(145.0197);_N(0.9840)	+
NaN	NaN	NaN	NaN	NaN	NaN	NaN	NaN	NaN	NaN	NaN	NaN	NaN	NaN	NaN	NaN	NaN	NaN	NaN	NaN	NaN	NaN	NaN	NaN	NaN	NaN	NaN	NaN	NaN	NaN	NaN	NaN	NaN	NaN	NaN	NaN	NaN	NaN	21.9515	NaN	NaN	NaN	21.9515	21.9515	22.0065	21.2833	21.8944	22.4065
NaN	NaN	NaN	NaN	NaN	NaN	NaN	NaN	NaN	NaN	NaN	NaN	NaN	NaN	NaN	NaN	NaN	NaN	NaN	NaN	NaN	NaN	NaN	NaN	NaN	NaN	NaN	NaN	NaN	NaN	NaN	NaN	NaN	NaN	NaN	NaN	NaN	24.6264	NaN	NaN	NaN	NaN	NaN	NaN	NaN	NaN	NaN	NaN
NaN	NaN	NaN	NaN	NaN	NaN	NaN	NaN	NaN	NaN	NaN	NaN	NaN	NaN	NaN	NaN	NaN	NaN	NaN	NaN	NaN	NaN	NaN	NaN	NaN	NaN	20.1998	NaN	NaN	NaN	NaN	NaN	NaN	NaN	NaN	NaN	NaN	NaN	NaN	NaN	NaN	NaN	NaN	NaN	NaN	NaN	NaN	NaN	_N(0.9840)
NaN	NaN	NaN	NaN	NaN	NaN	NaN	NaN	NaN	NaN	NaN	NaN	NaN	NaN	NaN	NaN	NaN	NaN	NaN	NaN	NaN	NaN	NaN	NaN	NaN	NaN	20.5095	NaN	20.5095	NaN	NaN	NaN	NaN	NaN	NaN	NaN	NaN	NaN	NaN	NaN	NaN	NaN	NaN	NaN	NaN	NaN	NaN	NaN	_N(0.9840)
NaN	NaN	NaN	NaN	NaN	NaN	NaN	NaN	NaN	NaN	NaN	NaN	NaN	NaN	NaN	NaN	NaN	NaN	NaN	NaN	NaN	NaN	NaN	NaN	NaN	NaN	NaN	NaN	NaN	NaN	NaN	NaN	NaN	20.4692	NaN	NaN	NaN	NaN	NaN	NaN	NaN	NaN	NaN	NaN	NaN	NaN	NaN	NaN
NaN	NaN	NaN	NaN	NaN	NaN	NaN	NaN	NaN	NaN	18.7326	NaN	NaN	NaN	NaN	NaN	NaN	NaN	NaN	NaN	NaN	NaN	NaN	NaN	NaN	NaN	NaN	NaN	22.423	22.3958	NaN	22.4497	NaN	NaN	NaN	22.423	23.241	23.2023	22.6444	22.7011	22.9904	22.6031	22.956	23.2677	NaN	22.9733	NaN	NaN
18.9829	NaN	NaN	18.9829	NaN	NaN	NaN	NaN	NaN	NaN	NaN	NaN	22.101	21.7311	22.1229	22.413	21.8289	21.984	22.3485	22.2295	22.208	22.2067	22.0091	22.0106	NaN	NaN	NaN	NaN	NaN	NaN	NaN	NaN	NaN	NaN	NaN	NaN	NaN	NaN	NaN	NaN	NaN	NaN	NaN	18.5893	NaN	NaN	NaN	NaN	_C(57.0215)
NaN	NaN	NaN	NaN	NaN	NaN	NaN	NaN	NaN	NaN	NaN	NaN	NaN	NaN	NaN	NaN	19.8186	NaN	NaN	NaN	NaN	NaN	NaN	NaN	NaN	NaN	NaN	NaN	NaN	NaN	NaN	NaN	NaN	NaN	NaN	NaN	NaN	NaN	NaN	NaN	NaN	NaN	NaN	NaN	NaN	NaN	NaN	NaN	_C(57.0215);_K(145.0197)	+
NaN	NaN	NaN	NaN	NaN	NaN	NaN	NaN	NaN	18.5842	NaN	19.6464	NaN	NaN	NaN	NaN	NaN	NaN	NaN	NaN	NaN	NaN	NaN	NaN	23.6841	24.726	25.6327	25.1701	24.891	24.9425	25.0355	24.9872	25.6506	25.0906	23.6128	24.8276	24.4301	24.7175	24.7278	24.4427	24.6177	24.4429	24.5549	24.7174	24.4289	24.4673	24.7288	24.6969
NaN	NaN	NaN	NaN	NaN	NaN	NaN	NaN	NaN	NaN	NaN	NaN	NaN	NaN	NaN	NaN	NaN	NaN	NaN	NaN	NaN	NaN	NaN	NaN	22.3584	22.8075	23.7437	23.5265	23.2113	23.2113	NaN	NaN	23.954	23.4065	21.5972	22.9855	23.2386	23.4596	23.5504	23.3439	23.237	23.4495	23.5517	23.3547	23.0955	23.4029	23.6562	NaN
NaN	NaN	NaN	NaN	NaN	NaN	NaN	NaN	NaN	NaN	NaN	NaN	NaN	NaN	NaN	NaN	NaN	NaN	NaN	NaN	NaN	NaN	NaN	NaN	NaN	NaN	NaN	NaN	NaN	NaN	NaN	NaN	NaN	NaN	NaN	NaN	21.0556	21.3184	21.5406	NaN	NaN	21.1623	21.3184	21.4592	NaN	NaN	NaN	NaN
NaN	NaN	NaN	NaN	NaN	NaN	NaN	NaN	NaN	NaN	NaN	NaN	20.0228	NaN	NaN	NaN	20.0228	19.65	NaN	20.3188	19.2803	20.0228	20.5106	NaN	NaN	NaN	NaN	NaN	NaN	NaN	NaN	NaN	NaN	NaN	NaN	NaN	NaN	NaN	NaN	NaN	NaN	NaN	NaN	NaN	NaN	NaN	NaN	NaN	_K(145.0197)	+
NaN	NaN	NaN	NaN	NaN	NaN	NaN	NaN	NaN	NaN	NaN	NaN	NaN	NaN	NaN	NaN	NaN	21.6421	NaN	NaN	NaN	21.6421	NaN	NaN	NaN	NaN	NaN	NaN	NaN	NaN	NaN	NaN	NaN	NaN	NaN	NaN	NaN	NaN	NaN	NaN	NaN	NaN	NaN	NaN	NaN	NaN	NaN	NaN	_C(57.0215)
NaN	NaN	NaN	NaN	NaN	NaN	NaN	NaN	NaN	NaN	NaN	NaN	NaN	NaN	NaN	NaN	NaN	NaN	NaN	NaN	NaN	NaN	NaN	NaN	22.8703	23.056	NaN	22.6571	22.8703	NaN	NaN	NaN	22.8703	NaN	NaN	NaN	NaN	NaN	NaN	NaN	NaN	22.357	NaN	NaN	NaN	NaN	NaN	NaN
NaN	NaN	NaN	NaN	NaN	NaN	NaN	NaN	NaN	NaN	NaN	NaN	21.6614	21.6422	21.6779	21.6967	21.6697	NaN	NaN	NaN	21.5702	21.4042	21.7628	21.8938	NaN	NaN	NaN	NaN	NaN	NaN	NaN	NaN	NaN	NaN	NaN	NaN	NaN	NaN	NaN	NaN	NaN	NaN	NaN	NaN	NaN	NaN	NaN	NaN	_K(145.0197)	+
20.5878	20.7519	21.916	21.8451	20.767	21.1423	21.8379	21.618	20.6834	20.6672	21.8761	21.8832	22.9467	22.5255	22.7955	23.1529	22.2651	22.6667	23.2995	23.0536	22.794	22.735	22.948	22.999	NaN	NaN	NaN	NaN	NaN	NaN	NaN	18.9987	NaN	NaN	NaN	NaN	NaN	NaN	NaN	NaN	NaN	NaN	NaN	NaN	NaN	NaN	NaN	NaN	_K(145.0197)	+
NaN	NaN	NaN	NaN	NaN	NaN	NaN	NaN	NaN	NaN	NaN	NaN	NaN	NaN	19.065	NaN	NaN	NaN	NaN	NaN	NaN	NaN	NaN	NaN	NaN	NaN	NaN	NaN	NaN	NaN	NaN	NaN	NaN	NaN	NaN	NaN	NaN	NaN	NaN	NaN	NaN	NaN	NaN	NaN	NaN	NaN	NaN	NaN	_K(145.0197);_K(57.0215)	+
NaN	NaN	NaN	NaN	NaN	NaN	NaN	NaN	NaN	NaN	NaN	NaN	NaN	NaN	NaN	NaN	NaN	NaN	NaN	NaN	NaN	NaN	NaN	NaN	NaN	NaN	NaN	NaN	NaN	NaN	NaN	NaN	NaN	NaN	NaN	NaN	20.9808	21.1973	NaN	20.726	20.7456	21.033	21.183	20.9266	NaN	NaN	NaN	NaN
NaN	NaN	NaN	NaN	NaN	NaN	NaN	NaN	NaN	NaN	NaN	NaN	NaN	NaN	NaN	NaN	NaN	NaN	NaN	NaN	NaN	NaN	NaN	NaN	NaN	NaN	NaN	NaN	NaN	NaN	NaN	NaN	20.0486	19.6457	NaN	20.3633	NaN	NaN	NaN	NaN	NaN	NaN	NaN	NaN	NaN	NaN	NaN	NaN
NaN	20.3571	20.003	19.5327	NaN	NaN	NaN	20.003	NaN	NaN	20.003	NaN	NaN	NaN	NaN	NaN	NaN	NaN	NaN	NaN	NaN	NaN	NaN	NaN	NaN	NaN	21.1937	NaN	NaN	NaN	NaN	NaN	NaN	21.1937	NaN	NaN	NaN	NaN	NaN	NaN	NaN	NaN	NaN	NaN	NaN	NaN	NaN	NaN	_C(57.0215)
NaN	NaN	NaN	NaN	NaN	NaN	NaN	NaN	NaN	NaN	NaN	NaN	NaN	NaN	NaN	NaN	NaN	NaN	NaN	NaN	NaN	NaN	NaN	NaN	22.2543	22.6914	23.7468	23.5528	22.8514	22.9584	23.4566	23.3816	23.8023	22.7578	22.0856	23.5149	23.0489	23.722	23.8327	23.2216	22.7682	23.2058	23.9737	23.7331	23.3097	23.2277	23.6563	23.7176
NaN	NaN	NaN	NaN	NaN	NaN	NaN	NaN	NaN	NaN	NaN	NaN	NaN	NaN	NaN	NaN	NaN	NaN	NaN	NaN	NaN	NaN	NaN	NaN	NaN	NaN	NaN	NaN	NaN	NaN	NaN	NaN	NaN	NaN	NaN	NaN	NaN	NaN	NaN	NaN	21.6789	NaN	NaN	NaN	NaN	21.6789	NaN	NaN
NaN	NaN	NaN	NaN	NaN	NaN	NaN	NaN	NaN	NaN	NaN	NaN	NaN	NaN	NaN	NaN	NaN	NaN	NaN	NaN	NaN	NaN	NaN	NaN	NaN	22.0916	NaN	20.376	NaN	NaN	21.4751	NaN	NaN	NaN	NaN	NaN	NaN	NaN	NaN	NaN	NaN	NaN	NaN	NaN	NaN	NaN	NaN	NaN
NaN	21.3856	NaN	NaN	21.3856	NaN	NaN	NaN	20.9872	21.1559	21.6975	21.5837	22.2559	NaN	NaN	NaN	NaN	NaN	NaN	NaN	NaN	22.3247	22.2559	22.1837	22.4811	23.1762	23.7818	23.3643	23.116	23.0237	23.4152	23.4861	NaN	23.1812	23.2733	23.3599	24.1253	24.0162	23.4569	23.6149	23.8152	23.5087	23.8436	24.0917	23.8295	23.8073	NaN	23.8513
NaN	NaN	NaN	NaN	NaN	NaN	NaN	NaN	NaN	18.7204	NaN	NaN	22.3368	21.6185	21.2304	22.1135	21.441	22.2452	22.2274	21.4099	NaN	NaN	NaN	NaN	NaN	NaN	NaN	NaN	NaN	NaN	NaN	NaN	NaN	NaN	NaN	NaN	NaN	NaN	NaN	NaN	NaN	NaN	NaN	NaN	NaN	NaN	NaN	NaN	_K(145.0197)	+
NaN	NaN	NaN	NaN	NaN	NaN	NaN	NaN	NaN	NaN	NaN	NaN	NaN	NaN	NaN	NaN	NaN	NaN	NaN	NaN	NaN	NaN	NaN	NaN	22.6878	NaN	24.2449	23.6669	22.4752	23.5811	24.3105	23.7479	23.6669	23.8281	NaN	23.4855	NaN	NaN	NaN	NaN	NaN	NaN	NaN	NaN	19.7139	19.7214	18.9206	18.9075
NaN	NaN	NaN	NaN	NaN	NaN	NaN	NaN	NaN	NaN	NaN	NaN	NaN	NaN	NaN	NaN	NaN	NaN	NaN	NaN	NaN	NaN	NaN	NaN	23.993	24.8658	25.7151	25.2964	24.8944	25.1408	25.2748	25.052	25.0971	24.2366	NaN	25.6324	24.055	24.1185	25.0628	25.0302	24.9124	NaN	24.3171	24.6452	24.6452	NaN	NaN	NaN
NaN	NaN	NaN	NaN	NaN	NaN	NaN	NaN	NaN	NaN	NaN	NaN	NaN	NaN	NaN	NaN	NaN	NaN	NaN	NaN	NaN	NaN	NaN	NaN	NaN	NaN	NaN	21.3744	21.3744	21.3744	NaN	NaN	NaN	NaN	NaN	NaN	NaN	21.4687	NaN	21.2282	21.3057	NaN	21.3997	21.3534	NaN	NaN	NaN	NaN
NaN	NaN	NaN	NaN	NaN	NaN	NaN	NaN	NaN	NaN	NaN	NaN	NaN	NaN	NaN	NaN	NaN	NaN	NaN	NaN	NaN	NaN	NaN	NaN	NaN	NaN	NaN	NaN	NaN	NaN	NaN	NaN	NaN	NaN	NaN	NaN	NaN	21.0521	NaN	NaN	NaN	NaN	21.0521	NaN	NaN	NaN	NaN	NaN
NaN	NaN	NaN	NaN	NaN	NaN	NaN	NaN	NaN	NaN	NaN	NaN	NaN	NaN	NaN	NaN	NaN	NaN	NaN	NaN	NaN	NaN	NaN	NaN	NaN	NaN	NaN	21.1751	NaN	21.1751	21.1751	NaN	NaN	NaN	NaN	NaN	NaN	NaN	NaN	NaN	NaN	NaN	NaN	NaN	NaN	NaN	NaN	NaN
NaN	NaN	NaN	NaN	NaN	NaN	NaN	NaN	NaN	NaN	NaN	NaN	NaN	NaN	20.9856	NaN	21.1012	20.7649	20.86	21.177	NaN	NaN	NaN	NaN	NaN	NaN	NaN	NaN	NaN	NaN	NaN	NaN	NaN	NaN	NaN	NaN	NaN	NaN	NaN	NaN	NaN	NaN	NaN	NaN	NaN	NaN	NaN	NaN	_C(57.0215)
NaN	NaN	NaN	NaN	NaN	NaN	NaN	NaN	NaN	NaN	NaN	NaN	NaN	NaN	NaN	NaN	NaN	NaN	NaN	NaN	NaN	NaN	NaN	NaN	NaN	NaN	NaN	NaN	NaN	NaN	NaN	NaN	NaN	20.556	NaN	NaN	NaN	NaN	NaN	NaN	NaN	NaN	NaN	NaN	NaN	NaN	NaN	NaN
NaN	NaN	NaN	NaN	NaN	NaN	NaN	NaN	NaN	NaN	NaN	NaN	NaN	NaN	NaN	NaN	NaN	NaN	NaN	NaN	NaN	NaN	NaN	NaN	NaN	NaN	20.0462	NaN	18.7904	NaN	20.7072	NaN	NaN	NaN	NaN	NaN	20.5816	NaN	NaN	NaN	19.7943	20.5816	21.0881	NaN	NaN	NaN	NaN	NaN
NaN	NaN	NaN	NaN	NaN	NaN	NaN	NaN	NaN	NaN	NaN	NaN	NaN	NaN	NaN	NaN	NaN	NaN	NaN	NaN	NaN	NaN	NaN	NaN	NaN	NaN	19.9849	19.9849	NaN	20.3331	19.9849	19.525	NaN	NaN	NaN	NaN	NaN	20.5273	20.5273	NaN	NaN	NaN	20.5273	20.5273	NaN	NaN	NaN	NaN	_M(15.9949)
NaN	NaN	NaN	NaN	NaN	NaN	NaN	NaN	NaN	NaN	NaN	NaN	20.6996	21.3531	22.1444	21.8035	NaN	NaN	NaN	NaN	NaN	NaN	NaN	NaN	NaN	NaN	NaN	NaN	NaN	NaN	NaN	NaN	NaN	NaN	NaN	NaN	NaN	NaN	NaN	NaN	NaN	NaN	NaN	NaN	NaN	NaN	NaN	NaN	_K(145.0197)	+
NaN	NaN	NaN	NaN	NaN	NaN	NaN	NaN	NaN	NaN	NaN	NaN	22.8183	22.916	22.5578	22.4313	22.5064	22.3183	22.8599	22.9917	22.7101	22.3164	22.6776	22.9929	NaN	NaN	NaN	NaN	NaN	NaN	NaN	NaN	NaN	NaN	NaN	NaN	NaN	NaN	NaN	NaN	NaN	NaN	NaN	NaN	NaN	NaN	NaN	NaN	_K(145.0197)	+
NaN	NaN	NaN	NaN	NaN	NaN	NaN	NaN	NaN	NaN	NaN	NaN	NaN	NaN	NaN	NaN	NaN	NaN	NaN	NaN	NaN	NaN	NaN	18.6459	NaN	NaN	NaN	NaN	NaN	NaN	NaN	NaN	NaN	NaN	NaN	NaN	NaN	NaN	NaN	NaN	NaN	NaN	NaN	NaN	NaN	NaN	NaN	NaN	_K(145.0197)	+
NaN	NaN	NaN	NaN	NaN	NaN	NaN	NaN	NaN	NaN	NaN	NaN	NaN	NaN	NaN	NaN	NaN	NaN	NaN	NaN	NaN	NaN	NaN	NaN	NaN	NaN	NaN	NaN	NaN	NaN	NaN	NaN	NaN	NaN	NaN	NaN	22.1616	22.0522	21.934	NaN	22.0522	21.6844	NaN	22.3451	NaN	21.3092	22.0522	22.5403	_N(0.9840)
NaN	NaN	NaN	NaN	NaN	NaN	NaN	NaN	NaN	NaN	NaN	NaN	NaN	NaN	NaN	NaN	NaN	NaN	NaN	NaN	NaN	NaN	NaN	NaN	NaN	NaN	NaN	NaN	NaN	NaN	NaN	NaN	NaN	NaN	NaN	NaN	20.9024	21.0602	21.0764	20.9204	20.7099	21.1457	21.2279	20.8199	20.992	NaN	NaN	20.992	_N(0.9840)
NaN	NaN	NaN	NaN	NaN	NaN	NaN	NaN	NaN	NaN	NaN	NaN	NaN	NaN	NaN	NaN	NaN	NaN	NaN	NaN	NaN	NaN	NaN	18.9906	NaN	NaN	NaN	NaN	NaN	NaN	NaN	NaN	NaN	NaN	NaN	NaN	NaN	NaN	NaN	NaN	NaN	NaN	NaN	NaN	NaN	NaN	NaN	NaN	_K(145.0197);_N(0.9840)	+
NaN	NaN	NaN	NaN	NaN	NaN	NaN	NaN	NaN	NaN	NaN	NaN	NaN	NaN	NaN	NaN	NaN	NaN	NaN	NaN	NaN	NaN	NaN	NaN	NaN	NaN	NaN	NaN	NaN	NaN	NaN	NaN	NaN	21.1421	NaN	NaN	NaN	NaN	NaN	NaN	NaN	NaN	NaN	NaN	NaN	NaN	NaN	NaN
NaN	NaN	NaN	NaN	NaN	NaN	NaN	NaN	NaN	NaN	NaN	NaN	NaN	NaN	NaN	NaN	NaN	NaN	NaN	NaN	NaN	NaN	NaN	NaN	NaN	19.9207	19.9207	NaN	20.3724	19.9207	19.2594	NaN	NaN	NaN	NaN	NaN	NaN	NaN	NaN	NaN	NaN	NaN	NaN	NaN	NaN	NaN	NaN	NaN
NaN	NaN	NaN	NaN	NaN	NaN	NaN	NaN	NaN	NaN	NaN	NaN	NaN	NaN	NaN	NaN	NaN	NaN	NaN	NaN	NaN	21.198	21.198	NaN	NaN	NaN	NaN	NaN	NaN	NaN	NaN	NaN	NaN	NaN	NaN	NaN	NaN	NaN	NaN	NaN	NaN	NaN	NaN	NaN	NaN	NaN	NaN	NaN	_K(145.0197)	+
NaN	NaN	NaN	NaN	NaN	NaN	NaN	NaN	NaN	NaN	NaN	NaN	NaN	NaN	NaN	18.9833	NaN	NaN	NaN	18.9833	NaN	NaN	NaN	18.9833	NaN	NaN	NaN	NaN	NaN	NaN	NaN	NaN	NaN	NaN	NaN	NaN	NaN	NaN	NaN	NaN	NaN	NaN	NaN	NaN	NaN	NaN	NaN	NaN	_C(57.0215)
NaN	NaN	NaN	NaN	NaN	NaN	NaN	NaN	20.0263	20.0674	20.2545	20.2184	NaN	NaN	NaN	NaN	NaN	NaN	NaN	NaN	NaN	NaN	NaN	NaN	24.2295	24.6788	25.2645	24.9812	24.8885	24.8986	24.7855	24.7745	25.5536	24.7271	23.3549	24.9407	25.5501	25.5905	25.3824	25.3356	25.614	25.1521	25.307	25.7281	NaN	NaN	NaN	NaN
NaN	NaN	NaN	NaN	NaN	NaN	NaN	NaN	NaN	NaN	NaN	NaN	NaN	NaN	NaN	NaN	NaN	NaN	NaN	NaN	NaN	NaN	NaN	NaN	NaN	NaN	NaN	NaN	NaN	21.7134	21.9209	22.1023	NaN	NaN	NaN	NaN	NaN	21.8598	NaN	21.9962	NaN	21.5541	21.9296	22.2273	NaN	NaN	NaN	NaN
NaN	NaN	NaN	NaN	NaN	NaN	NaN	NaN	NaN	NaN	NaN	NaN	NaN	NaN	NaN	NaN	NaN	NaN	NaN	NaN	NaN	NaN	NaN	NaN	NaN	22.3457	22.3309	22.3159	21.533	22.9836	22.8416	21.1062	NaN	NaN	NaN	NaN	NaN	NaN	22.5204	22.5204	22.5156	NaN	22.5251	22.5204	NaN	NaN	NaN	NaN
NaN	NaN	NaN	NaN	NaN	NaN	NaN	NaN	NaN	NaN	NaN	NaN	NaN	NaN	NaN	NaN	NaN	NaN	NaN	NaN	NaN	NaN	NaN	NaN	NaN	NaN	NaN	NaN	NaN	NaN	NaN	NaN	NaN	NaN	NaN	NaN	20.7351	NaN	NaN	NaN	NaN	NaN	NaN	NaN	NaN	NaN	NaN	NaN
NaN	NaN	NaN	NaN	NaN	NaN	NaN	NaN	NaN	NaN	NaN	NaN	NaN	NaN	NaN	NaN	NaN	NaN	NaN	NaN	NaN	NaN	NaN	NaN	19.9481	NaN	21.6633	21.0469	NaN	NaN	NaN	NaN	NaN	NaN	NaN	NaN	21.8311	22.0509	21.6995	21.4125	21.9275	NaN	21.5858	21.7668	NaN	NaN	NaN	NaN
NaN	NaN	NaN	NaN	NaN	NaN	NaN	NaN	NaN	NaN	NaN	NaN	NaN	NaN	NaN	NaN	NaN	NaN	NaN	NaN	NaN	NaN	NaN	NaN	20.9969	21.3602	21.2716	20.8819	21.0222	21.3131	21.2504	20.9451	21.1408	21.0528	NaN	21.2237	22.1034	21.893	20.7944	21.2125	21.6319	21.1913	21.552	21.9061	21.4616	21.5925	21.7125	NaN
NaN	NaN	NaN	NaN	NaN	NaN	NaN	NaN	NaN	NaN	NaN	NaN	NaN	NaN	NaN	NaN	NaN	NaN	NaN	NaN	NaN	NaN	NaN	NaN	NaN	NaN	20.9127	NaN	NaN	NaN	NaN	20.9127	NaN	NaN	NaN	NaN	NaN	NaN	NaN	NaN	20.3826	NaN	20.9482	20.693	NaN	NaN	NaN	NaN
NaN	NaN	NaN	NaN	NaN	NaN	NaN	NaN	NaN	NaN	NaN	NaN	NaN	NaN	NaN	NaN	NaN	NaN	NaN	NaN	NaN	NaN	NaN	NaN	23.0055	23.1764	24.1838	24.1013	23.5911	23.4591	23.8231	23.9267	23.7117	NaN	NaN	NaN	24.1462	23.6443	23.7154	24.1968	23.9152	23.9985	23.9778	23.8932	NaN	NaN	NaN	NaN
NaN	NaN	NaN	NaN	NaN	NaN	NaN	NaN	NaN	NaN	NaN	NaN	NaN	NaN	NaN	NaN	NaN	NaN	NaN	NaN	NaN	NaN	NaN	NaN	25.8051	26.7921	27.6238	27.153	27.0463	26.8538	26.9185	27.1031	27.6799	26.8208	25.5874	27.1303	25.3094	24.7387	24.5919	25.2123	24.9722	25.0948	25.0171	24.8873	25.0122	25.0084	24.9772	24.981
NaN	NaN	NaN	NaN	NaN	NaN	NaN	NaN	NaN	NaN	NaN	NaN	NaN	NaN	NaN	NaN	NaN	NaN	NaN	NaN	NaN	NaN	NaN	NaN	NaN	NaN	NaN	NaN	NaN	NaN	NaN	23.3273	NaN	NaN	NaN	NaN	NaN	NaN	NaN	NaN	22.4153	NaN	NaN	22.4153	NaN	NaN	NaN	NaN	_M(15.9949)
NaN	NaN	NaN	NaN	NaN	NaN	NaN	NaN	NaN	NaN	NaN	NaN	NaN	NaN	NaN	NaN	NaN	NaN	NaN	NaN	NaN	NaN	NaN	NaN	NaN	24.5217	24.8475	25.1131	24.3598	25.0009	25.2114	24.6759	25.5771	25.0513	23.2988	24.6102	NaN	23.3626	22.6838	21.359	22.7242	22.8958	22.6423	22.4353	22.1322	23.0808	23.0819	22.1343	_M(15.9949)
NaN	NaN	NaN	NaN	NaN	NaN	NaN	NaN	NaN	NaN	NaN	NaN	NaN	NaN	NaN	NaN	NaN	NaN	NaN	NaN	NaN	NaN	NaN	NaN	17.4341	NaN	18.1976	NaN	17.7018	17.9364	18.013	17.7916	NaN	NaN	NaN	NaN	NaN	NaN	NaN	NaN	NaN	NaN	NaN	NaN	NaN	NaN	NaN	NaN
21.6049	NaN	NaN	NaN	NaN	21.8097	NaN	21.3661	NaN	NaN	NaN	NaN	NaN	NaN	NaN	NaN	NaN	NaN	NaN	NaN	NaN	NaN	NaN	NaN	NaN	NaN	NaN	NaN	NaN	NaN	NaN	NaN	NaN	NaN	NaN	NaN	NaN	NaN	NaN	NaN	NaN	NaN	NaN	NaN	NaN	NaN	NaN	NaN	_C(57.0215);_N(0.9840)
NaN	NaN	NaN	NaN	NaN	NaN	NaN	NaN	NaN	NaN	NaN	NaN	NaN	NaN	NaN	NaN	NaN	NaN	NaN	NaN	NaN	NaN	NaN	NaN	NaN	NaN	NaN	NaN	22.2672	22.2672	NaN	NaN	NaN	NaN	NaN	NaN	NaN	NaN	NaN	NaN	NaN	NaN	NaN	NaN	NaN	NaN	NaN	NaN	_K(145.0197)	+
NaN	20.5214	20.6682	20.8014	NaN	NaN	NaN	NaN	NaN	NaN	NaN	NaN	NaN	20.8598	21.3287	21.682	20.153	21.314	21.9678	21.3433	21.3537	21.7921	21.3033	20.6419	NaN	NaN	NaN	NaN	NaN	NaN	NaN	NaN	NaN	NaN	NaN	NaN	NaN	NaN	NaN	NaN	NaN	NaN	NaN	NaN	NaN	NaN	NaN	NaN	_K(145.0197)	+
NaN	NaN	NaN	NaN	NaN	NaN	NaN	NaN	NaN	NaN	NaN	NaN	NaN	NaN	NaN	NaN	NaN	NaN	NaN	NaN	NaN	NaN	NaN	NaN	NaN	NaN	21.2135	NaN	21.2135	NaN	NaN	21.2135	NaN	NaN	NaN	NaN	NaN	NaN	NaN	NaN	NaN	NaN	NaN	NaN	NaN	NaN	NaN	NaN
NaN	NaN	NaN	NaN	NaN	NaN	NaN	NaN	NaN	NaN	NaN	NaN	NaN	NaN	NaN	NaN	NaN	NaN	NaN	NaN	NaN	NaN	NaN	NaN	NaN	NaN	NaN	NaN	NaN	NaN	NaN	NaN	NaN	NaN	24.2683	NaN	NaN	NaN	NaN	NaN	NaN	NaN	NaN	NaN	NaN	NaN	NaN	23.5316	_N(0.9840)
NaN	NaN	NaN	NaN	NaN	NaN	NaN	NaN	NaN	NaN	NaN	NaN	NaN	NaN	NaN	NaN	NaN	NaN	NaN	NaN	NaN	NaN	NaN	NaN	NaN	NaN	NaN	NaN	NaN	NaN	NaN	NaN	NaN	NaN	22.977	NaN	NaN	NaN	NaN	NaN	NaN	NaN	NaN	NaN	NaN	NaN	NaN	21.9171	_M(15.9949);_N(0.9840)
NaN	NaN	NaN	NaN	NaN	NaN	NaN	NaN	NaN	NaN	NaN	NaN	NaN	NaN	NaN	NaN	NaN	NaN	NaN	NaN	NaN	NaN	NaN	NaN	NaN	NaN	NaN	NaN	NaN	NaN	NaN	NaN	NaN	NaN	23.1152	NaN	NaN	NaN	NaN	NaN	NaN	NaN	NaN	NaN	NaN	NaN	NaN	22.3039	_M(15.9949);_N(0.9840)
NaN	NaN	NaN	NaN	NaN	NaN	NaN	NaN	NaN	NaN	NaN	NaN	NaN	NaN	NaN	NaN	NaN	NaN	NaN	NaN	NaN	NaN	NaN	NaN	NaN	NaN	NaN	NaN	NaN	NaN	NaN	NaN	NaN	NaN	22.3679	NaN	NaN	NaN	NaN	NaN	NaN	NaN	NaN	NaN	NaN	NaN	NaN	21.6431	_M(15.9949);_N(0.9840)
NaN	NaN	NaN	NaN	NaN	NaN	NaN	NaN	NaN	NaN	NaN	NaN	NaN	NaN	NaN	NaN	NaN	NaN	NaN	NaN	NaN	NaN	NaN	NaN	NaN	NaN	NaN	NaN	NaN	NaN	NaN	NaN	NaN	NaN	NaN	NaN	22.3857	22.7086	22.0393	21.4851	22.1578	22.3998	22.2851	22.0212	22.1614	22.1697	22.2818	22.2741
NaN	NaN	NaN	NaN	NaN	NaN	NaN	NaN	NaN	NaN	NaN	NaN	NaN	NaN	NaN	NaN	NaN	NaN	NaN	NaN	NaN	NaN	NaN	NaN	NaN	20.6038	NaN	NaN	NaN	NaN	NaN	NaN	NaN	NaN	NaN	NaN	NaN	20.9578	NaN	NaN	20.727	20.9693	21.1568	20.9462	20.4225	NaN	21.3474	20.9578
NaN	NaN	NaN	NaN	NaN	NaN	NaN	NaN	NaN	NaN	NaN	NaN	NaN	NaN	NaN	NaN	NaN	NaN	NaN	NaN	NaN	NaN	NaN	NaN	NaN	NaN	NaN	NaN	NaN	NaN	NaN	NaN	NaN	NaN	NaN	NaN	NaN	NaN	NaN	21.4285	NaN	NaN	NaN	21.4285	NaN	NaN	NaN	NaN
21.5457	NaN	NaN	NaN	NaN	NaN	NaN	NaN	NaN	NaN	NaN	NaN	NaN	NaN	NaN	NaN	NaN	NaN	NaN	NaN	NaN	NaN	NaN	NaN	NaN	NaN	NaN	NaN	NaN	NaN	NaN	NaN	NaN	NaN	NaN	NaN	NaN	NaN	NaN	NaN	NaN	NaN	NaN	NaN	NaN	NaN	NaN	NaN	_C(57.0215);_K(145.0197)	+
22.8239	22.7586	22.4949	22.5729	23.163	22.7633	21.9109	22.5676	23.0275	22.4854	22.1902	22.8314	23.8247	24.0397	23.996	23.7738	23.6057	24.0433	24.166	23.7694	24.0435	23.1474	23.7692	24.4104	NaN	NaN	NaN	NaN	NaN	NaN	NaN	NaN	NaN	NaN	NaN	NaN	NaN	NaN	NaN	NaN	NaN	NaN	NaN	NaN	NaN	NaN	NaN	NaN	_C(57.0215);_K(145.0197);_N(0.9840)	+
21.5617	21.5617	NaN	NaN	NaN	NaN	NaN	NaN	NaN	NaN	NaN	NaN	NaN	NaN	NaN	NaN	22.1417	NaN	NaN	NaN	NaN	NaN	NaN	NaN	NaN	NaN	NaN	NaN	NaN	NaN	NaN	NaN	NaN	NaN	NaN	NaN	NaN	NaN	NaN	NaN	NaN	NaN	NaN	NaN	NaN	NaN	NaN	NaN	_C(57.0215);_K(145.0197);_K(57.0215);_N(0.9840)	+
22.0261	NaN	22.4452	NaN	NaN	NaN	NaN	NaN	22.2508	22.2508	NaN	NaN	23.0383	NaN	NaN	NaN	NaN	NaN	NaN	NaN	NaN	NaN	NaN	23.0383	NaN	NaN	NaN	NaN	NaN	NaN	NaN	NaN	NaN	NaN	NaN	NaN	NaN	NaN	NaN	NaN	NaN	NaN	NaN	NaN	NaN	NaN	NaN	NaN	_C(57.0215);_K(145.0197);_N(0.9840)	+
NaN	21.0176	NaN	NaN	NaN	NaN	21.0176	NaN	NaN	NaN	NaN	NaN	NaN	NaN	NaN	24.9685	24.9685	24.9685	NaN	NaN	NaN	NaN	NaN	NaN	NaN	NaN	NaN	NaN	NaN	NaN	NaN	NaN	NaN	NaN	NaN	NaN	NaN	NaN	NaN	NaN	NaN	NaN	NaN	NaN	NaN	NaN	NaN	NaN	_C(57.0215);_K(145.0197);_K(57.0215);_N(0.9840)	+
NaN	NaN	NaN	NaN	NaN	NaN	NaN	NaN	NaN	NaN	NaN	NaN	NaN	NaN	NaN	NaN	NaN	NaN	NaN	NaN	NaN	NaN	NaN	NaN	21.0349	21.9242	22.3887	21.8034	22.3764	21.485	21.0658	22.1657	21.8651	21.671	NaN	22.0361	21.7603	NaN	20.8016	21.3592	21.3592	NaN	NaN	21.3592	NaN	NaN	NaN	NaN
NaN	NaN	NaN	NaN	NaN	NaN	NaN	NaN	NaN	NaN	NaN	NaN	NaN	NaN	NaN	NaN	NaN	NaN	NaN	NaN	NaN	NaN	NaN	NaN	NaN	21.0019	NaN	NaN	20.913	21.3295	21.0856	20.5774	NaN	NaN	NaN	21.0019	NaN	NaN	NaN	NaN	NaN	NaN	NaN	NaN	NaN	NaN	NaN	NaN	_M(15.9949)
NaN	NaN	NaN	NaN	NaN	NaN	NaN	NaN	NaN	NaN	NaN	NaN	NaN	NaN	NaN	NaN	NaN	NaN	NaN	NaN	NaN	NaN	NaN	NaN	NaN	23.0517	NaN	22.8286	23.1227	23.2252	22.7411	22.5955	NaN	NaN	NaN	NaN	22.8302	NaN	NaN	NaN	NaN	NaN	NaN	22.8302	NaN	NaN	NaN	NaN	_C(57.0215)
NaN	NaN	NaN	NaN	NaN	NaN	NaN	NaN	NaN	NaN	NaN	NaN	NaN	NaN	NaN	NaN	NaN	NaN	NaN	NaN	NaN	NaN	NaN	21.427	NaN	NaN	NaN	NaN	NaN	NaN	NaN	NaN	NaN	NaN	NaN	NaN	NaN	NaN	NaN	NaN	NaN	NaN	NaN	NaN	NaN	NaN	NaN	NaN	_C(57.0215);_K(145.0197);_K(57.0215)	+
24.6697	24.8213	24.089	23.8277	24.6281	24.574	24.1492	24.2214	20.9147	24.3612	25.3429	24.4541	NaN	NaN	NaN	22.5896	NaN	22.5896	22.5896	NaN	22.5896	22.8693	NaN	22.2424	23.3593	24.7525	25.4695	24.7873	24.9363	24.6674	24.582	24.8658	22.5985	25.5874	25.6003	22.6975	22.3286	21.689	22.237	22.7033	22.5686	22.2835	21.928	NaN	23.0169	22.2835	20.7166	NaN	_C(57.0215)
NaN	NaN	NaN	NaN	NaN	NaN	NaN	21.402	NaN	21.402	21.402	NaN	NaN	NaN	NaN	NaN	NaN	NaN	NaN	NaN	NaN	NaN	NaN	NaN	NaN	NaN	NaN	NaN	NaN	NaN	NaN	NaN	NaN	NaN	NaN	NaN	NaN	NaN	NaN	NaN	NaN	NaN	NaN	NaN	NaN	NaN	NaN	NaN	_C(57.0215);_K(57.0215)
21.4979	NaN	NaN	NaN	NaN	21.4979	NaN	NaN	NaN	20.9521	21.4979	21.8929	NaN	NaN	NaN	NaN	NaN	NaN	NaN	NaN	NaN	NaN	NaN	NaN	NaN	NaN	NaN	NaN	NaN	NaN	NaN	NaN	NaN	NaN	NaN	NaN	NaN	NaN	NaN	NaN	NaN	NaN	NaN	NaN	NaN	NaN	NaN	NaN	_C(57.0215);_K(57.0215)
NaN	NaN	NaN	NaN	NaN	NaN	NaN	NaN	NaN	NaN	NaN	NaN	NaN	NaN	NaN	NaN	NaN	NaN	NaN	NaN	NaN	NaN	NaN	NaN	NaN	NaN	NaN	NaN	NaN	NaN	NaN	NaN	NaN	NaN	20.8031	NaN	NaN	NaN	NaN	NaN	NaN	NaN	NaN	NaN	NaN	NaN	NaN	NaN	_C(57.0215);_N(0.9840)
NaN	NaN	NaN	NaN	NaN	20.9591	NaN	NaN	20.7152	20.8215	21.1677	21.0847	NaN	NaN	NaN	NaN	NaN	NaN	NaN	NaN	NaN	NaN	NaN	NaN	NaN	NaN	NaN	NaN	NaN	NaN	NaN	NaN	NaN	NaN	NaN	NaN	NaN	NaN	NaN	NaN	NaN	NaN	NaN	NaN	NaN	NaN	NaN	NaN	_K(145.0197)	+
NaN	NaN	NaN	NaN	NaN	NaN	NaN	NaN	NaN	NaN	NaN	NaN	NaN	NaN	NaN	NaN	NaN	NaN	NaN	NaN	NaN	NaN	NaN	NaN	NaN	NaN	NaN	NaN	NaN	NaN	NaN	NaN	NaN	NaN	NaN	NaN	26.3576	NaN	NaN	NaN	NaN	NaN	NaN	NaN	NaN	NaN	NaN	NaN	_C(57.0215)
NaN	NaN	NaN	NaN	NaN	NaN	NaN	NaN	NaN	NaN	NaN	NaN	NaN	NaN	NaN	NaN	NaN	NaN	NaN	NaN	NaN	NaN	NaN	NaN	NaN	NaN	NaN	NaN	NaN	NaN	NaN	NaN	NaN	NaN	NaN	NaN	29.558	29.558	NaN	NaN	NaN	NaN	NaN	NaN	NaN	NaN	NaN	NaN	_C(57.0215)
NaN	NaN	NaN	NaN	NaN	NaN	NaN	NaN	NaN	NaN	NaN	NaN	NaN	NaN	NaN	NaN	NaN	NaN	NaN	NaN	NaN	NaN	NaN	NaN	NaN	NaN	NaN	NaN	NaN	NaN	NaN	NaN	NaN	NaN	NaN	NaN	NaN	NaN	19.3252	NaN	NaN	NaN	NaN	NaN	NaN	NaN	NaN	NaN
NaN	NaN	NaN	NaN	NaN	NaN	NaN	NaN	NaN	NaN	NaN	NaN	NaN	NaN	NaN	NaN	NaN	NaN	NaN	NaN	NaN	NaN	NaN	NaN	NaN	NaN	NaN	NaN	21.5271	NaN	NaN	NaN	NaN	NaN	NaN	21.5271	NaN	20.9743	NaN	NaN	NaN	NaN	NaN	NaN	NaN	NaN	NaN	20.9743
NaN	NaN	NaN	NaN	NaN	NaN	NaN	NaN	NaN	NaN	NaN	NaN	NaN	NaN	NaN	NaN	NaN	NaN	NaN	NaN	NaN	NaN	NaN	NaN	NaN	NaN	NaN	NaN	NaN	NaN	NaN	NaN	NaN	NaN	NaN	NaN	NaN	NaN	NaN	NaN	NaN	NaN	NaN	NaN	18.9189	19.7135	20.223	NaN	_M(15.9949)
21.949	22.1081	NaN	21.7702	21.7627	21.9902	22.114	21.9066	NaN	22.5694	21.949	20.8371	22.1715	22.4906	22.1752	21.7661	21.2125	22.321	22.745	22.0088	22.4963	22.6459	21.7565	21.4659	NaN	NaN	NaN	NaN	NaN	NaN	NaN	NaN	NaN	NaN	NaN	NaN	NaN	NaN	NaN	NaN	NaN	NaN	NaN	NaN	NaN	NaN	NaN	NaN	_C(57.0215);_N(0.9840)
NaN	NaN	NaN	NaN	NaN	NaN	NaN	NaN	NaN	NaN	NaN	NaN	NaN	NaN	NaN	NaN	NaN	NaN	NaN	NaN	NaN	NaN	NaN	NaN	21.5342	NaN	NaN	21.5342	NaN	21.5342	NaN	NaN	21.5342	NaN	NaN	NaN	22.6005	22.6005	NaN	NaN	22.6005	NaN	NaN	NaN	NaN	NaN	NaN	22.6005
NaN	NaN	NaN	NaN	NaN	NaN	NaN	NaN	NaN	NaN	NaN	19.0141	NaN	NaN	NaN	NaN	NaN	NaN	NaN	NaN	NaN	NaN	NaN	NaN	NaN	NaN	NaN	NaN	NaN	NaN	NaN	NaN	NaN	NaN	NaN	NaN	NaN	NaN	NaN	NaN	NaN	NaN	NaN	NaN	NaN	NaN	NaN	NaN
NaN	NaN	NaN	NaN	NaN	NaN	NaN	NaN	NaN	NaN	NaN	NaN	NaN	NaN	NaN	NaN	NaN	NaN	NaN	NaN	NaN	NaN	NaN	NaN	NaN	21.8337	21.7226	21.6022	21.8294	22.4123	21.6073	20.353	NaN	NaN	NaN	NaN	NaN	NaN	20.663	NaN	NaN	NaN	NaN	20.663	NaN	NaN	NaN	NaN
NaN	NaN	NaN	22.3775	NaN	NaN	NaN	NaN	NaN	NaN	NaN	NaN	NaN	NaN	NaN	NaN	NaN	NaN	NaN	NaN	NaN	NaN	19.6224	NaN	NaN	NaN	NaN	NaN	NaN	NaN	NaN	NaN	NaN	NaN	NaN	NaN	NaN	NaN	NaN	NaN	NaN	NaN	NaN	NaN	NaN	NaN	NaN	NaN	_K(145.0197)	+
NaN	NaN	NaN	NaN	NaN	NaN	NaN	NaN	NaN	19.564	19.5939	19.6231	NaN	NaN	NaN	NaN	NaN	NaN	NaN	NaN	NaN	NaN	NaN	NaN	NaN	NaN	NaN	NaN	NaN	NaN	NaN	NaN	NaN	NaN	NaN	NaN	NaN	NaN	NaN	NaN	NaN	NaN	NaN	NaN	NaN	NaN	NaN	NaN	_C(57.0215)
26.0755	25.9758	25.6998	25.8197	25.9436	26.2575	25.8547	25.4233	26.0596	25.8999	25.7202	NaN	26.1407	25.9495	25.9206	26.1154	25.9778	26.2973	26.0897	25.7137	26.2601	26.0539	25.7678	26.0155	24.4326	24.9377	25.3236	24.9539	25.1601	24.9218	24.6941	24.9694	25.6719	25.0273	23.4141	24.8595	24.9015	24.8003	24.4535	24.581	25.0588	24.9397	24.2067	24.3996	24.9116	25.0997	24.4396	24.1298	_K(145.0197)	+
NaN	20.7515	20.7515	NaN	20.5503	NaN	20.9279	20.7515	21.1728	20.9994	20.1538	20.4519	NaN	NaN	NaN	20.7578	NaN	NaN	NaN	NaN	NaN	20.7578	20.7578	NaN	NaN	NaN	NaN	NaN	NaN	NaN	NaN	NaN	NaN	NaN	NaN	NaN	NaN	NaN	NaN	NaN	NaN	NaN	NaN	NaN	NaN	NaN	NaN	NaN	_K(145.0197);_N(0.9840)	+
NaN	NaN	NaN	NaN	NaN	NaN	NaN	NaN	NaN	NaN	NaN	NaN	NaN	NaN	NaN	NaN	NaN	NaN	NaN	NaN	NaN	NaN	NaN	NaN	NaN	NaN	NaN	NaN	NaN	NaN	NaN	NaN	NaN	NaN	NaN	NaN	NaN	NaN	NaN	NaN	NaN	NaN	NaN	NaN	19.6534	NaN	NaN	NaN
NaN	NaN	NaN	NaN	NaN	NaN	NaN	NaN	NaN	NaN	19.1234	19.1234	NaN	NaN	NaN	NaN	NaN	NaN	NaN	NaN	NaN	19.3932	19.3932	NaN	NaN	NaN	22.1876	NaN	21.6777	22.1876	22.5635	NaN	22.1876	NaN	NaN	22.1876	NaN	NaN	NaN	22.7139	NaN	NaN	NaN	22.7139	22.7718	22.2509	22.6535	23.0638
NaN	NaN	19.9496	NaN	20.216	20.1972	19.6226	19.6505	NaN	20.0509	19.9496	19.8407	NaN	NaN	NaN	NaN	NaN	20.4909	NaN	NaN	NaN	NaN	NaN	20.4909	NaN	NaN	NaN	NaN	NaN	NaN	NaN	NaN	NaN	NaN	NaN	NaN	NaN	NaN	NaN	NaN	NaN	NaN	NaN	NaN	NaN	NaN	NaN	NaN	_C(57.0215)
NaN	NaN	NaN	NaN	NaN	NaN	NaN	NaN	NaN	NaN	NaN	NaN	NaN	NaN	NaN	NaN	NaN	NaN	NaN	NaN	NaN	NaN	NaN	NaN	NaN	NaN	NaN	NaN	NaN	NaN	NaN	NaN	NaN	23.1958	22.3595	20.1394	NaN	NaN	NaN	NaN	NaN	NaN	NaN	NaN	NaN	NaN	NaN	NaN	_C(57.0215)
NaN	NaN	NaN	NaN	NaN	NaN	NaN	NaN	NaN	NaN	NaN	NaN	NaN	NaN	NaN	NaN	NaN	NaN	NaN	NaN	NaN	NaN	NaN	NaN	NaN	NaN	NaN	NaN	NaN	NaN	NaN	NaN	NaN	20.8546	20.8546	NaN	NaN	NaN	NaN	NaN	NaN	NaN	NaN	NaN	NaN	NaN	NaN	NaN
NaN	NaN	NaN	NaN	NaN	NaN	NaN	NaN	NaN	NaN	NaN	NaN	NaN	NaN	NaN	NaN	NaN	NaN	NaN	NaN	NaN	NaN	NaN	NaN	NaN	NaN	NaN	NaN	NaN	NaN	NaN	NaN	NaN	NaN	NaN	NaN	NaN	NaN	NaN	NaN	NaN	NaN	NaN	NaN	19.8635	NaN	NaN	NaN
NaN	NaN	NaN	NaN	NaN	NaN	NaN	NaN	NaN	NaN	NaN	NaN	NaN	NaN	NaN	NaN	NaN	NaN	NaN	NaN	NaN	NaN	NaN	NaN	NaN	NaN	NaN	NaN	NaN	NaN	NaN	NaN	NaN	NaN	NaN	NaN	NaN	NaN	NaN	NaN	NaN	20.9767	20.9767	NaN	NaN	NaN	NaN	NaN
NaN	NaN	NaN	NaN	NaN	NaN	NaN	NaN	NaN	NaN	NaN	NaN	20.6448	21.3223	21.2926	20.5971	20.2803	20.9423	21.4848	21.0647	21.2505	NaN	20.7085	21.0048	NaN	NaN	NaN	NaN	NaN	NaN	NaN	NaN	NaN	19.6457	NaN	NaN	NaN	NaN	NaN	NaN	NaN	NaN	NaN	NaN	NaN	NaN	NaN	NaN	_C(57.0215)
NaN	NaN	20.9425	NaN	NaN	NaN	NaN	NaN	NaN	NaN	NaN	NaN	NaN	NaN	NaN	NaN	NaN	NaN	NaN	NaN	NaN	NaN	NaN	NaN	NaN	NaN	NaN	NaN	NaN	NaN	NaN	NaN	NaN	NaN	NaN	NaN	NaN	NaN	NaN	NaN	NaN	NaN	NaN	NaN	NaN	NaN	NaN	NaN	_C(57.0215);_K(57.0215)
NaN	NaN	NaN	NaN	NaN	NaN	NaN	NaN	NaN	NaN	NaN	NaN	NaN	NaN	NaN	NaN	NaN	NaN	NaN	NaN	NaN	NaN	NaN	NaN	NaN	NaN	NaN	NaN	NaN	NaN	NaN	NaN	NaN	21.8909	21.2649	20.134	NaN	NaN	NaN	NaN	NaN	NaN	NaN	NaN	NaN	NaN	NaN	NaN
NaN	NaN	NaN	NaN	NaN	NaN	NaN	NaN	NaN	NaN	NaN	NaN	NaN	NaN	NaN	NaN	NaN	NaN	NaN	NaN	NaN	NaN	NaN	NaN	NaN	NaN	NaN	21.5316	21.8139	21.5343	21.1803	21.5288	NaN	NaN	21.5316	NaN	20.9143	21.3491	21.9273	21.651	21.5194	21.6416	21.4965	21.3607	NaN	NaN	NaN	NaN	_N(0.9840)
NaN	NaN	NaN	NaN	NaN	NaN	NaN	NaN	NaN	NaN	NaN	NaN	NaN	NaN	NaN	NaN	NaN	NaN	NaN	NaN	NaN	NaN	NaN	NaN	22.6204	23.2899	23.1845	22.4489	23.2725	23.4773	22.4795	22.0367	23.3111	23.7341	22.4102	20.9513	21.0582	21.7822	21.0457	19.5	21.318	20.6451	20.7255	21.3689	NaN	NaN	NaN	NaN
19.514	NaN	NaN	NaN	NaN	NaN	NaN	NaN	19.7125	19.514	19.2838	NaN	NaN	NaN	NaN	20.8271	20.4194	20.8271	21.1447	NaN	20.9107	20.6073	20.7384	21.0179	NaN	NaN	NaN	NaN	NaN	NaN	NaN	NaN	NaN	NaN	NaN	NaN	NaN	NaN	NaN	NaN	NaN	NaN	NaN	NaN	NaN	NaN	NaN	NaN	_K(145.0197)	+
NaN	NaN	NaN	NaN	NaN	NaN	NaN	NaN	NaN	NaN	NaN	NaN	NaN	NaN	NaN	NaN	NaN	NaN	NaN	NaN	NaN	NaN	NaN	NaN	NaN	NaN	NaN	NaN	NaN	NaN	NaN	NaN	NaN	NaN	NaN	NaN	NaN	20.4548	20.4548	NaN	NaN	20.4548	20.4548	NaN	NaN	NaN	NaN	NaN
NaN	NaN	NaN	NaN	NaN	NaN	NaN	NaN	NaN	NaN	NaN	NaN	NaN	NaN	NaN	NaN	NaN	NaN	NaN	NaN	NaN	NaN	NaN	NaN	NaN	NaN	19.6545	NaN	NaN	NaN	NaN	NaN	NaN	NaN	NaN	NaN	NaN	NaN	20.486	NaN	NaN	NaN	20.486	20.486	NaN	NaN	NaN	NaN
NaN	NaN	NaN	NaN	NaN	NaN	NaN	NaN	NaN	NaN	NaN	NaN	NaN	NaN	NaN	NaN	NaN	NaN	NaN	NaN	NaN	NaN	NaN	NaN	NaN	NaN	NaN	NaN	NaN	NaN	NaN	NaN	NaN	NaN	NaN	NaN	21.5753	22.2967	22.2185	21.4439	21.9324	NaN	NaN	NaN	NaN	NaN	NaN	NaN
NaN	NaN	NaN	NaN	NaN	NaN	NaN	NaN	NaN	NaN	NaN	NaN	NaN	NaN	NaN	NaN	NaN	NaN	NaN	NaN	NaN	NaN	NaN	NaN	NaN	NaN	NaN	NaN	NaN	NaN	NaN	NaN	NaN	NaN	NaN	NaN	20.8256	20.2472	18.6609	19.9718	20.116	20.116	NaN	NaN	NaN	NaN	NaN	NaN
NaN	NaN	NaN	NaN	NaN	NaN	NaN	NaN	NaN	NaN	NaN	NaN	NaN	NaN	NaN	NaN	NaN	NaN	NaN	NaN	NaN	NaN	NaN	NaN	NaN	NaN	NaN	NaN	NaN	NaN	NaN	NaN	NaN	20.5054	NaN	NaN	NaN	NaN	NaN	NaN	NaN	NaN	NaN	NaN	NaN	NaN	NaN	NaN	_C(57.0215)
19.9451	NaN	NaN	NaN	NaN	NaN	NaN	NaN	NaN	NaN	19.9451	NaN	NaN	21.901	22.7228	23.2431	22.5154	22.6317	22.904	22.8084	22.7228	22.5759	NaN	22.856	NaN	NaN	NaN	NaN	NaN	NaN	NaN	NaN	NaN	NaN	NaN	NaN	NaN	NaN	NaN	NaN	NaN	NaN	NaN	NaN	NaN	NaN	NaN	NaN	_K(145.0197)	+
NaN	NaN	NaN	NaN	NaN	NaN	NaN	NaN	NaN	NaN	NaN	NaN	NaN	NaN	NaN	NaN	NaN	NaN	NaN	NaN	NaN	NaN	NaN	NaN	NaN	NaN	NaN	NaN	NaN	NaN	NaN	NaN	NaN	NaN	NaN	NaN	NaN	NaN	NaN	NaN	NaN	20.8811	20.8811	NaN	NaN	NaN	NaN	NaN
NaN	NaN	NaN	NaN	NaN	NaN	NaN	NaN	NaN	NaN	NaN	NaN	NaN	NaN	NaN	NaN	NaN	NaN	NaN	NaN	NaN	NaN	NaN	NaN	NaN	NaN	NaN	NaN	NaN	NaN	NaN	NaN	NaN	20.0955	NaN	NaN	NaN	NaN	NaN	NaN	NaN	NaN	NaN	NaN	NaN	NaN	NaN	NaN
NaN	NaN	NaN	NaN	NaN	NaN	NaN	NaN	NaN	NaN	NaN	NaN	NaN	NaN	NaN	NaN	NaN	NaN	NaN	NaN	NaN	NaN	NaN	NaN	NaN	NaN	NaN	NaN	NaN	NaN	NaN	NaN	NaN	NaN	NaN	NaN	NaN	NaN	NaN	NaN	NaN	NaN	20.5416	NaN	20.3853	NaN	20.6825	NaN
NaN	NaN	NaN	NaN	NaN	NaN	NaN	NaN	NaN	NaN	NaN	NaN	NaN	NaN	NaN	NaN	NaN	NaN	NaN	NaN	NaN	NaN	NaN	NaN	25.1941	25.1101	NaN	25.2735	25.1416	24.6549	25.2448	25.5857	25.831	25.1761	24.0262	25.212	25.408	25.5291	25.4102	25.2783	25.2815	25.4396	25.5263	25.378	24.8467	25.5804	25.8127	25.2147
NaN	NaN	NaN	NaN	NaN	NaN	NaN	NaN	NaN	NaN	NaN	NaN	NaN	NaN	NaN	NaN	NaN	NaN	NaN	NaN	NaN	NaN	NaN	NaN	NaN	NaN	NaN	NaN	NaN	19.3651	NaN	NaN	NaN	NaN	NaN	NaN	20.803	21.3896	21.1974	20.5038	21.2037	20.7737	20.7946	21.2193	NaN	NaN	NaN	NaN
NaN	NaN	NaN	NaN	NaN	NaN	NaN	NaN	NaN	NaN	NaN	NaN	NaN	NaN	NaN	NaN	NaN	NaN	NaN	NaN	NaN	NaN	NaN	NaN	NaN	NaN	NaN	NaN	NaN	NaN	NaN	NaN	NaN	22.374	NaN	NaN	NaN	NaN	NaN	NaN	NaN	NaN	NaN	NaN	NaN	NaN	NaN	NaN
NaN	NaN	NaN	NaN	NaN	NaN	NaN	NaN	NaN	NaN	NaN	NaN	NaN	NaN	NaN	NaN	NaN	NaN	NaN	NaN	NaN	NaN	NaN	NaN	23.7539	24.3246	25.2533	24.9817	24.5101	24.6635	24.8503	24.7165	NaN	NaN	NaN	NaN	24.1499	24.6134	24.1217	23.4171	23.9732	24.5846	24.282	23.481	NaN	NaN	NaN	NaN
NaN	NaN	NaN	NaN	NaN	NaN	NaN	NaN	NaN	19.2044	19.0896	18.965	NaN	NaN	NaN	NaN	NaN	NaN	NaN	NaN	NaN	NaN	NaN	NaN	NaN	NaN	NaN	NaN	NaN	NaN	NaN	NaN	NaN	NaN	NaN	NaN	NaN	NaN	NaN	NaN	NaN	NaN	NaN	NaN	NaN	NaN	NaN	NaN	_C(57.0215)
NaN	NaN	NaN	NaN	NaN	NaN	NaN	NaN	NaN	NaN	NaN	NaN	NaN	NaN	NaN	NaN	NaN	NaN	NaN	NaN	NaN	NaN	NaN	NaN	22.2939	22.4891	23.3304	23.2247	22.9747	23.0061	22.8282	22.7925	23.4149	23.0851	22.1033	22.6952	21.4115	21.4344	NaN	21.3882	21.6336	NaN	21.1489	NaN	NaN	NaN	NaN	NaN
NaN	NaN	NaN	NaN	NaN	NaN	NaN	NaN	NaN	NaN	NaN	NaN	NaN	NaN	NaN	NaN	NaN	NaN	NaN	NaN	NaN	NaN	NaN	NaN	NaN	NaN	NaN	NaN	NaN	NaN	NaN	NaN	NaN	NaN	NaN	NaN	NaN	NaN	NaN	NaN	NaN	NaN	NaN	NaN	18.2563	NaN	NaN	NaN
19.4267	19.4196	20.671	20.674	20.8589	18.7752	18.8496	20.8768	NaN	NaN	20.179	20.179	21.4397	22.1268	22.6298	22.181	22.1761	21.9569	22.1318	22.3276	22.5062	21.6321	21.6874	22.5367	NaN	NaN	NaN	NaN	NaN	NaN	NaN	NaN	NaN	NaN	NaN	NaN	NaN	NaN	20.9852	NaN	NaN	NaN	NaN	NaN	NaN	NaN	NaN	NaN	_C(57.0215)
NaN	NaN	NaN	NaN	NaN	NaN	NaN	NaN	NaN	NaN	NaN	NaN	NaN	NaN	NaN	NaN	NaN	NaN	NaN	NaN	NaN	NaN	NaN	NaN	22.7832	23.5588	23.9366	23.3802	23.4094	23.4909	23.5325	23.4533	22.2268	24.3092	24.1305	21.2461	22.1211	21.8349	21.5507	21.8924	22.1745	21.9804	21.4676	21.7373	22.1293	22.2383	21.5385	21.357
NaN	NaN	NaN	NaN	19.17	NaN	20.3743	NaN	NaN	NaN	19.8943	NaN	NaN	NaN	NaN	NaN	NaN	NaN	NaN	NaN	NaN	NaN	NaN	NaN	22.025	22.1529	NaN	21.8847	NaN	22.025	NaN	NaN	22.7313	22.374	20.584	21.5637	NaN	22.004	NaN	NaN	NaN	NaN	NaN	NaN	NaN	22.004	NaN	NaN	_M(15.9949)
NaN	NaN	NaN	NaN	NaN	NaN	NaN	NaN	NaN	NaN	NaN	NaN	NaN	NaN	NaN	NaN	NaN	NaN	NaN	NaN	NaN	NaN	NaN	NaN	NaN	21.4071	21.097	20.7014	21.458	21.5357	20.6143	20.4635	NaN	NaN	NaN	NaN	21.2377	22.0116	NaN	19.4526	21.2377	21.5775	NaN	20.7924	NaN	NaN	NaN	21.2377
NaN	NaN	NaN	NaN	NaN	NaN	NaN	NaN	NaN	NaN	NaN	NaN	NaN	NaN	NaN	NaN	NaN	NaN	NaN	NaN	NaN	NaN	NaN	NaN	NaN	NaN	NaN	19.2179	NaN	19.2179	19.2179	NaN	19.2179	NaN	NaN	19.2179	18.6234	NaN	NaN	NaN	NaN	NaN	NaN	18.6234	NaN	NaN	18.6234	18.6234
26.4798	25.8165	25.6196	26.3586	26.1756	25.716	26.0472	26.4238	26.1129	NaN	NaN	NaN	25.5866	25.0367	25.5332	25.9434	24.5425	25.4178	26.151	25.6898	NaN	NaN	25.5602	NaN	NaN	NaN	NaN	NaN	NaN	NaN	NaN	NaN	NaN	NaN	NaN	NaN	NaN	NaN	NaN	NaN	NaN	NaN	NaN	NaN	NaN	NaN	NaN	NaN	_K(145.0197)	+
23.3915	23.5467	23.7807	23.6497	23.5826	23.7492	23.6155	23.4317	23.9183	23.7552	23.1887	23.4242	24.8674	24.5306	24.1106	24.5455	24.0762	24.4112	24.8874	24.6546	24.2581	24.2778	24.7725	24.7585	24.1639	24.8887	25.4336	24.9782	24.8849	25.0891	24.9818	24.7606	25.7771	24.3133	22.657	25.3668	25.0019	25.0718	24.6162	24.5194	24.7867	24.5058	24.8563	25.081	24.7045	24.0283	24.9305	25.3309	_C(57.0215)
21.1882	21.3732	21.1593	20.9424	NaN	20.7327	NaN	21.5112	NaN	NaN	NaN	NaN	22.5095	22.8645	22.3478	21.8083	22.7563	22.1625	22.0102	22.6572	NaN	NaN	NaN	NaN	NaN	NaN	NaN	NaN	NaN	NaN	NaN	NaN	NaN	NaN	NaN	NaN	NaN	NaN	NaN	NaN	NaN	NaN	NaN	NaN	NaN	NaN	NaN	NaN	_C(57.0215)
NaN	NaN	NaN	NaN	NaN	NaN	NaN	19.6813	NaN	19.6813	NaN	NaN	20.7577	20.6394	20.5106	NaN	NaN	20.6394	NaN	NaN	21.1425	20.6485	19.8605	20.6303	NaN	NaN	NaN	NaN	NaN	NaN	NaN	NaN	NaN	NaN	NaN	NaN	NaN	NaN	NaN	NaN	NaN	NaN	NaN	NaN	NaN	NaN	NaN	NaN	_C(57.0215);_K(145.0197)	+
NaN	NaN	NaN	NaN	NaN	NaN	NaN	NaN	NaN	NaN	NaN	NaN	NaN	NaN	NaN	NaN	NaN	NaN	20.932	NaN	NaN	NaN	NaN	NaN	NaN	NaN	NaN	NaN	NaN	NaN	NaN	NaN	NaN	NaN	NaN	NaN	NaN	NaN	NaN	NaN	NaN	NaN	NaN	NaN	NaN	NaN	NaN	NaN	_C(57.0215);_K(145.0197);_K(57.0215)	+
NaN	21.5102	21.0251	20.2889	NaN	NaN	NaN	NaN	NaN	NaN	NaN	NaN	NaN	NaN	NaN	NaN	NaN	NaN	NaN	NaN	NaN	NaN	NaN	NaN	NaN	NaN	NaN	NaN	NaN	NaN	NaN	NaN	NaN	NaN	NaN	NaN	NaN	NaN	NaN	NaN	NaN	NaN	NaN	NaN	NaN	NaN	NaN	NaN	_C(57.0215);_K(57.0215)
NaN	NaN	NaN	NaN	NaN	NaN	NaN	NaN	NaN	NaN	NaN	19.1259	NaN	NaN	NaN	NaN	NaN	20.9819	NaN	NaN	NaN	NaN	NaN	NaN	NaN	NaN	NaN	NaN	NaN	NaN	NaN	NaN	NaN	NaN	NaN	NaN	NaN	NaN	NaN	NaN	NaN	NaN	NaN	NaN	NaN	NaN	NaN	NaN	_C(57.0215);_K(145.0197);_N(0.9840)	+
NaN	22.617	NaN	NaN	NaN	22.617	22.617	NaN	NaN	NaN	NaN	NaN	NaN	NaN	NaN	NaN	NaN	NaN	NaN	NaN	NaN	NaN	NaN	NaN	NaN	NaN	NaN	NaN	NaN	NaN	NaN	NaN	NaN	NaN	NaN	NaN	NaN	NaN	NaN	NaN	NaN	NaN	NaN	NaN	NaN	NaN	NaN	NaN	_K(145.0197);_N(0.9840)	+
NaN	NaN	NaN	NaN	NaN	NaN	NaN	NaN	NaN	NaN	NaN	NaN	NaN	NaN	NaN	NaN	NaN	NaN	NaN	NaN	NaN	NaN	NaN	NaN	21.142	22.1689	22.6623	22.0145	22.1614	22.2666	22.0229	21.8974	22.0938	NaN	NaN	22.0938	21.4007	21.6907	NaN	21.0374	21.1763	NaN	21.5949	21.4007	21.4007	21.4007	NaN	NaN
NaN	NaN	NaN	NaN	NaN	NaN	NaN	NaN	NaN	NaN	NaN	NaN	NaN	NaN	NaN	NaN	NaN	NaN	NaN	NaN	NaN	NaN	NaN	NaN	NaN	21.741	21.5354	21.2956	21.4675	NaN	21.6003	NaN	NaN	NaN	NaN	NaN	21.8124	21.8124	NaN	NaN	NaN	21.5852	NaN	22.0087	NaN	NaN	NaN	NaN
NaN	NaN	21.1067	21.1067	NaN	NaN	NaN	NaN	NaN	NaN	NaN	NaN	21.3831	21.3831	NaN	NaN	NaN	NaN	21.3831	NaN	NaN	NaN	NaN	21.3831	NaN	NaN	NaN	NaN	NaN	NaN	NaN	NaN	NaN	NaN	NaN	NaN	NaN	NaN	NaN	NaN	NaN	NaN	NaN	NaN	NaN	NaN	NaN	NaN	_C(57.0215)
NaN	NaN	NaN	NaN	NaN	NaN	NaN	NaN	NaN	NaN	NaN	NaN	NaN	NaN	NaN	NaN	NaN	NaN	NaN	NaN	NaN	NaN	NaN	NaN	NaN	NaN	NaN	21.2729	NaN	NaN	NaN	NaN	NaN	NaN	NaN	NaN	22.7521	23.0534	23.0449	22.7416	22.6354	22.6801	23.1336	23.1011	23.1162	22.3857	22.6595	23.2874
NaN	NaN	NaN	NaN	NaN	NaN	NaN	NaN	NaN	NaN	NaN	NaN	NaN	NaN	NaN	21.2036	NaN	21.6895	21.2036	20.4657	NaN	21.0371	21.2036	21.3529	NaN	NaN	NaN	NaN	NaN	NaN	NaN	NaN	NaN	NaN	NaN	NaN	NaN	NaN	NaN	NaN	NaN	NaN	NaN	NaN	NaN	NaN	NaN	NaN	_K(145.0197)	+
NaN	NaN	NaN	NaN	NaN	NaN	NaN	NaN	NaN	NaN	NaN	NaN	NaN	NaN	NaN	NaN	NaN	NaN	NaN	NaN	NaN	NaN	NaN	NaN	24.3566	25.0581	25.7761	25.3913	25.0377	25.1612	25.4073	25.3039	NaN	NaN	NaN	NaN	25.9503	25.5948	25.122	NaN	25.4324	25.6205	25.7408	25.5687	NaN	NaN	NaN	NaN
20.3377	20.7941	NaN	19.6665	20.3377	NaN	NaN	20.3377	20.3377	20.5659	NaN	20.0666	21.281	NaN	NaN	21.281	NaN	NaN	21.281	NaN	21.0769	20.7365	21.4597	21.6753	20.9115	NaN	NaN	NaN	NaN	20.9115	20.9115	NaN	NaN	20.7005	NaN	21.0955	NaN	NaN	20.9953	20.9953	NaN	NaN	NaN	NaN	20.9953	20.9953	NaN	NaN	_C(57.0215)
NaN	NaN	NaN	NaN	NaN	NaN	NaN	NaN	NaN	NaN	NaN	NaN	NaN	NaN	NaN	NaN	NaN	NaN	NaN	NaN	NaN	NaN	NaN	21.3395	NaN	NaN	NaN	NaN	NaN	NaN	NaN	NaN	NaN	NaN	NaN	NaN	NaN	NaN	NaN	NaN	NaN	NaN	NaN	NaN	NaN	NaN	NaN	NaN	_C(57.0215)
21.609	21.5327	21.2997	21.3889	20.6745	21.4626	21.9694	NaN	NaN	21.492	NaN	21.4325	22.6603	22.2003	22.3461	22.7677	NaN	NaN	22.5117	22.5117	22.7513	NaN	22.2243	22.5117	NaN	NaN	NaN	NaN	NaN	NaN	NaN	NaN	NaN	NaN	NaN	NaN	NaN	NaN	NaN	NaN	NaN	NaN	NaN	NaN	NaN	NaN	NaN	NaN	_C(57.0215)
NaN	NaN	NaN	NaN	NaN	NaN	NaN	NaN	NaN	NaN	NaN	NaN	22.346	22.2979	NaN	22.3926	22.6338	NaN	21.9862	22.346	22.4219	22.638	22.2659	21.9796	NaN	NaN	NaN	NaN	NaN	NaN	NaN	NaN	NaN	NaN	NaN	NaN	23.1232	23.7319	23.5287	22.8006	23.4137	23.2999	23.2626	23.3793	NaN	23.3401	23.3401	NaN	_C(57.0215)
NaN	NaN	NaN	NaN	NaN	NaN	NaN	NaN	NaN	NaN	NaN	NaN	NaN	NaN	NaN	NaN	NaN	NaN	NaN	NaN	NaN	NaN	NaN	NaN	NaN	NaN	NaN	NaN	NaN	NaN	NaN	NaN	NaN	NaN	NaN	NaN	22.7363	22.7363	NaN	NaN	22.1346	23.2076	23.1597	22.0317	22.6239	22.5359	22.8406	22.9123	_C(57.0215)
NaN	20.6747	20.6747	NaN	20.6747	NaN	NaN	20.6747	20.3327	20.5955	20.9509	20.7497	NaN	NaN	NaN	NaN	NaN	NaN	NaN	NaN	19.657	19.657	NaN	NaN	NaN	23.7973	NaN	24.6144	NaN	NaN	24.2629	24.2629	NaN	NaN	NaN	NaN	NaN	NaN	NaN	NaN	NaN	NaN	NaN	NaN	NaN	NaN	NaN	NaN	_C(57.0215)
25.812	25.7432	26.1155	26.169	25.9566	26.3556	25.9867	25.4472	26.1104	26.0631	25.8184	25.8743	25.8559	25.59	25.5986	25.863	25.6326	25.8709	25.8268	25.5804	25.7557	25.8853	25.7099	25.5627	24.1014	24.9327	25.9771	25.6327	25.2613	25.1064	25.3855	25.5144	26.0295	25.3149	23.8907	25.3345	25.3455	25.4425	24.8528	24.7043	25.0523	25.105	25.1848	25.135	25.0284	25.0879	25.2063	25.1516	_C(57.0215)
20.9789	21.6344	22.1434	21.7156	21.5524	21.8326	21.789	21.4994	NaN	NaN	21.6756	NaN	21.8071	21.4775	NaN	22.0752	21.8453	22.0615	21.7679	21.498	NaN	NaN	NaN	NaN	NaN	NaN	NaN	NaN	NaN	NaN	NaN	NaN	NaN	NaN	NaN	NaN	NaN	NaN	NaN	NaN	NaN	NaN	NaN	NaN	NaN	NaN	NaN	NaN	_C(57.0215)
NaN	NaN	NaN	NaN	21.9198	NaN	NaN	NaN	NaN	NaN	NaN	NaN	NaN	NaN	NaN	NaN	NaN	NaN	NaN	NaN	NaN	NaN	NaN	NaN	NaN	NaN	NaN	NaN	NaN	NaN	NaN	NaN	NaN	NaN	NaN	NaN	NaN	NaN	NaN	NaN	NaN	NaN	NaN	NaN	NaN	NaN	NaN	NaN	_C(57.0215);_K(145.0197)	+
22.0149	22.2116	22.547	22.3933	22.4453	22.78	22.1503	21.5932	22.0924	22.6584	22.4908	21.8369	22.5845	22.5969	22.1	22.0825	22.7431	22.8067	21.844	21.7173	22.3636	22.4985	22.3614	22.2124	NaN	22.2196	NaN	NaN	22.0008	22.2196	22.4096	NaN	NaN	NaN	NaN	NaN	22.3447	22.3447	NaN	NaN	NaN	NaN	NaN	NaN	NaN	NaN	NaN	NaN	_C(57.0215);_K(145.0197)	+
NaN	NaN	NaN	NaN	NaN	NaN	NaN	NaN	NaN	20.9301	NaN	21.0742	NaN	NaN	NaN	NaN	NaN	NaN	NaN	NaN	21.6059	NaN	NaN	NaN	NaN	NaN	NaN	NaN	NaN	NaN	NaN	NaN	NaN	NaN	NaN	NaN	NaN	NaN	NaN	NaN	NaN	NaN	NaN	NaN	NaN	NaN	NaN	NaN	_C(57.0215);_K(145.0197);_K(57.0215)	+
22.6263	22.4043	22.5329	22.7372	22.4657	22.941	22.6865	22.0984	22.3547	22.8265	22.7754	22.2833	21.5954	21.5954	NaN	NaN	NaN	NaN	NaN	NaN	21.3845	21.5954	21.7794	NaN	NaN	NaN	NaN	NaN	NaN	NaN	NaN	NaN	NaN	NaN	NaN	NaN	NaN	NaN	NaN	NaN	NaN	NaN	NaN	NaN	NaN	NaN	NaN	NaN	_C(57.0215);_K(57.0215)
NaN	NaN	NaN	NaN	NaN	NaN	NaN	NaN	22.0383	22.0383	NaN	NaN	NaN	NaN	NaN	NaN	NaN	NaN	NaN	NaN	NaN	NaN	NaN	NaN	NaN	NaN	NaN	NaN	NaN	NaN	NaN	NaN	NaN	NaN	NaN	NaN	NaN	NaN	NaN	NaN	NaN	NaN	NaN	NaN	NaN	NaN	NaN	NaN	_C(57.0215);_N(0.9840)
NaN	NaN	NaN	NaN	NaN	NaN	NaN	NaN	NaN	19.9235	NaN	NaN	NaN	NaN	NaN	20.3273	NaN	NaN	NaN	NaN	NaN	NaN	NaN	NaN	NaN	NaN	NaN	NaN	NaN	NaN	NaN	NaN	NaN	NaN	NaN	NaN	NaN	NaN	NaN	NaN	NaN	NaN	NaN	NaN	NaN	NaN	NaN	NaN	_C(57.0215);_K(145.0197);_N(0.9840)	+
NaN	NaN	NaN	NaN	NaN	NaN	20.7605	NaN	20.7605	20.7605	NaN	NaN	NaN	NaN	NaN	NaN	NaN	NaN	NaN	NaN	NaN	NaN	NaN	NaN	NaN	NaN	NaN	NaN	NaN	NaN	NaN	NaN	NaN	NaN	NaN	NaN	NaN	NaN	NaN	NaN	NaN	NaN	NaN	NaN	NaN	NaN	NaN	NaN	_C(57.0215);_K(57.0215);_N(0.9840)
NaN	NaN	21.0791	21.0791	20.962	21.3202	21.1874	20.7894	21.1182	21.014	21.0388	21.1413	23.1466	NaN	NaN	NaN	NaN	NaN	NaN	NaN	23.1466	22.6242	NaN	23.5294	NaN	NaN	25.2968	25.2968	NaN	NaN	25.2968	25.2968	NaN	NaN	NaN	NaN	NaN	25.3271	NaN	NaN	25.3271	NaN	NaN	NaN	NaN	NaN	NaN	NaN	_C(57.0215);_N(0.9840)
21.7347	21.7347	NaN	NaN	22.3367	NaN	20.682	NaN	21.5603	22.276	21.8902	20.8583	23.3908	24.0785	24.9802	24.6529	24.3941	24.7591	NaN	23.9042	25.0357	24.2102	23.2094	24.5572	NaN	21.6884	NaN	22.5806	22.2723	NaN	22.129	22.2024	22.2024	NaN	NaN	NaN	24.1802	23.8988	22.466	23.1273	23.564	23.3793	NaN	23.7277	22.7133	23.5154	24.0955	23.611	_C(57.0215)
NaN	NaN	NaN	NaN	NaN	NaN	NaN	NaN	NaN	NaN	NaN	NaN	NaN	NaN	NaN	NaN	NaN	NaN	NaN	NaN	NaN	NaN	NaN	19.771	NaN	NaN	NaN	NaN	NaN	NaN	NaN	NaN	NaN	NaN	NaN	NaN	NaN	NaN	NaN	NaN	NaN	NaN	NaN	NaN	NaN	NaN	NaN	NaN	_C(57.0215);_K(145.0197)	+
21.2226	NaN	NaN	NaN	NaN	NaN	NaN	NaN	NaN	NaN	NaN	NaN	NaN	NaN	NaN	NaN	NaN	NaN	NaN	NaN	NaN	NaN	NaN	NaN	NaN	NaN	NaN	NaN	NaN	NaN	NaN	NaN	NaN	NaN	NaN	NaN	NaN	NaN	NaN	NaN	NaN	NaN	NaN	NaN	NaN	NaN	NaN	NaN	_K(145.0197)	+
NaN	20.3497	NaN	NaN	NaN	NaN	NaN	NaN	NaN	NaN	NaN	NaN	NaN	NaN	NaN	NaN	21.883	NaN	NaN	NaN	NaN	NaN	NaN	NaN	NaN	NaN	NaN	NaN	NaN	NaN	NaN	NaN	NaN	NaN	NaN	NaN	NaN	NaN	NaN	NaN	NaN	NaN	NaN	NaN	NaN	NaN	NaN	NaN	_C(57.0215);_K(57.0215)
NaN	NaN	NaN	NaN	NaN	NaN	NaN	NaN	NaN	NaN	NaN	NaN	NaN	NaN	NaN	NaN	NaN	NaN	NaN	NaN	NaN	NaN	NaN	NaN	21.0635	21.8601	21.9264	21.1768	21.6224	21.6397	21.4917	21.4726	NaN	21.7323	NaN	21.361	NaN	NaN	NaN	NaN	20.4665	NaN	NaN	NaN	NaN	NaN	NaN	NaN
NaN	NaN	NaN	NaN	NaN	NaN	NaN	NaN	NaN	NaN	NaN	NaN	NaN	NaN	NaN	NaN	NaN	NaN	NaN	NaN	NaN	NaN	NaN	NaN	21.113	22.9322	22.9063	21.0196	22.4088	22.2126	22.1209	22.329	NaN	NaN	NaN	NaN	NaN	NaN	NaN	NaN	NaN	NaN	NaN	NaN	NaN	NaN	NaN	NaN
NaN	NaN	NaN	NaN	NaN	NaN	NaN	NaN	NaN	NaN	NaN	NaN	NaN	NaN	NaN	NaN	NaN	NaN	NaN	NaN	NaN	NaN	NaN	NaN	NaN	NaN	NaN	NaN	NaN	20.717	NaN	NaN	NaN	NaN	NaN	NaN	NaN	NaN	NaN	NaN	NaN	NaN	NaN	NaN	NaN	NaN	NaN	NaN	_M(15.9949)
NaN	NaN	NaN	NaN	NaN	NaN	NaN	NaN	NaN	NaN	NaN	NaN	NaN	NaN	NaN	NaN	NaN	NaN	NaN	NaN	NaN	NaN	NaN	NaN	NaN	NaN	NaN	NaN	NaN	NaN	NaN	NaN	NaN	NaN	NaN	NaN	NaN	NaN	NaN	NaN	NaN	NaN	NaN	NaN	NaN	20.106	NaN	NaN
NaN	NaN	NaN	NaN	NaN	NaN	NaN	NaN	NaN	NaN	NaN	NaN	NaN	NaN	NaN	NaN	NaN	NaN	NaN	NaN	NaN	NaN	NaN	NaN	NaN	NaN	NaN	NaN	21.8534	NaN	NaN	NaN	21.8534	NaN	NaN	NaN	NaN	NaN	NaN	NaN	NaN	NaN	NaN	NaN	NaN	NaN	NaN	NaN	_M(15.9949)
NaN	NaN	NaN	NaN	NaN	NaN	NaN	NaN	NaN	NaN	NaN	NaN	NaN	NaN	NaN	NaN	NaN	NaN	NaN	NaN	NaN	NaN	NaN	NaN	NaN	20.8831	20.8831	NaN	NaN	20.9545	20.8831	20.8081	20.8831	NaN	NaN	20.8831	NaN	NaN	NaN	NaN	20.3816	NaN	NaN	20.3816	NaN	NaN	NaN	20.3816
22.7856	22.8254	23.2219	23.1919	23.3064	23.3057	22.6629	22.6639	23.0202	NaN	NaN	23.0202	24.1639	24.8252	24.366	23.3499	23.6915	24.0614	24.6795	24.4495	24.5035	24.2984	23.9875	24.238	NaN	NaN	23.4524	NaN	23.4524	NaN	NaN	23.4524	23.4524	NaN	NaN	23.4524	NaN	22.9818	NaN	22.309	NaN	NaN	NaN	NaN	22.6842	22.4388	NaN	22.8939	_C(57.0215)
NaN	NaN	21.7423	NaN	NaN	NaN	NaN	NaN	NaN	NaN	NaN	NaN	23.1125	22.649	22.5492	23.0408	NaN	NaN	22.8582	NaN	NaN	NaN	NaN	NaN	NaN	NaN	NaN	NaN	NaN	NaN	NaN	NaN	NaN	NaN	NaN	NaN	NaN	NaN	NaN	NaN	NaN	NaN	NaN	NaN	NaN	NaN	NaN	NaN	_C(57.0215)
NaN	NaN	NaN	NaN	NaN	NaN	NaN	NaN	NaN	19.7318	NaN	19.4667	NaN	NaN	NaN	NaN	NaN	NaN	NaN	NaN	20.188	20.3365	NaN	20.0225	NaN	NaN	NaN	NaN	NaN	NaN	NaN	NaN	NaN	NaN	NaN	NaN	NaN	NaN	NaN	NaN	NaN	NaN	NaN	NaN	NaN	NaN	NaN	NaN	_C(57.0215)
NaN	NaN	21.1766	21.1766	NaN	NaN	21.1766	NaN	NaN	NaN	NaN	NaN	NaN	21.5236	21.8011	22.0337	21.6687	NaN	21.9224	21.8011	NaN	21.8011	NaN	NaN	NaN	NaN	NaN	NaN	NaN	NaN	NaN	NaN	NaN	NaN	NaN	NaN	NaN	NaN	NaN	NaN	NaN	NaN	NaN	NaN	NaN	NaN	NaN	NaN	_C(57.0215)
NaN	NaN	NaN	NaN	NaN	NaN	NaN	NaN	NaN	NaN	NaN	NaN	NaN	NaN	NaN	NaN	NaN	NaN	NaN	NaN	NaN	NaN	NaN	NaN	NaN	NaN	NaN	NaN	NaN	NaN	NaN	NaN	NaN	NaN	NaN	NaN	NaN	21.5439	NaN	NaN	NaN	NaN	NaN	21.5439	NaN	NaN	NaN	NaN	_C(57.0215)
NaN	20.7027	21.2309	21.6167	20.954	NaN	21.4631	21.2309	NaN	NaN	NaN	21.2309	23.2811	22.7906	21.9449	22.7338	22.4095	22.7683	23.0459	22.7566	22.8384	22.1976	22.6824	23.1674	NaN	NaN	NaN	NaN	NaN	NaN	NaN	NaN	NaN	NaN	NaN	NaN	NaN	NaN	NaN	NaN	NaN	NaN	NaN	NaN	NaN	NaN	NaN	NaN	_C(57.0215)
NaN	NaN	NaN	NaN	NaN	NaN	NaN	NaN	NaN	NaN	NaN	NaN	NaN	NaN	NaN	NaN	NaN	NaN	NaN	NaN	NaN	NaN	NaN	NaN	20.2053	NaN	21.8244	21.231	21.3647	21.0612	21.0837	21.383	NaN	NaN	NaN	NaN	21.6476	NaN	22.8706	22.385	21.9918	21.8154	22.6937	22.7923	NaN	NaN	NaN	NaN
NaN	NaN	NaN	NaN	NaN	NaN	NaN	NaN	NaN	NaN	NaN	NaN	NaN	NaN	NaN	NaN	NaN	NaN	NaN	NaN	NaN	NaN	NaN	NaN	NaN	25.6321	NaN	NaN	NaN	NaN	NaN	NaN	NaN	NaN	NaN	NaN	NaN	25.1919	NaN	NaN	NaN	25.1919	25.1919	NaN	NaN	NaN	NaN	NaN
NaN	NaN	NaN	NaN	NaN	NaN	NaN	NaN	NaN	NaN	NaN	NaN	NaN	NaN	NaN	NaN	NaN	NaN	NaN	NaN	NaN	NaN	NaN	NaN	24.6519	25.3542	25.9922	25.5816	25.4984	25.3731	25.4459	25.5653	26.2802	25.4737	23.4693	25.4711	24.9504	25.3157	25.1981	24.7969	24.8861	24.9225	25.2501	25.2211	25.2925	24.9552	24.8297	25.194
NaN	NaN	NaN	NaN	NaN	NaN	NaN	NaN	NaN	NaN	NaN	NaN	NaN	NaN	NaN	NaN	NaN	NaN	NaN	NaN	NaN	NaN	NaN	NaN	NaN	18.7192	NaN	NaN	NaN	NaN	NaN	NaN	NaN	NaN	NaN	NaN	NaN	NaN	NaN	NaN	NaN	NaN	NaN	NaN	NaN	NaN	NaN	NaN
NaN	NaN	NaN	NaN	NaN	NaN	NaN	NaN	NaN	NaN	NaN	NaN	NaN	NaN	NaN	NaN	NaN	NaN	NaN	NaN	20.8999	21.512	22.1966	21.8472	NaN	NaN	NaN	NaN	NaN	NaN	NaN	NaN	NaN	NaN	NaN	NaN	NaN	NaN	NaN	NaN	NaN	NaN	NaN	NaN	NaN	NaN	NaN	NaN	_K(145.0197)	+
NaN	NaN	NaN	NaN	NaN	NaN	NaN	NaN	NaN	NaN	NaN	NaN	NaN	NaN	NaN	NaN	NaN	NaN	NaN	NaN	NaN	NaN	NaN	NaN	NaN	21.805	21.805	NaN	NaN	NaN	21.805	NaN	22.5734	NaN	20.0516	21.805	NaN	21.8668	21.8668	NaN	21.9495	NaN	21.7789	NaN	21.3294	22.0311	22.2574	21.6813
21.5963	NaN	NaN	21.5963	NaN	NaN	NaN	21.5963	21.5963	21.5963	NaN	NaN	NaN	21.5185	NaN	NaN	NaN	NaN	NaN	NaN	21.5185	21.4844	NaN	21.5519	27.3943	27.9023	29.0241	28.8126	28.5411	28.2827	28.3054	28.5601	29.1718	28.5446	26.809	28.3013	27.2693	27.1579	27.3359	27.4348	26.844	26.7035	27.6507	27.7253	27.4268	27.0043	27.1676	27.5504
NaN	NaN	NaN	NaN	NaN	NaN	NaN	NaN	NaN	NaN	NaN	NaN	NaN	NaN	NaN	NaN	NaN	NaN	NaN	NaN	NaN	NaN	NaN	NaN	NaN	NaN	NaN	NaN	NaN	NaN	NaN	NaN	NaN	NaN	NaN	NaN	23.9771	24.0956	24.2051	NaN	NaN	24.0956	24.0956	NaN	23.5691	NaN	24.4805	NaN
NaN	NaN	NaN	NaN	NaN	NaN	NaN	NaN	NaN	NaN	NaN	NaN	NaN	NaN	NaN	NaN	NaN	NaN	NaN	NaN	NaN	NaN	NaN	NaN	21.5674	21.7024	21.6458	21.5052	21.6072	NaN	NaN	NaN	NaN	NaN	NaN	NaN	NaN	21.9448	21.9448	NaN	NaN	NaN	21.9448	21.9448	21.9448	NaN	NaN	21.9448
NaN	NaN	NaN	NaN	NaN	NaN	NaN	NaN	NaN	NaN	NaN	NaN	21.7915	NaN	22.058	NaN	NaN	21.1107	NaN	22.4506	NaN	NaN	NaN	NaN	NaN	NaN	NaN	NaN	NaN	NaN	NaN	NaN	NaN	NaN	NaN	NaN	NaN	NaN	NaN	NaN	NaN	NaN	NaN	NaN	NaN	NaN	NaN	NaN	_C(57.0215)
NaN	NaN	NaN	NaN	NaN	NaN	NaN	NaN	24.5629	NaN	NaN	NaN	NaN	NaN	NaN	NaN	NaN	NaN	NaN	NaN	NaN	NaN	NaN	NaN	NaN	NaN	NaN	NaN	NaN	NaN	NaN	NaN	NaN	NaN	NaN	NaN	NaN	NaN	NaN	NaN	NaN	NaN	NaN	NaN	NaN	NaN	NaN	NaN	_C(57.0215)
NaN	NaN	NaN	NaN	NaN	NaN	NaN	NaN	NaN	22.2448	NaN	NaN	NaN	NaN	NaN	NaN	NaN	NaN	NaN	NaN	NaN	NaN	NaN	23.3485	NaN	NaN	NaN	NaN	NaN	NaN	NaN	NaN	NaN	NaN	NaN	NaN	NaN	NaN	NaN	NaN	NaN	NaN	NaN	NaN	NaN	NaN	NaN	NaN	_C(57.0215);_N(0.9840)
21.7527	NaN	NaN	NaN	NaN	21.7043	21.7527	21.7996	NaN	21.8713	21.7527	21.6235	21.7462	NaN	NaN	NaN	NaN	NaN	NaN	21.7462	NaN	21.7462	NaN	NaN	NaN	NaN	NaN	NaN	NaN	NaN	NaN	NaN	NaN	NaN	NaN	NaN	NaN	NaN	NaN	NaN	NaN	NaN	NaN	NaN	NaN	NaN	NaN	NaN	_C(57.0215);_N(0.9840)
NaN	NaN	NaN	NaN	NaN	NaN	NaN	NaN	NaN	NaN	NaN	NaN	NaN	NaN	NaN	NaN	NaN	NaN	NaN	NaN	NaN	NaN	NaN	NaN	NaN	NaN	NaN	NaN	NaN	NaN	NaN	NaN	NaN	NaN	NaN	NaN	NaN	NaN	NaN	NaN	NaN	NaN	20.6496	20.6496	20.7525	NaN	20.5388	20.6496
NaN	NaN	NaN	NaN	NaN	NaN	NaN	NaN	NaN	NaN	NaN	NaN	NaN	NaN	NaN	NaN	NaN	NaN	NaN	NaN	NaN	NaN	NaN	NaN	NaN	NaN	NaN	NaN	NaN	NaN	NaN	NaN	NaN	NaN	NaN	NaN	NaN	NaN	NaN	NaN	NaN	NaN	NaN	NaN	20.1786	NaN	20.0184	20.1007	_M(15.9949)
NaN	NaN	NaN	NaN	NaN	NaN	NaN	NaN	NaN	NaN	NaN	NaN	NaN	NaN	NaN	NaN	NaN	NaN	NaN	NaN	NaN	NaN	NaN	NaN	NaN	NaN	NaN	NaN	NaN	20.8773	20.8773	NaN	NaN	20.8773	20.8773	NaN	NaN	NaN	NaN	NaN	NaN	NaN	NaN	NaN	NaN	NaN	NaN	NaN
NaN	NaN	NaN	NaN	NaN	NaN	NaN	NaN	NaN	NaN	NaN	NaN	NaN	NaN	NaN	NaN	19.9855	19.9855	NaN	NaN	NaN	19.9855	NaN	NaN	NaN	NaN	NaN	NaN	NaN	NaN	NaN	NaN	NaN	NaN	NaN	NaN	NaN	NaN	NaN	NaN	21.4265	NaN	NaN	NaN	NaN	NaN	NaN	NaN	_C(57.0215)
NaN	NaN	NaN	NaN	NaN	NaN	NaN	NaN	NaN	NaN	NaN	NaN	NaN	NaN	NaN	NaN	NaN	NaN	NaN	NaN	NaN	NaN	NaN	NaN	NaN	NaN	NaN	NaN	NaN	NaN	NaN	NaN	NaN	NaN	NaN	NaN	NaN	19.1823	NaN	NaN	NaN	NaN	NaN	NaN	NaN	NaN	NaN	NaN
NaN	NaN	NaN	NaN	NaN	NaN	NaN	NaN	NaN	NaN	NaN	NaN	NaN	NaN	NaN	NaN	NaN	NaN	NaN	NaN	NaN	NaN	NaN	NaN	NaN	NaN	NaN	NaN	NaN	NaN	NaN	NaN	NaN	NaN	NaN	NaN	25.4259	NaN	NaN	NaN	NaN	NaN	NaN	NaN	NaN	NaN	NaN	NaN
21.2875	20.7628	NaN	21.6714	21.0263	21.635	21.5085	20.8287	21.397	21.3427	21.1689	21.2301	NaN	NaN	NaN	NaN	NaN	NaN	NaN	NaN	NaN	NaN	NaN	NaN	23.0761	23.2733	23.6813	23.5352	23.2786	23.1221	23.5308	23.6502	24.2852	23.8662	20.8192	22.7398	NaN	NaN	NaN	NaN	NaN	NaN	NaN	NaN	NaN	NaN	NaN	NaN
22.937	22.7159	22.6549	22.8848	22.7007	23.1742	22.8982	22.3014	22.9714	22.7949	22.612	22.8107	NaN	NaN	NaN	NaN	NaN	NaN	NaN	NaN	NaN	NaN	NaN	NaN	NaN	NaN	NaN	NaN	NaN	NaN	NaN	NaN	NaN	NaN	NaN	NaN	NaN	NaN	NaN	NaN	NaN	NaN	NaN	NaN	NaN	NaN	NaN	NaN	_K(145.0197)	+
NaN	NaN	NaN	NaN	NaN	NaN	NaN	NaN	NaN	NaN	NaN	NaN	NaN	NaN	NaN	NaN	NaN	NaN	NaN	NaN	NaN	NaN	NaN	NaN	NaN	NaN	NaN	20.882	20.9098	20.9117	20.8537	20.8517	NaN	NaN	NaN	NaN	21.3215	21.3215	NaN	NaN	NaN	NaN	NaN	NaN	NaN	NaN	NaN	NaN
NaN	NaN	NaN	NaN	NaN	NaN	NaN	NaN	NaN	NaN	NaN	NaN	NaN	NaN	NaN	NaN	NaN	NaN	NaN	NaN	NaN	NaN	NaN	NaN	NaN	NaN	21.9533	21.9533	21.7769	NaN	22.1104	NaN	NaN	21.9533	NaN	NaN	NaN	22.2855	22.2855	NaN	NaN	NaN	NaN	22.2855	NaN	NaN	NaN	NaN
NaN	NaN	NaN	NaN	NaN	NaN	NaN	NaN	NaN	NaN	NaN	NaN	NaN	NaN	NaN	NaN	NaN	NaN	NaN	NaN	NaN	NaN	NaN	NaN	NaN	22.8086	22.8086	NaN	NaN	22.9803	NaN	22.6137	22.8086	NaN	NaN	NaN	NaN	NaN	23.0937	NaN	NaN	NaN	23.0937	23.0937	NaN	NaN	NaN	NaN
NaN	NaN	NaN	NaN	NaN	NaN	NaN	NaN	NaN	NaN	NaN	NaN	NaN	NaN	NaN	NaN	NaN	NaN	NaN	NaN	20.2296	20.2204	NaN	20.2388	NaN	NaN	NaN	NaN	NaN	NaN	NaN	NaN	NaN	NaN	NaN	NaN	NaN	NaN	NaN	NaN	NaN	NaN	NaN	NaN	NaN	NaN	NaN	NaN	_K(145.0197)	+
NaN	NaN	NaN	NaN	NaN	NaN	NaN	NaN	NaN	NaN	NaN	NaN	NaN	NaN	NaN	NaN	NaN	NaN	NaN	NaN	NaN	NaN	NaN	NaN	NaN	21.358	21.5775	21.768	NaN	21.5261	21.5775	21.6272	NaN	NaN	NaN	NaN	21.5991	21.882	NaN	21.2467	21.0638	NaN	21.9886	NaN	NaN	NaN	NaN	NaN
NaN	NaN	NaN	NaN	NaN	NaN	NaN	NaN	NaN	NaN	NaN	NaN	NaN	NaN	NaN	NaN	NaN	NaN	NaN	NaN	NaN	NaN	NaN	NaN	NaN	21.3419	21.4616	21.5722	21.344	21.4189	21.5704	21.5031	NaN	NaN	NaN	NaN	NaN	NaN	NaN	NaN	NaN	NaN	NaN	NaN	NaN	NaN	NaN	NaN
NaN	NaN	NaN	NaN	NaN	NaN	NaN	NaN	NaN	NaN	NaN	NaN	NaN	NaN	NaN	NaN	NaN	NaN	NaN	NaN	NaN	NaN	NaN	NaN	22.234	22.5658	24.009	23.8957	23.0021	NaN	23.6773	23.3788	NaN	NaN	NaN	NaN	NaN	NaN	NaN	NaN	NaN	NaN	NaN	NaN	NaN	NaN	NaN	NaN
NaN	NaN	NaN	NaN	NaN	NaN	NaN	NaN	NaN	NaN	NaN	NaN	NaN	NaN	NaN	NaN	NaN	NaN	NaN	NaN	NaN	NaN	NaN	NaN	NaN	NaN	NaN	NaN	23.8128	NaN	NaN	NaN	NaN	NaN	NaN	NaN	NaN	NaN	NaN	NaN	NaN	NaN	NaN	NaN	NaN	NaN	NaN	NaN
NaN	NaN	NaN	NaN	NaN	NaN	NaN	NaN	NaN	NaN	NaN	NaN	NaN	NaN	NaN	NaN	NaN	NaN	NaN	NaN	NaN	NaN	NaN	NaN	NaN	NaN	NaN	NaN	NaN	NaN	NaN	NaN	NaN	18.6014	NaN	NaN	NaN	NaN	NaN	NaN	NaN	NaN	NaN	NaN	NaN	NaN	NaN	NaN	_C(57.0215)
NaN	NaN	NaN	NaN	NaN	NaN	NaN	NaN	NaN	NaN	NaN	NaN	22.1573	22.1573	NaN	NaN	NaN	NaN	NaN	NaN	NaN	NaN	NaN	NaN	NaN	NaN	NaN	NaN	NaN	NaN	NaN	NaN	NaN	NaN	NaN	NaN	NaN	NaN	NaN	NaN	NaN	NaN	NaN	NaN	NaN	NaN	NaN	NaN	_C(57.0215)
NaN	NaN	NaN	NaN	NaN	NaN	NaN	NaN	NaN	NaN	NaN	NaN	NaN	NaN	NaN	NaN	NaN	NaN	NaN	NaN	NaN	NaN	NaN	NaN	NaN	NaN	NaN	NaN	NaN	NaN	NaN	NaN	NaN	NaN	NaN	NaN	NaN	NaN	NaN	NaN	NaN	NaN	NaN	NaN	19.8036	NaN	NaN	19.8036
NaN	NaN	NaN	NaN	NaN	NaN	NaN	NaN	NaN	NaN	NaN	NaN	NaN	NaN	NaN	NaN	NaN	NaN	NaN	NaN	NaN	NaN	NaN	NaN	20.4507	NaN	21.5607	21.1099	21.0926	21.217	21.127	20.9942	21.1099	21.0642	NaN	21.1542	NaN	NaN	NaN	NaN	NaN	NaN	NaN	NaN	NaN	NaN	NaN	NaN
NaN	NaN	NaN	NaN	NaN	NaN	NaN	NaN	NaN	NaN	NaN	NaN	NaN	NaN	NaN	NaN	NaN	NaN	NaN	NaN	NaN	NaN	NaN	NaN	NaN	NaN	NaN	NaN	NaN	NaN	NaN	NaN	NaN	NaN	NaN	NaN	NaN	21.5549	NaN	NaN	21.5549	NaN	NaN	21.5549	NaN	21.5549	NaN	NaN
NaN	NaN	NaN	NaN	NaN	NaN	NaN	NaN	NaN	NaN	NaN	NaN	NaN	NaN	NaN	NaN	NaN	NaN	NaN	NaN	NaN	NaN	NaN	NaN	20.1788	20.8339	21.4675	21.0806	21.1481	NaN	20.7495	20.9625	NaN	NaN	NaN	NaN	23.1502	22.4434	22.7322	23.3338	22.687	22.7178	23.183	23.1608	22.7321	22.2428	23.1502	23.4315
NaN	NaN	NaN	NaN	NaN	NaN	NaN	NaN	NaN	NaN	NaN	NaN	NaN	NaN	NaN	NaN	NaN	NaN	NaN	NaN	NaN	NaN	NaN	NaN	NaN	NaN	NaN	NaN	NaN	NaN	NaN	NaN	NaN	NaN	NaN	NaN	NaN	NaN	NaN	NaN	NaN	NaN	NaN	NaN	19.5244	NaN	NaN	19.5244
NaN	NaN	NaN	NaN	NaN	NaN	NaN	NaN	NaN	NaN	NaN	NaN	NaN	NaN	NaN	NaN	NaN	NaN	NaN	NaN	NaN	NaN	NaN	NaN	NaN	NaN	NaN	NaN	NaN	NaN	NaN	NaN	NaN	NaN	NaN	NaN	NaN	NaN	NaN	NaN	NaN	NaN	NaN	20.679	NaN	NaN	NaN	NaN	_K(145.0197)	+
NaN	NaN	NaN	NaN	NaN	NaN	NaN	NaN	NaN	NaN	NaN	NaN	NaN	NaN	NaN	NaN	NaN	NaN	NaN	NaN	NaN	NaN	NaN	NaN	NaN	NaN	NaN	NaN	NaN	NaN	NaN	NaN	NaN	NaN	NaN	NaN	22.2384	22.2384	NaN	NaN	22.185	21.9637	22.2899	22.4691	NaN	NaN	NaN	NaN	_M(15.9949)
NaN	NaN	NaN	NaN	NaN	NaN	NaN	NaN	NaN	NaN	NaN	NaN	NaN	NaN	NaN	NaN	NaN	NaN	NaN	NaN	21.3464	20.9265	21.5138	21.8064	NaN	NaN	NaN	NaN	NaN	NaN	NaN	NaN	NaN	NaN	NaN	NaN	NaN	NaN	NaN	NaN	NaN	NaN	NaN	NaN	NaN	NaN	NaN	NaN	_K(145.0197);_M(15.9949)	+
NaN	NaN	NaN	NaN	NaN	NaN	NaN	NaN	NaN	19.5385	NaN	NaN	22.5853	22.7261	NaN	22.4292	22.6688	NaN	22.4966	22.5853	22.1142	22.3637	22.9398	22.7773	NaN	21.2462	NaN	NaN	NaN	21.2462	NaN	NaN	21.2462	21.5304	NaN	20.8918	22.9211	23.1241	22.545	22.2301	22.9544	22.7453	22.5006	NaN	22.8045	23.1704	22.6836	22.14	_C(57.0215)
NaN	NaN	NaN	NaN	NaN	NaN	NaN	NaN	NaN	NaN	NaN	NaN	NaN	NaN	NaN	NaN	NaN	NaN	NaN	NaN	20.2755	NaN	NaN	NaN	NaN	NaN	NaN	NaN	NaN	NaN	NaN	NaN	NaN	NaN	NaN	NaN	NaN	NaN	NaN	NaN	NaN	NaN	NaN	NaN	NaN	NaN	NaN	NaN	_C(57.0215);_K(57.0215)
NaN	NaN	NaN	NaN	NaN	NaN	NaN	NaN	NaN	NaN	NaN	NaN	NaN	NaN	NaN	NaN	NaN	NaN	NaN	NaN	NaN	NaN	NaN	NaN	NaN	NaN	NaN	NaN	NaN	23.5757	NaN	22.7943	NaN	NaN	NaN	NaN	23.7609	23.5819	23.3112	23.5246	23.4814	23.5535	23.6222	NaN	NaN	NaN	NaN	NaN
NaN	NaN	NaN	NaN	NaN	NaN	NaN	NaN	NaN	NaN	NaN	NaN	NaN	NaN	NaN	NaN	NaN	NaN	NaN	NaN	NaN	NaN	NaN	NaN	NaN	NaN	NaN	20.6371	NaN	NaN	NaN	NaN	NaN	NaN	NaN	NaN	NaN	22.487	22.1298	21.6541	21.6336	21.3577	22.4984	22.63	NaN	22.1519	22.1298	22.1073
NaN	NaN	NaN	NaN	NaN	NaN	NaN	NaN	NaN	NaN	NaN	NaN	23.144	23.0066	22.5204	22.7093	22.321	22.6511	23.26	23.0523	23.0645	22.5023	22.6348	23.1556	NaN	NaN	NaN	NaN	NaN	NaN	NaN	NaN	NaN	NaN	NaN	NaN	NaN	NaN	NaN	NaN	NaN	NaN	NaN	NaN	NaN	NaN	NaN	NaN	_C(57.0215)
NaN	NaN	NaN	NaN	NaN	NaN	NaN	NaN	NaN	NaN	NaN	NaN	NaN	NaN	NaN	NaN	NaN	NaN	21.523	21.523	NaN	NaN	NaN	21.523	NaN	NaN	NaN	NaN	NaN	NaN	NaN	NaN	NaN	NaN	NaN	NaN	NaN	NaN	NaN	NaN	NaN	NaN	NaN	NaN	NaN	NaN	NaN	NaN	_C(57.0215);_K(145.0197)	+
NaN	NaN	NaN	NaN	NaN	NaN	NaN	NaN	NaN	NaN	NaN	NaN	NaN	21.0079	NaN	NaN	NaN	NaN	NaN	NaN	NaN	NaN	NaN	NaN	NaN	NaN	NaN	NaN	NaN	NaN	NaN	NaN	NaN	NaN	NaN	NaN	NaN	NaN	NaN	NaN	NaN	NaN	NaN	NaN	NaN	NaN	NaN	NaN	_C(57.0215);_K(57.0215)
NaN	NaN	NaN	NaN	NaN	NaN	NaN	NaN	NaN	NaN	NaN	NaN	NaN	NaN	NaN	NaN	NaN	NaN	NaN	NaN	NaN	NaN	NaN	NaN	NaN	NaN	NaN	NaN	NaN	NaN	NaN	NaN	NaN	NaN	NaN	NaN	NaN	20.7101	20.7101	NaN	NaN	NaN	20.7101	20.7101	20.4796	20.4825	20.9088	20.9066
NaN	NaN	20.1342	NaN	NaN	NaN	NaN	NaN	NaN	NaN	NaN	NaN	21.4691	21.9381	NaN	20.7697	21.0604	22.1318	21.7872	20.207	21.4545	21.5767	21.4835	21.3528	NaN	NaN	NaN	NaN	NaN	NaN	NaN	NaN	NaN	NaN	NaN	NaN	NaN	NaN	NaN	NaN	NaN	NaN	NaN	NaN	NaN	NaN	NaN	NaN	_C(57.0215)
NaN	NaN	NaN	NaN	NaN	NaN	NaN	NaN	NaN	NaN	NaN	NaN	NaN	NaN	21.0727	NaN	NaN	NaN	NaN	NaN	NaN	NaN	NaN	NaN	NaN	NaN	NaN	NaN	NaN	NaN	NaN	NaN	NaN	NaN	NaN	NaN	NaN	NaN	NaN	NaN	NaN	NaN	NaN	NaN	NaN	NaN	NaN	NaN	_C(57.0215);_N(0.9840)
21.8282	21.8267	22.2559	22.2571	22.0016	21.9309	22.1121	22.1746	22.2993	22.608	21.7678	21.1576	23.3496	23.228	22.9822	23.1253	22.6264	23.4706	23.5754	22.8095	22.9796	23.3333	23.3516	23.003	NaN	NaN	NaN	NaN	NaN	NaN	NaN	NaN	NaN	NaN	NaN	NaN	NaN	NaN	NaN	NaN	NaN	NaN	NaN	NaN	NaN	NaN	NaN	NaN	_K(145.0197)	+
NaN	NaN	NaN	NaN	NaN	NaN	NaN	NaN	NaN	NaN	NaN	NaN	NaN	NaN	19.8679	NaN	NaN	NaN	NaN	NaN	NaN	NaN	NaN	NaN	NaN	NaN	NaN	NaN	NaN	NaN	NaN	NaN	NaN	NaN	NaN	NaN	NaN	NaN	NaN	NaN	NaN	NaN	NaN	NaN	NaN	NaN	NaN	NaN	_C(57.0215);_K(145.0197)	+
NaN	NaN	19.7731	19.7731	NaN	NaN	NaN	NaN	NaN	NaN	NaN	NaN	NaN	NaN	NaN	NaN	19.8849	NaN	NaN	NaN	NaN	NaN	NaN	NaN	NaN	NaN	NaN	NaN	NaN	NaN	NaN	NaN	NaN	NaN	NaN	NaN	NaN	NaN	NaN	NaN	NaN	NaN	NaN	NaN	NaN	NaN	NaN	NaN	_K(145.0197);_K(57.0215)	+
NaN	NaN	NaN	NaN	NaN	NaN	NaN	NaN	NaN	NaN	NaN	NaN	NaN	NaN	NaN	NaN	NaN	NaN	NaN	NaN	NaN	NaN	NaN	NaN	NaN	24.2009	NaN	NaN	24.2009	NaN	NaN	NaN	NaN	NaN	NaN	NaN	NaN	25.1219	NaN	24.4724	NaN	24.8522	NaN	24.8144	NaN	NaN	NaN	NaN
NaN	NaN	NaN	NaN	NaN	NaN	NaN	NaN	NaN	NaN	NaN	NaN	NaN	NaN	NaN	NaN	NaN	NaN	NaN	NaN	NaN	NaN	NaN	NaN	NaN	NaN	NaN	NaN	NaN	NaN	NaN	NaN	NaN	NaN	NaN	NaN	NaN	NaN	NaN	NaN	NaN	NaN	NaN	NaN	19.9491	NaN	NaN	NaN
NaN	NaN	NaN	NaN	NaN	NaN	NaN	NaN	NaN	NaN	NaN	NaN	NaN	NaN	NaN	NaN	21.541	NaN	21.6996	NaN	NaN	21.6225	21.6225	NaN	NaN	NaN	NaN	NaN	NaN	NaN	NaN	NaN	NaN	NaN	NaN	NaN	NaN	NaN	NaN	NaN	NaN	NaN	NaN	NaN	NaN	NaN	NaN	NaN	_K(145.0197)	+
NaN	NaN	NaN	NaN	NaN	NaN	NaN	NaN	NaN	NaN	NaN	NaN	NaN	23.4655	NaN	NaN	NaN	NaN	NaN	NaN	NaN	NaN	NaN	NaN	NaN	NaN	NaN	NaN	NaN	NaN	NaN	NaN	NaN	NaN	NaN	NaN	NaN	NaN	NaN	NaN	NaN	NaN	NaN	NaN	NaN	NaN	NaN	NaN	_K(145.0197);_K(57.0215)	+
NaN	NaN	NaN	NaN	NaN	NaN	NaN	NaN	NaN	NaN	NaN	NaN	NaN	NaN	NaN	NaN	NaN	NaN	NaN	NaN	NaN	NaN	NaN	NaN	NaN	NaN	NaN	20.6207	21.1194	20.4472	19.8521	20.7755	NaN	NaN	NaN	NaN	NaN	NaN	20.8951	20.8951	20.8951	NaN	NaN	20.8951	NaN	NaN	NaN	NaN
NaN	NaN	NaN	NaN	NaN	NaN	NaN	NaN	NaN	NaN	NaN	NaN	NaN	NaN	NaN	NaN	NaN	NaN	NaN	NaN	NaN	NaN	NaN	NaN	NaN	NaN	NaN	NaN	NaN	NaN	NaN	NaN	22.631	21.7882	19.5117	NaN	NaN	NaN	NaN	24.312	NaN	NaN	24.312	24.312	24.0382	23.4693	24.542	24.8404
NaN	NaN	NaN	NaN	NaN	NaN	NaN	NaN	NaN	NaN	NaN	NaN	NaN	NaN	NaN	NaN	NaN	NaN	NaN	NaN	NaN	NaN	NaN	NaN	NaN	NaN	NaN	NaN	NaN	NaN	NaN	NaN	NaN	NaN	NaN	NaN	23.7064	23.7611	23.5855	23.5235	23.5839	23.491	23.7078	23.7881	23.3946	23.6472	23.8621	NaN
NaN	NaN	21.6741	21.6741	NaN	NaN	21.6741	NaN	NaN	NaN	NaN	NaN	23.9553	24.1898	24.609	24.4373	24.085	24.2832	24.5201	24.3536	NaN	NaN	NaN	NaN	NaN	NaN	NaN	NaN	NaN	NaN	NaN	NaN	NaN	NaN	NaN	NaN	NaN	NaN	NaN	NaN	NaN	NaN	NaN	NaN	NaN	NaN	NaN	NaN	_K(145.0197)	+
NaN	NaN	NaN	NaN	NaN	NaN	NaN	NaN	NaN	NaN	NaN	NaN	NaN	NaN	NaN	NaN	22.841	NaN	NaN	NaN	NaN	NaN	NaN	NaN	NaN	NaN	NaN	NaN	NaN	NaN	NaN	NaN	NaN	NaN	NaN	NaN	NaN	NaN	NaN	NaN	NaN	NaN	NaN	NaN	NaN	NaN	NaN	NaN	_K(145.0197);_K(57.0215)	+
NaN	NaN	NaN	NaN	NaN	NaN	NaN	NaN	NaN	NaN	NaN	NaN	NaN	NaN	NaN	NaN	NaN	NaN	NaN	NaN	NaN	NaN	NaN	NaN	NaN	NaN	NaN	NaN	NaN	NaN	NaN	NaN	NaN	NaN	NaN	NaN	NaN	22.1552	NaN	NaN	NaN	NaN	NaN	NaN	NaN	NaN	NaN	NaN
NaN	NaN	NaN	NaN	NaN	NaN	NaN	NaN	NaN	NaN	NaN	NaN	NaN	NaN	NaN	NaN	NaN	NaN	NaN	NaN	NaN	NaN	NaN	NaN	NaN	NaN	NaN	NaN	NaN	NaN	NaN	NaN	NaN	21.7983	21.7983	NaN	NaN	NaN	NaN	NaN	NaN	NaN	NaN	NaN	NaN	NaN	NaN	NaN
NaN	NaN	NaN	NaN	NaN	NaN	NaN	NaN	NaN	NaN	NaN	20.2134	NaN	NaN	NaN	NaN	NaN	NaN	NaN	NaN	NaN	NaN	NaN	NaN	23.2199	NaN	23.6444	23.4477	NaN	NaN	23.4477	23.4477	24.128	23.4477	22.1167	NaN	NaN	NaN	NaN	NaN	NaN	NaN	NaN	21.4164	NaN	NaN	NaN	21.4164
NaN	20.1654	20.1149	20.0625	NaN	NaN	20.1149	NaN	20.1859	20.2616	20.0402	19.9516	21.3863	21.0214	21.0621	21.418	21.0761	21.2943	21.375	21.1696	21.1243	21.0948	21.3346	21.3596	NaN	NaN	NaN	NaN	NaN	NaN	NaN	NaN	NaN	NaN	NaN	NaN	NaN	NaN	NaN	NaN	NaN	NaN	NaN	NaN	NaN	NaN	NaN	NaN	_K(145.0197)	+
NaN	NaN	NaN	NaN	NaN	NaN	NaN	NaN	NaN	NaN	NaN	NaN	NaN	NaN	NaN	NaN	NaN	NaN	NaN	NaN	NaN	NaN	NaN	NaN	NaN	25.7631	26.0403	26.2727	25.8028	26.0548	26.2442	26.0257	NaN	NaN	NaN	NaN	NaN	NaN	25.2861	25.2861	25.269	25.2861	25.3031	NaN	NaN	NaN	NaN	NaN
NaN	NaN	NaN	20.444	NaN	NaN	NaN	NaN	NaN	NaN	NaN	NaN	22.4339	22.0162	22.5199	22.8265	21.8891	21.9456	22.8943	22.8653	22.5592	22.3423	22.391	22.6011	NaN	NaN	NaN	NaN	NaN	NaN	NaN	NaN	NaN	NaN	NaN	NaN	NaN	NaN	NaN	NaN	NaN	NaN	NaN	NaN	NaN	NaN	NaN	NaN	_C(57.0215)
NaN	NaN	NaN	NaN	NaN	NaN	NaN	NaN	NaN	NaN	NaN	NaN	NaN	NaN	NaN	NaN	NaN	NaN	NaN	NaN	19.8931	20.3276	19.7656	19.0668	NaN	NaN	NaN	NaN	NaN	NaN	NaN	NaN	NaN	NaN	NaN	NaN	NaN	NaN	NaN	NaN	NaN	NaN	NaN	NaN	NaN	NaN	NaN	NaN	_K(145.0197)	+
NaN	NaN	NaN	NaN	NaN	NaN	NaN	NaN	NaN	NaN	NaN	NaN	NaN	NaN	NaN	NaN	NaN	NaN	NaN	NaN	NaN	NaN	NaN	NaN	NaN	NaN	NaN	NaN	NaN	NaN	21.1602	NaN	21.1602	NaN	NaN	NaN	NaN	NaN	NaN	NaN	NaN	NaN	NaN	NaN	NaN	NaN	NaN	NaN
NaN	NaN	NaN	NaN	NaN	NaN	NaN	NaN	NaN	NaN	NaN	NaN	NaN	NaN	NaN	NaN	NaN	NaN	NaN	NaN	NaN	NaN	NaN	21.0418	NaN	NaN	NaN	NaN	NaN	NaN	NaN	NaN	NaN	NaN	NaN	NaN	NaN	NaN	NaN	NaN	NaN	NaN	NaN	NaN	NaN	NaN	NaN	NaN	_K(145.0197)	+
21.3225	NaN	NaN	NaN	NaN	NaN	NaN	NaN	NaN	NaN	NaN	NaN	NaN	NaN	NaN	NaN	NaN	NaN	NaN	NaN	NaN	NaN	NaN	NaN	NaN	NaN	NaN	23.336	NaN	23.2299	23.336	23.4348	NaN	NaN	NaN	NaN	23.4498	22.8548	22.5765	23.2716	23.2018	22.266	22.943	23.5947	NaN	NaN	NaN	NaN
NaN	NaN	NaN	NaN	NaN	NaN	NaN	NaN	NaN	NaN	NaN	NaN	NaN	NaN	NaN	NaN	NaN	NaN	NaN	NaN	NaN	NaN	NaN	NaN	NaN	NaN	NaN	21.2016	NaN	NaN	21.2016	21.2016	NaN	NaN	NaN	NaN	22.5077	NaN	22.1057	22.3206	22.0696	NaN	22.5344	22.3206	NaN	NaN	NaN	NaN
NaN	NaN	NaN	NaN	NaN	NaN	NaN	NaN	NaN	NaN	NaN	NaN	NaN	20.0644	NaN	NaN	NaN	NaN	NaN	NaN	NaN	NaN	NaN	NaN	NaN	NaN	NaN	NaN	NaN	NaN	NaN	NaN	NaN	NaN	NaN	NaN	NaN	NaN	NaN	NaN	NaN	NaN	NaN	NaN	NaN	NaN	NaN	NaN	_C(57.0215)
NaN	NaN	NaN	NaN	NaN	NaN	NaN	NaN	NaN	NaN	NaN	NaN	NaN	NaN	NaN	NaN	NaN	NaN	NaN	NaN	NaN	NaN	NaN	NaN	23.6648	23.9845	25.2127	25.0848	24.6915	24.4713	24.5805	24.7858	25.5709	NaN	21.1581	24.6371	22.7788	22.7449	22.3728	22.4165	22.5895	22.7204	22.5907	22.4468	NaN	NaN	NaN	NaN
NaN	NaN	NaN	NaN	NaN	NaN	NaN	NaN	NaN	NaN	NaN	NaN	NaN	NaN	NaN	NaN	NaN	NaN	NaN	NaN	NaN	NaN	NaN	NaN	21.7572	22.68	23.3557	22.8499	22.6325	22.6871	22.8907	22.8435	22.7674	NaN	NaN	NaN	NaN	NaN	NaN	NaN	NaN	NaN	NaN	NaN	NaN	NaN	NaN	NaN	_C(57.0215)
NaN	NaN	NaN	NaN	NaN	NaN	NaN	NaN	NaN	NaN	NaN	NaN	NaN	NaN	NaN	NaN	NaN	NaN	NaN	NaN	NaN	NaN	NaN	NaN	NaN	NaN	NaN	20.879	NaN	NaN	NaN	NaN	NaN	20.879	NaN	NaN	22.7284	22.0182	22.0445	22.7446	21.9655	21.6566	22.7755	22.926	NaN	NaN	NaN	NaN	_C(57.0215)
NaN	NaN	NaN	NaN	NaN	NaN	NaN	NaN	NaN	NaN	NaN	NaN	NaN	NaN	NaN	NaN	NaN	NaN	NaN	NaN	NaN	NaN	NaN	NaN	NaN	NaN	NaN	NaN	NaN	NaN	NaN	NaN	NaN	NaN	NaN	NaN	NaN	NaN	20.5945	20.5945	NaN	NaN	NaN	NaN	NaN	NaN	NaN	NaN	_C(57.0215);_M(15.9949)
NaN	NaN	NaN	NaN	NaN	NaN	NaN	NaN	NaN	NaN	NaN	NaN	NaN	NaN	NaN	NaN	NaN	NaN	NaN	NaN	NaN	NaN	NaN	NaN	NaN	NaN	NaN	NaN	NaN	NaN	NaN	NaN	NaN	NaN	NaN	NaN	22.7797	22.4584	22.0443	NaN	NaN	NaN	22.4584	22.4584	NaN	NaN	NaN	NaN	_C(57.0215);_M(15.9949)
NaN	NaN	NaN	NaN	NaN	NaN	NaN	NaN	NaN	NaN	NaN	NaN	NaN	NaN	NaN	NaN	NaN	NaN	NaN	NaN	NaN	NaN	NaN	NaN	NaN	NaN	NaN	NaN	NaN	NaN	NaN	NaN	NaN	NaN	NaN	NaN	NaN	21.9032	21.9032	NaN	NaN	NaN	NaN	NaN	NaN	21.9032	NaN	NaN	_C(57.0215);_M(15.9949)
21.8047	NaN	NaN	NaN	21.8047	21.8047	NaN	NaN	21.7768	21.2622	21.8321	22.1981	NaN	NaN	NaN	NaN	23.5369	NaN	NaN	NaN	23.5369	NaN	NaN	NaN	NaN	NaN	NaN	NaN	NaN	NaN	NaN	NaN	NaN	NaN	NaN	NaN	NaN	NaN	NaN	NaN	NaN	NaN	NaN	NaN	NaN	NaN	NaN	NaN	_C(57.0215)
NaN	NaN	NaN	NaN	NaN	NaN	NaN	NaN	NaN	NaN	NaN	NaN	NaN	NaN	NaN	NaN	NaN	NaN	NaN	NaN	20.572	NaN	NaN	NaN	NaN	NaN	NaN	NaN	NaN	NaN	NaN	NaN	NaN	NaN	NaN	NaN	NaN	NaN	NaN	NaN	NaN	NaN	NaN	NaN	NaN	NaN	NaN	NaN	_K(145.0197)	+
NaN	NaN	NaN	NaN	NaN	NaN	NaN	NaN	NaN	NaN	NaN	NaN	21.3925	NaN	NaN	NaN	NaN	NaN	NaN	NaN	20.7811	21.2966	21.8206	21.4823	NaN	NaN	NaN	NaN	NaN	NaN	NaN	NaN	NaN	NaN	NaN	NaN	NaN	NaN	NaN	NaN	NaN	NaN	NaN	NaN	NaN	NaN	19.6612	NaN	_K(145.0197)	+
25.6963	25.7447	25.2478	25.1789	25.5206	25.9175	25.4575	24.8779	25.4894	25.7155	NaN	25.2211	25.6173	25.2999	NaN	25.8773	25.4561	25.714	25.7624	25.5137	25.7259	25.768	25.4999	25.449	24.9816	NaN	NaN	NaN	NaN	25.0007	24.9816	24.9623	24.9816	24.8325	NaN	25.1168	25.0778	NaN	NaN	25.0778	25.0778	NaN	NaN	25.0778	NaN	NaN	NaN	NaN	_K(145.0197)	+
23.3367	23.4305	22.9909	22.8622	23.2544	23.7349	23.0892	22.2445	23.7574	23.3182	22.1793	23.0141	23.2922	23.0366	23.2081	23.4373	23.3825	23.3887	23.1059	23.0983	NaN	23.4806	23.2508	22.9773	NaN	NaN	NaN	NaN	NaN	NaN	NaN	NaN	NaN	NaN	NaN	NaN	NaN	NaN	NaN	NaN	NaN	NaN	NaN	NaN	NaN	NaN	NaN	NaN	_K(145.0197);_K(57.0215)	+
NaN	20.3488	20.3019	20.2534	19.7113	NaN	20.7197	20.3019	19.8935	20.3927	20.6198	20.205	21.9865	21.7629	21.8359	22.0493	20.9269	21.5782	22.4935	22.1848	22.1106	21.8593	21.6843	21.9651	NaN	NaN	NaN	NaN	NaN	NaN	NaN	NaN	NaN	NaN	NaN	NaN	NaN	NaN	NaN	NaN	NaN	NaN	NaN	NaN	NaN	NaN	NaN	NaN	_K(145.0197)	+
NaN	NaN	NaN	NaN	NaN	NaN	NaN	NaN	NaN	NaN	NaN	NaN	21.8667	22.2889	22.1408	21.6647	21.5118	22.0343	22.38	21.9859	NaN	21.3746	22.0103	22.45	NaN	NaN	NaN	NaN	NaN	NaN	NaN	NaN	NaN	NaN	NaN	NaN	NaN	NaN	NaN	NaN	NaN	NaN	NaN	NaN	NaN	NaN	NaN	NaN	_K(145.0197)	+
NaN	NaN	NaN	NaN	NaN	NaN	NaN	NaN	NaN	NaN	NaN	NaN	NaN	NaN	NaN	NaN	NaN	NaN	NaN	NaN	22.082	22.0204	21.8033	21.8746	NaN	NaN	NaN	NaN	NaN	NaN	NaN	NaN	NaN	NaN	NaN	NaN	NaN	NaN	NaN	NaN	NaN	NaN	NaN	NaN	NaN	NaN	NaN	NaN	_K(145.0197)	+
NaN	NaN	NaN	NaN	NaN	NaN	NaN	NaN	NaN	NaN	NaN	NaN	NaN	NaN	NaN	NaN	NaN	NaN	NaN	NaN	NaN	NaN	NaN	NaN	NaN	21.7915	22.4124	22.8451	22.5649	22.3107	22.242	22.5074	22.4124	NaN	NaN	NaN	24.2859	24.6641	24.5005	24.0694	24.0658	24.185	24.6665	24.5822	24.2571	24.1252	24.5249	24.626
NaN	NaN	NaN	NaN	NaN	NaN	NaN	NaN	NaN	NaN	NaN	NaN	NaN	NaN	NaN	NaN	NaN	NaN	NaN	NaN	NaN	NaN	NaN	NaN	NaN	NaN	NaN	21.0353	NaN	NaN	NaN	NaN	NaN	NaN	NaN	NaN	22.5483	NaN	NaN	NaN	NaN	NaN	NaN	NaN	NaN	NaN	22.5483	NaN
NaN	NaN	NaN	NaN	NaN	NaN	NaN	NaN	NaN	NaN	NaN	NaN	NaN	NaN	NaN	NaN	NaN	NaN	NaN	NaN	20.1642	NaN	21.2928	20.8362	NaN	NaN	NaN	NaN	NaN	NaN	NaN	NaN	NaN	NaN	NaN	NaN	NaN	NaN	20.2903	NaN	NaN	NaN	NaN	NaN	20.2903	NaN	NaN	20.2903	_C(57.0215)
NaN	NaN	NaN	NaN	NaN	NaN	NaN	NaN	NaN	NaN	NaN	NaN	NaN	NaN	NaN	NaN	NaN	NaN	NaN	NaN	NaN	NaN	NaN	NaN	NaN	NaN	NaN	NaN	NaN	NaN	NaN	NaN	NaN	18.8041	NaN	NaN	NaN	NaN	NaN	NaN	NaN	NaN	NaN	NaN	NaN	NaN	NaN	NaN
NaN	20.3043	NaN	20.5001	NaN	NaN	NaN	NaN	NaN	NaN	NaN	NaN	NaN	NaN	NaN	20.5805	NaN	NaN	20.5805	NaN	NaN	20.7846	NaN	20.3428	NaN	NaN	NaN	NaN	NaN	NaN	NaN	NaN	NaN	NaN	NaN	NaN	NaN	NaN	NaN	NaN	NaN	NaN	NaN	NaN	NaN	NaN	NaN	NaN	_C(57.0215)
NaN	NaN	NaN	NaN	NaN	NaN	NaN	NaN	NaN	NaN	NaN	NaN	NaN	NaN	NaN	NaN	NaN	NaN	NaN	NaN	NaN	NaN	NaN	NaN	NaN	NaN	NaN	NaN	NaN	NaN	NaN	NaN	NaN	NaN	NaN	NaN	21.255	NaN	NaN	21.255	NaN	NaN	NaN	NaN	NaN	NaN	NaN	NaN
20.4017	20.2189	NaN	20.5639	NaN	20.9038	NaN	19.6249	20.4017	20.4164	NaN	20.3867	22.9439	22.9609	22.9787	22.9619	23.0499	22.8548	22.8671	23.0607	23.0063	23.1031	22.915	22.8042	NaN	NaN	NaN	NaN	20.9624	NaN	NaN	NaN	NaN	NaN	NaN	NaN	22.4572	22.4434	22.2096	22.2258	22.2462	22.2873	22.4256	22.3883	NaN	NaN	NaN	NaN	_K(145.0197)	+
NaN	NaN	NaN	NaN	NaN	NaN	NaN	NaN	NaN	NaN	NaN	NaN	NaN	20.8919	20.8919	NaN	NaN	NaN	NaN	NaN	NaN	NaN	NaN	NaN	NaN	NaN	NaN	NaN	NaN	NaN	NaN	NaN	NaN	NaN	NaN	NaN	NaN	NaN	NaN	NaN	NaN	NaN	NaN	NaN	NaN	NaN	NaN	NaN	_K(145.0197);_K(57.0215)	+
NaN	NaN	NaN	NaN	NaN	NaN	NaN	NaN	NaN	NaN	NaN	NaN	NaN	NaN	NaN	NaN	NaN	NaN	NaN	NaN	NaN	NaN	NaN	NaN	NaN	NaN	NaN	NaN	NaN	NaN	NaN	NaN	NaN	NaN	NaN	NaN	NaN	NaN	22.0774	NaN	NaN	NaN	NaN	NaN	NaN	NaN	NaN	NaN
25.8326	25.9689	26.0384	25.9088	26.0064	26.2017	25.8686	25.6179	25.9201	25.5986	25.9579	26.2145	26.517	26.3336	26.361	26.5412	26.3466	26.6469	26.5299	26.2011	26.4363	26.6134	26.4459	26.2455	22.7743	23.6829	24.1172	23.5048	23.596	23.6707	23.5972	23.5185	24.2711	23.6949	22.2888	23.4911	24.0653	24.2817	23.7482	23.4234	23.8498	23.8576	23.9782	23.9711	23.8463	23.8023	23.9814	24.0204	_K(145.0197)	+
19.7518	20.3512	20.2975	19.6696	20.3417	19.968	19.6847	20.1282	NaN	20.2249	20.0503	19.8517	NaN	NaN	NaN	NaN	NaN	NaN	NaN	NaN	NaN	NaN	NaN	NaN	20.9827	21.1719	21.8288	21.7117	21.7272	21.6172	21.1491	21.2991	NaN	22.2659	21.4669	19.524	NaN	NaN	NaN	NaN	NaN	NaN	NaN	NaN	NaN	NaN	NaN	NaN
NaN	NaN	NaN	NaN	NaN	NaN	NaN	NaN	NaN	NaN	NaN	NaN	NaN	NaN	NaN	NaN	NaN	NaN	NaN	NaN	NaN	NaN	NaN	NaN	NaN	NaN	NaN	NaN	NaN	NaN	NaN	NaN	20.8483	NaN	NaN	20.8483	NaN	NaN	NaN	23.171	22.8201	23.0134	23.453	23.313	22.8141	NaN	23.4568	23.171
NaN	NaN	NaN	NaN	NaN	NaN	NaN	NaN	NaN	NaN	NaN	NaN	NaN	NaN	NaN	NaN	NaN	NaN	NaN	NaN	NaN	NaN	NaN	NaN	NaN	NaN	NaN	NaN	NaN	NaN	NaN	NaN	NaN	NaN	NaN	NaN	NaN	NaN	21.699	NaN	NaN	NaN	21.699	NaN	NaN	NaN	NaN	21.699
NaN	NaN	NaN	NaN	NaN	NaN	NaN	NaN	NaN	NaN	NaN	NaN	NaN	NaN	NaN	NaN	NaN	NaN	NaN	NaN	NaN	NaN	NaN	NaN	20.2837	21.1596	22.2454	21.8972	21.8441	21.7637	21.244	21.3579	NaN	NaN	NaN	NaN	21.7736	NaN	21.5136	21.6494	21.4427	21.0614	21.8303	22.066	NaN	NaN	NaN	NaN	_C(57.0215)
NaN	NaN	NaN	NaN	NaN	NaN	NaN	NaN	NaN	NaN	NaN	NaN	NaN	NaN	NaN	NaN	NaN	NaN	NaN	NaN	NaN	NaN	NaN	NaN	NaN	NaN	20.5162	NaN	20.5162	NaN	NaN	20.5162	NaN	NaN	NaN	NaN	NaN	NaN	NaN	NaN	NaN	NaN	21.0171	21.0171	NaN	NaN	NaN	NaN	_C(57.0215)
20.7709	NaN	22.2718	21.7083	21.7083	21.9	NaN	21.4872	NaN	NaN	NaN	NaN	21.3628	22.2049	22.8685	22.3963	21.8488	22.0532	22.6491	22.5172	22.3038	22.1755	NaN	22.4215	NaN	NaN	NaN	NaN	NaN	NaN	NaN	NaN	NaN	NaN	NaN	NaN	NaN	NaN	NaN	NaN	NaN	NaN	NaN	NaN	NaN	NaN	NaN	NaN	_C(57.0215);_K(57.0215)
23.0227	22.8371	23.0273	23.1913	23.1373	22.6341	22.9033	23.3323	NaN	23.025	NaN	NaN	23.2361	23.5373	23.2193	22.833	23.6969	NaN	22.5279	23.2277	NaN	23.2277	NaN	NaN	22.4974	NaN	22.857	22.6884	22.7096	22.715	22.6668	22.6612	NaN	23.6341	22.6884	18.9288	21.8665	21.7269	21.0482	21.2656	21.9771	NaN	20.8298	21.5146	NaN	NaN	NaN	NaN	_C(57.0215)
NaN	NaN	NaN	NaN	NaN	NaN	NaN	21.6329	NaN	NaN	NaN	NaN	22.287	NaN	NaN	NaN	NaN	NaN	NaN	NaN	NaN	NaN	NaN	NaN	NaN	NaN	NaN	NaN	NaN	NaN	NaN	NaN	NaN	NaN	NaN	NaN	NaN	NaN	NaN	NaN	NaN	NaN	NaN	NaN	NaN	NaN	NaN	NaN	_C(57.0215)
NaN	NaN	NaN	NaN	NaN	NaN	19.707	19.707	19.4752	NaN	19.9066	19.707	NaN	19.2507	NaN	NaN	NaN	NaN	NaN	NaN	19.2507	NaN	NaN	NaN	NaN	NaN	NaN	NaN	NaN	NaN	NaN	NaN	NaN	NaN	NaN	NaN	NaN	NaN	NaN	NaN	NaN	NaN	NaN	NaN	NaN	NaN	NaN	NaN	_C(57.0215)
NaN	NaN	NaN	NaN	NaN	NaN	NaN	NaN	NaN	NaN	NaN	NaN	NaN	NaN	NaN	NaN	NaN	NaN	NaN	NaN	NaN	NaN	NaN	NaN	NaN	NaN	NaN	NaN	NaN	NaN	NaN	NaN	NaN	NaN	NaN	NaN	NaN	NaN	21.8331	21.8331	NaN	21.8331	21.8331	NaN	NaN	NaN	NaN	NaN
21.2189	NaN	22.6249	NaN	21.7038	22.0868	22.3892	NaN	NaN	NaN	22.0868	22.0868	NaN	23.5643	23.0624	22.2861	23.1539	23.4347	22.9646	22.5593	23.3422	23.3411	22.7149	22.7166	27.7605	28.2507	29.143	28.8997	28.1339	28.5197	28.9696	28.6976	29.1841	28.155	27.6475	28.9576	29.3671	29.1267	29.3407	29.5502	29.547	29.3253	29.131	29.382	29.2919	29.4581	29.4135	29.2417
NaN	NaN	NaN	NaN	NaN	22.2706	NaN	NaN	NaN	NaN	NaN	NaN	NaN	NaN	NaN	NaN	NaN	NaN	NaN	NaN	NaN	NaN	NaN	NaN	NaN	NaN	NaN	22.1038	NaN	NaN	22.1038	NaN	NaN	NaN	NaN	NaN	22.6971	23.1277	NaN	22.0805	NaN	22.6971	22.6971	NaN	NaN	22.6971	22.6971	NaN
NaN	NaN	NaN	NaN	NaN	NaN	NaN	NaN	NaN	NaN	NaN	NaN	NaN	NaN	NaN	NaN	NaN	NaN	NaN	NaN	NaN	NaN	NaN	NaN	23.0946	23.9904	24.2713	23.5799	22.6	23.8929	24.4456	23.7002	NaN	NaN	NaN	NaN	23.7824	25.5178	25.8102	24.5881	24.4552	25.2551	25.583	24.9855	NaN	NaN	NaN	NaN
NaN	NaN	NaN	NaN	NaN	NaN	NaN	NaN	NaN	NaN	NaN	NaN	NaN	NaN	NaN	NaN	NaN	NaN	NaN	NaN	NaN	NaN	NaN	NaN	22.9696	24.5242	26.2108	25.88	25.4097	25.8673	25.2999	24.5564	NaN	NaN	NaN	NaN	25.8779	26.2867	26.4434	26.0824	26.2694	25.4031	26.1021	26.6937	NaN	NaN	NaN	NaN
NaN	NaN	NaN	NaN	NaN	NaN	NaN	NaN	NaN	NaN	20.1707	20.1707	NaN	NaN	NaN	NaN	NaN	NaN	NaN	NaN	20.4358	20.2003	NaN	20.6381	22.914	23.7185	24.7022	24.3509	23.7756	23.8508	24.3128	24.2586	24.0691	23.7805	NaN	24.3094	23.6704	23.9438	23.4954	23.1079	23.3187	23.117	23.8107	23.9387	23.5387	23.1878	23.6309	23.8971
21.668	NaN	22.4766	22.1282	22.1282	21.0222	NaN	22.7468	NaN	NaN	NaN	NaN	22.7456	23.1616	23.4648	23.1375	22.477	22.1088	23.6065	23.7479	NaN	NaN	NaN	NaN	NaN	NaN	NaN	NaN	NaN	NaN	NaN	NaN	NaN	NaN	NaN	NaN	NaN	NaN	NaN	NaN	NaN	NaN	NaN	NaN	NaN	NaN	NaN	NaN	_C(57.0215)
NaN	NaN	NaN	NaN	NaN	NaN	NaN	NaN	NaN	NaN	NaN	NaN	NaN	NaN	NaN	NaN	NaN	NaN	NaN	20.4921	NaN	NaN	NaN	NaN	NaN	NaN	NaN	NaN	NaN	NaN	NaN	NaN	NaN	NaN	NaN	NaN	NaN	NaN	NaN	NaN	NaN	NaN	NaN	NaN	NaN	NaN	NaN	NaN	_C(57.0215);_K(57.0215)
23.1189	23.2003	23.0332	22.9415	23.0582	23.4455	23.095	22.58	NaN	23.0598	23.0767	23.0934	22.6337	22.6797	22.9585	22.9206	22.2351	22.9092	23.2127	22.6931	22.8052	22.8052	NaN	NaN	20.3023	21.1703	22.2113	21.8534	21.86	21.5875	21.1596	21.5154	NaN	20.1501	21.5519	22.2493	NaN	21.3037	21.3573	21.409	NaN	21.3573	21.3573	NaN	21.3573	21.5863	NaN	21.0851	_C(57.0215);_K(145.0197)	+
24.7259	24.8887	24.8134	24.6413	24.6931	24.38	24.8435	25.0772	23.9307	24.7069	25.2975	24.831	25.8306	25.6225	25.3824	25.6251	25.2937	25.6578	25.8923	25.589	25.9345	25.301	25.2273	25.8874	19.9873	NaN	NaN	NaN	NaN	NaN	NaN	NaN	NaN	NaN	NaN	NaN	NaN	NaN	NaN	NaN	NaN	NaN	NaN	NaN	NaN	NaN	NaN	NaN	_C(57.0215);_K(145.0197)	+
NaN	NaN	NaN	NaN	NaN	NaN	NaN	NaN	NaN	NaN	19.4728	NaN	NaN	NaN	NaN	NaN	NaN	NaN	NaN	NaN	NaN	NaN	NaN	20.499	NaN	NaN	NaN	NaN	NaN	NaN	NaN	NaN	NaN	NaN	NaN	NaN	NaN	NaN	NaN	NaN	NaN	NaN	NaN	NaN	NaN	NaN	NaN	NaN	_C(57.0215);_K(145.0197);_N(0.9840)	+
20.1626	20.1626	NaN	NaN	20.1473	NaN	20.1778	NaN	NaN	19.2529	NaN	20.7162	NaN	20.6947	NaN	NaN	NaN	NaN	NaN	NaN	NaN	NaN	NaN	NaN	NaN	NaN	NaN	NaN	NaN	NaN	NaN	NaN	NaN	NaN	NaN	NaN	NaN	NaN	NaN	NaN	NaN	NaN	NaN	NaN	NaN	NaN	NaN	NaN	_C(57.0215);_K(145.0197);_K(57.0215)	+
23.0789	23.2143	22.8834	22.7109	22.9665	22.2787	23.0022	23.4563	NaN	23.1738	22.9844	22.7664	23.495	23.8062	23.8679	23.5712	23.4174	23.7072	23.9251	23.6796	24.1655	23.3922	22.9873	23.9426	NaN	NaN	NaN	NaN	NaN	NaN	NaN	NaN	NaN	NaN	NaN	NaN	NaN	NaN	NaN	NaN	NaN	NaN	NaN	NaN	NaN	NaN	NaN	NaN	_C(57.0215);_K(145.0197);_K(57.0215)	+
21.6517	21.3505	22.3564	22.5142	22.0467	21.9769	NaN	22.1132	NaN	NaN	NaN	22.0467	22.1897	NaN	NaN	NaN	NaN	NaN	NaN	22.1897	22.1897	NaN	NaN	22.1897	NaN	NaN	NaN	NaN	NaN	NaN	NaN	NaN	NaN	NaN	NaN	NaN	NaN	NaN	NaN	NaN	NaN	NaN	NaN	NaN	NaN	NaN	NaN	NaN	_C(57.0215);_K(145.0197);_K(57.0215)	+
NaN	NaN	NaN	NaN	NaN	NaN	22.403	NaN	NaN	NaN	NaN	NaN	NaN	NaN	NaN	NaN	NaN	NaN	NaN	NaN	NaN	NaN	NaN	NaN	NaN	NaN	NaN	NaN	NaN	NaN	NaN	NaN	NaN	NaN	NaN	NaN	NaN	NaN	NaN	NaN	NaN	NaN	NaN	NaN	NaN	NaN	NaN	NaN	_C(57.0215);_K(145.0197);_K(57.0215);_N(0.9840)	+
NaN	NaN	NaN	NaN	NaN	NaN	NaN	21.5583	NaN	NaN	NaN	NaN	NaN	NaN	NaN	NaN	NaN	NaN	NaN	NaN	NaN	NaN	NaN	NaN	NaN	NaN	NaN	NaN	NaN	NaN	NaN	NaN	NaN	NaN	NaN	NaN	NaN	NaN	NaN	NaN	NaN	NaN	NaN	NaN	NaN	NaN	NaN	NaN	_C(57.0215);_K(145.0197);_K(57.0215);_N(0.9840)	+
NaN	NaN	NaN	20.3314	NaN	20.3314	NaN	NaN	NaN	20.2636	NaN	20.3961	23.6147	23.4674	23.3033	NaN	23.4266	23.5623	23.5071	23.3658	23.4674	23.0318	NaN	23.8015	21.4422	NaN	NaN	NaN	NaN	NaN	NaN	NaN	NaN	NaN	NaN	NaN	NaN	NaN	NaN	NaN	NaN	NaN	21.5293	NaN	NaN	NaN	NaN	NaN	_C(57.0215)
NaN	NaN	NaN	NaN	NaN	NaN	NaN	NaN	NaN	NaN	NaN	NaN	NaN	NaN	NaN	NaN	NaN	NaN	NaN	NaN	NaN	NaN	NaN	NaN	18.6513	NaN	NaN	NaN	NaN	NaN	NaN	NaN	NaN	NaN	NaN	NaN	NaN	NaN	NaN	NaN	NaN	NaN	NaN	NaN	NaN	NaN	NaN	NaN
NaN	NaN	NaN	NaN	NaN	NaN	NaN	NaN	NaN	NaN	NaN	NaN	NaN	NaN	NaN	NaN	NaN	NaN	NaN	NaN	NaN	NaN	NaN	NaN	NaN	21.6307	21.7477	21.8558	20.6504	21.5566	22.3636	21.9163	21.7477	21.578	NaN	21.8994	NaN	NaN	NaN	NaN	NaN	NaN	NaN	NaN	NaN	NaN	NaN	NaN
NaN	NaN	NaN	NaN	NaN	NaN	NaN	NaN	NaN	NaN	NaN	NaN	NaN	NaN	NaN	NaN	NaN	NaN	NaN	NaN	NaN	NaN	NaN	NaN	NaN	NaN	NaN	NaN	NaN	18.4336	NaN	NaN	NaN	NaN	NaN	NaN	NaN	NaN	NaN	NaN	NaN	NaN	NaN	NaN	NaN	NaN	NaN	NaN
NaN	NaN	NaN	NaN	NaN	NaN	NaN	NaN	NaN	NaN	NaN	NaN	NaN	NaN	NaN	NaN	NaN	NaN	NaN	NaN	NaN	NaN	NaN	NaN	NaN	22.161	22.1109	22.0591	NaN	22.4893	22.1109	21.5966	22.1109	21.2989	NaN	22.6274	NaN	23.1348	22.6542	21.9283	22.9954	22.8172	22.2065	22.4703	22.6406	22.4894	22.6677	22.802
NaN	NaN	NaN	20.1786	NaN	NaN	NaN	NaN	NaN	NaN	NaN	NaN	NaN	NaN	NaN	NaN	NaN	NaN	NaN	NaN	NaN	NaN	NaN	NaN	NaN	NaN	NaN	NaN	NaN	NaN	NaN	NaN	NaN	NaN	NaN	NaN	NaN	NaN	NaN	NaN	NaN	NaN	NaN	NaN	NaN	NaN	NaN	NaN	_K(145.0197)	+
NaN	NaN	NaN	NaN	NaN	NaN	NaN	NaN	NaN	NaN	NaN	NaN	NaN	NaN	NaN	NaN	NaN	NaN	NaN	NaN	NaN	NaN	NaN	NaN	20.5205	21.2192	22.0751	21.7312	21.4978	21.4824	NaN	21.5131	21.4978	NaN	NaN	21.4978	21.7244	21.7244	NaN	NaN	21.7244	21.7244	NaN	NaN	21.6796	21.517	21.768	21.9057
NaN	NaN	NaN	NaN	NaN	NaN	NaN	NaN	NaN	NaN	NaN	NaN	NaN	NaN	NaN	NaN	NaN	NaN	NaN	NaN	NaN	NaN	NaN	NaN	21.7954	NaN	NaN	21.7954	21.7954	NaN	NaN	21.7954	NaN	NaN	NaN	NaN	NaN	NaN	21.9606	21.9606	NaN	NaN	21.9606	21.9606	21.9606	21.7671	NaN	22.1311
NaN	NaN	NaN	NaN	NaN	NaN	NaN	NaN	NaN	NaN	NaN	NaN	NaN	NaN	NaN	NaN	NaN	NaN	NaN	NaN	NaN	NaN	NaN	NaN	23.4119	NaN	24.4489	24.0217	24.3126	24.0948	23.6568	23.9446	NaN	NaN	NaN	NaN	NaN	NaN	23.7355	23.7355	NaN	NaN	NaN	23.7355	NaN	NaN	NaN	NaN
NaN	NaN	NaN	NaN	NaN	NaN	NaN	NaN	NaN	NaN	NaN	NaN	NaN	NaN	NaN	NaN	NaN	NaN	NaN	NaN	NaN	NaN	NaN	NaN	22.9714	NaN	NaN	NaN	NaN	NaN	NaN	NaN	NaN	NaN	NaN	NaN	NaN	NaN	NaN	NaN	NaN	NaN	NaN	NaN	NaN	NaN	NaN	NaN	_K(57.0215)
NaN	NaN	NaN	NaN	NaN	NaN	NaN	NaN	NaN	NaN	NaN	NaN	NaN	NaN	NaN	NaN	NaN	NaN	NaN	NaN	NaN	NaN	NaN	NaN	23.8367	24.4762	25.4567	25.1678	24.4518	24.7355	25.1827	24.9803	24.8631	NaN	NaN	NaN	25.1553	24.8173	24.8173	25.1553	24.8663	25.0135	25.1154	24.9787	NaN	NaN	NaN	NaN
NaN	NaN	NaN	NaN	NaN	NaN	NaN	NaN	NaN	NaN	NaN	NaN	NaN	NaN	NaN	NaN	NaN	NaN	NaN	NaN	NaN	NaN	NaN	NaN	NaN	NaN	NaN	NaN	NaN	NaN	NaN	NaN	NaN	NaN	NaN	NaN	NaN	22.5136	NaN	NaN	NaN	NaN	NaN	NaN	NaN	NaN	NaN	NaN
NaN	NaN	NaN	NaN	NaN	NaN	NaN	NaN	19.7193	NaN	NaN	NaN	NaN	NaN	NaN	NaN	21.9039	NaN	NaN	NaN	21.5126	22.0636	22.2115	21.7244	NaN	NaN	NaN	NaN	NaN	NaN	NaN	NaN	NaN	NaN	NaN	19.7076	NaN	NaN	NaN	NaN	NaN	NaN	NaN	NaN	NaN	NaN	18.8012	18.8012	_C(57.0215)
NaN	NaN	NaN	NaN	NaN	NaN	NaN	NaN	NaN	NaN	NaN	NaN	NaN	NaN	NaN	NaN	NaN	NaN	NaN	NaN	NaN	NaN	NaN	NaN	22.1567	22.87	23.7997	23.4691	22.926	22.967	23.4309	23.4013	23.9068	23.3304	21.7596	23.0576	23.7503	23.7167	23.2484	23.2947	23.3987	23.0755	23.634	23.8611	NaN	23.5211	NaN	NaN
NaN	19.6441	20.0463	20.3604	NaN	NaN	NaN	20.0463	NaN	NaN	NaN	NaN	23.1184	23.2514	22.6087	22.3952	22.9555	22.5967	22.8128	23.1267	23.0543	22.8702	22.6952	22.9015	NaN	NaN	NaN	NaN	NaN	NaN	NaN	NaN	NaN	NaN	NaN	NaN	NaN	NaN	NaN	NaN	NaN	NaN	NaN	NaN	NaN	NaN	NaN	NaN	_K(145.0197)	+
NaN	NaN	NaN	NaN	NaN	NaN	NaN	NaN	NaN	NaN	NaN	NaN	NaN	21.6743	NaN	NaN	NaN	NaN	NaN	NaN	NaN	NaN	NaN	NaN	25.1755	25.9369	26.5937	26.1591	25.8785	26.3243	26.2074	25.7169	26.8167	25.991	24.3219	26.1111	26.7643	26.9528	26.6842	26.4538	26.6377	26.6879	26.8069	26.7607	26.6571	26.4244	26.7894	26.9733
NaN	NaN	NaN	NaN	NaN	NaN	NaN	NaN	NaN	NaN	NaN	NaN	NaN	NaN	NaN	NaN	NaN	NaN	NaN	NaN	NaN	NaN	NaN	NaN	20.8692	22.311	23.8107	23.4459	23.0165	22.8704	22.9575	23.0954	22.9873	NaN	NaN	NaN	22.998	22.6183	23.5564	23.7669	22.8882	23.1035	23.6265	23.4801	23.1681	NaN	23.4283	23.3041
NaN	NaN	NaN	NaN	NaN	NaN	NaN	NaN	NaN	NaN	NaN	NaN	NaN	NaN	NaN	NaN	NaN	NaN	NaN	NaN	NaN	NaN	NaN	NaN	NaN	NaN	NaN	NaN	NaN	NaN	NaN	NaN	19.9835	NaN	NaN	NaN	NaN	NaN	NaN	NaN	NaN	NaN	NaN	NaN	NaN	20.5608	NaN	NaN	_M(15.9949)
NaN	NaN	NaN	NaN	NaN	NaN	NaN	NaN	NaN	NaN	NaN	NaN	NaN	NaN	NaN	NaN	NaN	NaN	NaN	NaN	NaN	NaN	NaN	NaN	NaN	NaN	25.0092	NaN	25.0092	25.0092	NaN	NaN	25.0092	NaN	NaN	NaN	NaN	NaN	NaN	NaN	24.2838	24.4812	24.75	24.5882	23.7884	24.6105	25.0255	24.4568	_N(0.9840)
NaN	NaN	NaN	NaN	NaN	NaN	NaN	NaN	NaN	NaN	NaN	NaN	NaN	NaN	NaN	NaN	NaN	NaN	NaN	NaN	NaN	NaN	18.0857	NaN	NaN	NaN	NaN	NaN	NaN	NaN	NaN	NaN	NaN	NaN	NaN	NaN	NaN	NaN	NaN	NaN	NaN	NaN	NaN	NaN	NaN	NaN	NaN	NaN	_C(57.0215);_N(0.9840)
NaN	NaN	NaN	NaN	NaN	20.0031	NaN	NaN	NaN	20.0031	NaN	NaN	NaN	NaN	NaN	NaN	NaN	NaN	NaN	NaN	NaN	NaN	NaN	NaN	NaN	NaN	NaN	NaN	NaN	NaN	21.4781	NaN	NaN	NaN	NaN	NaN	NaN	NaN	NaN	NaN	NaN	NaN	NaN	NaN	NaN	NaN	NaN	NaN	_C(57.0215)
NaN	NaN	NaN	NaN	NaN	NaN	NaN	NaN	NaN	NaN	NaN	NaN	NaN	NaN	NaN	NaN	NaN	NaN	NaN	NaN	NaN	NaN	NaN	NaN	22.0971	NaN	NaN	NaN	NaN	NaN	NaN	NaN	NaN	NaN	NaN	NaN	NaN	NaN	NaN	NaN	NaN	NaN	NaN	NaN	NaN	NaN	NaN	NaN
NaN	NaN	NaN	NaN	NaN	NaN	NaN	NaN	NaN	NaN	NaN	NaN	NaN	NaN	NaN	NaN	NaN	NaN	NaN	NaN	NaN	NaN	NaN	NaN	23.1364	24.208	24.1084	22.9187	23.7069	23.9332	23.6987	23.4285	23.7028	24.0056	NaN	23.319	NaN	22.3178	NaN	NaN	NaN	NaN	NaN	NaN	NaN	NaN	NaN	NaN
NaN	NaN	NaN	NaN	NaN	NaN	NaN	NaN	NaN	NaN	NaN	NaN	NaN	NaN	NaN	NaN	NaN	NaN	NaN	NaN	NaN	NaN	NaN	NaN	NaN	NaN	NaN	NaN	NaN	22.9531	NaN	22.5978	NaN	NaN	NaN	NaN	NaN	NaN	NaN	NaN	NaN	NaN	NaN	NaN	NaN	NaN	NaN	NaN
NaN	NaN	NaN	NaN	NaN	NaN	NaN	NaN	NaN	NaN	NaN	NaN	NaN	NaN	NaN	NaN	NaN	NaN	NaN	NaN	NaN	NaN	NaN	NaN	NaN	NaN	20.6268	NaN	NaN	NaN	NaN	NaN	NaN	NaN	NaN	NaN	23.9375	23.9646	24.5079	24.4894	24.0008	24.2599	24.4637	24.2414	23.4449	23.7747	24.7647	24.608
NaN	NaN	NaN	NaN	NaN	NaN	NaN	NaN	NaN	NaN	NaN	NaN	NaN	NaN	NaN	NaN	NaN	NaN	NaN	NaN	NaN	NaN	NaN	NaN	NaN	21.9594	NaN	NaN	NaN	NaN	NaN	NaN	NaN	21.9594	21.9594	NaN	NaN	NaN	NaN	NaN	NaN	NaN	NaN	NaN	NaN	NaN	NaN	NaN
NaN	NaN	NaN	NaN	NaN	NaN	NaN	NaN	NaN	NaN	NaN	NaN	NaN	NaN	NaN	NaN	NaN	NaN	NaN	NaN	NaN	NaN	NaN	NaN	NaN	21.0072	21.5038	21.8726	21.9071	21.3718	20.9421	21.6248	NaN	NaN	NaN	NaN	20.9802	21.1094	21.5853	21.4936	21.3298	21.0546	21.2986	21.5342	NaN	NaN	21.3142	NaN
NaN	NaN	NaN	NaN	NaN	NaN	NaN	NaN	NaN	NaN	NaN	NaN	NaN	NaN	NaN	NaN	NaN	NaN	NaN	NaN	NaN	NaN	NaN	NaN	NaN	NaN	NaN	NaN	NaN	NaN	NaN	NaN	NaN	NaN	NaN	NaN	NaN	19.6811	NaN	NaN	NaN	19.9704	NaN	19.3189	NaN	NaN	NaN	NaN
NaN	NaN	NaN	NaN	NaN	NaN	NaN	NaN	NaN	NaN	NaN	NaN	NaN	NaN	NaN	NaN	NaN	NaN	NaN	NaN	NaN	NaN	NaN	NaN	NaN	NaN	NaN	NaN	NaN	21.4005	NaN	NaN	NaN	NaN	NaN	NaN	NaN	NaN	NaN	NaN	NaN	NaN	NaN	NaN	NaN	NaN	NaN	NaN
NaN	NaN	NaN	NaN	NaN	NaN	NaN	NaN	NaN	NaN	NaN	NaN	NaN	NaN	NaN	NaN	NaN	NaN	NaN	NaN	NaN	NaN	NaN	NaN	NaN	NaN	NaN	NaN	20.5647	NaN	NaN	NaN	NaN	NaN	NaN	NaN	NaN	NaN	NaN	NaN	NaN	21.185	21.185	NaN	NaN	NaN	NaN	NaN
NaN	NaN	21.2219	21.2219	NaN	NaN	NaN	NaN	NaN	NaN	NaN	NaN	NaN	NaN	NaN	NaN	NaN	NaN	NaN	NaN	NaN	NaN	NaN	NaN	NaN	NaN	NaN	NaN	NaN	NaN	NaN	NaN	NaN	NaN	NaN	NaN	NaN	NaN	NaN	NaN	NaN	NaN	NaN	NaN	NaN	NaN	NaN	NaN	_K(145.0197)	+
NaN	NaN	NaN	20.5053	20.3432	20.9341	20.651	19.8925	20.7319	20.6055	20.2363	20.3977	NaN	NaN	NaN	NaN	NaN	NaN	NaN	NaN	NaN	NaN	NaN	NaN	NaN	NaN	NaN	NaN	NaN	NaN	NaN	NaN	NaN	NaN	NaN	NaN	NaN	NaN	NaN	NaN	NaN	NaN	NaN	NaN	NaN	NaN	NaN	NaN	_K(145.0197)	+
NaN	20.8747	NaN	NaN	NaN	NaN	NaN	NaN	NaN	NaN	NaN	NaN	NaN	NaN	NaN	NaN	NaN	NaN	NaN	NaN	NaN	NaN	NaN	NaN	NaN	NaN	NaN	NaN	NaN	NaN	NaN	NaN	NaN	NaN	NaN	NaN	NaN	NaN	NaN	NaN	NaN	NaN	NaN	NaN	NaN	NaN	NaN	NaN	_K(145.0197)	+
NaN	NaN	NaN	NaN	NaN	NaN	NaN	NaN	NaN	NaN	NaN	NaN	NaN	NaN	NaN	NaN	NaN	NaN	NaN	NaN	NaN	NaN	NaN	NaN	NaN	NaN	NaN	NaN	NaN	NaN	NaN	NaN	NaN	NaN	NaN	NaN	NaN	22.2362	NaN	22.288	22.1923	22.5022	22.3291	21.9745	NaN	NaN	NaN	NaN
NaN	NaN	NaN	NaN	NaN	NaN	NaN	NaN	NaN	NaN	NaN	NaN	NaN	NaN	NaN	NaN	NaN	NaN	NaN	NaN	NaN	NaN	NaN	NaN	NaN	NaN	NaN	NaN	NaN	NaN	NaN	NaN	19.6284	NaN	NaN	19.6284	NaN	NaN	NaN	NaN	NaN	NaN	NaN	NaN	21.2923	21.2323	21.4556	21.5071
NaN	NaN	NaN	NaN	NaN	NaN	NaN	NaN	NaN	NaN	NaN	NaN	NaN	NaN	NaN	NaN	NaN	NaN	NaN	NaN	NaN	NaN	NaN	NaN	NaN	NaN	NaN	NaN	NaN	NaN	NaN	NaN	NaN	NaN	NaN	NaN	NaN	21.9614	NaN	NaN	NaN	NaN	NaN	NaN	NaN	NaN	NaN	NaN	_C(57.0215)
NaN	NaN	NaN	NaN	NaN	NaN	NaN	NaN	NaN	NaN	NaN	NaN	NaN	NaN	NaN	NaN	NaN	NaN	NaN	NaN	NaN	NaN	NaN	NaN	NaN	NaN	NaN	NaN	NaN	NaN	NaN	NaN	NaN	19.8052	NaN	NaN	NaN	NaN	NaN	NaN	NaN	NaN	NaN	NaN	NaN	NaN	NaN	NaN
NaN	22.9483	NaN	NaN	22.9483	NaN	NaN	NaN	NaN	NaN	NaN	NaN	NaN	NaN	NaN	NaN	NaN	24.0683	NaN	24.3672	NaN	NaN	NaN	NaN	NaN	NaN	NaN	NaN	NaN	NaN	NaN	NaN	NaN	NaN	NaN	NaN	NaN	NaN	NaN	NaN	NaN	NaN	NaN	NaN	NaN	NaN	NaN	NaN	_K(145.0197)	+
NaN	NaN	NaN	NaN	NaN	NaN	NaN	NaN	NaN	NaN	NaN	NaN	NaN	NaN	NaN	NaN	NaN	NaN	NaN	NaN	NaN	NaN	NaN	NaN	NaN	NaN	NaN	NaN	NaN	NaN	NaN	NaN	NaN	20.3338	20.3338	NaN	NaN	NaN	NaN	NaN	NaN	NaN	NaN	NaN	NaN	NaN	NaN	NaN
NaN	NaN	NaN	NaN	NaN	NaN	NaN	NaN	NaN	NaN	NaN	NaN	NaN	NaN	NaN	NaN	NaN	NaN	NaN	NaN	NaN	NaN	NaN	NaN	NaN	NaN	NaN	NaN	NaN	NaN	NaN	NaN	18.7679	NaN	NaN	NaN	NaN	NaN	NaN	NaN	NaN	NaN	NaN	NaN	NaN	NaN	NaN	NaN
NaN	NaN	NaN	NaN	NaN	NaN	NaN	NaN	NaN	NaN	NaN	NaN	NaN	NaN	NaN	NaN	NaN	NaN	NaN	NaN	NaN	NaN	NaN	NaN	21.0095	22.3079	23.3017	22.7913	22.5698	22.5698	NaN	NaN	NaN	NaN	NaN	NaN	NaN	NaN	NaN	NaN	NaN	22.1649	22.5765	22.8963	NaN	NaN	NaN	NaN
NaN	NaN	NaN	NaN	NaN	NaN	NaN	NaN	NaN	NaN	NaN	NaN	25.1845	24.8637	NaN	25.4467	25.3445	25.2286	25.0045	25.139	NaN	NaN	25.1845	25.1845	NaN	NaN	NaN	NaN	NaN	NaN	NaN	NaN	NaN	NaN	NaN	NaN	24.1515	NaN	NaN	NaN	NaN	NaN	NaN	NaN	NaN	NaN	NaN	NaN	_K(145.0197)	+
NaN	NaN	NaN	NaN	NaN	NaN	NaN	NaN	NaN	NaN	NaN	NaN	NaN	NaN	NaN	NaN	NaN	NaN	NaN	NaN	NaN	NaN	20.4574	NaN	NaN	NaN	NaN	NaN	NaN	NaN	NaN	NaN	NaN	NaN	NaN	NaN	NaN	NaN	NaN	NaN	NaN	NaN	NaN	NaN	NaN	NaN	NaN	NaN	_K(145.0197);_K(57.0215)	+
NaN	NaN	NaN	NaN	NaN	NaN	NaN	NaN	NaN	NaN	NaN	NaN	20.6768	20.7149	NaN	20.6376	21.3185	NaN	19.4917	NaN	NaN	NaN	NaN	NaN	NaN	NaN	NaN	NaN	NaN	NaN	NaN	NaN	NaN	NaN	NaN	NaN	NaN	NaN	NaN	NaN	NaN	NaN	NaN	NaN	NaN	NaN	NaN	NaN
NaN	NaN	NaN	NaN	NaN	NaN	NaN	NaN	NaN	NaN	NaN	NaN	NaN	NaN	NaN	NaN	NaN	NaN	NaN	NaN	NaN	NaN	NaN	NaN	NaN	NaN	NaN	NaN	NaN	NaN	NaN	NaN	NaN	NaN	NaN	NaN	23.0368	23.3519	22.8639	22.3996	22.8247	23.2275	23.0707	22.6135	NaN	22.9293	NaN	22.9762
NaN	NaN	NaN	NaN	NaN	NaN	NaN	NaN	NaN	NaN	NaN	NaN	23.9169	23.3984	23.0711	23.6965	23.603	23.6592	23.5056	23.4429	23.4619	23.8175	23.6427	23.2342	NaN	NaN	NaN	NaN	NaN	NaN	NaN	NaN	NaN	NaN	NaN	NaN	NaN	NaN	NaN	21.1398	21.2147	21.2169	21.0608	21.0584	NaN	NaN	NaN	NaN	_K(145.0197)	+
NaN	NaN	NaN	NaN	NaN	NaN	NaN	NaN	NaN	NaN	NaN	NaN	NaN	NaN	NaN	21.2479	NaN	21.2479	NaN	NaN	21.2479	21.2479	NaN	NaN	NaN	NaN	NaN	NaN	NaN	NaN	NaN	NaN	NaN	NaN	NaN	NaN	NaN	NaN	NaN	NaN	NaN	NaN	NaN	NaN	NaN	NaN	NaN	NaN	_K(145.0197);_K(57.0215)	+
NaN	NaN	NaN	NaN	NaN	NaN	NaN	NaN	NaN	NaN	NaN	NaN	NaN	NaN	NaN	NaN	NaN	NaN	NaN	NaN	NaN	NaN	NaN	NaN	NaN	NaN	NaN	NaN	NaN	NaN	NaN	NaN	NaN	20.4888	NaN	NaN	NaN	NaN	NaN	NaN	NaN	NaN	NaN	NaN	NaN	NaN	NaN	NaN
NaN	NaN	NaN	NaN	NaN	NaN	NaN	NaN	NaN	NaN	NaN	NaN	NaN	NaN	NaN	NaN	NaN	NaN	NaN	NaN	NaN	NaN	NaN	NaN	25.1335	25.525	25.5606	25.18	25.3343	25.4602	25.3907	25.2583	NaN	NaN	NaN	NaN	NaN	NaN	22.6369	22.6369	23.0264	23.0724	22.1017	22.0102	NaN	NaN	NaN	NaN
NaN	NaN	NaN	NaN	NaN	NaN	NaN	NaN	21.4292	21.674	NaN	21.1343	NaN	NaN	NaN	NaN	NaN	NaN	NaN	NaN	NaN	NaN	NaN	NaN	NaN	NaN	NaN	NaN	NaN	NaN	NaN	NaN	NaN	NaN	NaN	NaN	NaN	NaN	NaN	NaN	NaN	NaN	NaN	NaN	NaN	NaN	NaN	NaN	_K(145.0197)	+
25.1033	25.0057	24.8909	24.9963	24.7882	25.2527	25.1864	24.6958	24.9826	25.0798	25.0191	24.9176	22.4982	22.0393	21.9736	22.4508	22.183	22.7404	22.3324	21.5335	22.7175	22.6273	21.585	21.765	22.6295	23.3678	23.6572	23.0842	23.4405	23.0192	22.9904	23.4191	23.9925	23.3567	21.5293	23.0976	NaN	NaN	NaN	NaN	NaN	20.8028	NaN	20.9562	21.3046	21.2294	20.2802	20.4221	_K(145.0197)	+
22.6034	22.6034	NaN	NaN	22.5991	NaN	22.6077	NaN	NaN	23.1107	NaN	21.8141	NaN	NaN	NaN	NaN	NaN	NaN	NaN	NaN	NaN	NaN	NaN	NaN	NaN	NaN	NaN	NaN	NaN	NaN	NaN	NaN	NaN	NaN	NaN	NaN	NaN	NaN	NaN	NaN	NaN	NaN	NaN	NaN	NaN	NaN	NaN	NaN	_K(145.0197);_K(57.0215)	+
NaN	NaN	NaN	NaN	NaN	NaN	NaN	NaN	20.5276	NaN	NaN	NaN	NaN	NaN	NaN	NaN	NaN	NaN	NaN	NaN	NaN	NaN	NaN	NaN	NaN	NaN	NaN	NaN	NaN	NaN	NaN	NaN	NaN	NaN	NaN	NaN	NaN	NaN	NaN	NaN	NaN	NaN	NaN	NaN	NaN	NaN	NaN	NaN	_K(145.0197);_N(0.9840)	+
NaN	20.6438	NaN	20.5396	NaN	NaN	NaN	NaN	NaN	NaN	NaN	NaN	NaN	NaN	NaN	NaN	NaN	NaN	NaN	NaN	NaN	NaN	NaN	NaN	NaN	NaN	NaN	NaN	NaN	NaN	NaN	NaN	NaN	NaN	NaN	NaN	NaN	NaN	NaN	NaN	NaN	NaN	NaN	NaN	NaN	NaN	NaN	NaN	_K(145.0197);_K(57.0215)	+
NaN	NaN	NaN	NaN	21.4477	NaN	NaN	NaN	NaN	NaN	NaN	NaN	NaN	NaN	NaN	NaN	NaN	NaN	NaN	NaN	NaN	NaN	NaN	NaN	NaN	NaN	NaN	NaN	NaN	NaN	NaN	NaN	NaN	NaN	NaN	NaN	NaN	NaN	NaN	NaN	NaN	NaN	NaN	NaN	NaN	NaN	NaN	NaN	_K(145.0197);_K(57.0215)	+
21.8185	22.1981	21.7136	21.1494	21.4937	22.1842	21.9967	21.1777	21.2913	21.7606	22.1241	21.7734	NaN	NaN	NaN	NaN	NaN	NaN	NaN	NaN	NaN	NaN	NaN	NaN	NaN	NaN	NaN	NaN	NaN	NaN	NaN	NaN	NaN	NaN	NaN	NaN	NaN	NaN	NaN	NaN	NaN	NaN	NaN	NaN	NaN	NaN	NaN	NaN	_K(145.0197);_K(57.0215)	+
NaN	NaN	NaN	NaN	NaN	NaN	20.8281	NaN	NaN	NaN	NaN	NaN	NaN	NaN	NaN	NaN	NaN	NaN	NaN	NaN	NaN	NaN	NaN	NaN	NaN	NaN	NaN	NaN	NaN	NaN	NaN	NaN	NaN	NaN	NaN	NaN	NaN	NaN	NaN	NaN	NaN	NaN	NaN	NaN	NaN	NaN	NaN	NaN	_K(57.0215)
NaN	NaN	NaN	NaN	NaN	NaN	NaN	NaN	NaN	NaN	NaN	NaN	NaN	NaN	NaN	NaN	NaN	NaN	NaN	NaN	NaN	NaN	NaN	NaN	NaN	NaN	NaN	19.2391	NaN	NaN	NaN	NaN	NaN	NaN	NaN	NaN	22.8151	22.7142	NaN	22.9094	22.5729	22.2556	23.0224	23.2172	NaN	NaN	NaN	NaN
NaN	NaN	NaN	NaN	NaN	NaN	NaN	NaN	NaN	NaN	NaN	NaN	NaN	NaN	NaN	NaN	NaN	NaN	NaN	NaN	NaN	NaN	NaN	NaN	NaN	NaN	NaN	NaN	NaN	NaN	21.4453	NaN	NaN	NaN	NaN	NaN	NaN	23.5264	NaN	21.7786	NaN	NaN	NaN	NaN	NaN	NaN	NaN	NaN	_M(15.9949)
NaN	NaN	NaN	NaN	NaN	NaN	NaN	NaN	NaN	NaN	NaN	NaN	NaN	NaN	NaN	NaN	NaN	NaN	NaN	NaN	NaN	NaN	NaN	NaN	NaN	NaN	NaN	NaN	NaN	NaN	NaN	NaN	NaN	NaN	NaN	NaN	21.7772	NaN	22.0192	21.9032	21.5872	21.4036	22.1624	22.2737	21.9464	NaN	21.8588	NaN	_C(57.0215)
NaN	NaN	NaN	NaN	NaN	NaN	NaN	NaN	NaN	NaN	NaN	NaN	NaN	NaN	NaN	NaN	NaN	NaN	NaN	NaN	NaN	NaN	NaN	NaN	NaN	NaN	NaN	NaN	NaN	NaN	NaN	NaN	NaN	NaN	NaN	NaN	NaN	NaN	22.3281	NaN	NaN	NaN	NaN	NaN	21.4564	22.2798	22.8676	22.3748	_C(57.0215);_M(15.9949)
NaN	NaN	NaN	NaN	NaN	NaN	NaN	NaN	NaN	NaN	NaN	NaN	NaN	NaN	NaN	NaN	NaN	NaN	NaN	NaN	NaN	NaN	NaN	NaN	NaN	NaN	NaN	NaN	NaN	NaN	NaN	NaN	NaN	NaN	NaN	NaN	NaN	23.7654	NaN	NaN	NaN	23.5633	23.7654	23.9426	NaN	NaN	NaN	NaN	_C(57.0215);_M(15.9949)
NaN	NaN	NaN	NaN	NaN	NaN	NaN	NaN	NaN	NaN	NaN	NaN	NaN	NaN	NaN	NaN	NaN	NaN	NaN	NaN	NaN	NaN	NaN	NaN	NaN	NaN	NaN	NaN	NaN	NaN	NaN	NaN	NaN	NaN	NaN	NaN	NaN	NaN	NaN	NaN	NaN	NaN	NaN	NaN	NaN	NaN	20.6134	NaN	_C(57.0215);_M(15.9949)
NaN	NaN	NaN	NaN	NaN	NaN	NaN	NaN	NaN	NaN	NaN	NaN	NaN	NaN	NaN	NaN	NaN	NaN	NaN	NaN	NaN	NaN	NaN	NaN	NaN	NaN	NaN	NaN	NaN	NaN	NaN	NaN	NaN	NaN	NaN	NaN	NaN	NaN	21.9099	NaN	NaN	NaN	NaN	NaN	NaN	NaN	NaN	NaN	_C(57.0215);_N(0.9840)
NaN	NaN	NaN	NaN	NaN	NaN	NaN	NaN	NaN	NaN	NaN	NaN	NaN	NaN	NaN	NaN	NaN	NaN	NaN	NaN	NaN	NaN	NaN	NaN	NaN	NaN	NaN	NaN	NaN	NaN	NaN	NaN	NaN	NaN	NaN	NaN	NaN	NaN	NaN	NaN	18.8375	NaN	NaN	NaN	NaN	NaN	NaN	NaN	_C(57.0215);_M(15.9949);_N(0.9840)
NaN	NaN	NaN	NaN	NaN	NaN	NaN	NaN	NaN	NaN	NaN	NaN	NaN	NaN	NaN	NaN	NaN	NaN	NaN	NaN	NaN	NaN	NaN	NaN	21.8226	21.1865	NaN	22.2625	21.5479	21.6009	22.0533	22.0147	22.5617	21.658	20.2267	21.9703	23.2123	22.9636	22.0774	22.508	23.0109	23.0369	22.4405	22.401	22.7743	22.8867	22.7327	22.6072
NaN	NaN	NaN	NaN	NaN	NaN	NaN	NaN	NaN	NaN	NaN	NaN	NaN	NaN	NaN	NaN	NaN	NaN	NaN	NaN	NaN	NaN	NaN	NaN	NaN	NaN	NaN	NaN	20.9367	20.9326	20.9285	NaN	NaN	NaN	NaN	NaN	21.1063	20.8869	NaN	21.2968	NaN	NaN	NaN	NaN	NaN	NaN	NaN	NaN	_C(57.0215)
NaN	NaN	NaN	NaN	NaN	NaN	NaN	NaN	NaN	NaN	NaN	NaN	NaN	NaN	NaN	22.4723	NaN	NaN	NaN	NaN	NaN	NaN	NaN	NaN	NaN	NaN	NaN	NaN	NaN	NaN	NaN	NaN	NaN	NaN	NaN	NaN	NaN	NaN	NaN	NaN	NaN	NaN	NaN	NaN	NaN	NaN	NaN	NaN	_C(57.0215);_K(57.0215)
NaN	NaN	NaN	NaN	NaN	NaN	NaN	NaN	NaN	NaN	NaN	NaN	NaN	NaN	NaN	NaN	NaN	NaN	NaN	NaN	NaN	NaN	NaN	NaN	NaN	NaN	NaN	NaN	NaN	NaN	NaN	NaN	NaN	NaN	NaN	NaN	NaN	NaN	24.5488	24.5488	25.1523	22.9052	23.4918	25.2972	24.5235	24.2034	24.5737	24.8272
NaN	NaN	NaN	NaN	NaN	NaN	NaN	NaN	NaN	NaN	NaN	NaN	NaN	NaN	NaN	NaN	NaN	NaN	NaN	NaN	20.9996	20.6729	20.9383	21.215	NaN	NaN	NaN	NaN	NaN	NaN	NaN	NaN	NaN	NaN	NaN	NaN	NaN	NaN	NaN	NaN	NaN	NaN	NaN	NaN	NaN	NaN	19.4719	NaN	_K(145.0197)	+
NaN	NaN	NaN	NaN	NaN	NaN	NaN	NaN	NaN	NaN	NaN	NaN	NaN	NaN	NaN	NaN	NaN	NaN	NaN	NaN	NaN	NaN	NaN	NaN	NaN	21.5539	NaN	NaN	21.497	21.5539	21.6087	NaN	NaN	NaN	NaN	NaN	NaN	NaN	NaN	NaN	NaN	NaN	NaN	NaN	NaN	NaN	NaN	NaN
NaN	NaN	NaN	NaN	NaN	NaN	NaN	NaN	NaN	NaN	NaN	NaN	NaN	NaN	NaN	NaN	NaN	NaN	NaN	NaN	NaN	NaN	NaN	NaN	NaN	NaN	NaN	NaN	NaN	NaN	NaN	NaN	NaN	20.6668	20.6668	NaN	NaN	NaN	NaN	NaN	NaN	NaN	NaN	NaN	NaN	NaN	NaN	NaN	_C(57.0215)
NaN	NaN	NaN	NaN	NaN	NaN	NaN	NaN	NaN	NaN	NaN	NaN	NaN	NaN	NaN	NaN	NaN	NaN	NaN	NaN	NaN	NaN	NaN	NaN	NaN	NaN	NaN	NaN	NaN	NaN	NaN	NaN	NaN	NaN	NaN	NaN	25.218	NaN	NaN	NaN	NaN	NaN	NaN	NaN	NaN	NaN	NaN	NaN
NaN	NaN	NaN	NaN	NaN	NaN	NaN	NaN	NaN	NaN	NaN	NaN	NaN	NaN	NaN	NaN	NaN	NaN	NaN	NaN	NaN	NaN	NaN	NaN	NaN	NaN	NaN	NaN	NaN	NaN	NaN	NaN	NaN	NaN	NaN	NaN	23.5403	23.5403	NaN	NaN	NaN	NaN	NaN	NaN	NaN	NaN	NaN	NaN	_N(0.9840)
NaN	NaN	NaN	NaN	NaN	NaN	NaN	NaN	NaN	NaN	NaN	NaN	NaN	NaN	NaN	NaN	NaN	NaN	NaN	NaN	NaN	NaN	NaN	NaN	NaN	NaN	NaN	NaN	NaN	NaN	NaN	NaN	NaN	NaN	NaN	NaN	22.5926	NaN	NaN	NaN	NaN	NaN	NaN	NaN	NaN	NaN	NaN	NaN	_N(0.9840)
NaN	NaN	NaN	NaN	NaN	NaN	NaN	NaN	NaN	NaN	NaN	NaN	NaN	NaN	NaN	NaN	NaN	NaN	NaN	NaN	NaN	NaN	NaN	NaN	NaN	NaN	NaN	NaN	NaN	NaN	NaN	NaN	NaN	21.329	21.329	NaN	NaN	NaN	NaN	NaN	NaN	NaN	NaN	NaN	NaN	NaN	NaN	NaN	_C(57.0215)
NaN	NaN	NaN	NaN	NaN	NaN	NaN	NaN	NaN	NaN	NaN	NaN	NaN	NaN	NaN	NaN	NaN	NaN	NaN	NaN	NaN	NaN	NaN	NaN	20.9647	21.4234	22.252	22.0119	21.47	21.9299	21.98	21.5385	NaN	21.7474	NaN	NaN	24.0007	24.5198	24.6753	24.2187	24.365	23.9768	24.389	24.69	NaN	NaN	NaN	NaN
NaN	NaN	NaN	NaN	NaN	NaN	NaN	NaN	NaN	NaN	NaN	NaN	NaN	NaN	NaN	NaN	NaN	NaN	NaN	NaN	NaN	NaN	NaN	NaN	NaN	NaN	21.8576	21.8576	21.4487	21.4515	22.1758	22.1742	21.8576	NaN	NaN	NaN	NaN	NaN	NaN	NaN	NaN	NaN	NaN	NaN	19.1119	NaN	NaN	NaN
NaN	NaN	NaN	NaN	NaN	NaN	NaN	NaN	NaN	NaN	NaN	NaN	NaN	NaN	NaN	NaN	NaN	NaN	NaN	NaN	NaN	NaN	NaN	NaN	21.1248	22.0741	23.1941	22.8322	22.2241	22.6853	22.7356	22.2929	NaN	NaN	NaN	22.5024	23.5269	23.7677	23.2519	22.8939	22.5346	23.4096	23.9316	23.3822	22.5938	23.1426	23.9084	23.6114
NaN	NaN	NaN	NaN	NaN	NaN	NaN	NaN	NaN	NaN	NaN	NaN	NaN	NaN	NaN	NaN	NaN	NaN	NaN	NaN	NaN	NaN	NaN	NaN	NaN	NaN	NaN	20.7256	NaN	NaN	NaN	NaN	NaN	NaN	NaN	NaN	NaN	NaN	NaN	NaN	NaN	NaN	NaN	NaN	NaN	NaN	NaN	NaN
NaN	NaN	NaN	NaN	NaN	NaN	NaN	NaN	NaN	NaN	NaN	NaN	NaN	NaN	NaN	NaN	NaN	NaN	NaN	NaN	NaN	NaN	NaN	NaN	23.0253	23.4847	24.5146	24.3078	23.6121	23.9017	24.2305	24.0048	24.4505	23.9102	23.1914	23.9968	25.25	24.9249	24.8288	25.1738	25.0532	24.9421	25.0562	25.1592	24.9774	24.9415	25.1281	25.1597
NaN	NaN	NaN	NaN	NaN	NaN	NaN	NaN	NaN	NaN	NaN	NaN	NaN	NaN	NaN	NaN	NaN	NaN	NaN	NaN	NaN	NaN	NaN	NaN	NaN	NaN	NaN	NaN	NaN	NaN	NaN	NaN	NaN	NaN	NaN	NaN	22.1999	NaN	NaN	NaN	22.1999	22.1999	NaN	NaN	NaN	NaN	NaN	NaN
NaN	NaN	NaN	NaN	NaN	NaN	NaN	NaN	NaN	NaN	NaN	NaN	NaN	NaN	NaN	NaN	NaN	NaN	NaN	NaN	NaN	NaN	NaN	NaN	NaN	22.8533	NaN	22.2845	22.6993	22.7687	22.4864	22.4014	NaN	NaN	NaN	NaN	21.786	21.786	NaN	NaN	NaN	NaN	NaN	NaN	NaN	NaN	NaN	NaN
NaN	NaN	NaN	NaN	NaN	NaN	NaN	NaN	NaN	NaN	NaN	NaN	NaN	NaN	NaN	NaN	NaN	NaN	NaN	NaN	NaN	NaN	NaN	NaN	22.2773	23.1439	24.0365	23.6344	23.3086	23.4184	23.5046	23.4014	24.2007	23.2689	21.5211	23.5384	24.0349	24.4815	24.487	24.0424	24.0307	24.0035	24.49	24.5095	24.2045	23.9675	24.349	24.5343
NaN	NaN	NaN	NaN	NaN	NaN	NaN	NaN	NaN	NaN	NaN	NaN	NaN	NaN	NaN	21.9868	20.7802	21.9868	22.6346	NaN	NaN	NaN	NaN	NaN	NaN	NaN	NaN	NaN	NaN	NaN	NaN	NaN	NaN	NaN	NaN	NaN	NaN	NaN	NaN	NaN	NaN	NaN	NaN	NaN	NaN	NaN	NaN	NaN	_K(145.0197)	+
NaN	NaN	NaN	NaN	NaN	NaN	NaN	NaN	NaN	NaN	NaN	NaN	NaN	NaN	NaN	NaN	NaN	NaN	NaN	NaN	NaN	NaN	NaN	NaN	NaN	NaN	NaN	NaN	NaN	NaN	NaN	NaN	NaN	NaN	NaN	NaN	24.078	23.755	22.4256	23.1309	23.7979	23.0093	23.0623	23.8288	NaN	NaN	23.4765	23.4765	_N(0.9840)
NaN	NaN	NaN	NaN	NaN	NaN	NaN	NaN	NaN	NaN	NaN	NaN	NaN	NaN	NaN	NaN	NaN	NaN	NaN	NaN	NaN	NaN	NaN	NaN	NaN	NaN	NaN	NaN	NaN	NaN	NaN	NaN	NaN	20.3115	NaN	NaN	NaN	NaN	NaN	NaN	NaN	NaN	NaN	NaN	NaN	NaN	NaN	NaN	_C(57.0215)
NaN	NaN	NaN	NaN	NaN	NaN	NaN	NaN	NaN	NaN	NaN	NaN	NaN	NaN	NaN	NaN	NaN	NaN	NaN	NaN	NaN	NaN	NaN	NaN	21.0743	21.8381	22.0684	21.446	21.5856	21.4625	21.7218	21.8254	NaN	20.9208	NaN	22.1397	23.7463	23.8241	23.2838	23.1693	23.7313	23.1822	23.3042	23.8158	23.3573	23.5871	23.6905	23.4779
NaN	NaN	NaN	NaN	NaN	NaN	NaN	NaN	NaN	NaN	NaN	NaN	NaN	NaN	NaN	NaN	NaN	NaN	NaN	NaN	NaN	NaN	NaN	NaN	23.1039	23.7934	25.3667	25.1697	24.8507	24.6689	24.3927	24.61	NaN	NaN	NaN	NaN	24.8765	25.1953	24.5123	23.9594	24.4534	24.4451	24.9207	24.9266	NaN	NaN	NaN	NaN
NaN	NaN	NaN	NaN	NaN	NaN	NaN	NaN	NaN	NaN	NaN	NaN	NaN	NaN	NaN	NaN	NaN	NaN	NaN	NaN	NaN	NaN	NaN	NaN	NaN	NaN	NaN	NaN	NaN	NaN	NaN	NaN	NaN	NaN	NaN	NaN	NaN	NaN	21.6748	21.6748	22.0666	NaN	21.1352	21.6748	NaN	NaN	NaN	NaN
NaN	NaN	NaN	NaN	NaN	NaN	NaN	NaN	NaN	NaN	NaN	NaN	NaN	NaN	NaN	NaN	NaN	NaN	NaN	NaN	NaN	NaN	NaN	NaN	NaN	20.815	NaN	22.1205	21.8125	21.6953	21.3759	21.5208	NaN	NaN	NaN	NaN	23.2873	23.1673	22.516	22.7002	22.8075	22.6876	23.0844	23.1764	NaN	NaN	NaN	NaN
NaN	NaN	NaN	NaN	NaN	NaN	NaN	NaN	NaN	NaN	NaN	18.8635	20.5045	NaN	20.8855	NaN	NaN	NaN	20.7076	20.7076	NaN	NaN	NaN	20.7076	22.9665	23.7524	25.0111	24.7326	24.3804	24.1756	24.2657	24.4589	24.8481	24.4672	23.4932	24.1655	24.2603	24.3499	24.0385	23.9265	24.2367	23.9885	24.0655	24.3018	23.9398	24.0092	24.3399	24.285
NaN	NaN	NaN	NaN	NaN	NaN	NaN	NaN	NaN	19.9024	19.9024	NaN	NaN	NaN	NaN	20.985	NaN	NaN	NaN	20.985	21.0993	20.8846	20.8609	21.0789	22.2718	22.992	23.8013	23.4349	22.779	23.2071	23.5737	23.2533	23.7845	23.329	22.3192	23.1246	23.459	23.2458	23.0228	23.2687	23.3356	22.6433	23.1746	23.6867	NaN	23.0052	NaN	23.4718
NaN	NaN	NaN	NaN	NaN	NaN	NaN	NaN	NaN	NaN	NaN	NaN	NaN	23.2208	NaN	NaN	22.9851	NaN	23.4233	23.2208	NaN	NaN	NaN	NaN	NaN	NaN	NaN	NaN	NaN	NaN	NaN	NaN	NaN	NaN	NaN	NaN	NaN	NaN	NaN	NaN	NaN	NaN	NaN	NaN	NaN	NaN	NaN	NaN	_C(57.0215)
NaN	NaN	NaN	NaN	NaN	NaN	NaN	NaN	NaN	NaN	NaN	NaN	NaN	24.4745	24.4745	NaN	24.4745	NaN	NaN	24.4745	NaN	NaN	NaN	NaN	20.0915	21.2722	21.7898	21.0759	NaN	21.7211	21.1774	20.2945	NaN	NaN	NaN	NaN	NaN	NaN	NaN	21.704	21.9635	NaN	21.3873	NaN	NaN	NaN	NaN	NaN	_C(57.0215)
22.1747	22.2019	22.2286	NaN	22.2019	22.2019	NaN	NaN	22.101	22.411	22.2962	21.9574	22.8458	22.418	22.8171	23.1525	22.6112	22.7	23.0226	22.9521	22.7777	22.7355	22.8834	22.9215	NaN	NaN	NaN	NaN	NaN	NaN	NaN	NaN	NaN	NaN	NaN	NaN	NaN	21.1992	NaN	NaN	NaN	NaN	NaN	NaN	NaN	NaN	NaN	NaN	_K(145.0197)	+
NaN	NaN	NaN	NaN	NaN	NaN	NaN	NaN	NaN	NaN	NaN	NaN	NaN	NaN	NaN	NaN	NaN	NaN	NaN	21.8192	NaN	NaN	NaN	NaN	NaN	NaN	NaN	NaN	NaN	NaN	NaN	NaN	NaN	NaN	NaN	NaN	NaN	NaN	NaN	NaN	NaN	NaN	NaN	NaN	NaN	NaN	NaN	NaN	_C(57.0215);_K(57.0215)
NaN	NaN	NaN	NaN	NaN	NaN	NaN	NaN	NaN	NaN	NaN	NaN	21.7544	NaN	NaN	NaN	NaN	NaN	NaN	21.7544	NaN	NaN	NaN	NaN	NaN	NaN	NaN	NaN	NaN	NaN	NaN	NaN	NaN	NaN	NaN	NaN	NaN	NaN	NaN	NaN	NaN	NaN	20.3679	20.3679	NaN	NaN	NaN	NaN	_C(57.0215);_N(0.9840)
NaN	NaN	NaN	NaN	NaN	NaN	NaN	NaN	NaN	NaN	NaN	NaN	21.8516	NaN	NaN	NaN	NaN	NaN	NaN	NaN	NaN	NaN	NaN	NaN	NaN	NaN	NaN	NaN	NaN	NaN	NaN	NaN	NaN	NaN	NaN	NaN	NaN	NaN	NaN	NaN	NaN	NaN	NaN	NaN	NaN	NaN	NaN	NaN	_C(57.0215);_N(0.9840)
NaN	NaN	NaN	NaN	NaN	NaN	NaN	NaN	NaN	NaN	20.9245	NaN	NaN	NaN	NaN	NaN	NaN	NaN	NaN	NaN	NaN	NaN	NaN	NaN	NaN	NaN	NaN	NaN	NaN	NaN	NaN	NaN	NaN	NaN	NaN	NaN	NaN	NaN	NaN	NaN	NaN	NaN	NaN	NaN	NaN	NaN	NaN	NaN	_K(145.0197);_N(0.9840)	+
NaN	NaN	NaN	NaN	NaN	NaN	NaN	NaN	NaN	NaN	NaN	NaN	NaN	NaN	NaN	NaN	NaN	NaN	NaN	NaN	NaN	NaN	NaN	NaN	20.8316	22.9281	23.4648	22.3813	22.3623	22.8729	22.9409	22.4583	NaN	NaN	NaN	NaN	22.7812	22.873	23.2701	23.2009	23.2439	22.8362	22.8172	23.2296	NaN	NaN	NaN	NaN
NaN	NaN	NaN	NaN	NaN	NaN	NaN	NaN	NaN	NaN	NaN	NaN	NaN	NaN	NaN	NaN	NaN	NaN	NaN	NaN	NaN	NaN	NaN	NaN	NaN	24.5653	24.5653	NaN	NaN	24.0537	24.5653	24.9421	NaN	NaN	NaN	NaN	24.126	22.4599	24.3882	25.04	24.3615	22.8532	24.1575	24.9623	NaN	NaN	NaN	NaN
NaN	NaN	NaN	NaN	NaN	NaN	NaN	NaN	NaN	NaN	NaN	NaN	NaN	NaN	NaN	NaN	NaN	NaN	NaN	NaN	NaN	NaN	NaN	NaN	NaN	NaN	NaN	22.5471	NaN	22.5471	NaN	NaN	NaN	NaN	NaN	NaN	NaN	NaN	20.6193	NaN	NaN	NaN	NaN	NaN	NaN	NaN	NaN	NaN	_N(0.9840)
NaN	NaN	NaN	NaN	NaN	NaN	NaN	NaN	NaN	NaN	NaN	NaN	NaN	NaN	NaN	NaN	NaN	NaN	NaN	NaN	NaN	NaN	NaN	NaN	NaN	NaN	NaN	NaN	NaN	NaN	NaN	NaN	NaN	NaN	NaN	NaN	24.1079	24.6217	NaN	23.3024	NaN	NaN	24.1079	24.1079	NaN	NaN	NaN	NaN	_C(57.0215)
NaN	NaN	NaN	NaN	NaN	NaN	NaN	NaN	NaN	NaN	NaN	NaN	NaN	NaN	NaN	NaN	NaN	NaN	NaN	NaN	NaN	NaN	NaN	NaN	23.634	23.634	NaN	NaN	23.2642	23.7962	23.9281	23.4512	NaN	NaN	NaN	NaN	NaN	NaN	NaN	NaN	NaN	NaN	NaN	NaN	NaN	NaN	NaN	NaN
22.0578	22.0338	21.9287	21.9545	22.0103	22.2887	21.979	21.6252	22.1207	22.3156	21.8567	21.5814	NaN	NaN	NaN	NaN	NaN	NaN	NaN	NaN	21.2692	21.3036	NaN	21.2339	NaN	NaN	NaN	NaN	NaN	NaN	21.1738	NaN	NaN	NaN	NaN	NaN	NaN	NaN	NaN	NaN	NaN	NaN	NaN	NaN	NaN	NaN	NaN	NaN	_C(57.0215)
NaN	NaN	NaN	NaN	NaN	NaN	NaN	NaN	NaN	NaN	NaN	NaN	NaN	NaN	NaN	NaN	NaN	NaN	NaN	NaN	NaN	NaN	NaN	NaN	21.6791	21.899	NaN	21.4196	21.9447	22.1103	21.3534	21.0615	21.6791	22.2453	NaN	20.7341	22.4337	22.0852	21.3814	21.9125	22.0015	22.3226	NaN	21.5877	22.2128	22.1878	21.7537	21.7874
NaN	NaN	NaN	NaN	NaN	NaN	NaN	NaN	NaN	NaN	NaN	NaN	NaN	NaN	NaN	NaN	NaN	NaN	NaN	NaN	NaN	NaN	NaN	NaN	NaN	20.8394	NaN	NaN	NaN	NaN	NaN	NaN	NaN	NaN	NaN	NaN	NaN	NaN	NaN	NaN	NaN	NaN	NaN	NaN	NaN	NaN	NaN	NaN	_N(0.9840)
NaN	NaN	NaN	NaN	NaN	NaN	NaN	NaN	NaN	NaN	NaN	NaN	NaN	NaN	NaN	NaN	NaN	NaN	NaN	NaN	NaN	NaN	NaN	NaN	NaN	NaN	NaN	NaN	NaN	NaN	NaN	NaN	NaN	NaN	NaN	NaN	NaN	NaN	NaN	NaN	NaN	NaN	NaN	NaN	19.0411	NaN	NaN	NaN
NaN	NaN	NaN	NaN	NaN	NaN	NaN	NaN	NaN	NaN	NaN	NaN	NaN	NaN	NaN	20.6396	20.6396	NaN	NaN	NaN	NaN	NaN	NaN	NaN	NaN	NaN	NaN	NaN	NaN	NaN	NaN	NaN	NaN	NaN	NaN	NaN	NaN	NaN	NaN	NaN	NaN	NaN	NaN	NaN	NaN	NaN	NaN	NaN	_C(57.0215)
NaN	NaN	NaN	NaN	NaN	NaN	NaN	NaN	NaN	NaN	NaN	NaN	NaN	NaN	NaN	NaN	NaN	NaN	NaN	NaN	NaN	NaN	NaN	NaN	23.7575	24.3434	23.9861	23.1814	23.5955	23.8582	24.1113	23.8943	24.5893	23.4116	22.4056	24.2273	NaN	NaN	NaN	NaN	NaN	NaN	NaN	NaN	19.21	19.0437	NaN	19.3591
NaN	NaN	NaN	NaN	NaN	NaN	NaN	NaN	NaN	NaN	NaN	NaN	NaN	NaN	NaN	NaN	NaN	NaN	NaN	NaN	NaN	NaN	NaN	NaN	NaN	NaN	20.7057	20.7057	NaN	NaN	20.7057	NaN	NaN	NaN	NaN	NaN	21.5275	NaN	21.5538	21.5407	21.5407	NaN	NaN	21.5407	NaN	NaN	NaN	NaN
NaN	NaN	NaN	NaN	NaN	NaN	NaN	NaN	NaN	NaN	NaN	NaN	NaN	NaN	NaN	NaN	NaN	21.2289	NaN	NaN	NaN	NaN	NaN	NaN	NaN	NaN	NaN	NaN	NaN	NaN	20.8244	NaN	NaN	NaN	NaN	NaN	21.5908	NaN	NaN	21.5908	22.2922	NaN	20.1715	NaN	NaN	NaN	NaN	NaN	_K(145.0197)	+
NaN	NaN	NaN	NaN	NaN	NaN	NaN	NaN	NaN	NaN	NaN	NaN	NaN	NaN	NaN	NaN	NaN	NaN	NaN	NaN	NaN	NaN	NaN	NaN	NaN	NaN	NaN	NaN	NaN	NaN	NaN	19.2968	NaN	NaN	NaN	NaN	NaN	NaN	NaN	NaN	NaN	NaN	NaN	NaN	NaN	NaN	NaN	NaN	_K(145.0197);_N(0.9840)	+
NaN	NaN	NaN	NaN	NaN	NaN	NaN	NaN	NaN	NaN	NaN	NaN	NaN	NaN	NaN	NaN	NaN	NaN	20.7231	NaN	NaN	NaN	NaN	NaN	NaN	NaN	NaN	NaN	NaN	NaN	NaN	NaN	NaN	NaN	NaN	NaN	NaN	NaN	NaN	20.9306	NaN	NaN	20.9306	NaN	NaN	NaN	NaN	NaN	_K(145.0197);_N(0.9840)	+
NaN	NaN	NaN	NaN	NaN	NaN	NaN	NaN	NaN	NaN	NaN	NaN	19.9646	20.857	21.1984	20.5453	20.7096	21.3534	NaN	19.5169	20.7096	20.5065	NaN	20.8875	NaN	NaN	NaN	NaN	NaN	NaN	NaN	NaN	NaN	NaN	NaN	NaN	NaN	NaN	NaN	NaN	NaN	NaN	NaN	NaN	NaN	NaN	NaN	NaN	_K(145.0197)	+
NaN	NaN	NaN	NaN	NaN	NaN	NaN	NaN	NaN	NaN	NaN	NaN	NaN	NaN	NaN	NaN	NaN	NaN	NaN	NaN	NaN	NaN	NaN	NaN	NaN	NaN	NaN	NaN	NaN	NaN	NaN	NaN	20.9221	NaN	NaN	NaN	25.5043	25.6987	NaN	25.2795	25.4775	25.6383	25.5306	25.3565	NaN	NaN	NaN	NaN
NaN	NaN	NaN	NaN	NaN	NaN	NaN	NaN	NaN	NaN	NaN	NaN	NaN	NaN	NaN	NaN	NaN	NaN	NaN	NaN	NaN	NaN	NaN	NaN	NaN	NaN	NaN	NaN	NaN	NaN	NaN	NaN	NaN	20.1671	20.1671	NaN	NaN	NaN	NaN	NaN	NaN	NaN	NaN	NaN	NaN	NaN	NaN	NaN
NaN	NaN	NaN	NaN	NaN	NaN	NaN	NaN	NaN	NaN	NaN	NaN	NaN	NaN	NaN	NaN	NaN	NaN	NaN	NaN	NaN	NaN	NaN	NaN	NaN	NaN	NaN	NaN	NaN	NaN	NaN	NaN	20.7183	20.5687	20.4017	NaN	NaN	NaN	NaN	NaN	NaN	NaN	NaN	NaN	19.6711	19.839	19.3556	19.1149
NaN	NaN	NaN	NaN	NaN	NaN	NaN	NaN	NaN	NaN	NaN	NaN	NaN	NaN	NaN	NaN	NaN	NaN	NaN	NaN	NaN	NaN	NaN	NaN	NaN	NaN	NaN	NaN	NaN	NaN	22.8566	NaN	NaN	NaN	NaN	NaN	NaN	NaN	NaN	NaN	NaN	NaN	NaN	NaN	NaN	NaN	NaN	NaN
NaN	NaN	NaN	NaN	NaN	NaN	NaN	NaN	NaN	NaN	NaN	NaN	NaN	NaN	NaN	NaN	NaN	NaN	NaN	NaN	NaN	NaN	NaN	NaN	NaN	NaN	NaN	NaN	NaN	NaN	NaN	NaN	NaN	NaN	NaN	NaN	20.9708	NaN	NaN	NaN	NaN	NaN	NaN	NaN	NaN	NaN	NaN	NaN
NaN	23.1394	NaN	NaN	NaN	NaN	NaN	23.1394	NaN	NaN	NaN	NaN	NaN	NaN	NaN	NaN	NaN	NaN	NaN	NaN	NaN	NaN	NaN	NaN	NaN	NaN	NaN	NaN	NaN	NaN	NaN	NaN	NaN	NaN	NaN	NaN	NaN	NaN	NaN	NaN	NaN	NaN	NaN	NaN	NaN	NaN	NaN	NaN	_C(57.0215);_K(145.0197)	+
NaN	NaN	NaN	NaN	NaN	NaN	NaN	NaN	NaN	NaN	NaN	19.8697	NaN	20.4536	NaN	NaN	NaN	NaN	NaN	NaN	NaN	NaN	NaN	NaN	NaN	NaN	NaN	NaN	NaN	NaN	NaN	NaN	NaN	NaN	NaN	NaN	NaN	NaN	NaN	NaN	NaN	NaN	NaN	NaN	NaN	NaN	NaN	NaN	_C(57.0215);_K(57.0215)
25.7468	25.9074	25.8846	25.7212	25.9232	25.6193	25.703	25.9914	23.1875	25.5885	26.6958	26.0148	25.2339	25.0894	24.7325	24.9151	25.0451	25.2656	24.9635	24.6864	25.8699	25.0697	22.5195	24.937	20.3811	NaN	NaN	NaN	NaN	NaN	NaN	NaN	NaN	NaN	NaN	NaN	NaN	NaN	NaN	NaN	NaN	NaN	NaN	NaN	NaN	NaN	NaN	NaN	_C(57.0215);_N(0.9840)
20.8493	21.1933	21.471	NaN	20.8116	NaN	21.4949	NaN	NaN	NaN	NaN	NaN	NaN	NaN	NaN	NaN	NaN	NaN	NaN	NaN	NaN	NaN	NaN	NaN	NaN	NaN	NaN	NaN	NaN	NaN	NaN	NaN	NaN	NaN	NaN	NaN	NaN	NaN	NaN	NaN	NaN	NaN	NaN	NaN	NaN	NaN	NaN	NaN	_C(57.0215);_N(0.9840)
23.7358	23.8805	23.4601	23.263	23.7802	23.9487	23.4045	23.1515	20.816	23.2513	24.4961	23.888	22.771	22.6483	21.9936	22.1822	22.1589	22.2767	22.665	22.5759	23.2133	22.8831	20.6169	21.7786	NaN	NaN	NaN	NaN	NaN	NaN	NaN	NaN	NaN	NaN	NaN	NaN	NaN	NaN	NaN	NaN	NaN	NaN	NaN	NaN	NaN	NaN	NaN	NaN	_C(57.0215);_K(145.0197);_N(0.9840)	+
22.967	23.2626	23.3007	23.0136	23.3925	23.3467	22.8423	22.9069	NaN	23.185	23.1435	23.1007	22.6624	22.5759	22.5065	22.5972	22.0422	22.7436	22.9809	22.4103	22.8113	22.7491	22.3203	22.4033	20.6188	NaN	NaN	NaN	NaN	NaN	NaN	NaN	NaN	NaN	NaN	NaN	NaN	NaN	NaN	NaN	NaN	NaN	NaN	NaN	NaN	NaN	NaN	NaN	_C(57.0215);_K(145.0197);_N(0.9840)	+
23.5857	23.6434	23.699	NaN	23.6177	24.0692	23.6687	23.0367	NaN	23.5896	23.6434	23.6953	22.5626	22.5626	NaN	NaN	22.2825	22.7296	22.7971	22.3737	22.5626	22.5982	NaN	22.5261	NaN	NaN	NaN	NaN	NaN	NaN	NaN	NaN	NaN	NaN	NaN	NaN	NaN	NaN	NaN	NaN	NaN	NaN	NaN	NaN	NaN	NaN	NaN	NaN	_C(57.0215);_K(57.0215);_N(0.9840)
NaN	NaN	NaN	NaN	NaN	NaN	NaN	NaN	NaN	NaN	NaN	NaN	NaN	NaN	NaN	NaN	NaN	NaN	NaN	NaN	NaN	NaN	NaN	NaN	17.8063	NaN	NaN	NaN	NaN	NaN	NaN	NaN	NaN	NaN	NaN	NaN	NaN	21.4577	NaN	21.8672	22.0171	NaN	21.2309	NaN	NaN	NaN	NaN	NaN	_C(57.0215)
NaN	NaN	NaN	NaN	NaN	NaN	NaN	NaN	NaN	NaN	NaN	NaN	NaN	NaN	NaN	NaN	NaN	NaN	NaN	NaN	NaN	NaN	NaN	NaN	NaN	21.7184	NaN	NaN	21.7184	NaN	NaN	NaN	NaN	NaN	NaN	NaN	23.6688	23.0357	23.0025	23.6475	23.2794	22.9696	23.4624	23.6892	23.0846	22.139	23.6146	24.0292	_C(57.0215)
NaN	NaN	NaN	NaN	NaN	NaN	NaN	NaN	NaN	NaN	NaN	NaN	NaN	NaN	NaN	NaN	NaN	NaN	NaN	NaN	NaN	NaN	NaN	NaN	NaN	NaN	NaN	NaN	NaN	NaN	NaN	NaN	NaN	NaN	NaN	NaN	NaN	21.8743	NaN	NaN	NaN	NaN	NaN	NaN	NaN	21.826	NaN	21.921	_C(57.0215);_M(15.9949)
23.0533	22.4216	22.2334	22.9347	23.1938	22.1505	21.9461	23.0982	22.5344	22.6037	22.8501	22.7919	26.4393	26.0341	25.9781	26.3972	26.3614	26.4885	26.0788	25.9075	26.3317	25.8619	26.1141	26.5182	18.939	NaN	NaN	NaN	NaN	NaN	NaN	NaN	NaN	NaN	NaN	NaN	24.2498	23.928	23.7592	24.1164	23.9238	23.6496	24.1201	24.3231	NaN	NaN	NaN	NaN	_C(57.0215)
NaN	NaN	NaN	NaN	NaN	NaN	NaN	NaN	NaN	NaN	NaN	NaN	21.7212	21.2409	20.4788	21.2186	20.3775	21.6897	21.762	20.5508	NaN	NaN	NaN	NaN	NaN	NaN	NaN	NaN	NaN	NaN	NaN	NaN	NaN	NaN	NaN	NaN	NaN	NaN	NaN	NaN	NaN	NaN	NaN	NaN	NaN	NaN	NaN	NaN	_C(57.0215);_N(0.9840)
21.201	21.1102	21.0132	NaN	21.4242	20.7869	20.7081	21.3741	21.2672	21.2109	20.9339	21.0019	23.9335	23.88	23.6757	23.7372	23.368	24.0506	24.1484	23.522	23.9321	23.8851	23.6774	23.7315	NaN	NaN	NaN	NaN	NaN	NaN	NaN	NaN	NaN	NaN	NaN	NaN	NaN	NaN	NaN	NaN	20.7926	NaN	20.2058	NaN	NaN	NaN	NaN	NaN	_C(57.0215);_K(145.0197)	+
NaN	NaN	NaN	NaN	NaN	NaN	NaN	NaN	NaN	NaN	NaN	NaN	22.55	23.2095	23.6889	23.2483	23.1343	22.8526	23.3179	23.5273	23.7543	23.229	22.3946	NaN	NaN	NaN	NaN	NaN	NaN	NaN	NaN	NaN	NaN	NaN	NaN	NaN	NaN	NaN	NaN	NaN	NaN	NaN	NaN	NaN	NaN	NaN	NaN	NaN	_C(57.0215);_K(57.0215)
NaN	NaN	NaN	NaN	NaN	NaN	NaN	NaN	NaN	NaN	NaN	NaN	NaN	NaN	NaN	NaN	NaN	NaN	NaN	NaN	NaN	NaN	NaN	NaN	NaN	21.8523	NaN	NaN	NaN	NaN	NaN	NaN	NaN	NaN	NaN	NaN	23.0976	22.9433	21.8838	22.1886	23.0056	22.444	22.0769	22.7674	NaN	NaN	NaN	NaN
22.6325	23.0331	23.4245	23.1297	23.5767	23.2671	22.3238	22.87	23.2931	23.337	22.835	22.7725	23.6599	23.2207	22.9146	23.4406	23.2441	23.301	23.4202	23.3679	23.7346	23.4207	22.78	23.2436	NaN	NaN	NaN	NaN	NaN	NaN	NaN	NaN	NaN	NaN	NaN	NaN	NaN	NaN	NaN	NaN	NaN	NaN	NaN	NaN	NaN	NaN	NaN	NaN	_C(57.0215)
20.5433	NaN	NaN	NaN	NaN	NaN	NaN	NaN	NaN	NaN	NaN	NaN	NaN	NaN	NaN	NaN	NaN	NaN	NaN	NaN	NaN	NaN	NaN	20.9221	NaN	NaN	NaN	NaN	NaN	NaN	NaN	NaN	NaN	NaN	NaN	NaN	NaN	NaN	NaN	NaN	NaN	NaN	NaN	NaN	NaN	NaN	NaN	NaN	_C(57.0215);_K(145.0197)	+
NaN	NaN	NaN	19.3217	NaN	NaN	NaN	NaN	NaN	NaN	NaN	NaN	NaN	NaN	NaN	NaN	NaN	NaN	NaN	NaN	NaN	NaN	NaN	NaN	NaN	NaN	NaN	NaN	NaN	NaN	NaN	NaN	NaN	NaN	NaN	NaN	NaN	NaN	NaN	NaN	NaN	NaN	NaN	NaN	NaN	NaN	NaN	NaN	_C(57.0215);_K(57.0215)
NaN	NaN	NaN	NaN	NaN	NaN	NaN	NaN	NaN	NaN	NaN	NaN	NaN	NaN	NaN	NaN	NaN	NaN	NaN	NaN	NaN	NaN	NaN	NaN	NaN	NaN	NaN	NaN	NaN	NaN	NaN	NaN	21.8612	23.6891	23.5046	21.0602	NaN	NaN	NaN	NaN	NaN	NaN	NaN	NaN	19.6291	19.6291	NaN	NaN
NaN	NaN	NaN	NaN	NaN	NaN	NaN	NaN	NaN	NaN	NaN	NaN	21.7923	21.9463	21.5876	21.3869	NaN	NaN	NaN	NaN	NaN	NaN	NaN	NaN	NaN	NaN	NaN	NaN	NaN	NaN	NaN	NaN	NaN	NaN	NaN	NaN	NaN	NaN	NaN	NaN	NaN	NaN	NaN	NaN	NaN	NaN	NaN	NaN	_C(57.0215)
NaN	NaN	NaN	NaN	NaN	NaN	NaN	NaN	NaN	NaN	NaN	NaN	NaN	NaN	NaN	NaN	NaN	NaN	NaN	NaN	NaN	NaN	NaN	NaN	NaN	23.1746	NaN	NaN	NaN	NaN	NaN	NaN	NaN	NaN	NaN	NaN	NaN	NaN	NaN	NaN	NaN	NaN	NaN	NaN	NaN	NaN	NaN	NaN	_N(0.9840)
NaN	NaN	NaN	NaN	NaN	NaN	NaN	NaN	NaN	NaN	NaN	NaN	NaN	NaN	NaN	NaN	NaN	NaN	NaN	NaN	NaN	NaN	NaN	NaN	NaN	20.5883	22.1367	22.8662	NaN	NaN	NaN	NaN	NaN	NaN	NaN	NaN	24.5467	24.7184	24.6755	24.4984	24.1814	24.1975	24.9441	24.9345	24.4942	24.6963	24.722	24.5237
NaN	NaN	NaN	NaN	NaN	NaN	NaN	NaN	NaN	NaN	NaN	NaN	NaN	NaN	NaN	NaN	NaN	NaN	NaN	NaN	20.3353	NaN	20.6774	NaN	NaN	NaN	NaN	NaN	NaN	NaN	NaN	NaN	NaN	NaN	NaN	NaN	NaN	NaN	NaN	NaN	NaN	NaN	NaN	NaN	NaN	NaN	NaN	NaN	_K(145.0197)	+
20.8076	21.0539	NaN	20.5102	21.101	21.0947	20.4388	20.4488	NaN	20.5561	20.8076	21.0217	NaN	NaN	NaN	NaN	NaN	NaN	NaN	NaN	NaN	NaN	NaN	NaN	NaN	21.6399	21.9411	22.1902	22.2922	22.1395	21.4762	21.711	NaN	NaN	NaN	NaN	NaN	NaN	NaN	NaN	NaN	NaN	NaN	NaN	NaN	NaN	NaN	NaN	_C(57.0215)
NaN	NaN	NaN	NaN	NaN	NaN	NaN	NaN	NaN	NaN	NaN	NaN	NaN	NaN	NaN	NaN	NaN	NaN	NaN	NaN	NaN	NaN	NaN	NaN	NaN	23.264	23.3123	23.3589	23.2091	22.8999	23.4085	23.6326	23.3123	NaN	NaN	23.3123	22.1498	22.1498	NaN	NaN	NaN	NaN	NaN	NaN	NaN	NaN	NaN	NaN
NaN	NaN	NaN	NaN	NaN	NaN	NaN	NaN	NaN	19.8853	NaN	20.1855	NaN	NaN	NaN	NaN	NaN	NaN	NaN	NaN	20.9608	20.9887	21.1682	21.1435	NaN	NaN	NaN	NaN	NaN	NaN	NaN	NaN	NaN	NaN	NaN	NaN	NaN	NaN	NaN	NaN	NaN	NaN	NaN	NaN	NaN	NaN	NaN	NaN	_C(57.0215)
NaN	20.0395	20.1483	20.2494	20.1483	20.8426	NaN	18.7596	NaN	NaN	NaN	NaN	NaN	18.9669	18.9669	NaN	NaN	NaN	NaN	NaN	NaN	NaN	NaN	NaN	NaN	NaN	NaN	NaN	18.2414	18.2414	NaN	NaN	NaN	NaN	NaN	NaN	NaN	NaN	NaN	NaN	NaN	NaN	NaN	NaN	NaN	NaN	NaN	NaN	_C(57.0215)
NaN	NaN	NaN	NaN	NaN	NaN	NaN	NaN	NaN	NaN	NaN	NaN	NaN	NaN	NaN	NaN	NaN	NaN	NaN	NaN	NaN	NaN	NaN	NaN	NaN	NaN	NaN	NaN	NaN	NaN	NaN	NaN	NaN	NaN	NaN	NaN	NaN	NaN	NaN	NaN	NaN	NaN	17.4772	NaN	NaN	NaN	NaN	NaN	_C(57.0215)
NaN	NaN	NaN	NaN	NaN	NaN	NaN	NaN	NaN	NaN	NaN	NaN	19.1345	NaN	NaN	NaN	NaN	NaN	NaN	NaN	NaN	NaN	NaN	NaN	NaN	NaN	NaN	NaN	NaN	NaN	NaN	NaN	NaN	NaN	NaN	NaN	NaN	NaN	NaN	NaN	NaN	NaN	NaN	NaN	NaN	NaN	NaN	NaN	_C(57.0215)
NaN	NaN	NaN	NaN	NaN	NaN	NaN	NaN	NaN	NaN	NaN	NaN	NaN	NaN	NaN	NaN	NaN	NaN	22.2532	NaN	NaN	NaN	NaN	NaN	NaN	NaN	NaN	NaN	NaN	NaN	NaN	NaN	NaN	NaN	NaN	NaN	NaN	NaN	NaN	NaN	NaN	NaN	NaN	NaN	NaN	NaN	NaN	NaN	_K(145.0197)	+
NaN	NaN	NaN	NaN	NaN	NaN	NaN	NaN	NaN	NaN	NaN	NaN	NaN	NaN	NaN	NaN	NaN	NaN	NaN	NaN	NaN	NaN	NaN	NaN	20.0671	NaN	NaN	NaN	NaN	NaN	NaN	NaN	NaN	NaN	NaN	NaN	22.3448	22.3226	22.1586	22.1835	22.0105	21.9854	22.4635	22.4816	NaN	NaN	NaN	NaN	_C(57.0215)
NaN	NaN	NaN	NaN	NaN	NaN	NaN	NaN	NaN	NaN	NaN	NaN	NaN	NaN	20.7225	NaN	NaN	NaN	NaN	NaN	NaN	NaN	NaN	NaN	NaN	NaN	NaN	NaN	NaN	NaN	NaN	NaN	NaN	NaN	NaN	NaN	NaN	NaN	NaN	NaN	NaN	NaN	NaN	NaN	NaN	NaN	NaN	NaN	_C(57.0215);_N(0.9840)
NaN	NaN	NaN	NaN	NaN	NaN	NaN	NaN	17.8246	NaN	NaN	NaN	NaN	NaN	NaN	NaN	NaN	NaN	NaN	NaN	NaN	NaN	NaN	NaN	NaN	NaN	NaN	NaN	NaN	NaN	NaN	NaN	NaN	NaN	NaN	NaN	NaN	NaN	NaN	NaN	NaN	NaN	NaN	NaN	NaN	NaN	NaN	NaN	_C(57.0215)
NaN	NaN	NaN	NaN	20.4815	NaN	NaN	20.4815	NaN	NaN	NaN	20.4815	22.7749	21.8414	22.8861	23.4132	22.6867	22.7878	22.9632	22.874	22.2138	21.0787	23.2627	23.5999	NaN	NaN	NaN	NaN	NaN	NaN	NaN	NaN	NaN	NaN	NaN	NaN	NaN	NaN	NaN	NaN	NaN	NaN	NaN	NaN	NaN	NaN	NaN	NaN	_C(57.0215)
NaN	NaN	NaN	NaN	NaN	NaN	NaN	NaN	NaN	NaN	NaN	NaN	NaN	NaN	NaN	NaN	NaN	NaN	NaN	NaN	NaN	NaN	NaN	NaN	NaN	NaN	NaN	NaN	NaN	NaN	19.5089	NaN	NaN	NaN	NaN	NaN	NaN	NaN	NaN	NaN	NaN	NaN	NaN	NaN	NaN	NaN	NaN	NaN	_C(57.0215)
NaN	NaN	NaN	NaN	NaN	NaN	NaN	NaN	NaN	NaN	NaN	NaN	NaN	NaN	NaN	20.6644	NaN	NaN	NaN	NaN	NaN	NaN	NaN	20.6644	NaN	NaN	NaN	NaN	NaN	NaN	NaN	NaN	NaN	NaN	NaN	NaN	NaN	NaN	NaN	NaN	NaN	NaN	NaN	NaN	NaN	NaN	NaN	NaN	_C(57.0215);_K(145.0197)	+
NaN	NaN	NaN	NaN	NaN	NaN	NaN	NaN	NaN	NaN	NaN	NaN	22.5337	22.6832	22.2798	22.0785	21.5465	22.4792	22.9496	22.3421	NaN	NaN	NaN	NaN	20.0936	20.0936	NaN	NaN	20.3558	20.0936	19.7729	NaN	NaN	NaN	20.0936	NaN	19.7817	20.3692	20.7856	NaN	NaN	20.1967	20.3692	20.5233	NaN	NaN	NaN	NaN	_C(57.0215)
NaN	NaN	NaN	NaN	NaN	NaN	NaN	NaN	NaN	NaN	NaN	NaN	19.4582	NaN	NaN	NaN	NaN	NaN	NaN	NaN	NaN	NaN	NaN	NaN	NaN	NaN	NaN	NaN	NaN	NaN	NaN	NaN	NaN	NaN	NaN	NaN	NaN	NaN	NaN	NaN	NaN	NaN	NaN	NaN	NaN	NaN	NaN	NaN	_C(57.0215)
NaN	NaN	NaN	NaN	NaN	NaN	NaN	NaN	NaN	NaN	NaN	NaN	22.5913	22.3413	NaN	22.8043	22.3477	NaN	22.7996	22.5913	NaN	NaN	NaN	NaN	NaN	NaN	NaN	NaN	NaN	NaN	NaN	NaN	NaN	NaN	NaN	NaN	NaN	NaN	NaN	NaN	NaN	NaN	NaN	NaN	NaN	NaN	NaN	NaN	_K(145.0197)	+
NaN	NaN	NaN	NaN	NaN	NaN	NaN	NaN	NaN	NaN	NaN	NaN	NaN	NaN	NaN	NaN	NaN	NaN	NaN	NaN	NaN	NaN	NaN	NaN	NaN	NaN	NaN	NaN	NaN	NaN	NaN	NaN	NaN	NaN	NaN	NaN	25.119	NaN	NaN	25.119	NaN	25.119	NaN	NaN	NaN	NaN	NaN	NaN
NaN	NaN	NaN	NaN	NaN	NaN	NaN	NaN	NaN	NaN	NaN	NaN	NaN	NaN	NaN	NaN	NaN	NaN	NaN	NaN	NaN	NaN	NaN	NaN	21.9202	24.8119	25.8271	25.021	24.8997	25.0641	24.9405	24.7605	NaN	NaN	NaN	NaN	24.5821	25.5529	25.2509	23.9151	25.1398	24.0922	24.7427	25.491	NaN	NaN	NaN	NaN
NaN	NaN	NaN	22.2394	NaN	NaN	NaN	NaN	NaN	NaN	22.2394	NaN	22.4232	21.8482	21.7789	22.377	22.6951	21.4434	21.2135	22.603	22.2282	22.2009	22.039	22.0695	NaN	NaN	NaN	NaN	NaN	NaN	NaN	NaN	NaN	NaN	NaN	NaN	NaN	NaN	NaN	NaN	NaN	NaN	NaN	NaN	NaN	NaN	NaN	NaN	_K(145.0197)	+
NaN	NaN	NaN	NaN	NaN	NaN	NaN	NaN	NaN	NaN	NaN	NaN	NaN	NaN	NaN	NaN	NaN	NaN	NaN	NaN	NaN	NaN	NaN	NaN	NaN	NaN	NaN	NaN	NaN	NaN	NaN	NaN	NaN	21.2774	NaN	NaN	NaN	NaN	NaN	NaN	NaN	NaN	NaN	NaN	NaN	NaN	NaN	NaN
NaN	NaN	NaN	NaN	NaN	NaN	NaN	NaN	NaN	NaN	NaN	NaN	19.7334	NaN	NaN	19.7334	NaN	NaN	NaN	19.7334	NaN	NaN	NaN	NaN	NaN	NaN	NaN	NaN	NaN	NaN	NaN	NaN	NaN	NaN	NaN	NaN	NaN	NaN	NaN	NaN	NaN	NaN	NaN	NaN	NaN	NaN	NaN	NaN	_C(57.0215)
NaN	NaN	NaN	NaN	NaN	NaN	NaN	NaN	NaN	NaN	NaN	NaN	NaN	NaN	20.4167	NaN	NaN	NaN	NaN	NaN	NaN	NaN	NaN	NaN	NaN	NaN	NaN	NaN	NaN	NaN	NaN	NaN	NaN	NaN	NaN	NaN	NaN	NaN	NaN	NaN	NaN	NaN	NaN	NaN	NaN	NaN	NaN	NaN	_C(57.0215);_N(0.9840)
NaN	NaN	NaN	NaN	NaN	NaN	NaN	NaN	NaN	NaN	NaN	NaN	NaN	NaN	NaN	NaN	NaN	NaN	NaN	NaN	NaN	NaN	NaN	NaN	NaN	NaN	NaN	NaN	NaN	NaN	NaN	NaN	NaN	22.63	22.63	NaN	NaN	NaN	NaN	NaN	NaN	NaN	21.5286	21.5286	NaN	NaN	NaN	NaN
NaN	NaN	NaN	NaN	NaN	NaN	NaN	NaN	NaN	NaN	NaN	NaN	NaN	NaN	NaN	NaN	NaN	NaN	NaN	NaN	NaN	NaN	NaN	NaN	23.5467	23.2666	23.5086	23.7488	23.5454	23.2952	23.5099	23.728	NaN	23.5278	23.5278	NaN	24.0345	22.9881	23.8036	24.4865	23.8942	24.4639	23.9525	23.0502	23.9237	23.9237	NaN	NaN	_N(0.9840)
NaN	NaN	NaN	NaN	NaN	NaN	NaN	NaN	NaN	NaN	NaN	NaN	NaN	NaN	NaN	NaN	NaN	NaN	NaN	NaN	NaN	NaN	NaN	NaN	21.9048	22.5829	23.4409	23.1065	21.6836	23.1883	23.5099	22.4565	22.8683	23.3165	NaN	22.2146	22.9731	23.5354	22.5307	21.0256	23.0372	22.7346	22.4387	22.8021	NaN	22.7946	22.7687	22.7425	_M(15.9949);_N(0.9840)
NaN	NaN	NaN	NaN	NaN	NaN	NaN	NaN	NaN	NaN	NaN	NaN	NaN	NaN	NaN	NaN	NaN	NaN	NaN	NaN	NaN	NaN	NaN	NaN	NaN	NaN	NaN	NaN	NaN	NaN	NaN	NaN	NaN	20.8801	NaN	NaN	NaN	NaN	NaN	NaN	NaN	NaN	NaN	NaN	NaN	NaN	NaN	NaN	_M(15.9949)
NaN	NaN	NaN	NaN	NaN	NaN	NaN	NaN	NaN	NaN	NaN	NaN	NaN	NaN	NaN	NaN	NaN	NaN	NaN	NaN	NaN	NaN	NaN	NaN	20.7065	22.6676	23.4185	22.5777	22.8275	22.4506	22.3855	22.7776	NaN	NaN	NaN	NaN	NaN	NaN	NaN	NaN	NaN	NaN	NaN	NaN	NaN	NaN	NaN	NaN
NaN	NaN	NaN	NaN	NaN	NaN	NaN	NaN	NaN	NaN	NaN	NaN	NaN	NaN	NaN	NaN	NaN	NaN	NaN	NaN	NaN	NaN	NaN	NaN	NaN	NaN	NaN	NaN	NaN	21.2559	NaN	NaN	NaN	NaN	NaN	NaN	NaN	21.4717	21.8338	22.123	NaN	NaN	NaN	21.8338	NaN	NaN	NaN	NaN
NaN	NaN	NaN	NaN	NaN	NaN	NaN	NaN	NaN	NaN	NaN	NaN	NaN	NaN	NaN	NaN	NaN	NaN	NaN	NaN	NaN	NaN	NaN	NaN	20.8658	23.2436	24.5968	24.0486	23.5418	23.3815	23.8453	23.9633	NaN	NaN	NaN	NaN	24.2836	23.1864	23.6111	24.4977	23.939	23.9714	24.0319	24.0008	23.9862	23.9862	NaN	NaN	_C(57.0215)
NaN	NaN	NaN	NaN	NaN	NaN	NaN	NaN	NaN	NaN	NaN	NaN	NaN	NaN	NaN	NaN	NaN	NaN	NaN	NaN	NaN	NaN	NaN	NaN	NaN	22.5677	22.5677	NaN	NaN	22.5677	22.5677	NaN	NaN	NaN	NaN	NaN	23.7578	23.7063	23.6528	NaN	24.0767	24.1531	23.2066	23.0557	NaN	NaN	NaN	NaN	_C(57.0215);_M(15.9949)
NaN	NaN	NaN	NaN	NaN	NaN	NaN	NaN	NaN	NaN	NaN	NaN	NaN	NaN	NaN	NaN	NaN	NaN	NaN	NaN	NaN	NaN	NaN	NaN	NaN	NaN	NaN	NaN	NaN	NaN	22.1226	22.1226	NaN	NaN	NaN	NaN	23.1279	23.4273	22.6972	22.16	22.5659	23.456	23.2182	22.0886	NaN	22.9286	22.9286	NaN	_C(57.0215);_M(15.9949)
NaN	NaN	NaN	NaN	NaN	NaN	NaN	NaN	NaN	NaN	NaN	NaN	NaN	NaN	NaN	NaN	NaN	NaN	NaN	NaN	NaN	NaN	NaN	NaN	NaN	NaN	NaN	NaN	NaN	NaN	21.8471	NaN	NaN	NaN	NaN	NaN	NaN	22.8325	22.8325	NaN	NaN	NaN	22.8325	NaN	NaN	NaN	NaN	NaN	_C(57.0215);_M(15.9949)
NaN	NaN	NaN	20.2763	NaN	NaN	NaN	NaN	20.2763	NaN	NaN	20.2763	NaN	NaN	NaN	NaN	NaN	22.1201	22.1201	NaN	22.595	21.5574	21.4075	22.5239	NaN	NaN	NaN	NaN	NaN	NaN	NaN	NaN	NaN	NaN	NaN	NaN	NaN	NaN	NaN	NaN	NaN	NaN	NaN	NaN	NaN	NaN	NaN	NaN	_C(57.0215)
NaN	20.2757	NaN	NaN	20.6579	NaN	19.7543	NaN	NaN	NaN	NaN	NaN	22.7902	21.803	23.2701	23.7087	22.9051	22.7492	23.1817	23.2988	NaN	NaN	NaN	NaN	19.5916	NaN	NaN	NaN	NaN	NaN	NaN	NaN	NaN	NaN	NaN	NaN	NaN	NaN	NaN	NaN	NaN	NaN	NaN	NaN	NaN	NaN	NaN	NaN	_C(57.0215)
NaN	NaN	NaN	NaN	NaN	NaN	NaN	NaN	NaN	18.6429	18.6429	NaN	NaN	NaN	NaN	NaN	NaN	NaN	NaN	NaN	NaN	NaN	19.7789	19.7789	NaN	NaN	NaN	NaN	NaN	NaN	NaN	NaN	NaN	NaN	NaN	NaN	NaN	NaN	NaN	NaN	NaN	NaN	NaN	NaN	NaN	NaN	NaN	NaN	_K(145.0197)	+
NaN	NaN	NaN	NaN	NaN	NaN	NaN	NaN	NaN	NaN	NaN	NaN	NaN	NaN	NaN	NaN	NaN	NaN	NaN	NaN	NaN	NaN	NaN	NaN	NaN	NaN	NaN	NaN	NaN	21.2007	NaN	NaN	NaN	NaN	NaN	NaN	NaN	NaN	NaN	NaN	NaN	NaN	NaN	NaN	NaN	NaN	NaN	NaN
NaN	NaN	NaN	NaN	NaN	NaN	NaN	NaN	NaN	NaN	NaN	NaN	NaN	NaN	NaN	NaN	NaN	NaN	NaN	NaN	NaN	NaN	NaN	NaN	NaN	NaN	NaN	NaN	NaN	NaN	NaN	NaN	NaN	NaN	NaN	NaN	NaN	NaN	NaN	NaN	NaN	NaN	NaN	NaN	20.6116	20.5821	20.3601	20.3945
NaN	NaN	NaN	NaN	NaN	NaN	NaN	NaN	NaN	NaN	NaN	NaN	NaN	NaN	NaN	NaN	NaN	NaN	NaN	NaN	NaN	NaN	NaN	NaN	NaN	NaN	22.8282	22.8282	NaN	NaN	NaN	22.8282	22.8282	23.5032	NaN	21.5183	24.1947	23.9304	24.589	24.7619	24.7589	24.0099	23.9357	24.7153	24.4544	24.7542	24.3544	23.9441
NaN	NaN	NaN	NaN	NaN	NaN	NaN	NaN	NaN	NaN	NaN	NaN	NaN	NaN	NaN	NaN	NaN	18.8225	NaN	NaN	NaN	NaN	NaN	NaN	NaN	NaN	NaN	NaN	NaN	NaN	NaN	NaN	NaN	NaN	NaN	NaN	NaN	NaN	NaN	NaN	NaN	NaN	NaN	NaN	NaN	NaN	NaN	NaN	_C(57.0215);_K(145.0197)	+
NaN	NaN	NaN	NaN	NaN	NaN	NaN	NaN	NaN	NaN	NaN	NaN	NaN	NaN	NaN	NaN	NaN	NaN	NaN	NaN	NaN	NaN	NaN	NaN	NaN	23.1052	22.2261	19.5882	21.6865	21.8424	22.6178	22.5288	NaN	NaN	NaN	NaN	20.1691	NaN	NaN	NaN	NaN	NaN	NaN	NaN	NaN	NaN	NaN	NaN
NaN	NaN	NaN	NaN	NaN	NaN	NaN	NaN	NaN	NaN	NaN	NaN	NaN	NaN	NaN	NaN	NaN	NaN	NaN	NaN	NaN	NaN	NaN	NaN	NaN	NaN	NaN	NaN	NaN	NaN	NaN	NaN	NaN	22.6136	NaN	NaN	21.3753	NaN	22.1317	21.8025	NaN	NaN	NaN	NaN	NaN	NaN	NaN	NaN
NaN	NaN	NaN	NaN	NaN	NaN	NaN	NaN	NaN	NaN	NaN	NaN	21.381	NaN	NaN	21.381	20.6894	NaN	21.8465	21.381	NaN	19.8628	21.381	22.1042	NaN	NaN	NaN	NaN	NaN	NaN	NaN	NaN	NaN	NaN	NaN	NaN	NaN	NaN	NaN	NaN	NaN	NaN	NaN	NaN	NaN	NaN	NaN	NaN	_K(145.0197)	+
NaN	NaN	NaN	NaN	NaN	NaN	NaN	NaN	NaN	NaN	NaN	NaN	NaN	NaN	NaN	NaN	NaN	NaN	NaN	NaN	NaN	NaN	NaN	NaN	24.3987	24.9956	25.6035	25.2407	25.2101	25.3101	25.0311	24.9087	25.1234	NaN	NaN	25.1234	24.6664	24.2088	24.2849	24.7222	24.6241	24.3757	24.3382	24.5925	24.5029	24.2996	24.4733	24.655
NaN	NaN	NaN	NaN	NaN	NaN	NaN	NaN	NaN	NaN	NaN	NaN	NaN	NaN	NaN	NaN	NaN	NaN	NaN	NaN	NaN	NaN	NaN	NaN	23.9105	24.4148	25.3451	25.1024	24.2045	24.9473	25.2191	24.6342	24.7992	NaN	NaN	NaN	24.9503	25.374	24.3282	23.2528	24.4799	24.6025	24.8425	24.7393	NaN	NaN	NaN	NaN	_M(15.9949)
NaN	NaN	NaN	NaN	NaN	NaN	NaN	NaN	NaN	NaN	NaN	NaN	NaN	NaN	NaN	NaN	NaN	NaN	NaN	NaN	NaN	NaN	NaN	NaN	NaN	NaN	21.8517	NaN	21.8517	NaN	NaN	NaN	NaN	NaN	NaN	NaN	NaN	NaN	NaN	NaN	NaN	NaN	NaN	NaN	NaN	NaN	NaN	NaN	_M(15.9949)
NaN	NaN	NaN	NaN	17.8804	NaN	NaN	NaN	NaN	NaN	NaN	NaN	NaN	NaN	NaN	NaN	NaN	NaN	NaN	NaN	NaN	NaN	NaN	NaN	NaN	NaN	NaN	NaN	NaN	NaN	NaN	NaN	NaN	NaN	NaN	NaN	NaN	NaN	NaN	NaN	NaN	NaN	NaN	NaN	NaN	NaN	NaN	NaN
NaN	NaN	NaN	NaN	NaN	NaN	NaN	NaN	NaN	NaN	NaN	NaN	NaN	NaN	NaN	NaN	NaN	NaN	NaN	NaN	NaN	NaN	NaN	NaN	NaN	NaN	NaN	NaN	NaN	24.7039	NaN	NaN	NaN	NaN	NaN	NaN	NaN	NaN	NaN	NaN	NaN	NaN	NaN	NaN	NaN	NaN	NaN	NaN
NaN	NaN	NaN	NaN	NaN	NaN	NaN	NaN	NaN	NaN	NaN	NaN	NaN	NaN	NaN	NaN	NaN	NaN	NaN	NaN	NaN	NaN	NaN	NaN	20.1989	22.8696	23.9693	23.2482	23.0713	NaN	NaN	23.0713	NaN	NaN	NaN	NaN	25.0616	24.3252	24.8531	25.4009	24.9885	25.0411	24.9332	24.8764	24.55	23.1524	25.2806	25.7389
NaN	NaN	NaN	NaN	NaN	NaN	NaN	NaN	NaN	NaN	NaN	NaN	NaN	NaN	NaN	NaN	NaN	NaN	NaN	NaN	NaN	NaN	NaN	NaN	NaN	21.2597	NaN	NaN	NaN	NaN	NaN	NaN	NaN	NaN	NaN	NaN	24.035	23.1057	NaN	24.5957	23.6325	23.3862	24.3494	24.481	NaN	NaN	NaN	NaN
NaN	NaN	NaN	NaN	NaN	NaN	NaN	NaN	NaN	NaN	NaN	NaN	NaN	NaN	NaN	NaN	NaN	NaN	NaN	NaN	NaN	NaN	NaN	NaN	NaN	NaN	NaN	NaN	NaN	NaN	NaN	NaN	NaN	NaN	NaN	NaN	NaN	NaN	NaN	NaN	NaN	NaN	NaN	22.1871	NaN	NaN	NaN	NaN	_M(15.9949)
NaN	NaN	NaN	NaN	NaN	NaN	NaN	NaN	NaN	NaN	NaN	NaN	NaN	NaN	NaN	NaN	NaN	NaN	NaN	NaN	NaN	NaN	NaN	NaN	NaN	NaN	NaN	NaN	NaN	NaN	NaN	NaN	NaN	NaN	NaN	NaN	NaN	23.1154	23.1154	NaN	NaN	22.2282	NaN	23.6607	NaN	23.1154	NaN	NaN	_M(15.9949)
NaN	NaN	NaN	NaN	NaN	NaN	NaN	NaN	NaN	NaN	NaN	NaN	NaN	NaN	NaN	NaN	NaN	NaN	NaN	NaN	NaN	NaN	NaN	NaN	NaN	NaN	NaN	NaN	NaN	NaN	NaN	NaN	NaN	NaN	NaN	NaN	NaN	NaN	NaN	NaN	NaN	22.1436	22.1436	NaN	NaN	NaN	NaN	NaN	_M(15.9949)
NaN	NaN	NaN	NaN	NaN	NaN	NaN	NaN	NaN	NaN	NaN	NaN	NaN	NaN	NaN	NaN	NaN	NaN	NaN	NaN	NaN	NaN	NaN	NaN	NaN	NaN	NaN	NaN	NaN	NaN	NaN	NaN	NaN	NaN	NaN	NaN	NaN	23.2593	NaN	NaN	NaN	NaN	NaN	NaN	NaN	NaN	NaN	NaN	_M(15.9949)
NaN	NaN	NaN	NaN	NaN	NaN	NaN	NaN	NaN	NaN	NaN	NaN	NaN	NaN	NaN	NaN	NaN	23.233	NaN	NaN	NaN	NaN	NaN	NaN	NaN	NaN	NaN	NaN	NaN	NaN	NaN	NaN	NaN	NaN	NaN	NaN	NaN	NaN	NaN	NaN	NaN	NaN	NaN	NaN	NaN	NaN	NaN	NaN	_C(57.0215)
NaN	NaN	NaN	NaN	NaN	NaN	NaN	NaN	NaN	NaN	NaN	NaN	NaN	NaN	NaN	NaN	NaN	NaN	NaN	NaN	NaN	NaN	NaN	NaN	23.8963	24.7131	25.2621	24.7568	24.3954	24.306	25.0099	25.0654	25.4541	24.8079	23.2367	24.6584	25.3445	25.2751	24.7464	24.8455	25.1527	24.9119	24.9955	25.2238	24.9298	25.0411	25.2092	25.1105
22.874	22.9959	23.1647	23.0568	23.7826	21.8239	21.3426	23.6733	23.0266	23.7554	NaN	21.4821	NaN	NaN	NaN	NaN	NaN	NaN	NaN	NaN	19.3304	NaN	NaN	NaN	NaN	21.6324	21.7014	21.7673	21.4795	21.6465	21.8937	21.7544	NaN	NaN	NaN	NaN	NaN	NaN	NaN	NaN	NaN	NaN	NaN	NaN	NaN	NaN	NaN	NaN	_C(57.0215)
NaN	NaN	NaN	NaN	NaN	21.5384	NaN	NaN	NaN	NaN	NaN	NaN	NaN	NaN	NaN	NaN	NaN	NaN	NaN	NaN	NaN	NaN	NaN	NaN	NaN	NaN	NaN	NaN	NaN	NaN	NaN	NaN	NaN	NaN	NaN	NaN	NaN	NaN	NaN	NaN	NaN	NaN	NaN	NaN	NaN	NaN	NaN	NaN	_C(57.0215)
NaN	NaN	NaN	NaN	NaN	NaN	NaN	NaN	NaN	NaN	NaN	NaN	20.3476	20.3476	NaN	NaN	NaN	20.3476	20.3476	NaN	NaN	NaN	NaN	20.3476	NaN	NaN	NaN	NaN	NaN	NaN	NaN	NaN	NaN	NaN	NaN	NaN	NaN	NaN	NaN	NaN	NaN	NaN	NaN	NaN	NaN	NaN	NaN	NaN	_C(57.0215)
NaN	NaN	NaN	NaN	NaN	NaN	NaN	NaN	NaN	NaN	NaN	NaN	NaN	NaN	20.5993	NaN	NaN	NaN	NaN	NaN	NaN	NaN	NaN	NaN	NaN	NaN	NaN	NaN	NaN	NaN	NaN	NaN	NaN	NaN	NaN	NaN	NaN	NaN	NaN	NaN	NaN	NaN	NaN	NaN	NaN	NaN	NaN	NaN	_C(57.0215);_N(0.9840)
NaN	NaN	NaN	NaN	NaN	NaN	NaN	NaN	NaN	NaN	NaN	NaN	NaN	NaN	NaN	NaN	NaN	NaN	NaN	NaN	NaN	NaN	NaN	NaN	NaN	NaN	NaN	NaN	NaN	NaN	NaN	NaN	NaN	NaN	NaN	NaN	25.7513	22.5333	22.2667	25.7249	24.8747	NaN	NaN	NaN	NaN	NaN	NaN	NaN
NaN	NaN	NaN	NaN	NaN	NaN	NaN	NaN	NaN	NaN	NaN	NaN	NaN	NaN	NaN	NaN	NaN	NaN	NaN	NaN	NaN	NaN	NaN	NaN	NaN	21.354	22.0948	22.5819	22.0004	22.2155	22.1835	21.963	NaN	NaN	NaN	NaN	24.3297	24.5381	24.0637	23.7651	23.7755	23.9696	24.532	24.4034	NaN	NaN	NaN	NaN
NaN	NaN	NaN	NaN	NaN	NaN	NaN	NaN	NaN	NaN	NaN	NaN	20.4567	NaN	NaN	20.4567	NaN	NaN	20.4567	20.4567	NaN	NaN	20.4567	20.4567	NaN	NaN	NaN	NaN	NaN	NaN	NaN	NaN	NaN	NaN	NaN	NaN	NaN	NaN	NaN	NaN	NaN	NaN	NaN	NaN	NaN	NaN	NaN	NaN	_K(145.0197)	+
NaN	NaN	NaN	NaN	NaN	NaN	NaN	NaN	NaN	NaN	NaN	NaN	NaN	NaN	NaN	NaN	NaN	NaN	NaN	NaN	NaN	NaN	NaN	NaN	NaN	NaN	NaN	NaN	NaN	NaN	NaN	NaN	NaN	NaN	NaN	NaN	NaN	NaN	NaN	NaN	NaN	NaN	NaN	NaN	18.8079	NaN	NaN	NaN
NaN	NaN	NaN	NaN	NaN	NaN	NaN	NaN	NaN	NaN	NaN	NaN	NaN	NaN	NaN	NaN	NaN	NaN	NaN	NaN	NaN	NaN	NaN	NaN	NaN	NaN	NaN	NaN	NaN	NaN	NaN	NaN	NaN	NaN	NaN	NaN	NaN	23.0147	23.0147	NaN	23.0147	NaN	NaN	23.0147	NaN	NaN	NaN	NaN
19.3723	NaN	20.7103	20.1911	NaN	NaN	NaN	NaN	20.2763	19.9823	20.1006	20.3735	23.0562	22.3915	22.7143	23.2681	22.6061	23.4431	23.1362	22.0017	22.432	22.5661	23.2455	23.1632	21.2599	22.8288	24.2546	23.8458	23.5008	23.4252	23.3453	NaN	24.088	23.2293	22.1626	23.5976	24.6856	24.8462	24.6761	24.494	24.6003	24.4328	24.7571	24.8924	24.9982	24.5912	24.2733	24.7652	_C(57.0215)
NaN	NaN	NaN	NaN	NaN	NaN	NaN	NaN	NaN	NaN	NaN	NaN	NaN	NaN	NaN	NaN	NaN	NaN	NaN	NaN	NaN	NaN	NaN	NaN	21.503	21.8496	22.5987	22.4027	22.3272	22.1609	21.9537	22.144	22.3782	22.5846	21.8848	21.5328	22.1837	22.2283	21.8166	21.7569	22.2345	22.1375	21.7483	21.8741	NaN	21.9194	22.0118	22.0986
NaN	NaN	NaN	NaN	NaN	NaN	NaN	NaN	NaN	NaN	NaN	NaN	NaN	NaN	NaN	NaN	NaN	NaN	NaN	NaN	NaN	NaN	NaN	NaN	24.3283	25.0648	25.3136	24.7218	24.8994	24.8804	24.9076	24.9262	25.5827	25.2279	23.5771	24.4843	23.8855	24.0573	23.7155	23.494	23.7146	23.8162	23.8863	23.7897	23.4987	24.2049	24.0542	23.2439
NaN	NaN	NaN	NaN	NaN	NaN	NaN	NaN	NaN	NaN	NaN	NaN	NaN	NaN	NaN	NaN	NaN	NaN	NaN	NaN	NaN	NaN	NaN	NaN	19.6986	20.4762	21.6098	21.306	20.95	20.5383	NaN	21.2698	NaN	NaN	NaN	20.95	21.6731	21.7107	21.1925	21.1385	NaN	NaN	NaN	NaN	NaN	NaN	NaN	21.4528
NaN	NaN	NaN	NaN	NaN	NaN	NaN	NaN	NaN	NaN	NaN	NaN	NaN	NaN	NaN	NaN	NaN	NaN	NaN	NaN	NaN	NaN	NaN	NaN	NaN	NaN	20.4244	NaN	20.4244	20.4694	NaN	20.378	NaN	NaN	NaN	NaN	NaN	NaN	NaN	NaN	19.9224	NaN	20.0644	19.9952	19.6437	NaN	20.2775	19.9952
NaN	NaN	NaN	NaN	NaN	NaN	NaN	NaN	NaN	NaN	NaN	NaN	21.7447	21.2998	21.5586	21.9392	NaN	21.6547	NaN	NaN	21.7143	NaN	21.5925	NaN	NaN	NaN	NaN	NaN	NaN	NaN	NaN	NaN	NaN	NaN	NaN	NaN	NaN	NaN	NaN	NaN	NaN	NaN	NaN	NaN	NaN	NaN	NaN	NaN	_K(145.0197)	+
NaN	NaN	NaN	NaN	NaN	NaN	NaN	NaN	18.5918	NaN	NaN	18.5918	NaN	NaN	NaN	NaN	NaN	NaN	NaN	NaN	20.5259	20.7223	20.895	NaN	18.7788	NaN	NaN	NaN	NaN	NaN	NaN	NaN	NaN	NaN	NaN	NaN	21.9363	22.1002	NaN	21.7515	NaN	21.9363	21.9363	NaN	NaN	NaN	NaN	NaN	_C(57.0215)
NaN	NaN	NaN	NaN	NaN	NaN	NaN	NaN	NaN	NaN	NaN	NaN	NaN	NaN	NaN	NaN	NaN	NaN	NaN	NaN	NaN	NaN	NaN	NaN	21.9585	22.2711	24.2636	24.1912	23.5295	22.9741	NaN	23.9295	24.1241	22.9838	22.5002	23.9245	NaN	23.7082	23.3655	22.9151	23.1904	23.0564	23.5216	23.6199	23.326	23.4057	23.4039	23.3242
NaN	NaN	NaN	NaN	NaN	NaN	NaN	NaN	NaN	NaN	NaN	NaN	NaN	NaN	NaN	NaN	NaN	NaN	NaN	NaN	NaN	NaN	NaN	NaN	21.7	21.6273	NaN	21.7692	21.6353	21.6074	21.7619	21.787	22.4508	22.4787	20.0436	19.8861	21.3396	21.4524	21.4111	21.2949	21.6269	21.7454	21.0715	20.8775	21.4387	21.213	21.31	21.522
NaN	NaN	NaN	NaN	NaN	NaN	NaN	NaN	NaN	NaN	NaN	NaN	NaN	NaN	NaN	NaN	NaN	NaN	NaN	NaN	NaN	NaN	NaN	NaN	NaN	NaN	NaN	NaN	NaN	NaN	NaN	NaN	NaN	NaN	17.9548	NaN	NaN	NaN	NaN	NaN	NaN	19.7861	NaN	NaN	NaN	NaN	NaN	NaN
NaN	NaN	NaN	NaN	NaN	NaN	NaN	NaN	NaN	NaN	NaN	NaN	NaN	NaN	NaN	NaN	NaN	NaN	NaN	NaN	NaN	NaN	NaN	NaN	NaN	NaN	NaN	NaN	NaN	22.8829	NaN	22.3765	NaN	NaN	NaN	NaN	23.2574	NaN	23.1905	NaN	NaN	23.2244	NaN	NaN	NaN	NaN	NaN	NaN
NaN	NaN	NaN	NaN	NaN	NaN	NaN	NaN	NaN	NaN	NaN	NaN	NaN	NaN	NaN	NaN	NaN	NaN	NaN	NaN	NaN	NaN	NaN	NaN	NaN	19.2726	NaN	NaN	19.355	19.1446	19.1851	19.3901	NaN	NaN	NaN	NaN	NaN	NaN	NaN	NaN	NaN	NaN	NaN	NaN	NaN	NaN	NaN	NaN
NaN	NaN	NaN	NaN	NaN	NaN	NaN	NaN	NaN	NaN	NaN	NaN	NaN	NaN	NaN	NaN	NaN	NaN	NaN	NaN	NaN	NaN	NaN	NaN	NaN	NaN	NaN	NaN	20.3	NaN	NaN	NaN	NaN	NaN	NaN	NaN	NaN	NaN	NaN	NaN	NaN	NaN	NaN	NaN	NaN	NaN	NaN	NaN
NaN	NaN	NaN	NaN	NaN	NaN	NaN	NaN	NaN	NaN	NaN	NaN	NaN	NaN	NaN	NaN	NaN	NaN	19.3394	NaN	NaN	NaN	NaN	NaN	NaN	NaN	NaN	NaN	NaN	NaN	NaN	NaN	NaN	NaN	NaN	NaN	NaN	NaN	NaN	NaN	NaN	NaN	NaN	NaN	NaN	NaN	NaN	NaN	_K(145.0197)	+
NaN	NaN	NaN	NaN	NaN	NaN	NaN	NaN	NaN	NaN	NaN	NaN	NaN	NaN	NaN	NaN	NaN	NaN	NaN	NaN	NaN	NaN	NaN	NaN	NaN	NaN	NaN	21.9854	NaN	NaN	NaN	NaN	NaN	NaN	NaN	NaN	NaN	NaN	NaN	NaN	NaN	NaN	NaN	NaN	NaN	NaN	NaN	NaN	_C(57.0215)
NaN	NaN	NaN	NaN	NaN	NaN	NaN	20.2224	20.2224	20.1732	NaN	20.27	NaN	NaN	NaN	NaN	NaN	NaN	NaN	NaN	NaN	NaN	NaN	21.3197	NaN	NaN	NaN	NaN	NaN	NaN	NaN	NaN	NaN	NaN	NaN	NaN	NaN	NaN	NaN	NaN	NaN	NaN	NaN	NaN	NaN	NaN	NaN	NaN	_C(57.0215)
NaN	NaN	NaN	NaN	NaN	NaN	NaN	NaN	NaN	NaN	NaN	NaN	21.2454	NaN	NaN	NaN	21.2454	21.2454	NaN	NaN	NaN	21.527	21.2454	20.8952	NaN	NaN	NaN	NaN	NaN	NaN	NaN	NaN	NaN	NaN	NaN	NaN	NaN	NaN	NaN	NaN	NaN	NaN	NaN	NaN	NaN	NaN	NaN	NaN	_C(57.0215)
NaN	NaN	NaN	NaN	NaN	NaN	NaN	NaN	NaN	NaN	NaN	NaN	NaN	NaN	NaN	NaN	NaN	NaN	NaN	NaN	NaN	NaN	NaN	NaN	NaN	NaN	NaN	21.1863	NaN	NaN	NaN	NaN	NaN	NaN	NaN	NaN	NaN	NaN	NaN	NaN	NaN	NaN	NaN	NaN	NaN	NaN	NaN	NaN	_C(57.0215)
NaN	NaN	NaN	NaN	NaN	NaN	NaN	NaN	NaN	NaN	NaN	NaN	NaN	NaN	NaN	NaN	NaN	NaN	NaN	NaN	NaN	NaN	NaN	NaN	22.4053	NaN	NaN	22.4053	22.4053	22.2735	NaN	22.5261	22.4053	NaN	NaN	22.4053	22.0771	22.1707	22.0647	21.9638	21.9793	NaN	22.1572	22.071	22.1846	21.706	21.9476	22.362	_C(57.0215)
NaN	NaN	NaN	NaN	NaN	NaN	NaN	NaN	NaN	NaN	NaN	NaN	NaN	NaN	NaN	NaN	NaN	NaN	NaN	NaN	NaN	NaN	NaN	NaN	NaN	NaN	NaN	NaN	NaN	NaN	NaN	NaN	NaN	20.0604	NaN	NaN	NaN	NaN	NaN	NaN	NaN	NaN	NaN	NaN	NaN	NaN	NaN	NaN
NaN	NaN	NaN	NaN	NaN	NaN	NaN	NaN	NaN	NaN	NaN	NaN	NaN	NaN	NaN	NaN	NaN	NaN	NaN	NaN	NaN	21.771	NaN	NaN	NaN	NaN	NaN	NaN	NaN	NaN	NaN	NaN	NaN	NaN	NaN	NaN	NaN	NaN	NaN	NaN	NaN	NaN	NaN	NaN	NaN	NaN	NaN	NaN	_K(145.0197)	+
21.2537	NaN	NaN	21.2537	NaN	NaN	NaN	NaN	NaN	NaN	NaN	NaN	NaN	22.3811	NaN	22.1532	22.2717	22.2717	NaN	NaN	NaN	22.2717	22.2717	NaN	NaN	NaN	NaN	NaN	NaN	NaN	NaN	NaN	NaN	NaN	NaN	NaN	NaN	NaN	NaN	NaN	NaN	NaN	NaN	NaN	NaN	NaN	NaN	NaN	_C(57.0215)
NaN	NaN	NaN	NaN	NaN	NaN	NaN	NaN	NaN	NaN	NaN	NaN	NaN	NaN	NaN	NaN	NaN	NaN	NaN	NaN	NaN	NaN	NaN	NaN	NaN	NaN	NaN	NaN	NaN	NaN	NaN	NaN	NaN	22.9124	NaN	NaN	NaN	NaN	NaN	NaN	NaN	NaN	NaN	NaN	NaN	NaN	NaN	NaN
NaN	NaN	NaN	NaN	NaN	NaN	NaN	NaN	NaN	NaN	NaN	NaN	NaN	NaN	NaN	NaN	NaN	NaN	NaN	NaN	NaN	NaN	NaN	NaN	NaN	NaN	20.4842	20.4842	NaN	NaN	NaN	NaN	NaN	NaN	NaN	NaN	20.9263	21.0057	20.6423	20.5394	20.7563	NaN	20.8255	20.7913	20.2888	NaN	21.1633	NaN
NaN	NaN	NaN	NaN	NaN	NaN	NaN	NaN	NaN	NaN	NaN	NaN	NaN	NaN	NaN	NaN	NaN	NaN	NaN	NaN	NaN	NaN	NaN	NaN	19.0043	NaN	NaN	NaN	NaN	NaN	NaN	NaN	NaN	NaN	NaN	NaN	NaN	NaN	NaN	NaN	NaN	NaN	NaN	NaN	NaN	NaN	NaN	NaN
NaN	NaN	NaN	NaN	NaN	NaN	NaN	NaN	NaN	NaN	NaN	NaN	NaN	NaN	NaN	NaN	NaN	NaN	NaN	NaN	NaN	NaN	NaN	NaN	21.288	21.8017	22.4844	22.1865	22.0799	21.8231	21.9299	22.1698	NaN	NaN	NaN	NaN	21.9719	22.3871	22.4848	22.1008	22.2356	22.2239	22.2664	22.2777	NaN	NaN	NaN	NaN
NaN	NaN	NaN	NaN	NaN	NaN	NaN	NaN	NaN	NaN	NaN	NaN	NaN	NaN	NaN	NaN	NaN	NaN	NaN	NaN	NaN	NaN	NaN	NaN	21.495	21.495	NaN	NaN	21.495	NaN	NaN	21.495	NaN	NaN	NaN	NaN	NaN	21.3035	21.3035	NaN	NaN	21.3035	NaN	NaN	NaN	NaN	NaN	NaN
NaN	NaN	NaN	NaN	NaN	NaN	NaN	NaN	NaN	NaN	NaN	NaN	NaN	NaN	NaN	NaN	NaN	NaN	NaN	NaN	19.9039	20.1593	NaN	19.5934	NaN	NaN	NaN	NaN	NaN	NaN	NaN	NaN	21.1769	21.3819	NaN	20.938	23.7617	NaN	NaN	NaN	23.8505	23.8337	23.6672	23.686	23.9578	23.8237	23.5348	23.697
NaN	NaN	NaN	NaN	NaN	NaN	NaN	NaN	NaN	NaN	NaN	NaN	NaN	NaN	NaN	NaN	NaN	NaN	NaN	NaN	NaN	NaN	NaN	NaN	19.8716	21.2913	22.2627	21.7076	21.1516	20.2579	21.8041	22.1757	21.5144	21.5144	NaN	NaN	21.4881	21.68	21.707	21.5189	21.1117	21.1593	21.9668	21.9398	NaN	NaN	NaN	NaN
NaN	NaN	NaN	NaN	NaN	NaN	NaN	NaN	NaN	NaN	NaN	NaN	NaN	NaN	NaN	NaN	NaN	NaN	NaN	NaN	NaN	NaN	NaN	NaN	20.4096	21.705	22.1003	21.2365	21.7684	21.8034	21.1439	21.0882	NaN	NaN	NaN	NaN	NaN	NaN	21.1843	NaN	21.417	NaN	20.9067	NaN	NaN	NaN	NaN	NaN
NaN	NaN	NaN	NaN	NaN	NaN	NaN	NaN	NaN	NaN	NaN	NaN	NaN	NaN	NaN	NaN	NaN	NaN	NaN	NaN	NaN	NaN	NaN	NaN	NaN	NaN	NaN	NaN	NaN	NaN	NaN	NaN	NaN	NaN	NaN	NaN	NaN	NaN	22.4339	22.4339	22.2187	NaN	22.6212	22.4339	NaN	NaN	NaN	NaN
NaN	NaN	NaN	NaN	NaN	NaN	NaN	NaN	NaN	NaN	NaN	NaN	NaN	NaN	NaN	NaN	NaN	NaN	NaN	NaN	NaN	NaN	NaN	NaN	NaN	NaN	NaN	NaN	NaN	NaN	NaN	NaN	NaN	NaN	NaN	NaN	NaN	NaN	NaN	NaN	NaN	NaN	NaN	NaN	19.523	NaN	18.919	19.2524
NaN	NaN	NaN	NaN	NaN	NaN	NaN	NaN	NaN	NaN	NaN	NaN	NaN	NaN	NaN	NaN	NaN	NaN	NaN	NaN	NaN	NaN	NaN	NaN	NaN	21.8475	22.3553	22.7301	NaN	NaN	NaN	22.3553	NaN	NaN	NaN	NaN	NaN	NaN	NaN	22.1563	22.1843	22.1637	22.1278	22.1489	NaN	NaN	NaN	NaN
20.3393	20.5373	21.5825	21.49	21.2491	NaN	20.9132	21.0909	20.8369	NaN	21.3068	NaN	NaN	NaN	NaN	NaN	NaN	NaN	NaN	NaN	NaN	NaN	NaN	NaN	NaN	NaN	NaN	NaN	NaN	NaN	NaN	NaN	NaN	NaN	NaN	NaN	NaN	NaN	NaN	NaN	NaN	NaN	NaN	NaN	NaN	NaN	NaN	NaN	_K(145.0197)	+
NaN	NaN	NaN	NaN	NaN	NaN	NaN	NaN	NaN	NaN	NaN	NaN	NaN	NaN	NaN	NaN	NaN	NaN	NaN	NaN	NaN	NaN	NaN	NaN	NaN	NaN	NaN	NaN	NaN	NaN	NaN	NaN	NaN	21.0211	20.5473	19.8371	NaN	NaN	NaN	NaN	NaN	NaN	NaN	NaN	19.3853	NaN	NaN	NaN
NaN	NaN	NaN	NaN	NaN	NaN	NaN	NaN	NaN	NaN	NaN	NaN	NaN	NaN	NaN	NaN	NaN	NaN	NaN	NaN	NaN	NaN	NaN	NaN	21.7932	22.5186	23.2217	22.8206	22.7722	22.3057	22.5761	22.9728	NaN	NaN	22.6775	22.6775	22.439	NaN	22.2726	22.3582	22.5551	21.9442	22.1301	22.6795	22.4346	21.7301	22.2776	22.7943
19.9213	NaN	20.7042	20.3652	NaN	NaN	NaN	NaN	NaN	NaN	NaN	20.3652	NaN	NaN	NaN	NaN	NaN	NaN	NaN	NaN	NaN	NaN	NaN	NaN	NaN	NaN	NaN	NaN	NaN	NaN	NaN	NaN	NaN	NaN	NaN	NaN	NaN	NaN	NaN	NaN	NaN	NaN	NaN	NaN	NaN	NaN	NaN	NaN	_C(57.0215)
NaN	NaN	NaN	NaN	NaN	NaN	NaN	NaN	NaN	NaN	NaN	NaN	NaN	NaN	NaN	NaN	NaN	NaN	NaN	NaN	NaN	NaN	NaN	NaN	21.6828	NaN	22.1275	NaN	22.0142	NaN	21.8239	21.9222	NaN	NaN	NaN	NaN	NaN	21.3088	21.3705	21.4297	21.3461	21.3705	21.3945	NaN	21.3705	21.3705	NaN	NaN
NaN	NaN	NaN	NaN	NaN	NaN	NaN	NaN	NaN	NaN	NaN	NaN	NaN	NaN	NaN	NaN	NaN	NaN	NaN	NaN	NaN	NaN	NaN	NaN	NaN	NaN	NaN	NaN	NaN	NaN	NaN	NaN	19.4693	NaN	NaN	NaN	NaN	NaN	NaN	NaN	NaN	NaN	NaN	NaN	NaN	NaN	NaN	NaN	_M(15.9949)
NaN	NaN	NaN	NaN	NaN	NaN	NaN	NaN	NaN	NaN	NaN	NaN	NaN	NaN	NaN	NaN	NaN	NaN	NaN	NaN	NaN	NaN	NaN	NaN	NaN	NaN	NaN	NaN	NaN	NaN	NaN	NaN	NaN	NaN	NaN	NaN	NaN	NaN	NaN	NaN	NaN	NaN	NaN	NaN	NaN	27.6775	27.6516	27.6252
NaN	NaN	NaN	NaN	NaN	NaN	NaN	NaN	NaN	NaN	NaN	NaN	NaN	NaN	NaN	NaN	NaN	NaN	NaN	NaN	NaN	NaN	NaN	NaN	21.8504	23.0968	23.5834	22.8152	22.7933	23.036	23.1145	22.8858	22.9628	NaN	NaN	22.9628	22.4359	22.5913	22.378	22.1962	22.3166	22.2462	22.4925	22.5521	21.6728	23.0582	22.8916	21.1891
NaN	NaN	NaN	NaN	NaN	NaN	NaN	NaN	NaN	NaN	NaN	NaN	NaN	NaN	NaN	NaN	NaN	NaN	NaN	NaN	NaN	NaN	NaN	NaN	NaN	19.8747	NaN	NaN	NaN	19.8747	19.8747	NaN	NaN	NaN	NaN	NaN	NaN	20.7826	NaN	NaN	NaN	NaN	NaN	NaN	NaN	NaN	NaN	NaN
NaN	NaN	NaN	NaN	NaN	NaN	NaN	NaN	NaN	NaN	NaN	NaN	NaN	NaN	NaN	NaN	NaN	NaN	NaN	NaN	NaN	NaN	NaN	NaN	NaN	NaN	NaN	NaN	NaN	NaN	18.5463	NaN	NaN	NaN	NaN	NaN	NaN	NaN	NaN	NaN	NaN	NaN	NaN	NaN	NaN	NaN	NaN	NaN	_N(0.9840)
NaN	NaN	NaN	NaN	NaN	NaN	NaN	NaN	NaN	NaN	NaN	NaN	NaN	NaN	NaN	NaN	NaN	NaN	NaN	NaN	NaN	NaN	NaN	NaN	NaN	NaN	NaN	NaN	NaN	NaN	NaN	NaN	NaN	NaN	NaN	NaN	NaN	NaN	NaN	NaN	20.5889	20.5889	NaN	NaN	NaN	NaN	NaN	NaN
NaN	NaN	NaN	NaN	NaN	NaN	NaN	NaN	NaN	NaN	NaN	NaN	NaN	NaN	NaN	NaN	NaN	NaN	NaN	NaN	NaN	NaN	NaN	NaN	22.2841	23.1257	23.9583	23.5467	23.4721	23.4817	23.2199	23.2084	23.9667	23.0999	22.2567	23.5657	24.2257	24.348	24.3323	24.2086	24.1955	24.4334	24.3598	24.1083	24.2122	24.2801	24.3448	24.2799
NaN	NaN	NaN	NaN	NaN	NaN	NaN	NaN	NaN	NaN	NaN	NaN	NaN	NaN	NaN	NaN	NaN	NaN	NaN	NaN	NaN	NaN	NaN	NaN	NaN	23.6871	NaN	NaN	NaN	23.6871	NaN	NaN	NaN	NaN	NaN	23.6871	NaN	NaN	NaN	NaN	NaN	NaN	NaN	NaN	NaN	NaN	NaN	NaN
NaN	NaN	NaN	NaN	NaN	NaN	NaN	NaN	NaN	NaN	NaN	NaN	NaN	NaN	NaN	NaN	NaN	NaN	NaN	NaN	NaN	NaN	NaN	NaN	22.4481	21.5787	22.1485	22.7874	22.1631	22.2945	22.4362	22.3176	22.3061	22.1091	NaN	22.4794	22.0685	22.4022	22.3287	21.9752	22.471	22.1669	21.8772	22.2411	22.0411	22.3164	22.3512	22.0832
21.8151	NaN	22.5527	22.2305	22.0305	22.5187	22.4061	21.87	22.6344	21.8851	21.6675	22.509	NaN	21.2216	21.8845	22.3369	21.7882	NaN	21.9747	NaN	NaN	21.1534	21.8845	22.3673	24.6817	25.4849	26.1652	25.7183	25.539	25.711	25.6707	25.4934	NaN	NaN	NaN	NaN	25.2662	25.1448	24.7758	24.9308	25.0129	24.6869	25.0701	25.3263	NaN	24.8173	25.0418	25.236
21.2123	21.268	21.5247	21.4782	21.2488	21.664	21.4946	21.0182	21.1554	21.1868	21.5689	21.5449	23.1133	22.6141	23.0346	23.423	22.7565	22.9104	23.3349	23.2218	23.0718	22.9932	23.0772	23.1515	NaN	NaN	NaN	NaN	NaN	NaN	NaN	NaN	NaN	NaN	NaN	NaN	NaN	NaN	NaN	NaN	NaN	NaN	NaN	NaN	NaN	NaN	NaN	NaN	_K(145.0197)	+
NaN	NaN	NaN	NaN	NaN	NaN	NaN	NaN	NaN	NaN	NaN	NaN	NaN	NaN	NaN	NaN	NaN	NaN	NaN	NaN	NaN	NaN	NaN	NaN	NaN	21.1159	NaN	NaN	NaN	NaN	NaN	21.1159	21.1159	NaN	NaN	NaN	NaN	NaN	NaN	NaN	NaN	NaN	NaN	NaN	NaN	NaN	NaN	NaN
NaN	NaN	NaN	NaN	NaN	NaN	NaN	NaN	NaN	NaN	NaN	NaN	NaN	NaN	NaN	NaN	NaN	NaN	NaN	NaN	NaN	NaN	NaN	NaN	20.0946	20.7302	21.152	20.7058	NaN	20.4821	NaN	20.9209	NaN	NaN	NaN	NaN	NaN	NaN	NaN	NaN	NaN	NaN	21.3794	21.3794	NaN	NaN	NaN	NaN
NaN	NaN	NaN	NaN	NaN	NaN	NaN	NaN	NaN	NaN	NaN	NaN	NaN	NaN	NaN	NaN	NaN	NaN	NaN	NaN	NaN	NaN	NaN	NaN	20.4865	20.846	21.3	21.0468	21.0243	21.2159	20.8714	20.6234	NaN	21.713	20.9499	19.2267	21.578	21.53	21.4802	NaN	21.53	21.7649	NaN	21.2492	NaN	NaN	NaN	NaN
NaN	NaN	NaN	NaN	NaN	NaN	NaN	NaN	NaN	NaN	NaN	NaN	NaN	NaN	NaN	NaN	NaN	NaN	NaN	NaN	NaN	NaN	NaN	NaN	21.3629	21.9146	22.7916	22.5175	21.3799	22.0689	22.7852	22.406	22.2473	22.2473	NaN	NaN	22.311	21.631	19.6473	21.405	21.478	21.6429	21.5655	21.3909	NaN	NaN	NaN	NaN
NaN	NaN	NaN	NaN	NaN	NaN	NaN	NaN	NaN	NaN	NaN	NaN	NaN	NaN	NaN	NaN	NaN	NaN	NaN	NaN	NaN	NaN	NaN	NaN	NaN	22.0178	NaN	21.2371	22.072	22.3688	21.1391	20.3127	NaN	NaN	NaN	NaN	21.1448	21.1665	21.1879	NaN	NaN	21.1665	NaN	NaN	NaN	NaN	NaN	NaN	_N(0.9840)
NaN	NaN	NaN	NaN	NaN	NaN	NaN	NaN	NaN	NaN	NaN	NaN	NaN	NaN	NaN	NaN	NaN	NaN	NaN	NaN	NaN	NaN	NaN	NaN	NaN	NaN	NaN	NaN	NaN	NaN	NaN	NaN	NaN	NaN	NaN	NaN	NaN	21.9084	NaN	NaN	NaN	NaN	NaN	21.9084	NaN	NaN	NaN	NaN
NaN	NaN	NaN	NaN	NaN	NaN	NaN	NaN	NaN	NaN	NaN	NaN	NaN	NaN	NaN	NaN	NaN	NaN	NaN	NaN	NaN	NaN	NaN	NaN	NaN	NaN	NaN	NaN	NaN	NaN	NaN	NaN	NaN	NaN	NaN	NaN	NaN	NaN	NaN	NaN	NaN	NaN	NaN	NaN	NaN	19.7114	NaN	NaN
NaN	NaN	NaN	NaN	NaN	NaN	NaN	NaN	NaN	NaN	NaN	NaN	NaN	NaN	NaN	NaN	NaN	NaN	NaN	NaN	NaN	NaN	NaN	NaN	NaN	20.8471	20.9104	20.971	20.9104	NaN	NaN	20.9104	NaN	NaN	NaN	NaN	21.2073	20.8851	21.2274	21.4873	20.9855	21.2623	21.4171	21.171	NaN	NaN	NaN	21.2174
NaN	NaN	NaN	NaN	NaN	NaN	NaN	NaN	NaN	NaN	NaN	NaN	NaN	NaN	NaN	NaN	NaN	NaN	NaN	NaN	NaN	NaN	NaN	NaN	NaN	NaN	20.5552	NaN	NaN	NaN	NaN	NaN	NaN	NaN	NaN	NaN	20.9191	21.0819	20.9532	20.7742	NaN	NaN	20.9362	20.9362	NaN	NaN	NaN	NaN
NaN	NaN	NaN	NaN	NaN	NaN	NaN	NaN	NaN	NaN	NaN	NaN	NaN	NaN	NaN	NaN	NaN	NaN	NaN	NaN	NaN	NaN	NaN	NaN	NaN	21.4004	NaN	NaN	20.9528	21.4004	21.7416	NaN	NaN	NaN	NaN	NaN	23.0357	22.7843	21.6485	22.1527	22.4766	22.5994	22.5285	22.3993	22.8947	22.7982	21.9631	22.1309	_C(57.0215)
NaN	NaN	NaN	NaN	22.4001	22.7164	NaN	21.9943	NaN	NaN	NaN	NaN	NaN	NaN	24.8153	NaN	NaN	25.2681	NaN	24.1519	24.8886	25.6393	24.7382	22.6937	NaN	NaN	NaN	NaN	NaN	NaN	NaN	NaN	NaN	NaN	NaN	NaN	NaN	NaN	NaN	NaN	NaN	NaN	NaN	NaN	NaN	NaN	NaN	NaN	_C(57.0215);_K(57.0215)
23.0755	22.5252	22.2825	22.9143	22.3118	22.9223	23.0584	22.5147	NaN	NaN	NaN	NaN	24.7128	24.7703	24.4296	24.3564	24.1506	24.7974	24.9075	24.3195	25.3836	24.2533	22.5917	24.8431	NaN	NaN	NaN	NaN	NaN	NaN	NaN	NaN	NaN	NaN	NaN	NaN	NaN	NaN	NaN	NaN	NaN	NaN	NaN	NaN	NaN	NaN	NaN	NaN	_C(57.0215);_K(57.0215)
[truncated: 46,360 more rows]
[truncated: 69 more columns]

## Sheet: Protein_column_description
Column name	Description
[truncated: 121 more rows]

## Sheet: Protein_data
Protein ID	Entry Name	Gene	Protein Length	Protein Existence	Description	Indistinguishable Proteins	Modified Sequence	Gene Names (primary)	Gene Names (synonym)	Protein names	Gene Names	HCT-116_A1A_Peptide	HCT-116_A2A_Peptide	HCT-116_A1B_Peptide	HCT-116_A2B_Peptide	HCT-116_B1A_Peptide	HCT-116_B2A_Peptide	HCT-116_B1B_Peptide	HCT-116_B2B_Peptide	HCT-116_C1A_Peptide	HCT-116_C2A_Peptide	HCT-116_C1B_Peptide	HCT-116_C2B_Peptide	HT-29_A1A_Peptide	HT-29_A2A_Peptide	HT-29_A1B_Peptide	HT-29_A2B_Peptide	HT-29_B1A_Peptide	HT-29_B2A_Peptide	HT-29_B1B_Peptide	HT-29_B2B_Peptide	HT-29_C1A_Peptide	HT-29_C2A_Peptide	HT-29_C1B_Peptide	HT-29_C2B_Peptide	HCT-116_A1A_Protein	HCT-116_A2A_Protein	HCT-116_A1B_Protein	HCT-116_A2B_Protein	HCT-116_B1A_Protein	HCT-116_B2A_Protein	HCT-116_B1B_Protein	HCT-116_B2B_Protein	HCT-116_C1A_Protein	HCT-116_C2A_Protein	HCT-116_C1B_Protein	HCT-116_C2B_Protein	HT-29_A1A_Protein	HT-29_A2A_Protein
[truncated: 3,645 more rows]
[truncated: 71 more columns]
