# Supplementary material for: Decoding the Apical–Basal Surfaceome of Colon Epithelial Cells via Side-Selective Biotinylation
Source: Biomolecules. 2026 Jun 12;16(6):865. doi: 10.3390/biom16060865 (PMC13296770; doi:10.3390/biom16060865)
Supplement: Supplementary file 1 [file biomolecules-16-00865-s001.zip › Supplementary_Table_S2.xlsx]

## Sheet: Peptide_column_description
Column name	Description
Modified Sequence	Peptide sequence with modification(s)
Protein	UniProt ID and entry of the protein
Peptide Sequence	Peptide sequence without modification(s)
Prev AA	Previous amino acid
Next AA	Next amino acid
Peptide Length	Peptide Length
Assigned Modifications	A mass shift attached to a specific residue in a peptide and position(s) of appropriate residue(s) within the peptide
Protein ID	UniProt identification number
Entry Name	UniProt protein name
Gene	UniProt gene name
Protein Description	UniProt protein description
Assigned Modifications_	A mass shift attached to a specific residue in a peptide
Student's T-test Significant HCT116WTApical_Peptide_HCT116WTBasolateral_Peptide	Significant difference (t-test) between apical and basolateral peptide enrichment in wild-type HCT-116 cells
Student's T-test Significant HCT116KOApical_Peptide_HCT116KOBasolateral_Peptide	Significant difference (t-test) between apical and basolateral peptide enrichment inTKS4-KO HCT-116 cells
Student's T-test Significant HCT116WTApical_Protein_HCT116WTBasolateral_Protein	Significant difference (t-test) between apical and basolateral protein enrichment in wild-type HCT-116 cells
Student's T-test Significant HCT116KOApical_Protein_HCT116KOBasolateral_Protein	Significant difference (t-test) between apical and basolateral protein enrichment in TKS4-KO HCT-116 cells
Student's T-test significant	Overall t-test significance (this indicates those sample types, where the abundance of the detected peptide is significantly shifted apically or basolaterally)
HCT116WTApical_1	Log2 MS Intensity in wild-type HCT-116_Biological replicate 1_Apical label_Peptide enrichment
HCT116WTApical_2	Log2 MS Intensity in wild-type HCT-116_Biological replicate 2_Apical label_Peptide enrichment
HCT116WTBasolateral_1	Log2 MS Intensity in wild-type HCT-116_Biological replicate 1_Basolateral label_Peptide enrichment
HCT116WTBasolateral_2	Log2 MS Intensity in wild-type HCT-116_Biological replicate 2_Basolateral label_Peptide enrichment
HCT116KOApical_1	Log2 MS Intensity in TKS4-KO HCT-116_Biological replicate 1_Apical label_Peptide enrichment
HCT116KOApical_2	Log2 MS Intensity in TKS4-KO HCT-116_Biological replicate 2_Apical label_Peptide enrichment
HCT116KOBasolateral_1	Log2 MS Intensity in TKS4-KO HCT-116_Biological replicate 1_Basolateral label_Peptide enrichment
HCT116KOBasolateral_2	Log2 MS Intensity in TKS4-KO HCT-116_Biological replicate 2_Basolateral label_Peptide enrichment
HCT116WTApical_3	Log2 MS Intensity in wild-type HCT-116_Biological replicate 1_Apical label_Protein enrichment
HCT116WTApical_4	Log2 MS Intensity in wild-type HCT-116_Biological replicate 2_Apical label_Protein enrichment
HCT116WTBasolateral_3	Log2 MS Intensity in wild-type HCT-116_Biological replicate 1_Basolateral label_Protein enrichment
HCT116WTBasolateral_4	Log2 MS Intensity in wild-type HCT-116_Biological replicate 2_Basolateral label_Protein enrichment
HCT116KOApical_3	Log2 MS Intensity in TKS4-KO HCT-116_Biological replicate 1_Apical label_Protein enrichment
HCT116KOApical_4	Log2 MS Intensity in TKS4-KO HCT-116_Biological replicate 2_Apical label_Protein enrichment
HCT116KOBasolateral_3	Log2 MS Intensity in TKS4-KO HCT-116_Biological replicate 1_Basolateral label_Protein enrichment
HCT116KOBasolateral_4	Log2 MS Intensity in TKS4-KO HCT-116_Biological replicate 2_Basolateral label_Protein enrichment
Start	The starting position of the peptide in the protein
End	The end position of the peptide in the protein
-Log Student's T-test p-value HCT116WTApical_Peptide_HCT116WTBasolateral_Peptide	Negative log-transformed p-value from t-test (apical vs basolateral peptide enrichment samples from wild-type HCT-116 cells)
Student's T-test q-value HCT116WTApical_Peptide_HCT116WTBasolateral_Peptide	Adjusted p-value (q-value, FDR-corrected) from t-test (apical vs basolateral peptide enrichment samples from wild-type HCT-116 cells)
Student's T-test Difference HCT116WTApical_Peptide_HCT116WTBasolateral_Peptide	Difference of the average log2 Apical intensity and average log2 Basolateral intensity in peptide enrichment samples from wild-type HCT-116 cells
Student's T-test Test statistic HCT116WTApical_Peptide_HCT116WTBasolateral_Peptide	T-test statistic for apical vs basolateral peptide enrichment samples in the case of wild-type HCT-116 cells
-Log Student's T-test p-value HCT116KOApical_Peptide_HCT116KOBasolateral_Peptide	Negative log-transformed p-value from t-test (apical vs basolateral peptide enrichment samples from TKS4-KO HCT-116 cells)
Student's T-test q-value HCT116KOApical_Peptide_HCT116KOBasolateral_Peptide	Adjusted p-value (q-value, FDR-corrected) from t-test (apical vs basolateral peptide enrichment samples from TKS4-KO HCT-116 cells)
Student's T-test Difference HCT116KOApical_Peptide_HCT116KOBasolateral_Peptide	Difference of the average log2 Apical intensity and average log2 Basolateral intensity in peptide enrichment samples from TKS4-KO HCT-116 cells
Student's T-test Test statistic HCT116KOApical_Peptide_HCT116KOBasolateral_Peptide	T-test statistic for apical vs basolateral peptide enrichment samples in the case of TKS4-KO HCT-116 cells
-Log Student's T-test p-value HCT116WTApical_Protein_HCT116WTBasolateral_Protein	Negative log-transformed p-value from t-test (apical vs basolateral protein enrichment samples from wild-type HCT-116 cells)
Student's T-test q-value HCT116WTApical_Protein_HCT116WTBasolateral_Protein	Adjusted p-value (q-value, FDR-corrected) from t-test (apical vs basolateral protein enrichment samples from wild-type HCT-116 cells)
Student's T-test Difference HCT116WTApical_Protein_HCT116WTBasolateral_Protein	Difference of the average log2 Apical intensity and average log2 Basolateral intensity in protein enrichment samples from wild-type HCT-116 cells
Student's T-test Test statistic HCT116WTApical_Protein_HCT116WTBasolateral_Protein	T-test statistic for apical vs basolateral protein enrichment samples in the case of wild-type HCT-116 cells
-Log Student's T-test p-value HCT116KOApical_Protein_HCT116KOBasolateral_Protein	Negative log-transformed p-value from t-test (apical vs basolateral protein enrichment samples from TKS4-KO HCT-116 cells)
Student's T-test q-value HCT116KOApical_Protein_HCT116KOBasolateral_Protein	Adjusted p-value (q-value, FDR-corrected) from t-test (apical vs basolateral protein enrichment samples from TKS4-KO HCT-116 cells)
Student's T-test Difference HCT116KOApical_Protein_HCT116KOBasolateral_Protein	Difference of the average log2 Apical intensity and average log2 Basolateral intensity in protein enrichment samples from TKS4-KO HCT-116 cells
Student's T-test Test statistic HCT116KOApical_Protein_HCT116KOBasolateral_Protein	T-test statistic for apical vs basolateral protein enrichment samples in the case of TKS4-KO HCT-116 cells
Mapped Genes	The set of genes to which identified peptide are assigned based on database mapping
Mapped Proteins	The set of proteins to which identified peptide are assigned based on database mapping
TM	CCTOP TmFilter result (yes: transmembrane protein; no: not transmembrane protein; unk: unknown)
Topology Check	CCTOP (for transmembrane proteins) or UniProt subcellular localisation (for not transmembrane proteins) of peptide is extra-cytosolic (OK) or not (notOK) or unknown (NaN)
Labelled	Biotin remnant is indicated by plus sign

## Sheet: HCT116_KO_WT_Peptide_data
Modified Sequence	Protein	Peptide Sequence	Prev AA	Next AA	Peptide Length	Assigned Modifications	Protein ID	Entry Name	Gene	Protein Description	Assigned Modifications_	Student's T-test Significant HCT116WTApical_Peptide_HCT116WTBasolateral_Peptide	Student's T-test Significant HCT116KOApical_Peptide_HCT116KOBasolateral_Peptide	Student's T-test Significant HCT116WTApical_Protein_HCT116WTBasolateral_Protein	Student's T-test Significant HCT116KOApical_Protein_HCT116KOBasolateral_Protein	Student's T-test significant	HCT116WTApical_1	HCT116WTApical_2	HCT116WTBasolateral_1	HCT116WTBasolateral_2	HCT116KOApical_1	HCT116KOApical_2	HCT116KOBasolateral_1	HCT116KOBasolateral_2	HCT116WTApical_3	HCT116WTApical_4	HCT116WTBasolateral_3	HCT116WTBasolateral_4	HCT116KOApical_3	HCT116KOApical_4	HCT116KOBasolateral_3	HCT116KOBasolateral_4	Start	End	-Log Student's T-test p-value HCT116WTApical_Peptide_HCT116WTBasolateral_Peptide	Student's T-test q-value HCT116WTApical_Peptide_HCT116WTBasolateral_Peptide	Student's T-test Difference HCT116WTApical_Peptide_HCT116WTBasolateral_Peptide	Student's T-test Test statistic HCT116WTApical_Peptide_HCT116WTBasolateral_Peptide	-Log Student's T-test p-value HCT116KOApical_Peptide_HCT116KOBasolateral_Peptide	Student's T-test q-value HCT116KOApical_Peptide_HCT116KOBasolateral_Peptide	Student's T-test Difference HCT116KOApical_Peptide_HCT116KOBasolateral_Peptide	Student's T-test Test statistic HCT116KOApical_Peptide_HCT116KOBasolateral_Peptide	-Log Student's T-test p-value HCT116WTApical_Protein_HCT116WTBasolateral_Protein	Student's T-test q-value HCT116WTApical_Protein_HCT116WTBasolateral_Protein	Student's T-test Difference HCT116WTApical_Protein_HCT116WTBasolateral_Protein	Student's T-test Test statistic HCT116WTApical_Protein_HCT116WTBasolateral_Protein	-Log Student's T-test p-value HCT116KOApical_Protein_HCT116KOBasolateral_Protein	Student's T-test q-value HCT116KOApical_Protein_HCT116KOBasolateral_Protein	Student's T-test Difference HCT116KOApical_Protein_HCT116KOBasolateral_Protein
AAAAAAAAAAAAAAAGAGAGAK	sp|P55011|S12A2_HUMAN	AAAAAAAAAAAAAAAGAGAGAK	R	Q	22		P55011	S12A2_HUMAN	SLC12A2	Solute carrier family 12 member 2							NaN	NaN	NaN	NaN	NaN	NaN	NaN	NaN	21.8458	21.7633	21.114	21.2414	21.5258	21.5258	NaN	NaN	93	114	NaN	1	0	NaN	NaN	1	0	NaN	1.84336	0.192747	0.626847	8.2598	0	1	NaN
AAAAAAAAAAGAAGGRGSGPGR	sp|Q86U42|PABP2_HUMAN	AAAAAAAAAAGAAGGRGSGPGR	M	R	22		Q86U42	PABP2_HUMAN	PABPN1	Polyadenylate-binding protein 2							NaN	NaN	NaN	NaN	NaN	NaN	NaN	NaN	NaN	NaN	NaN	NaN	NaN	NaN	NaN	NaN	2	23	NaN	1	0	NaN	NaN	1	0	NaN	NaN	1	0	NaN	NaN	1	0
AAAAAAALQAK	sp|P36578|RL4_HUMAN	AAAAAAALQAK	K	S	11		P36578	RL4_HUMAN	RPL4	Large ribosomal subunit protein uL4							NaN	NaN	21.4721	21.4721	21.4721	21.4721	NaN	NaN	22.4752	22.8872	22.7801	22.3309	22.95	22.4108	22.2333	22.8302	354	364	0	1	NaN	0	0	1	NaN	0	0.142634	0.385351	0.125693	0.412389	0.126611	0.40625	0.148662
AAAAAAALQAKSDEK[145.0197]	sp|P36578|RL4_HUMAN	AAAAAAALQAKSDEK	K	A	15	15K(145.0197)	P36578	RL4_HUMAN	RPL4	Large ribosomal subunit protein uL4	_K(145.0197)						NaN	NaN	NaN	NaN	20.9532	NaN	NaN	NaN	NaN	NaN	NaN	NaN	NaN	NaN	NaN	NaN	354	368	NaN	1	0	NaN	0	0.992454	NaN	0	NaN	1	0	NaN	NaN	1	0
AAAAAAALQAK[145.0197]SDEK	sp|P36578|RL4_HUMAN	AAAAAAALQAKSDEK	K	A	15	11K(145.0197)	P36578	RL4_HUMAN	RPL4	Large ribosomal subunit protein uL4	_K(145.0197)						21.5756	22.297	NaN	20.0658	22.223	NaN	20.3702	NaN	NaN	NaN	NaN	NaN	NaN	NaN	NaN	NaN	354	368	0	0.992775	1.87048	0	0	0.992589	1.85278	0	NaN	1	0	NaN	NaN	1	0
AAAAAAALQAK[145.0197]SDEK[57.0215]	sp|P36578|RL4_HUMAN	AAAAAAALQAKSDEK	K	A	15	11K(145.0197);15K(57.0215)	P36578	RL4_HUMAN	RPL4	Large ribosomal subunit protein uL4	_K(145.0197);_K(57.0215)						NaN	NaN	NaN	NaN	NaN	NaN	NaN	NaN	NaN	NaN	NaN	NaN	NaN	NaN	NaN	NaN	354	368	NaN	1	0	NaN	NaN	1	0	NaN	NaN	1	0	NaN	NaN	1	0
AAAAAAALQAK[57.0215]	sp|P36578|RL4_HUMAN	AAAAAAALQAK	K	S	11	11K(57.0215)	P36578	RL4_HUMAN	RPL4	Large ribosomal subunit protein uL4	_K(57.0215)						NaN	NaN	19.9834	19.9834	NaN	19.9834	NaN	NaN	NaN	NaN	NaN	NaN	NaN	NaN	NaN	NaN	354	364	0	0.992664	NaN	0	0	0.992725	NaN	0	NaN	1	0	NaN	NaN	1	0
AAAAAWEEPSSGN[0.9840]GTAR	sp|Q9P258|RCC2_HUMAN	AAAAAWEEPSSGNGTAR	K	A	17	13N(0.9840)	Q9P258	RCC2_HUMAN	RCC2	Protein RCC2	_N(0.9840)						NaN	NaN	NaN	NaN	NaN	NaN	NaN	NaN	20.0159	20.1209	19.8582	19.7312	19.9392	19.9392	NaN	NaN	6	22	NaN	1	0	NaN	NaN	1	0	NaN	1.09751	0.199779	0.273713	3.32238	0	0.99127	NaN
AAAADGERPGPGPLLVGC[57.0215]GR	tr|A0A994J7P9|A0A994J7P9_HUMAN	AAAADGERPGPGPLLVGCGR	K	A	20	18C(57.0215)	A0A994J7P9	A0A994J7P9_HUMAN	FXR2	FMR1 autosomal homolog 2	_C(57.0215)						NaN	NaN	NaN	NaN	NaN	NaN	NaN	NaN	19.6551	NaN	NaN	NaN	NaN	NaN	NaN	NaN	6	25	NaN	1	0	NaN	NaN	1	0	NaN	0	0.99421	NaN	0	NaN	1	0
AAAASAAEAGIATTGTEDSDDALLK	sp|P55036|PSMD4_HUMAN	AAAASAAEAGIATTGTEDSDDALLK	R	M	25		P55036	PSMD4_HUMAN	PSMD4	26S proteasome non-ATPase regulatory subunit 4							NaN	NaN	NaN	NaN	NaN	NaN	NaN	NaN	21.8436	22.6292	NaN	19.9876	22.7334	22.7808	19.0786	18.2917	238	262	NaN	1	0	NaN	NaN	1	0	NaN	0	0.994125	2.24882	0	2.03426	0.0733973	4.07193
AAAAVVAAAAR	sp|Q8WWH5|TRUB1_HUMAN	AAAAVVAAAAR	R	T	11		Q8WWH5	TRUB1_HUMAN	TRUB1	Pseudouridylate synthase TRUB1							NaN	NaN	NaN	NaN	NaN	NaN	NaN	NaN	20.7174	21.1488	NaN	20.0993	NaN	NaN	NaN	NaN	39	49	NaN	1	0	NaN	NaN	1	0	NaN	0	0.994039	0.833812	0	NaN	1	0
AAAEK[145.0197]LFGNMEGDC[57.0215]PSDWK	sp|P02786|TFR1_HUMAN	AAAEKLFGNMEGDCPSDWK	R	T	19	14C(57.0215);5K(145.0197)	P02786	TFR1_HUMAN	TFRC	Transferrin receptor protein 1	_C(57.0215);_K(145.0197)						NaN	NaN	NaN	NaN	NaN	NaN	NaN	NaN	19.6501	NaN	NaN	NaN	NaN	NaN	NaN	NaN	340	358	NaN	1	0	NaN	NaN	1	0	NaN	0	0.993953	NaN	0	NaN	1	0
AAAEK[145.0197]LFGNMEGDC[57.0215]PSDWK[57.0215]	sp|P02786|TFR1_HUMAN	AAAEKLFGNMEGDCPSDWK	R	T	19	14C(57.0215);19K(57.0215);5K(145.0197)	P02786	TFR1_HUMAN	TFRC	Transferrin receptor protein 1	_C(57.0215);_K(145.0197);_K(57.0215)						NaN	NaN	NaN	NaN	NaN	NaN	NaN	21.876	NaN	NaN	NaN	NaN	NaN	NaN	NaN	NaN	340	358	NaN	1	0	NaN	0	0.99286	NaN	0	NaN	1	0	NaN	NaN	1	0
AAAEK[145.0197]LFGNMEGDC[57.0215]PSDWK[57.0215]TDSTC[57.0215]R	sp|P02786|TFR1_HUMAN	AAAEKLFGNMEGDCPSDWKTDSTCR	R	M	25	14C(57.0215);19K(57.0215);24C(57.0215);5K(145.0197)	P02786	TFR1_HUMAN	TFRC	Transferrin receptor protein 1	_C(57.0215);_K(145.0197);_K(57.0215)						NaN	NaN	NaN	NaN	NaN	NaN	NaN	NaN	NaN	NaN	NaN	NaN	NaN	NaN	NaN	NaN	340	364	NaN	1	0	NaN	NaN	1	0	NaN	NaN	1	0	NaN	NaN	1	0
AAAEK[145.0197]LFGN[0.9840]MEGDC[57.0215]PSDWK[57.0215]TDSTC[57.0215]R	sp|P02786|TFR1_HUMAN	AAAEKLFGNMEGDCPSDWKTDSTCR	R	M	25	14C(57.0215);19K(57.0215);24C(57.0215);5K(145.0197);9N(0.9840)	P02786	TFR1_HUMAN	TFRC	Transferrin receptor protein 1	_C(57.0215);_K(145.0197);_K(57.0215);_N(0.9840)						NaN	NaN	NaN	NaN	NaN	NaN	NaN	NaN	NaN	NaN	NaN	NaN	NaN	NaN	NaN	NaN	340	364	NaN	1	0	NaN	NaN	1	0	NaN	NaN	1	0	NaN	NaN	1	0
AAAEK[57.0215]LFGNMEGDC[57.0215]PSDWK[145.0197]	sp|P02786|TFR1_HUMAN	AAAEKLFGNMEGDCPSDWK	R	T	19	14C(57.0215);19K(145.0197);5K(57.0215)	P02786	TFR1_HUMAN	TFRC	Transferrin receptor protein 1	_C(57.0215);_K(145.0197);_K(57.0215)						NaN	NaN	21.9563	21.9563	NaN	NaN	21.9563	NaN	NaN	NaN	NaN	NaN	NaN	NaN	NaN	NaN	340	358	0	0.992554	NaN	0	0	0.992995	NaN	0	NaN	1	0	NaN	NaN	1	0
AAAFEK[145.0197]QVLQLQASHR	sp|Q9P2E9|RRBP1_HUMAN	AAAFEKQVLQLQASHR	K	E	16	6K(145.0197)	Q9P2E9	RRBP1_HUMAN	RRBP1	Ribosome-binding protein 1	_K(145.0197)						21.165	21.4594	20.7945	20.2949	21.1711	21.3737	20.7866	20.4703	NaN	NaN	NaN	NaN	NaN	NaN	NaN	NaN	859	874	0.928157	0.109293	0.767537	2.64701	1.12195	0.0717967	0.643969	3.42951	NaN	1	0	NaN	NaN	1	0
AAAFEQLQK	sp|O94826|TOM70_HUMAN	AAAFEQLQK	R	W	9		O94826	TOM70_HUMAN	TOMM70	Mitochondrial import receptor subunit TOM70							NaN	NaN	NaN	NaN	NaN	NaN	NaN	NaN	21.8588	21.1874	19.892	NaN	NaN	NaN	21.1874	NaN	160	168	NaN	1	0	NaN	NaN	1	0	NaN	0	0.993867	1.63113	0	0	0.991423	NaN
AAAGAAATHLEVAR	tr|A0A994J550|A0A994J550_HUMAN	AAAGAAATHLEVAR	M	G	14		A0A994J550	A0A994J550_HUMAN	PIGS	Phosphatidylinositol glycan anchor biosynthesis class S							NaN	NaN	NaN	NaN	NaN	NaN	NaN	NaN	NaN	NaN	NaN	18.4946	NaN	NaN	NaN	NaN	2	15	NaN	1	0	NaN	NaN	1	0	NaN	0	0.993782	NaN	0	NaN	1	0
AAAGEAK[145.0197]VK	sp|Q9P2E9|RRBP1_HUMAN	AAAGEAKVK	K	K	9	7K(145.0197)	Q9P2E9	RRBP1_HUMAN	RRBP1	Ribosome-binding protein 1	_K(145.0197)						NaN	NaN	NaN	20.9775	NaN	NaN	NaN	NaN	NaN	NaN	NaN	NaN	NaN	NaN	NaN	NaN	737	745	0	0.992443	NaN	0	NaN	1	0	NaN	NaN	1	0	NaN	NaN	1	0
AAAGEFADDPC[57.0215]SSVK	sp|P35221|CTNA1_HUMAN	AAAGEFADDPCSSVK	K	R	15	11C(57.0215)	P35221	CTNA1_HUMAN	CTNNA1	Catenin alpha-1	_C(57.0215)						NaN	NaN	NaN	NaN	NaN	NaN	18.8452	NaN	21.5093	21.5321	20.3062	20.2522	20.758	21.0297	21.2582	NaN	106	120	NaN	1	0	NaN	0	0.99313	NaN	0	3.25453	0.17667	1.24149	42.3722	0	0.991576	-0.364309
AAAGGQGSAVAAEAEPGKEEPPAR	sp|Q9GZT9|EGLN1_HUMAN	AAAGGQGSAVAAEAEPGKEEPPAR	R	S	24		Q9GZT9	EGLN1_HUMAN	EGLN1	Egl nine homolog 1							NaN	NaN	NaN	NaN	NaN	NaN	NaN	NaN	NaN	NaN	NaN	NaN	18.9087	NaN	NaN	NaN	129	152	NaN	1	0	NaN	NaN	1	0	NaN	NaN	1	0	NaN	0	0.991729	NaN
AAAGK[145.0197]SPSLIFTNR	tr|A0A590UK84|A0A590UK84_HUMAN	AAAGKSPSLIFTNR	K	H	14	5K(145.0197)	A0A590UK84	A0A590UK84_HUMAN	LRP8	LDL receptor related protein 8 (Fragment)	_K(145.0197)						NaN	21.7216	NaN	20.5425	21.2493	21.2493	NaN	NaN	NaN	NaN	NaN	NaN	NaN	NaN	NaN	NaN	278	291	0	0.992333	1.17912	0	0	0.993265	NaN	0	NaN	1	0	NaN	NaN	1	0
AAAIGIDLGTTYSC[57.0215]VGVFQHGK	sp|P0DMV8|HS71A_HUMAN	AAAIGIDLGTTYSCVGVFQHGK	K	V	22	14C(57.0215)	P0DMV8	HS71A_HUMAN	HSPA1A	Heat shock 70 kDa protein 1A	_C(57.0215)						NaN	NaN	NaN	NaN	NaN	NaN	NaN	NaN	19.5063	19.5063	NaN	NaN	NaN	NaN	NaN	NaN	4	25	NaN	1	0	NaN	NaN	1	0	NaN	0	0.993696	NaN	0	NaN	1	0
AAALAAAVAQDPAASGAPSS	sp|Q8TAE8|G45IP_HUMAN	AAALAAAVAQDPAASGAPSS	R	-	20		Q8TAE8	G45IP_HUMAN	GADD45GIP1	Large ribosomal subunit protein mL64							NaN	NaN	NaN	NaN	NaN	NaN	NaN	NaN	20.454	20.8179	NaN	19.9663	20.9735	21.0753	19.6342	19.3393	203	222	NaN	1	0	NaN	NaN	1	0	NaN	0	0.99361	0.669657	0	1.99399	0.0702689	1.53766
AAALSLSTLASPK	sp|P98172|EFNB1_HUMAN	AAALSLSTLASPK	R	G	13		P98172	EFNB1_HUMAN	EFNB1	Ephrin-B1							NaN	NaN	NaN	NaN	NaN	NaN	NaN	NaN	22.9996	23.1371	22.6013	22.3973	23.3072	23.5341	22.0593	21.3114	277	289	NaN	1	0	NaN	NaN	1	0	NaN	1.35947	0.198295	0.56903	4.62513	1.32639	0.0587855	1.73528
AAANFFSASC[57.0215]VPC[57.0215]ADQSSFPK	sp|cRAP-Q29443|cRAP-TRFE_BOVIN	AAANFFSASCVPCADQSSFPK	R	L	21	10C(57.0215);13C(57.0215)	cRAP-Q29443	cRAP-TRFE_BOVIN	TF	Serotransferrin	_C(57.0215)						NaN	NaN	19.2336	19.2336	NaN	NaN	NaN	NaN	NaN	NaN	NaN	NaN	NaN	NaN	NaN	NaN	167	187	0	0.992223	NaN	0	NaN	1	0	NaN	NaN	1	0	NaN	NaN	1	0
AAANK[145.0197]LVR	sp|P35580|MYH10_HUMAN	AAANKLVR	R	R	8	5K(145.0197)	P35580	MYH10_HUMAN	MYH10	Myosin-10	_K(145.0197)						20.295	20.295	NaN	NaN	20.295	NaN	NaN	NaN	NaN	NaN	NaN	NaN	NaN	NaN	NaN	NaN	1838	1845	0	0.992112	NaN	0	0	0.993401	NaN	0	NaN	1	0	NaN	NaN	1	0
AAAPAPEEEMDEC[57.0215]EQALAAEPK	sp|P26641|EF1G_HUMAN	AAAPAPEEEMDECEQALAAEPK	K	A	22	13C(57.0215)	P26641	EF1G_HUMAN	EEF1G	Elongation factor 1-gamma	_C(57.0215)						NaN	NaN	NaN	NaN	NaN	NaN	NaN	NaN	21.0944	22.1522	21.9697	20.6846	21.5975	NaN	NaN	NaN	254	275	NaN	1	0	NaN	NaN	1	0	NaN	0.121473	0.401895	0.29611	0.355808	0	0.991882	NaN
AAAPAPVSEAVC[57.0215]R	sp|P20810|ICAL_HUMAN	AAAPAPVSEAVCR	K	T	13	12C(57.0215)	P20810	ICAL_HUMAN	CAST	Calpastatin	_C(57.0215)						NaN	NaN	NaN	NaN	NaN	NaN	NaN	NaN	20.9137	20.7348	20.2693	20.5109	20.9987	21.3144	20.1256	19.2681	397	409	NaN	1	0	NaN	NaN	1	0	NaN	0.991934	0.200792	0.434107	2.88839	1.06768	0.062359	1.45969
AAAPELSYR	sp|Q6NSJ0|MYORG_HUMAN	AAAPELSYR	R	V	9		Q6NSJ0	MYORG_HUMAN	MYORG	Myogenesis-regulating glycosidase							NaN	NaN	NaN	NaN	NaN	NaN	NaN	NaN	19.4851	NaN	18.9285	19.2335	NaN	NaN	NaN	NaN	274	282	NaN	1	0	NaN	NaN	1	0	NaN	0	0.993525	0.404106	0	NaN	1	0
AAAQLLQSQAQQSGAQQTK	sp|Q9NVA2|SEP11_HUMAN	AAAQLLQSQAQQSGAQQTK	K	K	19		Q9NVA2	SEP11_HUMAN	SEPTIN11	Septin-11							NaN	NaN	NaN	NaN	NaN	NaN	NaN	NaN	21.3309	21.9828	21.2912	20.0146	21.6532	NaN	20.8619	NaN	400	418	NaN	1	0	NaN	NaN	1	0	NaN	0.528324	0.255167	1.00401	1.40083	0	0.992035	0.791311
AAAQLLQSQAQQSGAQQTKK	sp|Q9NVA2|SEP11_HUMAN	AAAQLLQSQAQQSGAQQTKK	K	D	20		Q9NVA2	SEP11_HUMAN	SEPTIN11	Septin-11							NaN	NaN	NaN	NaN	NaN	NaN	NaN	NaN	20.1148	20.3425	20.1404	19.8751	20.1277	NaN	NaN	NaN	400	419	NaN	1	0	NaN	NaN	1	0	NaN	0.476671	0.26577	0.220912	1.26373	0	0.992188	NaN
AAATEEPEVIPDPAK	tr|E9PGC5|E9PGC5_HUMAN	AAATEEPEVIPDPAK	K	Q	15		E9PGC5	E9PGC5_HUMAN	PTPRK	protein-tyrosine-phosphatase							NaN	NaN	NaN	NaN	NaN	NaN	NaN	NaN	20.1871	20.6107	21.8692	21.7069	21.2605	22.0924	NaN	19.0764	732	746	NaN	1	0	NaN	NaN	1	0	NaN	1.59103	0.189688	-1.38914	-6.12398	0	0.992341	2.60007
AAATGLPEGPAVPVPSR	sp|Q8N1S5|S39AB_HUMAN	AAATGLPEGPAVPVPSR	K	G	17		Q8N1S5	S39AB_HUMAN	SLC39A11	Zinc transporter ZIP11							NaN	NaN	NaN	NaN	NaN	NaN	NaN	NaN	NaN	20.6863	NaN	19.8896	21.0133	20.8574	19.0479	19.5334	164	180	NaN	1	0	NaN	NaN	1	0	NaN	0	0.993439	0.796707	0	1.63442	0.0550345	1.6447
AAATK[145.0197]KPAPEK	sp|P36578|RL4_HUMAN	AAATKKPAPEK	K	K	11	5K(145.0197)	P36578	RL4_HUMAN	RPL4	Large ribosomal subunit protein uL4	_K(145.0197)						22.8996	22.8996	NaN	NaN	NaN	NaN	NaN	NaN	NaN	NaN	NaN	NaN	NaN	NaN	NaN	NaN	401	411	0	0.991891	NaN	0	NaN	1	0	NaN	NaN	1	0	NaN	NaN	1	0
AAATK[145.0197]KPAPEK[57.0215]	sp|P36578|RL4_HUMAN	AAATKKPAPEK	K	K	11	11K(57.0215);5K(145.0197)	P36578	RL4_HUMAN	RPL4	Large ribosomal subunit protein uL4	_K(145.0197);_K(57.0215)						NaN	21.523	NaN	NaN	NaN	NaN	NaN	NaN	NaN	NaN	NaN	NaN	NaN	NaN	NaN	NaN	401	411	0	0.99101	NaN	0	NaN	1	0	NaN	NaN	1	0	NaN	NaN	1	0
AAATLTSKLYSLLFRR	sp|Q9UDW1|QCR9_HUMAN	AAATLTSKLYSLLFRR	M	T	16		Q9UDW1	QCR9_HUMAN	UQCR10	Cytochrome b-c1 complex subunit 9							NaN	19.1193	NaN	NaN	NaN	NaN	NaN	NaN	20.0128	19.2377	19.2604	20.0261	19.6851	19.6851	NaN	NaN	2	17	0	0.991781	NaN	0	NaN	1	0	NaN	0.0102565	0.869368	-0.0179853	-0.0330165	0	0.992494	NaN
AAAVADK[145.0197]R	sp|P28290|ITPI2_HUMAN	AAAVADKR	K	K	8	7K(145.0197)	P28290	ITPI2_HUMAN	ITPRID2	Protein ITPRID2	_K(145.0197)						NaN	NaN	21.0518	NaN	NaN	NaN	NaN	NaN	NaN	NaN	NaN	NaN	NaN	NaN	NaN	NaN	582	589	0	0.991671	NaN	0	NaN	1	0	NaN	NaN	1	0	NaN	NaN	1	0
AAAVLPVLDLAQR	sp|P19404|NDUV2_HUMAN	AAAVLPVLDLAQR	K	Q	13		P19404	NDUV2_HUMAN	NDUFV2	NADH dehydrogenase [ubiquinone] flavoprotein 2, mitochondrial							NaN	NaN	18.8269	NaN	NaN	NaN	NaN	NaN	20.6667	21.0778	21.3228	20.9841	21.0157	21.0317	21.0475	NaN	76	88	0	0.991561	NaN	0	NaN	1	0	NaN	0.396071	0.284395	-0.281211	-1.05591	0	0.992647	-0.0237989
AAAVVGINSETIMKPASISEEELLNLINK	sp|P13995|MTDC_HUMAN	AAAVVGINSETIMKPASISEEELLNLINK	R	L	29		P13995	MTDC_HUMAN	MTHFD2	Bifunctional methylenetetrahydrofolate dehydrogenase/cyclohydrolase, mitochondrial							NaN	NaN	NaN	NaN	NaN	NaN	NaN	NaN	NaN	NaN	19.5472	NaN	NaN	NaN	NaN	NaN	91	119	NaN	1	0	NaN	NaN	1	0	NaN	0	0.993353	NaN	0	NaN	1	0
AAAYNLVQHGITN[0.9840]LC[57.0215]VIGGDGSLTGANIFR	sp|P17858|PFKAL_HUMAN	AAAYNLVQHGITNLCVIGGDGSLTGANIFR	R	S	30	13N(0.9840);15C(57.0215)	P17858	PFKAL_HUMAN	PFKL	ATP-dependent 6-phosphofructokinase, liver type	_C(57.0215);_N(0.9840)						NaN	18.3998	NaN	NaN	NaN	NaN	NaN	NaN	NaN	NaN	NaN	NaN	NaN	NaN	NaN	NaN	100	129	0	0.99145	NaN	0	NaN	1	0	NaN	NaN	1	0	NaN	NaN	1	0
AAC[57.0215]FAIQK	sp|O15269|SPTC1_HUMAN	AACFAIQK	R	G	8	3C(57.0215)	O15269	SPTC1_HUMAN	SPTLC1	Serine palmitoyltransferase 1	_C(57.0215)						21.5116	21.5084	21.2775	21.2812	22.0962	21.3854	19.9993	21.4129	20.9692	NaN	NaN	NaN	NaN	NaN	NaN	NaN	190	197	3.95145	0.0804706	0.230663	94.5555	0.493444	0.135117	1.03473	1.30786	0	0.993268	NaN	0	NaN	1	0
AAC[57.0215]NLLQR	sp|Q01813|PFKAP_HUMAN	AACNLLQR	K	G	8	3C(57.0215)	Q01813	PFKAP_HUMAN	PFKP	ATP-dependent 6-phosphofructokinase, platelet type	_C(57.0215)		+			HCT116KOApical_Peptide_HCT116KOBasolateral_Peptide	20.5625	20.9295	20.5919	20.1103	20.9683	20.8868	20.0391	20.1827	NaN	20.2271	NaN	19.4441	19.8881	19.8881	NaN	NaN	110	117	0.492107	0.161607	0.394867	1.30433	1.99674	0.0462162	0.816633	9.88715	0	0.993182	0.782948	0	0	0.9928	NaN
AAC[57.0215]QEAQVFGNQLIPPNAQVK	sp|Q53H12|AGK_HUMAN	AACQEAQVFGNQLIPPNAQVK	R	K	21	3C(57.0215)	Q53H12	AGK_HUMAN	AGK	Acylglycerol kinase, mitochondrial	_C(57.0215)						NaN	NaN	NaN	19.7717	NaN	NaN	NaN	NaN	NaN	NaN	NaN	NaN	NaN	NaN	NaN	NaN	41	61	0	0.99134	NaN	0	NaN	1	0	NaN	NaN	1	0	NaN	NaN	1	0
AADAEAEVASLNR	tr|J3KN67|J3KN67_HUMAN	AADAEAEVASLNR	K	R	13		J3KN67	J3KN67_HUMAN	TPM3	Tropomyosin 3							NaN	NaN	NaN	NaN	NaN	NaN	NaN	NaN	NaN	NaN	NaN	20.2357	20.2357	21.0529	NaN	18.1646	79	91	NaN	1	0	NaN	NaN	1	0	NaN	0	0.993096	NaN	0	0	0.991117	2.47968
AADAEAEVASLNRR	tr|J3KN67|J3KN67_HUMAN	AADAEAEVASLNRR	K	I	14		J3KN67	J3KN67_HUMAN	TPM3	Tropomyosin 3							NaN	NaN	NaN	NaN	NaN	NaN	NaN	NaN	21.0344	20.6873	20.8556	21.1684	20.9478	20.9478	NaN	NaN	79	92	NaN	1	0	NaN	NaN	1	0	NaN	0.233616	0.336062	-0.151144	-0.647022	0	0.992954	NaN
AADC[57.0215]ISEPVNREPPSR	sp|P43304|GPDM_HUMAN	AADCISEPVNREPPSR	K	E	16	4C(57.0215)	P43304	GPDM_HUMAN	GPD2	Glycerol-3-phosphate dehydrogenase, mitochondrial	_C(57.0215)						NaN	NaN	NaN	NaN	NaN	NaN	NaN	NaN	20.3833	20.2418	19.7855	19.9762	NaN	NaN	NaN	NaN	42	57	NaN	1	0	NaN	NaN	1	0	NaN	1.16745	0.195758	0.431653	3.6362	NaN	1	0
AADK[145.0197]LIQNLDANHDGR	sp|Q96FQ6|S10AG_HUMAN	AADKLIQNLDANHDGR	K	I	16	4K(145.0197)	Q96FQ6	S10AG_HUMAN	S100A16	Protein S100-A16	_K(145.0197)						NaN	NaN	NaN	20.334	NaN	NaN	20.334	NaN	NaN	NaN	NaN	NaN	NaN	NaN	NaN	NaN	58	73	0	0.99123	NaN	0	0	0.993536	NaN	0	NaN	1	0	NaN	NaN	1	0
AADK[145.0197]LIQN[0.9840]LDANHDGR	sp|Q96FQ6|S10AG_HUMAN	AADKLIQNLDANHDGR	K	I	16	4K(145.0197);8N(0.9840)	Q96FQ6	S10AG_HUMAN	S100A16	Protein S100-A16	_K(145.0197);_N(0.9840)						NaN	NaN	NaN	NaN	NaN	NaN	NaN	17.6358	NaN	NaN	NaN	NaN	NaN	NaN	NaN	NaN	58	73	NaN	1	0	NaN	0	0.993671	NaN	0	NaN	1	0	NaN	NaN	1	0
AADLLVNPLDPR	sp|P78362|SRPK2_HUMAN	AADLLVNPLDPR	R	N	12		P78362	SRPK2_HUMAN	SRPK2	SRSF protein kinase 2							NaN	NaN	NaN	NaN	NaN	NaN	NaN	NaN	NaN	NaN	18.7429	NaN	NaN	NaN	NaN	NaN	508	519	NaN	1	0	NaN	NaN	1	0	NaN	0	0.993011	NaN	0	NaN	1	0
AADLN[0.9840]GDLTATR	sp|Q15293|RCN1_HUMAN	AADLNGDLTATR	K	E	12	5N(0.9840)	Q15293	RCN1_HUMAN	RCN1	Reticulocalbin-1	_N(0.9840)						NaN	NaN	NaN	NaN	NaN	NaN	NaN	NaN	NaN	NaN	19.0774	NaN	NaN	NaN	NaN	NaN	177	188	NaN	1	0	NaN	NaN	1	0	NaN	0	0.992925	NaN	0	NaN	1	0
AADSIC[57.0215]DGDLVDSQIR	sp|P35251|RFC1_HUMAN	AADSICDGDLVDSQIR	R	S	16	6C(57.0215)	P35251	RFC1_HUMAN	RFC1	Replication factor C subunit 1	_C(57.0215)						NaN	NaN	NaN	NaN	NaN	NaN	NaN	NaN	NaN	NaN	NaN	NaN	NaN	NaN	NaN	NaN	911	926	NaN	1	0	NaN	NaN	1	0	NaN	NaN	1	0	NaN	NaN	1	0
AADTDGDGQVNYEEFVR	sp|P27482|CALL3_HUMAN	AADTDGDGQVNYEEFVR	R	V	17		P27482	CALL3_HUMAN	CALML3	Calmodulin-like protein 3							NaN	NaN	NaN	NaN	NaN	NaN	NaN	NaN	NaN	NaN	NaN	NaN	NaN	22.0902	NaN	18.3479	128	144	NaN	1	0	NaN	NaN	1	0	NaN	NaN	1	0	NaN	0	0.99326	3.74221
AAEAAINILK	sp|O75569|PRKRA_HUMAN	AAEAAINILK	R	A	10		O75569	PRKRA_HUMAN	PRKRA	Interferon-inducible double-stranded RNA-dependent protein kinase activator A							NaN	NaN	NaN	NaN	NaN	NaN	NaN	NaN	20.0678	20.0921	20.4434	20.4243	20.635	20.2678	19.7739	NaN	91	100	NaN	1	0	NaN	NaN	1	0	NaN	2.71999	0.17705	-0.353908	-22.8757	0	0.993414	0.677441
AAEAAPPTQEAQGETEPTEQAPDALEQAADTSRR	sp|Q8N163|CCAR2_HUMAN	AAEAAPPTQEAQGETEPTEQAPDALEQAADTSRR	K	N	34		Q8N163	CCAR2_HUMAN	CCAR2	Cell cycle and apoptosis regulator protein 2							NaN	NaN	NaN	NaN	NaN	NaN	NaN	NaN	NaN	NaN	21.2021	NaN	NaN	NaN	NaN	NaN	447	480	NaN	1	0	NaN	NaN	1	0	NaN	0	0.99284	NaN	0	NaN	1	0
AAEC[57.0215]NIVVTQPR	sp|Q08211|DHX9_HUMAN	AAECNIVVTQPR	R	R	12	4C(57.0215)	Q08211	DHX9_HUMAN	DHX9	ATP-dependent RNA helicase A	_C(57.0215)						24.0683	23.8833	24.008	24.1785	24.5365	24.2299	23.2716	23.8176	21.7612	22.1154	21.5893	21.0466	22.2793	22.4584	20.6271	19.8523	435	446	0.34782	0.200116	-0.117451	-0.933933	0.936706	0.0798297	0.838658	2.67853	0.708551	0.22877	0.620361	1.91461	1.47956	0.0546646	2.12919
AAEEAEEARVQAER	sp|Q15149|PLEC_HUMAN	AAEEAEEARVQAER	R	E	14		Q15149	PLEC_HUMAN	PLEC	Plectin							NaN	NaN	NaN	NaN	NaN	NaN	NaN	NaN	NaN	NaN	NaN	NaN	20.7621	20.7621	NaN	NaN	2226	2239	NaN	1	0	NaN	NaN	1	0	NaN	NaN	1	0	NaN	0	0.993567	NaN
AAEEIGIK	sp|P11586|C1TC_HUMAN	AAEEIGIK	K	A	8		P11586	C1TC_HUMAN	MTHFD1	C-1-tetrahydrofolate synthase, cytoplasmic							NaN	NaN	NaN	NaN	NaN	NaN	NaN	NaN	NaN	20.8681	20.6671	20.4335	20.953	20.6671	20.31	NaN	59	66	NaN	1	0	NaN	NaN	1	0	NaN	0	0.994296	0.317783	0	0	0.993721	0.500029
AAEESASQIQSSAQR	sp|Q13751|LAMB3_HUMAN	AAEESASQIQSSAQR	R	L	15		Q13751	LAMB3_HUMAN	LAMB3	Laminin subunit beta-3							NaN	NaN	NaN	NaN	NaN	NaN	NaN	NaN	NaN	NaN	NaN	NaN	19.0558	NaN	NaN	NaN	855	869	NaN	1	0	NaN	NaN	1	0	NaN	NaN	1	0	NaN	0	0.993874	NaN
AAEGVSAADMAK	sp|Q9NW13|RBM28_HUMAN	AAEGVSAADMAK	K	R	12		Q9NW13	RBM28_HUMAN	RBM28	RNA-binding protein 28							NaN	NaN	NaN	NaN	NaN	NaN	NaN	NaN	NaN	NaN	NaN	NaN	NaN	NaN	NaN	NaN	454	465	NaN	1	0	NaN	NaN	1	0	NaN	NaN	1	0	NaN	NaN	1	0
AAEILAR	sp|P05023|AT1A1_HUMAN	AAEILAR	R	D	7		P05023	AT1A1_HUMAN	ATP1A1	Sodium/potassium-transporting ATPase subunit alpha-1							NaN	NaN	19.9365	19.9365	NaN	NaN	NaN	NaN	NaN	NaN	NaN	NaN	NaN	NaN	NaN	NaN	68	74	0	0.99112	NaN	0	NaN	1	0	NaN	NaN	1	0	NaN	NaN	1	0
AAEK[145.0197]LYLADPMK	sp|P49458|SRP09_HUMAN	AAEKLYLADPMK	R	A	12	4K(145.0197)	P49458	SRP09_HUMAN	SRP9	Signal recognition particle 9 kDa protein	_K(145.0197)						NaN	NaN	NaN	NaN	NaN	NaN	NaN	NaN	NaN	NaN	NaN	NaN	NaN	NaN	NaN	NaN	13	24	NaN	1	0	NaN	NaN	1	0	NaN	NaN	1	0	NaN	NaN	1	0
AAELIANSLATAGDGLIELR	sp|P35232|PHB1_HUMAN	AAELIANSLATAGDGLIELR	K	K	20		P35232	PHB1_HUMAN	PHB1	Prohibitin 1							NaN	NaN	NaN	19.5309	NaN	NaN	NaN	NaN	22.8455	22.8648	22.69	22.6683	23.155	23.4294	22.2429	21.5197	220	239	0	0.992885	NaN	0	NaN	1	0	NaN	2.17076	0.182534	0.176038	12.1109	1.16995	0.0595756	1.41093
AAELIAN[0.9840]SLATAGDGLIELR	sp|P35232|PHB1_HUMAN	AAELIANSLATAGDGLIELR	K	K	20	7N(0.9840)	P35232	PHB1_HUMAN	PHB1	Prohibitin 1	_N(0.9840)						NaN	NaN	NaN	NaN	NaN	NaN	NaN	NaN	19.4031	19.0924	19.4085	19.6632	19.4058	19.4058	NaN	NaN	220	239	NaN	1	0	NaN	NaN	1	0	NaN	0.540669	0.253273	-0.288081	-1.43416	0	0.994028	NaN
AAESLADPTEYENLFPGLK	sp|P35606|COPB2_HUMAN	AAESLADPTEYENLFPGLK	K	E	19		P35606	COPB2_HUMAN	COPB2	Coatomer subunit beta'							NaN	NaN	NaN	NaN	NaN	NaN	NaN	NaN	19.6644	19.7028	19.7829	19.7465	NaN	NaN	NaN	NaN	784	802	NaN	1	0	NaN	NaN	1	0	NaN	1.03602	0.198662	-0.0811214	-3.06412	NaN	1	0
AAESLADPTEYEN[0.9840]LFPGLK	sp|P35606|COPB2_HUMAN	AAESLADPTEYENLFPGLK	K	E	19	13N(0.9840)	P35606	COPB2_HUMAN	COPB2	Coatomer subunit beta'	_N(0.9840)						NaN	NaN	NaN	NaN	NaN	NaN	NaN	NaN	NaN	NaN	NaN	NaN	NaN	19.1374	NaN	NaN	784	802	NaN	1	0	NaN	NaN	1	0	NaN	NaN	1	0	NaN	0	0.994182	NaN
AAEVGDDFLGDFVVGER	sp|Q9UDT6|CLIP2_HUMAN	AAEVGDDFLGDFVVGER	K	V	17		Q9UDT6	CLIP2_HUMAN	CLIP2	CAP-Gly domain-containing linker protein 2							NaN	NaN	NaN	NaN	NaN	NaN	NaN	NaN	NaN	NaN	NaN	NaN	NaN	NaN	NaN	NaN	68	84	NaN	1	0	NaN	NaN	1	0	NaN	NaN	1	0	NaN	NaN	1	0
AAEWQLDQPSWSGR	sp|Q9NVZ3|NECP2_HUMAN	AAEWQLDQPSWSGR	R	L	14		Q9NVZ3	NECP2_HUMAN	NECAP2	Adaptin ear-binding coat-associated protein 2							NaN	NaN	NaN	NaN	NaN	NaN	NaN	NaN	NaN	NaN	20.0629	NaN	NaN	NaN	NaN	NaN	32	45	NaN	1	0	NaN	NaN	1	0	NaN	0	0.994382	NaN	0	NaN	1	0
AAFAC[57.0215]PTSC[57.0215]KC[57.0215]SASR	sp|Q16620|NTRK2_HUMAN	AAFACPTSCKCSASR	R	I	15	11C(57.0215);5C(57.0215);9C(57.0215)	Q16620	NTRK2_HUMAN	NTRK2	BDNF/NT-3 growth factors receptor	_C(57.0215)						NaN	NaN	NaN	NaN	22.3841	NaN	20.3782	21.7048	NaN	NaN	NaN	NaN	NaN	NaN	NaN	NaN	28	42	NaN	1	0	NaN	0	0.993807	1.3426	0	NaN	1	0	NaN	NaN	1	0
AAFGGSGGRGSSSGGGYSSGSSSYGSGGR	sp|P35908|K22E_HUMAN	AAFGGSGGRGSSSGGGYSSGSSSYGSGGR	K	Q	29		P35908	K22E_HUMAN	KRT2	Keratin, type II cytoskeletal 2 epidermal							NaN	NaN	NaN	NaN	NaN	NaN	NaN	NaN	NaN	NaN	NaN	NaN	NaN	NaN	NaN	NaN	516	544	NaN	1	0	NaN	NaN	1	0	NaN	NaN	1	0	NaN	NaN	1	0
AAFGLSEAGFNTAC[57.0215]VTK	sp|P31040|SDHA_HUMAN	AAFGLSEAGFNTACVTK	R	L	17	14C(57.0215)	P31040	SDHA_HUMAN	SDHA	Succinate dehydrogenase [ubiquinone] flavoprotein subunit, mitochondrial	_C(57.0215)						23.5729	23.386	23.0185	23.2554	23.6982	23.5924	22.8122	22.9894	NaN	22.0384	22.0117	21.9846	22.4455	22.7295	21.3885	20.5191	76	92	0.820238	0.116906	0.342502	2.26969	1.7284	0.0514022	0.744473	7.21182	0	0.994468	0.040226	0	1.15366	0.0590221	1.63368
AAFGLSEAGFNTAC[57.0215]VTKLFPTR	sp|P31040|SDHA_HUMAN	AAFGLSEAGFNTACVTKLFPTR	R	S	22	14C(57.0215)	P31040	SDHA_HUMAN	SDHA	Succinate dehydrogenase [ubiquinone] flavoprotein subunit, mitochondrial	_C(57.0215)						21.5556	22.2186	NaN	20.2925	21.5556	NaN	NaN	21.5556	NaN	NaN	NaN	NaN	NaN	NaN	NaN	NaN	76	97	0	0.992002	1.5946	0	0	0.992319	0	0	NaN	1	0	NaN	NaN	1	0
AAFHK[145.0197]SIR	sp|Q14126|DSG2_HUMAN	AAFHKSIR	K	S	8	5K(145.0197)	Q14126	DSG2_HUMAN	DSG2	Desmoglein-2	_K(145.0197)						22.5808	22.698	22.8698	22.7662	23.0986	22.8924	22.2407	22.5527	NaN	NaN	20.1588	20.1588	20.1588	20.8692	NaN	18.6993	358	365	0.824503	0.11709	-0.178624	-2.28392	1.06924	0.0736532	0.598811	3.20167	0	0.995327	NaN	0	0	0.994336	1.81466
AAFPLHDC[57.0215]K	sp|Q4KMQ2|ANO6_HUMAN	AAFPLHDCK	K	F	9	8C(57.0215)	Q4KMQ2	ANO6_HUMAN	ANO6	Anoctamin-6	_C(57.0215)						NaN	NaN	NaN	NaN	NaN	NaN	NaN	NaN	NaN	NaN	NaN	NaN	NaN	NaN	NaN	NaN	243	251	NaN	1	0	NaN	NaN	1	0	NaN	NaN	1	0	NaN	NaN	1	0
AAFQLDC[57.0215]SIVSR	sp|O75054|IGSF3_HUMAN	AAFQLDCSIVSR	K	S	12	7C(57.0215)	O75054	IGSF3_HUMAN	IGSF3	Immunoglobulin superfamily member 3	_C(57.0215)		+			HCT116KOApical_Peptide_HCT116KOBasolateral_Peptide	22.8758	23.1813	23.0646	22.7301	23.2341	23.3226	22.6547	22.5114	NaN	19.766	19.6412	19.5045	20.0478	18.2714	19.0728	20.3309	968	979	0.20702	0.266129	0.13123	0.579481	1.84288	0.0462162	0.695291	8.25516	0	0.995929	0.193217	0	0.17539	0.287909	-0.54223
AAFTAFEEAQLPR	sp|Q96CT7|CC124_HUMAN	AAFTAFEEAQLPR	R	L	13		Q96CT7	CC124_HUMAN	CCDC124	Coiled-coil domain-containing protein 124							NaN	NaN	NaN	NaN	NaN	NaN	NaN	NaN	19.9244	NaN	20.6546	NaN	20.3352	NaN	NaN	NaN	171	183	NaN	1	0	NaN	NaN	1	0	NaN	0	0.995843	-0.730278	0	0	0.994489	NaN
AAFVSEQQQK	sp|P26006|ITA3_HUMAN	AAFVSEQQQK	R	L	10		P26006	ITA3_HUMAN	ITGA3	Integrin alpha-3							NaN	NaN	NaN	NaN	NaN	NaN	NaN	NaN	NaN	21.3922	NaN	NaN	NaN	18.7246	21.3922	22.2739	629	638	NaN	1	0	NaN	NaN	1	0	NaN	0	0.995757	NaN	0	0	0.994643	-3.10841
AAFVSEQQQK[145.0197]LSR	sp|P26006|ITA3_HUMAN	AAFVSEQQQKLSR	R	L	13	10K(145.0197)	P26006	ITA3_HUMAN	ITGA3	Integrin alpha-3	_K(145.0197)						29.4038	29.4234	28.8206	28.7907	29.7626	29.6094	28.027	28.4445	27.174	27.4592	27.0707	26.6847	27.7711	27.8633	25.9163	25.5232	629	641	3.0635	0.11812	0.607885	33.9991	1.64377	0.0511004	1.45026	6.5221	0.680163	0.232734	0.438951	1.82931	2.03905	0.0720825	2.09744
AAGAGK[145.0197]VTK	sp|P68104|EF1A1_HUMAN	AAGAGKVTK	K	S	9	6K(145.0197)	P68104	EF1A1_HUMAN	EEF1A1	Elongation factor 1-alpha 1	_K(145.0197)						23.9786	24.04	NaN	23.9145	24.3432	23.9218	23.4895	24.0333	NaN	NaN	NaN	NaN	NaN	NaN	NaN	NaN	445	453	0	0.992996	0.09482	0	0.405122	0.14697	0.371122	1.07895	NaN	1	0	NaN	NaN	1	0
AAGAGK[145.0197]VTK[57.0215]	sp|P68104|EF1A1_HUMAN	AAGAGKVTK	K	S	9	6K(145.0197);9K(57.0215)	P68104	EF1A1_HUMAN	EEF1A1	Elongation factor 1-alpha 1	_K(145.0197);_K(57.0215)						NaN	22.8764	NaN	NaN	NaN	22.8764	NaN	NaN	NaN	NaN	NaN	NaN	NaN	NaN	NaN	NaN	445	453	0	0.994214	NaN	0	0	0.993942	NaN	0	NaN	1	0	NaN	NaN	1	0
AAGASDVVLYK	sp|Q9NSD9|SYFB_HUMAN	AAGASDVVLYK	K	I	11		Q9NSD9	SYFB_HUMAN	FARSB	Phenylalanine--tRNA ligase beta subunit							NaN	NaN	NaN	NaN	NaN	NaN	NaN	NaN	21.2019	21.5539	21.8367	NaN	21.5539	21.5539	NaN	NaN	54	64	NaN	1	0	NaN	NaN	1	0	NaN	0	0.995671	-0.458827	0	0	0.994797	NaN
AAGDVDIGDAAYYFER	sp|P09758|TACD2_HUMAN	AAGDVDIGDAAYYFER	K	D	16		P09758	TACD2_HUMAN	TACSTD2	Tumor-associated calcium signal transducer 2							NaN	NaN	NaN	NaN	NaN	NaN	NaN	NaN	21.1719	20.8873	21.4634	21.6603	21.9952	21.9715	20.034	20.1226	213	228	NaN	1	0	NaN	NaN	1	0	NaN	1.03894	0.198625	-0.532212	-3.07604	3.23749	0.0814286	1.90509
AAGFERPSPVQLK	sp|Q9UHI6|DDX20_HUMAN	AAGFERPSPVQLK	R	A	13		Q9UHI6	DDX20_HUMAN	DDX20	Probable ATP-dependent RNA helicase DDX20							NaN	NaN	NaN	NaN	NaN	NaN	NaN	NaN	NaN	NaN	NaN	NaN	NaN	NaN	NaN	NaN	79	91	NaN	1	0	NaN	NaN	1	0	NaN	NaN	1	0	NaN	NaN	1	0
AAGKGDVPTKRPPVLR	sp|P62424|RL7A_HUMAN	AAGKGDVPTKRPPVLR	K	A	16		P62424	RL7A_HUMAN	RPL7A	Large ribosomal subunit protein eL8							NaN	NaN	NaN	NaN	19.671	NaN	NaN	NaN	NaN	NaN	NaN	NaN	NaN	NaN	NaN	NaN	122	137	NaN	1	0	NaN	0	0.994213	NaN	0	NaN	1	0	NaN	NaN	1	0
AAGKGDVPTK[145.0197]RPPVLR	sp|P62424|RL7A_HUMAN	AAGKGDVPTKRPPVLR	K	A	16	10K(145.0197)	P62424	RL7A_HUMAN	RPL7A	Large ribosomal subunit protein eL8	_K(145.0197)		+			HCT116KOApical_Peptide_HCT116KOBasolateral_Peptide	21.326	21.4368	NaN	21.2061	21.5691	21.6081	21.0335	20.9751	NaN	NaN	NaN	NaN	NaN	NaN	NaN	NaN	122	137	0	0.99499	0.175375	0	2.44473	0.0404783	0.584278	16.6415	NaN	1	0	NaN	NaN	1	0
AAGK[145.0197]GDVPTK	sp|P62424|RL7A_HUMAN	AAGKGDVPTK	K	R	10	4K(145.0197)	P62424	RL7A_HUMAN	RPL7A	Large ribosomal subunit protein eL8	_K(145.0197)						22.3907	22.5588	21.4999	21.1243	22.0339	22.013	21.9918	NaN	NaN	NaN	NaN	NaN	NaN	NaN	NaN	NaN	122	131	1.52409	0.0913669	1.16263	5.65101	0	0.994348	0.0316391	0	NaN	1	0	NaN	NaN	1	0
AAGK[145.0197]GDVPTKRPPVLR	sp|P62424|RL7A_HUMAN	AAGKGDVPTKRPPVLR	K	A	16	4K(145.0197)	P62424	RL7A_HUMAN	RPL7A	Large ribosomal subunit protein eL8	_K(145.0197)						NaN	21.4398	NaN	20.683	NaN	NaN	NaN	NaN	NaN	NaN	NaN	NaN	NaN	NaN	NaN	NaN	122	137	0	0.994879	0.756863	0	NaN	1	0	NaN	NaN	1	0	NaN	NaN	1	0
AAGK[145.0197]GDVPTK[57.0215]	sp|P62424|RL7A_HUMAN	AAGKGDVPTK	K	R	10	10K(57.0215);4K(145.0197)	P62424	RL7A_HUMAN	RPL7A	Large ribosomal subunit protein eL8	_K(145.0197);_K(57.0215)						NaN	NaN	20.5325	NaN	NaN	NaN	NaN	NaN	NaN	NaN	NaN	NaN	NaN	NaN	NaN	NaN	122	131	0	0.994768	NaN	0	NaN	1	0	NaN	NaN	1	0	NaN	NaN	1	0
AAGPLLTDEC[57.0215]R	sp|Q9BQ69|MACD1_HUMAN	AAGPLLTDECR	R	T	11	10C(57.0215)	Q9BQ69	MACD1_HUMAN	MACROD1	ADP-ribose glycohydrolase MACROD1	_C(57.0215)						NaN	NaN	19.4131	NaN	NaN	NaN	NaN	19.4131	21.3495	21.1729	20.7023	20.9416	21.5226	21.0619	20.381	NaN	190	200	0	0.994657	NaN	0	0	0.994484	NaN	0	1.00868	0.200949	0.439227	2.95427	0	0.993107	0.911251
AAGTC[57.0215]GVLLR	sp|Q5T653|RM02_HUMAN	AAGTCGVLLR	R	K	10	5C(57.0215)	Q5T653	RM02_HUMAN	MRPL2	Large ribosomal subunit protein uL2m	_C(57.0215)						NaN	NaN	19.8774	NaN	NaN	NaN	NaN	NaN	NaN	NaN	NaN	NaN	NaN	NaN	NaN	NaN	209	218	0	0.994546	NaN	0	NaN	1	0	NaN	NaN	1	0	NaN	NaN	1	0
AAGTEGPFQEVDGVATTR	sp|P10586|PTPRF_HUMAN	AAGTEGPFQEVDGVATTR	R	Y	18		P10586	PTPRF_HUMAN	PTPRF	Receptor-type tyrosine-protein phosphatase F							NaN	NaN	NaN	NaN	NaN	NaN	NaN	NaN	22.6416	22.9972	23.4701	23.2231	23.1146	23.8212	NaN	21.6724	356	373	NaN	1	0	NaN	NaN	1	0	NaN	0.868953	0.214331	-0.527207	-2.43547	0	0.990964	1.79548
AAGVNVEPFWPGLFAK	sp|P05386|RLA1_HUMAN	AAGVNVEPFWPGLFAK	K	A	16		P05386	RLA1_HUMAN	RPLP1	Large ribosomal subunit protein P1							19.8133	20.3656	22.3732	22.2544	21.4916	21.9632	21.6994	21.1114	23.0222	22.9124	23.3429	23.4252	23.0842	23.1915	23.2913	NaN	34	49	1.80277	0.0884195	-2.22431	-7.87427	0.316102	0.174957	0.321971	0.854283	1.58485	0.190703	-0.416743	-6.07889	0	0.990812	-0.153449
AAGVNVEPFWPGLFAK[57.0215]	sp|P05386|RLA1_HUMAN	AAGVNVEPFWPGLFAK	K	A	16	16K(57.0215)	P05386	RLA1_HUMAN	RPLP1	Large ribosomal subunit protein P1	_K(57.0215)						NaN	20.0386	NaN	NaN	NaN	NaN	NaN	NaN	NaN	NaN	NaN	NaN	NaN	NaN	NaN	NaN	34	49	0	0.994435	NaN	0	NaN	1	0	NaN	NaN	1	0	NaN	NaN	1	0
AAGVPC[57.0215]RC[57.0215]FLFTATLEQAR	sp|Q96T60|PNKP_HUMAN	AAGVPCRCFLFTATLEQAR	R	H	19	6C(57.0215);8C(57.0215)	Q96T60	PNKP_HUMAN	PNKP	Bifunctional polynucleotide phosphatase/kinase	_C(57.0215)						NaN	20.1883	NaN	19.0993	NaN	NaN	NaN	NaN	NaN	NaN	NaN	NaN	NaN	NaN	NaN	NaN	440	458	0	0.994324	1.08892	0	NaN	1	0	NaN	NaN	1	0	NaN	NaN	1	0
AAGYK[145.0197]SVLK	sp|Q9P273|TEN3_HUMAN	AAGYKSVLK	R	I	9	5K(145.0197)	Q9P273	TEN3_HUMAN	TENM3	Teneurin-3	_K(145.0197)						21.0802	21.6226	NaN	20.2009	NaN	NaN	NaN	NaN	NaN	NaN	NaN	NaN	NaN	NaN	NaN	NaN	1011	1019	0	0.994103	1.15052	0	NaN	1	0	NaN	NaN	1	0	NaN	NaN	1	0
AAHIFFTDTC[57.0215]PEPLFSELGR	sp|Q15833|STXB2_HUMAN	AAHIFFTDTCPEPLFSELGR	K	S	20	10C(57.0215)	Q15833	STXB2_HUMAN	STXBP2	Syntaxin-binding protein 2	_C(57.0215)						NaN	NaN	NaN	NaN	NaN	NaN	NaN	NaN	NaN	NaN	NaN	NaN	NaN	NaN	NaN	NaN	101	120	NaN	1	0	NaN	NaN	1	0	NaN	NaN	1	0	NaN	NaN	1	0
AAHLC[57.0215]AEAALR	sp|Q9UQ80|PA2G4_HUMAN	AAHLCAEAALR	K	L	11	5C(57.0215)	Q9UQ80	PA2G4_HUMAN	PA2G4	Proliferation-associated protein 2G4	_C(57.0215)						NaN	NaN	21.0284	21.0284	21.3129	20.923	20.6737	21.1266	NaN	NaN	NaN	NaN	NaN	NaN	NaN	NaN	145	155	0	0.993217	NaN	0	0.266201	0.195235	0.217843	0.729125	NaN	1	0	NaN	NaN	1	0
AAHSEGNTTAGLDMR	sp|P78371|TCPB_HUMAN	AAHSEGNTTAGLDMR	R	E	15		P78371	TCPB_HUMAN	CCT2	T-complex protein 1 subunit beta							NaN	NaN	NaN	NaN	NaN	NaN	NaN	NaN	22.1763	22.5538	21.3437	20.2464	22.1965	21.8193	21.3071	NaN	467	481	NaN	1	0	NaN	NaN	1	0	NaN	0.944049	0.209048	1.56997	2.7058	0	0.990659	0.700804
AAIAQLNGK[145.0197]EVK	sp|Q96PK6|RBM14_HUMAN	AAIAQLNGKEVK	K	G	12	9K(145.0197)	Q96PK6	RBM14_HUMAN	RBM14	RNA-binding protein 14	_K(145.0197)						NaN	NaN	20.5285	20.5285	20.5285	NaN	NaN	NaN	NaN	NaN	NaN	NaN	NaN	NaN	NaN	NaN	127	138	0	0.993992	NaN	0	0	0.99462	NaN	0	NaN	1	0	NaN	NaN	1	0
AAIAQLN[0.9840]GK	sp|Q96PK6|RBM14_HUMAN	AAIAQLNGK	K	E	9	7N(0.9840)	Q96PK6	RBM14_HUMAN	RBM14	RNA-binding protein 14	_N(0.9840)						NaN	NaN	NaN	NaN	NaN	NaN	NaN	NaN	20.844	20.6603	20.4497	NaN	NaN	NaN	NaN	NaN	127	135	NaN	1	0	NaN	NaN	1	0	NaN	0	0.995585	0.302478	0	NaN	1	0
AAIAQLN[0.9840]GKEVK	sp|Q96PK6|RBM14_HUMAN	AAIAQLNGKEVK	K	G	12	7N(0.9840)	Q96PK6	RBM14_HUMAN	RBM14	RNA-binding protein 14	_N(0.9840)						NaN	NaN	NaN	NaN	NaN	NaN	NaN	NaN	NaN	NaN	NaN	NaN	NaN	NaN	NaN	NaN	127	138	NaN	1	0	NaN	NaN	1	0	NaN	NaN	1	0	NaN	NaN	1	0
AAIDWFDGKEFSGNPIK	sp|P35637|FUS_HUMAN	AAIDWFDGKEFSGNPIK	K	V	17		P35637	FUS_HUMAN	FUS	RNA-binding protein FUS							NaN	NaN	18.8775	NaN	NaN	NaN	NaN	NaN	20.3995	20.7796	20.8603	20.5038	NaN	NaN	NaN	NaN	349	365	0	0.993881	NaN	0	NaN	1	0	NaN	0.121217	0.402026	-0.0925283	-0.355117	NaN	1	0
AAIDWFDGK[145.0197]EFSGNPIK	sp|P35637|FUS_HUMAN	AAIDWFDGKEFSGNPIK	K	V	17	9K(145.0197)	P35637	FUS_HUMAN	FUS	RNA-binding protein FUS	_K(145.0197)						20.0182	19.447	18.4876	NaN	NaN	19.447	19.447	NaN	NaN	NaN	NaN	NaN	NaN	NaN	NaN	NaN	349	365	0	0.99377	1.24496	0	0	0.994755	0	0	NaN	1	0	NaN	NaN	1	0
AAIISAEGDSK	sp|P35232|PHB1_HUMAN	AAIISAEGDSK	K	A	11		P35232	PHB1_HUMAN	PHB1	Prohibitin 1							NaN	NaN	20.4759	20.4759	NaN	NaN	NaN	NaN	23.1965	23.0422	22.8694	NaN	NaN	23.5834	23.0422	22.1659	209	219	0	0.99366	NaN	0	NaN	1	0	NaN	0	0.995499	0.249969	0	0	0.986858	0.979349
AAILDLEK	sp|Q15075|EEA1_HUMAN	AAILDLEK	K	T	8		Q15075	EEA1_HUMAN	EEA1	Early endosome antigen 1							NaN	NaN	NaN	NaN	NaN	NaN	NaN	NaN	NaN	NaN	NaN	NaN	NaN	19.7193	NaN	NaN	885	892	NaN	1	0	NaN	NaN	1	0	NaN	NaN	1	0	NaN	0	0.98701	NaN
AAILETAPK	sp|Q9P2E9|RRBP1_HUMAN	AAILETAPK	K	E	9		Q9P2E9	RRBP1_HUMAN	RRBP1	Ribosome-binding protein 1							NaN	NaN	NaN	NaN	NaN	NaN	NaN	NaN	21.6148	21.8254	21.2098	20.873	21.9001	22.0427	20.7165	20.3281	167	175	NaN	1	0	NaN	NaN	1	0	NaN	1.11926	0.199612	0.678727	3.41757	1.70389	0.0573646	1.44911
AAILQTEVDALR	sp|Q8IUD2|RB6I2_HUMAN	AAILQTEVDALR	R	L	12		Q8IUD2	RB6I2_HUMAN	ERC1	ELKS/Rab6-interacting/CAST family member 1							NaN	NaN	NaN	NaN	NaN	NaN	NaN	NaN	20.021	19.7934	19.523	NaN	NaN	NaN	19.7934	NaN	517	528	NaN	1	0	NaN	NaN	1	0	NaN	0	0.995413	0.384246	0	0	0.987161	NaN
AAK[145.0197]DVFNK	sp|Q9Y277|VDAC3_HUMAN	AAKDVFNK	K	G	8	3K(145.0197)	Q9Y277	VDAC3_HUMAN	VDAC3	Non-selective voltage-gated ion channel VDAC3	_K(145.0197)		+			HCT116KOApical_Peptide_HCT116KOBasolateral_Peptide	22.7554	22.9327	23.1492	22.9979	22.9096	22.8932	23.0196	23.0347	NaN	NaN	NaN	NaN	NaN	NaN	NaN	NaN	13	20	0.726207	0.126145	-0.229473	-1.96861	2.10893	0.0426223	-0.125744	-11.2698	NaN	1	0	NaN	NaN	1	0
AAK[145.0197]DVFNK[57.0215]	sp|Q9Y277|VDAC3_HUMAN	AAKDVFNK	K	G	8	3K(145.0197);8K(57.0215)	Q9Y277	VDAC3_HUMAN	VDAC3	Non-selective voltage-gated ion channel VDAC3	_K(145.0197);_K(57.0215)						NaN	NaN	NaN	NaN	NaN	NaN	20.1571	NaN	NaN	NaN	NaN	NaN	NaN	NaN	NaN	NaN	13	20	NaN	1	0	NaN	0	0.994891	NaN	0	NaN	1	0	NaN	NaN	1	0
AAK[145.0197]TQLAVC[57.0215]QQR	sp|Q02790|FKBP4_HUMAN	AAKTQLAVCQQR	K	I	12	3K(145.0197);9C(57.0215)	Q02790	FKBP4_HUMAN	FKBP4	Peptidyl-prolyl cis-trans isomerase FKBP4	_C(57.0215);_K(145.0197)						NaN	NaN	NaN	NaN	NaN	19.7431	NaN	NaN	NaN	NaN	NaN	NaN	NaN	NaN	NaN	NaN	388	399	NaN	1	0	NaN	0	0.995027	NaN	0	NaN	1	0	NaN	NaN	1	0
AAK[145.0197]VLEQLTGQTPVFSK	sp|P62913|RL11_HUMAN	AAKVLEQLTGQTPVFSK	R	A	17	3K(145.0197)	P62913	RL11_HUMAN	RPL11	Large ribosomal subunit protein uL5	_K(145.0197)						NaN	NaN	NaN	21.9735	21.9735	21.9735	NaN	NaN	NaN	NaN	NaN	NaN	NaN	NaN	NaN	NaN	36	52	0	0.993549	NaN	0	0	0.995162	NaN	0	NaN	1	0	NaN	NaN	1	0
AAK[145.0197]VVPVK	sp|P19338|NUCL_HUMAN	AAKVVPVK	K	A	8	3K(145.0197)	P19338	NUCL_HUMAN	NCL	Nucleolin	_K(145.0197)						21.4986	21.5679	19.9534	19.73	21.3391	21.4954	20.3381	19.9629	NaN	NaN	NaN	NaN	NaN	NaN	NaN	NaN	221	228	2.32344	0.0829091	1.69157	14.4599	1.60575	0.0518802	1.26674	6.23278	NaN	1	0	NaN	NaN	1	0
AALADVLR	sp|Q9HC35|EMAL4_HUMAN	AALADVLR	K	R	8		Q9HC35	EMAL4_HUMAN	EML4	Echinoderm microtubule-associated protein-like 4							NaN	NaN	NaN	NaN	NaN	NaN	NaN	NaN	NaN	NaN	NaN	19.5032	NaN	19.5032	NaN	NaN	43	50	NaN	1	0	NaN	NaN	1	0	NaN	0	0.995241	NaN	0	0	0.987313	NaN
AALAHSEEVTASQVAATK	sp|Q15149|PLEC_HUMAN	AALAHSEEVTASQVAATK	R	T	18		Q15149	PLEC_HUMAN	PLEC	Plectin							NaN	NaN	NaN	NaN	NaN	NaN	NaN	NaN	22.3294	22.5127	21.711	21.3747	22.5651	22.9061	21.2522	19.6855	2744	2761	NaN	1	0	NaN	NaN	1	0	NaN	1.35257	0.19861	0.878209	4.586	0.976234	0.0629321	2.26674
AALC[57.0215]AVHVIR	sp|O43747|AP1G1_HUMAN	AALCAVHVIR	K	K	10	4C(57.0215)	O43747	AP1G1_HUMAN	AP1G1	AP-1 complex subunit gamma-1	_C(57.0215)						NaN	NaN	NaN	20.5273	20.5273	21.0155	NaN	19.7837	NaN	NaN	NaN	NaN	NaN	NaN	NaN	NaN	157	166	0	0.993438	NaN	0	0	0.995298	0.987671	0	NaN	1	0	NaN	NaN	1	0
AALEALGSC[57.0215]LNNK	sp|P34897|GLYM_HUMAN	AALEALGSCLNNK	R	Y	13	9C(57.0215)	P34897	GLYM_HUMAN	SHMT2	Serine hydroxymethyltransferase, mitochondrial	_C(57.0215)		+			HCT116KOApical_Peptide_HCT116KOBasolateral_Peptide	22.8172	22.952	22.4846	22.2947	23.162	23.1342	21.8853	21.9505	22.2846	22.5767	22.7185	22.4564	22.5178	NaN	NaN	NaN	83	95	1.29119	0.0970141	0.494938	4.25029	3.08152	0.0484724	1.23021	34.7127	0.294125	0.314859	-0.156813	-0.799188	0	0.987464	NaN
AALEALGSC[57.0215]LNNKYSEGYPGKR	sp|P34897|GLYM_HUMAN	AALEALGSCLNNKYSEGYPGKR	R	Y	22	9C(57.0215)	P34897	GLYM_HUMAN	SHMT2	Serine hydroxymethyltransferase, mitochondrial	_C(57.0215)						NaN	22.1082	NaN	21.9713	NaN	NaN	NaN	22.0414	NaN	NaN	NaN	NaN	NaN	NaN	NaN	NaN	83	104	0	0.993328	0.136879	0	0	0.995434	NaN	0	NaN	1	0	NaN	NaN	1	0
AALEALLPYTER	sp|Q12788|TBL3_HUMAN	AALEALLPYTER	R	H	12		Q12788	TBL3_HUMAN	TBL3	Transducin beta-like protein 3							NaN	NaN	NaN	NaN	NaN	NaN	NaN	NaN	19.6685	NaN	NaN	19.6685	NaN	NaN	NaN	NaN	755	766	NaN	1	0	NaN	NaN	1	0	NaN	0	0.994554	0	0	NaN	1	0
AALEAVGGTVVLE	sp|P52815|RM12_HUMAN	AALEAVGGTVVLE	K	-	13		P52815	RM12_HUMAN	MRPL12	Large ribosomal subunit protein bL12m							NaN	NaN	NaN	NaN	NaN	NaN	NaN	NaN	21.3242	20.8999	20.1618	20.8129	NaN	20.8571	NaN	NaN	186	198	NaN	1	0	NaN	NaN	1	0	NaN	0.603455	0.242105	0.624656	1.60749	0	0.987616	NaN
AALEDTLAETEAR	sp|P08727|K1C19_HUMAN	AALEDTLAETEAR	K	F	13		P08727	K1C19_HUMAN	KRT19	Keratin, type I cytoskeletal 19							NaN	NaN	22.2248	22.2248	NaN	22.2248	22.2248	NaN	26.1407	26.3555	25.634	25.2604	26.1763	26.6429	25.5817	24.3421	318	330	0	0.993106	NaN	0	0	0.99557	0	0	1.18469	0.195063	0.800909	3.71709	0.794831	0.0656618	1.44766
AALEELVK	sp|P12081|HARS1_HUMAN	AALEELVK	R	L	8		P12081	HARS1_HUMAN	HARS1	Histidine--tRNA ligase, cytoplasmic							NaN	NaN	NaN	NaN	NaN	NaN	NaN	NaN	NaN	NaN	20.9663	20.9663	NaN	NaN	NaN	NaN	5	12	NaN	1	0	NaN	NaN	1	0	NaN	0	0.995155	NaN	0	NaN	1	0
AALEEVER	sp|Q15149|PLEC_HUMAN	AALEEVER	K	L	8		Q15149	PLEC_HUMAN	PLEC	Plectin							NaN	NaN	NaN	NaN	NaN	NaN	NaN	NaN	21.7511	21.4441	21.0537	NaN	21.4441	NaN	NaN	21.4441	2143	2150	NaN	1	0	NaN	NaN	1	0	NaN	0	0.995069	0.543925	0	0	0.987768	0
AALEEVYPDLTPEETRR	sp|Q9H0D6|XRN2_HUMAN	AALEEVYPDLTPEETRR	R	N	17		Q9H0D6	XRN2_HUMAN	XRN2	5'-3' exoribonuclease 2							NaN	NaN	NaN	NaN	NaN	NaN	NaN	NaN	NaN	20.4796	20.1081	19.6064	NaN	NaN	NaN	NaN	660	676	NaN	1	0	NaN	NaN	1	0	NaN	0	0.994983	0.622395	0	NaN	1	0
AALETDENLLLC[57.0215]APTGAGK	sp|O75643|U520_HUMAN	AALETDENLLLCAPTGAGK	R	T	19	12C(57.0215)	O75643	U520_HUMAN	SNRNP200	U5 small nuclear ribonucleoprotein 200 kDa helicase	_C(57.0215)						NaN	20.5911	20.4927	20.3871	NaN	20.3808	20.4927	20.5965	NaN	NaN	NaN	NaN	NaN	NaN	NaN	NaN	491	509	0	0.990789	0.151189	0	0	0.994077	-0.163826	0	NaN	1	0	NaN	NaN	1	0
AALEYLGSFDHYAT	sp|P10586|PTPRF_HUMAN	AALEYLGSFDHYAT	R	-	14		P10586	PTPRF_HUMAN	PTPRF	Receptor-type tyrosine-protein phosphatase F							NaN	NaN	NaN	NaN	NaN	NaN	NaN	NaN	NaN	NaN	NaN	NaN	18.5454	18.5454	NaN	NaN	1894	1907	NaN	1	0	NaN	NaN	1	0	NaN	NaN	1	0	NaN	0	0.987919	NaN
AALIYTC[57.0215]TVC[57.0215]R	sp|Q9Y5V0|ZN706_HUMAN	AALIYTCTVCR	K	T	11	10C(57.0215);7C(57.0215)	Q9Y5V0	ZN706_HUMAN	ZNF706	Zinc finger protein 706	_C(57.0215)		+			HCT116KOApical_Peptide_HCT116KOBasolateral_Peptide	21.9112	21.3766	21.4266	21.9459	21.9913	22.0573	21.3065	21.1935	NaN	NaN	NaN	NaN	NaN	NaN	NaN	NaN	35	45	0.0362891	0.649585	-0.0423832	-0.113733	2.15084	0.0410094	0.774278	11.8334	NaN	1	0	NaN	NaN	1	0
AALLK[145.0197]ASPK	sp|P50914|RL14_HUMAN	AALLKASPK	K	K	9	5K(145.0197)	P50914	RL14_HUMAN	RPL14	Large ribosomal subunit protein eL14	_K(145.0197)		+			HCT116KOApical_Peptide_HCT116KOBasolateral_Peptide	23.4594	23.5409	22.5964	22.4352	23.5097	23.4107	22.5001	22.6809	NaN	NaN	NaN	NaN	NaN	NaN	NaN	NaN	133	141	2.08018	0.0857436	0.984278	10.8985	1.86138	0.045912	0.869698	8.43671	NaN	1	0	NaN	NaN	1	0
AALLTER	sp|Q9Y5B9|SP16H_HUMAN	AALLTER	R	T	7		Q9Y5B9	SP16H_HUMAN	SUPT16H	FACT complex subunit SPT16							NaN	NaN	NaN	NaN	NaN	NaN	NaN	NaN	NaN	NaN	NaN	NaN	NaN	NaN	NaN	NaN	457	463	NaN	1	0	NaN	NaN	1	0	NaN	NaN	1	0	NaN	NaN	1	0
AALMESQGQQQEER	sp|Q14980|NUMA1_HUMAN	AALMESQGQQQEER	R	G	14		Q14980	NUMA1_HUMAN	NUMA1	Nuclear mitotic apparatus protein 1							NaN	NaN	NaN	NaN	NaN	NaN	NaN	NaN	19.6371	NaN	20.2901	NaN	NaN	NaN	NaN	NaN	986	999	NaN	1	0	NaN	NaN	1	0	NaN	0	0.994897	-0.653027	0	NaN	1	0
AALNALQPPEFR	sp|Q3ZAQ7|VMA21_HUMAN	AALNALQPPEFR	K	N	12		Q3ZAQ7	VMA21_HUMAN	VMA21	Vacuolar ATPase assembly integral membrane protein VMA21							NaN	NaN	NaN	NaN	NaN	NaN	NaN	NaN	21.5498	21.1872	20.7017	NaN	NaN	NaN	NaN	NaN	7	18	NaN	1	0	NaN	NaN	1	0	NaN	0	0.994811	0.666768	0	NaN	1	0
AALPEGLPEASR	sp|Q99988|GDF15_HUMAN	AALPEGLPEASR	R	L	12		Q99988	GDF15_HUMAN	GDF15	Growth/differentiation factor 15							NaN	NaN	NaN	NaN	NaN	NaN	NaN	NaN	22.3132	22.494	22.376	22.1786	NaN	23.1291	NaN	20.4976	108	119	NaN	1	0	NaN	NaN	1	0	NaN	0.351624	0.296854	0.126285	0.943505	0	0.988071	2.63144
AALQEELQLC[57.0215]K	sp|P49327|FAS_HUMAN	AALQEELQLCK	R	G	11	10C(57.0215)	P49327	FAS_HUMAN	FASN	Fatty acid synthase	_C(57.0215)						20.5392	21.2696	21.4917	20.891	21.211	21.5017	20.9638	20.5197	20.7562	20.914	20.0042	19.6918	20.5178	21.1152	20.3336	19.0722	1132	1142	0.217788	0.259652	-0.286983	-0.606901	0.833921	0.0901611	0.614573	2.31553	1.52273	0.192131	0.987144	5.64174	0.599311	0.08159	1.11363
AALQEELQLC[57.0215]KGLVQALQTK	sp|P49327|FAS_HUMAN	AALQEELQLCKGLVQALQTK	R	V	20	10C(57.0215)	P49327	FAS_HUMAN	FASN	Fatty acid synthase	_C(57.0215)						NaN	NaN	NaN	NaN	NaN	NaN	NaN	NaN	NaN	NaN	NaN	NaN	NaN	NaN	NaN	NaN	1132	1151	NaN	1	0	NaN	NaN	1	0	NaN	NaN	1	0	NaN	NaN	1	0
AALQEELQLC[57.0215]K[145.0197]GLVQALQTK	sp|P49327|FAS_HUMAN	AALQEELQLCKGLVQALQTK	R	V	20	10C(57.0215);11K(145.0197)	P49327	FAS_HUMAN	FASN	Fatty acid synthase	_C(57.0215);_K(145.0197)						NaN	NaN	NaN	NaN	NaN	20.2318	NaN	19.4396	NaN	NaN	NaN	NaN	NaN	NaN	NaN	NaN	1132	1151	NaN	1	0	NaN	0	0.992184	0.792191	0	NaN	1	0	NaN	NaN	1	0
AALQLK[145.0197]LR	sp|O95407|TNF6B_HUMAN	AALQLKLR	R	R	8	6K(145.0197)	O95407	TNF6B_HUMAN	TNFRSF6B	Tumor necrosis factor receptor superfamily member 6B	_K(145.0197)						NaN	19.6937	19.6937	NaN	20.2421	20.0036	18.7979	19.2984	NaN	NaN	NaN	NaN	NaN	NaN	NaN	NaN	251	258	0	0.988702	0	0	1.21788	0.0678571	1.07472	3.87692	NaN	1	0	NaN	NaN	1	0
AALQLVVDPGDPR	sp|O96013|PAK4_HUMAN	AALQLVVDPGDPR	R	S	13		O96013	PAK4_HUMAN	PAK4	Serine/threonine-protein kinase PAK 4							NaN	NaN	NaN	NaN	NaN	NaN	NaN	NaN	NaN	19.7125	19.7125	NaN	NaN	19.7125	NaN	NaN	306	318	NaN	1	0	NaN	NaN	1	0	NaN	0	0.994725	0	0	0	0.988223	NaN
AALRPLVKPK	sp|P62910|RL32_HUMAN	AALRPLVKPK	M	I	10		P62910	RL32_HUMAN	RPL32	Large ribosomal subunit protein eL32			+			HCT116KOApical_Peptide_HCT116KOBasolateral_Peptide	20.3613	21.0201	24.0826	24.0179	23.5626	23.4873	22.6808	22.81	22.0117	22.3118	23.2501	23.1013	23.2153	23.2418	22.0907	22.0311	2	11	2.01918	0.0833704	-3.35953	-10.1498	2.04264	0.0457634	0.779577	10.4316	1.58143	0.190056	-1.01391	-6.05404	3.10859	0.0737647	1.16769
AALRPLVKPK[57.0215]	sp|P62910|RL32_HUMAN	AALRPLVKPK	M	I	10	10K(57.0215)	P62910	RL32_HUMAN	RPL32	Large ribosomal subunit protein eL32	_K(57.0215)						NaN	NaN	NaN	NaN	20.5613	20.5613	NaN	NaN	NaN	NaN	NaN	NaN	NaN	NaN	NaN	NaN	2	11	NaN	1	0	NaN	0	0.99205	NaN	0	NaN	1	0	NaN	NaN	1	0
AALRPLVK[145.0197]PK	sp|P62910|RL32_HUMAN	AALRPLVKPK	M	I	10	8K(145.0197)	P62910	RL32_HUMAN	RPL32	Large ribosomal subunit protein eL32	_K(145.0197)						20.9614	21.3769	NaN	20.3754	NaN	NaN	20.9614	NaN	NaN	NaN	NaN	NaN	NaN	NaN	NaN	NaN	2	11	0	0.990679	0.793699	0	0	0.991915	NaN	0	NaN	1	0	NaN	NaN	1	0
AALRPLVK[57.0215]PK	sp|P62910|RL32_HUMAN	AALRPLVKPK	M	I	10	8K(57.0215)	P62910	RL32_HUMAN	RPL32	Large ribosomal subunit protein eL32	_K(57.0215)						NaN	NaN	NaN	NaN	19.9883	19.9883	NaN	NaN	NaN	NaN	NaN	NaN	NaN	NaN	NaN	NaN	2	11	NaN	1	0	NaN	0	0.988554	NaN	0	NaN	1	0	NaN	NaN	1	0
AALSEEELEKK	sp|Q04637|IF4G1_HUMAN	AALSEEELEKK	K	S	11		Q04637	IF4G1_HUMAN	EIF4G1	Eukaryotic translation initiation factor 4 gamma 1							NaN	NaN	NaN	NaN	NaN	NaN	NaN	NaN	NaN	NaN	21.9591	21.9591	NaN	NaN	NaN	NaN	1235	1245	NaN	1	0	NaN	NaN	1	0	NaN	0	0.99464	NaN	0	NaN	1	0
AALSLPAK	sp|Q14978|NOLC1_HUMAN	AALSLPAK	K	Q	8		Q14978	NOLC1_HUMAN	NOLC1	Nucleolar and coiled-body phosphoprotein 1							NaN	NaN	NaN	NaN	NaN	NaN	NaN	NaN	21.007	20.7336	20.3961	NaN	NaN	NaN	NaN	NaN	453	460	NaN	1	0	NaN	NaN	1	0	NaN	0	0.992754	0.474257	0	NaN	1	0
AALTGLLHR	sp|P55084|ECHB_HUMAN	AALTGLLHR	R	T	9		P55084	ECHB_HUMAN	HADHB	Trifunctional enzyme subunit beta, mitochondrial							NaN	NaN	20.5525	20.5525	NaN	20.4859	20.5525	20.6161	NaN	NaN	NaN	NaN	NaN	NaN	NaN	NaN	82	90	0	0.988374	NaN	0	0	0.988688	-0.0984259	0	NaN	1	0	NaN	NaN	1	0
AALTIDEK	sp|cRAP-P34955|cRAP-A1AT_BOVIN	AALTIDEK	K	G	8		cRAP-P34955	cRAP-A1AT_BOVIN	SERPINA1	Alpha-1-antiproteinase							NaN	NaN	NaN	NaN	NaN	NaN	NaN	NaN	20.882	20.882	NaN	NaN	20.2403	20.8821	21.3246	20.8819	358	365	NaN	1	0	NaN	NaN	1	0	NaN	0	0.992669	NaN	0	0.524397	0.0978113	-0.541969
AALYLEC[57.0215]SAK	sp|Q9HBH0|RHOF_HUMAN	AALYLECSAK	R	F	10	7C(57.0215)	Q9HBH0	RHOF_HUMAN	RHOF	Rho-related GTP-binding protein RhoF	_C(57.0215)						NaN	NaN	NaN	NaN	21.612	NaN	NaN	NaN	NaN	NaN	NaN	NaN	NaN	NaN	NaN	NaN	167	176	NaN	1	0	NaN	0	0.988822	NaN	0	NaN	1	0	NaN	NaN	1	0
AAMDNSEIAGEK	sp|Q16891|MIC60_HUMAN	AAMDNSEIAGEK	K	K	12		Q16891	MIC60_HUMAN	IMMT	MICOS complex subunit MIC60							NaN	NaN	NaN	NaN	NaN	NaN	NaN	NaN	20.4253	20.4253	NaN	NaN	NaN	NaN	NaN	NaN	258	269	NaN	1	0	NaN	NaN	1	0	NaN	0	0.992583	NaN	0	NaN	1	0
AAMEPIVISAK	sp|Q9Y490|TLN1_HUMAN	AAMEPIVISAK	R	T	11		Q9Y490	TLN1_HUMAN	TLN1	Talin-1							NaN	NaN	NaN	NaN	NaN	NaN	NaN	NaN	20.1692	NaN	NaN	NaN	NaN	NaN	NaN	NaN	1594	1604	NaN	1	0	NaN	NaN	1	0	NaN	0	0.992498	NaN	0	NaN	1	0
AAMSLLR	sp|O43674|NDUB5_HUMAN	AAMSLLR	M	R	7		O43674	NDUB5_HUMAN	NDUFB5	NADH dehydrogenase [ubiquinone] 1 beta subcomplex subunit 5, mitochondrial							NaN	NaN	NaN	NaN	NaN	25.2206	NaN	NaN	23.7594	NaN	24.0385	23.9057	23.9057	NaN	NaN	NaN	2	8	NaN	1	0	NaN	0	0.988956	NaN	0	0	0.99062	-0.212649	0	0	0.988375	NaN
AAM[15.9949]IVNQLSK	sp|P14923|PLAK_HUMAN	AAMIVNQLSK	K	K	10	3M(15.9949)	P14923	PLAK_HUMAN	JUP	Junction plakoglobin	_M(15.9949)						NaN	NaN	NaN	NaN	NaN	NaN	NaN	NaN	NaN	NaN	NaN	20.12	NaN	20.12	NaN	NaN	162	171	NaN	1	0	NaN	NaN	1	0	NaN	0	0.990535	NaN	0	0	0.988527	NaN
AANILVGENLVC[57.0215]K	sp|P07947|YES_HUMAN	AANILVGENLVCK	R	I	13	12C(57.0215)	P07947	YES_HUMAN	YES1	Tyrosine-protein kinase Yes	_C(57.0215)						21.7011	21.7632	21.1953	21.1022	21.2295	21.8871	21.6765	20.8816	20.5154	20.7744	19.9875	19.5064	20.9003	20.2755	19.1488	NaN	399	411	2.04248	0.0846108	0.58343	10.4297	0.192145	0.236568	0.279284	0.541404	1.08926	0.200125	0.897916	3.28681	0	0.988679	1.43913
AANILVGENLVC[57.0215]KIADFGLAR	sp|P07947|YES_HUMAN	AANILVGENLVCKIADFGLAR	R	L	21	12C(57.0215)	P07947	YES_HUMAN	YES1	Tyrosine-protein kinase Yes	_C(57.0215)						NaN	17.9798	NaN	NaN	NaN	NaN	NaN	NaN	NaN	NaN	NaN	NaN	NaN	NaN	NaN	NaN	399	419	0	0.988264	NaN	0	NaN	1	0	NaN	NaN	1	0	NaN	NaN	1	0
AANILVGENLVC[57.0215]K[57.0215]	sp|P07947|YES_HUMAN	AANILVGENLVCK	R	I	13	12C(57.0215);13K(57.0215)	P07947	YES_HUMAN	YES1	Tyrosine-protein kinase Yes	_C(57.0215);_K(57.0215)						NaN	NaN	NaN	NaN	NaN	NaN	NaN	NaN	NaN	NaN	NaN	NaN	NaN	NaN	NaN	NaN	399	411	NaN	1	0	NaN	NaN	1	0	NaN	NaN	1	0	NaN	NaN	1	0
AANN[0.9840]GALPPDLSYIVR	sp|P08574|CY1_HUMAN	AANNGALPPDLSYIVR	R	A	16	4N(0.9840)	P08574	CY1_HUMAN	CYC1	Cytochrome c1, heme protein, mitochondrial	_N(0.9840)						NaN	NaN	NaN	NaN	NaN	NaN	NaN	NaN	21.1696	20.4042	20.7166	21.3615	NaN	20.9608	NaN	NaN	187	202	NaN	1	0	NaN	NaN	1	0	NaN	0.17756	0.363702	-0.252113	-0.503802	0	0.988831	NaN
AANPDYRC[57.0215]AWC[57.0215]GGQSR	sp|O15031|PLXB2_HUMAN	AANPDYRCAWCGGQSR	R	C	16	11C(57.0215);8C(57.0215)	O15031	PLXB2_HUMAN	PLXNB2	Plexin-B2	_C(57.0215)						NaN	NaN	NaN	NaN	20.4905	NaN	NaN	NaN	NaN	NaN	NaN	NaN	NaN	NaN	NaN	NaN	772	787	NaN	1	0	NaN	0	0.98909	NaN	0	NaN	1	0	NaN	NaN	1	0
AANSLEAFIFETQDK	sp|Q9Y4L1|HYOU1_HUMAN	AANSLEAFIFETQDK	K	L	15		Q9Y4L1	HYOU1_HUMAN	HYOU1	Hypoxia up-regulated protein 1							NaN	NaN	NaN	NaN	NaN	NaN	NaN	NaN	20.4164	19.6434	19.3984	20.2781	NaN	NaN	NaN	NaN	739	753	NaN	1	0	NaN	NaN	1	0	NaN	0.110966	0.411366	0.191635	0.327302	NaN	1	0
AANVLVSESLMC[57.0215]K	sp|P07948|LYN_HUMAN	AANVLVSESLMCK	R	I	13	12C(57.0215)	P07948	LYN_HUMAN	LYN	Tyrosine-protein kinase Lyn	_C(57.0215)						NaN	NaN	NaN	NaN	NaN	NaN	NaN	NaN	19.7947	NaN	NaN	NaN	NaN	NaN	NaN	NaN	370	382	NaN	1	0	NaN	NaN	1	0	NaN	0	0.99045	NaN	0	NaN	1	0
AANYTSSLNLPDK[145.0197]TLQFVK[57.0215]	sp|Q92854|SEM4D_HUMAN	AANYTSSLNLPDKTLQFVK	R	D	19	13K(145.0197);19K(57.0215)	Q92854	SEM4D_HUMAN	SEMA4D	Semaphorin-4D	_K(145.0197);_K(57.0215)						NaN	NaN	NaN	NaN	NaN	NaN	NaN	NaN	NaN	NaN	NaN	NaN	NaN	NaN	NaN	NaN	377	395	NaN	1	0	NaN	NaN	1	0	NaN	NaN	1	0	NaN	NaN	1	0
AAN[0.9840]GVVLATEKK	sp|P25787|PSA2_HUMAN	AANGVVLATEKK	K	Q	12	3N(0.9840)	P25787	PSA2_HUMAN	PSMA2	Proteasome subunit alpha type-2	_N(0.9840)						NaN	NaN	NaN	NaN	NaN	NaN	NaN	NaN	NaN	NaN	21.0819	NaN	NaN	NaN	NaN	NaN	40	51	NaN	1	0	NaN	NaN	1	0	NaN	0	0.990365	NaN	0	NaN	1	0
AAN[0.9840]NGALPPDLSYIVR	sp|P08574|CY1_HUMAN	AANNGALPPDLSYIVR	R	A	16	3N(0.9840)	P08574	CY1_HUMAN	CYC1	Cytochrome c1, heme protein, mitochondrial	_N(0.9840)						NaN	NaN	NaN	NaN	NaN	NaN	NaN	NaN	NaN	20.195	20.7033	21.0784	20.7033	20.7033	NaN	NaN	187	202	NaN	1	0	NaN	NaN	1	0	NaN	0	0.99028	-0.695848	0	0	0.988983	NaN
AAN[0.9840]YTSSLNLPDK[145.0197]TLQFVK	sp|Q92854|SEM4D_HUMAN	AANYTSSLNLPDKTLQFVK	R	D	19	13K(145.0197);3N(0.9840)	Q92854	SEM4D_HUMAN	SEMA4D	Semaphorin-4D	_K(145.0197);_N(0.9840)						21.8967	22.2689	21.9243	21.4327	21.9106	21.9106	NaN	NaN	NaN	NaN	NaN	NaN	NaN	NaN	NaN	NaN	377	395	0.49478	0.160743	0.404292	1.31139	0	0.989224	NaN	0	NaN	1	0	NaN	NaN	1	0
AAPAALC[57.0215]AFR	sp|Q9Y4D7|PLXD1_HUMAN	AAPAALCAFR	R	F	10	7C(57.0215)	Q9Y4D7	PLXD1_HUMAN	PLXND1	Plexin-D1	_C(57.0215)						NaN	NaN	NaN	NaN	NaN	NaN	NaN	NaN	NaN	NaN	NaN	NaN	NaN	NaN	NaN	NaN	383	392	NaN	1	0	NaN	NaN	1	0	NaN	NaN	1	0	NaN	NaN	1	0
AAPAPK[145.0197]AQK	sp|P50914|RL14_HUMAN	AAPAPKAQK	K	G	9	6K(145.0197)	P50914	RL14_HUMAN	RPL14	Large ribosomal subunit protein eL14	_K(145.0197)						22.242	22.242	NaN	NaN	NaN	NaN	22.242	NaN	NaN	NaN	NaN	NaN	NaN	NaN	NaN	NaN	188	196	0	0.988155	NaN	0	0	0.989358	NaN	0	NaN	1	0	NaN	NaN	1	0
AAPC[57.0215]IYWLPLTDSQIVQK	sp|Q9UKV3|ACINU_HUMAN	AAPCIYWLPLTDSQIVQK	K	E	18	4C(57.0215)	Q9UKV3	ACINU_HUMAN	ACIN1	Apoptotic chromatin condensation inducer in the nucleus	_C(57.0215)						20.7062	20.1172	20.0517	20.663	20.8726	20.6564	19.7434	20.1268	NaN	NaN	NaN	NaN	NaN	NaN	NaN	NaN	1220	1237	0.0410658	0.615217	0.0543785	0.128119	1.19569	0.0680489	0.829423	3.76944	NaN	1	0	NaN	NaN	1	0
AAPDITGHK[145.0197]R	sp|Q9Y639|NPTN_HUMAN	AAPDITGHKR	K	S	10	9K(145.0197)	Q9Y639	NPTN_HUMAN	NPTN	Neuroplastin	_K(145.0197)		+			HCT116KOApical_Peptide_HCT116KOBasolateral_Peptide	24.0728	24.762	NaN	22.7051	21.0273	21.6076	24.9826	24.9358	NaN	21.3975	21.6199	21.8126	21.6199	21.6199	NaN	NaN	236	245	0	0.988045	1.71225	0	2.19867	0.0412786	-3.64177	-12.5103	0	0.990195	-0.318763	0	0	0.989135	NaN
AAPEAK[145.0197]K	sp|P19338|NUCL_HUMAN	AAPEAKK	K	Q	7	6K(145.0197)	P19338	NUCL_HUMAN	NCL	Nucleolin	_K(145.0197)						NaN	NaN	NaN	NaN	NaN	NaN	NaN	NaN	NaN	NaN	NaN	NaN	NaN	NaN	NaN	NaN	289	295	NaN	1	0	NaN	NaN	1	0	NaN	NaN	1	0	NaN	NaN	1	0
AAPEC[57.0215]KVVKC[57.0215]RFPVVENGK	sp|P15529|MCP_HUMAN	AAPECKVVKCRFPVVENGK	R	Q	19	10C(57.0215);5C(57.0215)	P15529	MCP_HUMAN	CD46	Membrane cofactor protein	_C(57.0215)						NaN	NaN	NaN	NaN	NaN	NaN	NaN	19.9449	NaN	NaN	NaN	NaN	NaN	NaN	NaN	NaN	219	237	NaN	1	0	NaN	0	0.989493	NaN	0	NaN	1	0	NaN	NaN	1	0
AAPEC[57.0215]KVVK[145.0197]C[57.0215]R	sp|P15529|MCP_HUMAN	AAPECKVVKCR	R	F	11	10C(57.0215);5C(57.0215);9K(145.0197)	P15529	MCP_HUMAN	CD46	Membrane cofactor protein	_C(57.0215);_K(145.0197)						NaN	22.2866	21.7447	20.8664	21.7447	21.7447	NaN	NaN	NaN	NaN	NaN	NaN	NaN	NaN	NaN	NaN	219	229	0	0.987936	0.981122	0	0	0.989627	NaN	0	NaN	1	0	NaN	NaN	1	0
AAPEC[57.0215]KVVK[145.0197]C[57.0215]RFPVVENGK	sp|P15529|MCP_HUMAN	AAPECKVVKCRFPVVENGK	R	Q	19	10C(57.0215);5C(57.0215);9K(145.0197)	P15529	MCP_HUMAN	CD46	Membrane cofactor protein	_C(57.0215);_K(145.0197)						NaN	22.0305	21.9097	21.7778	22.6585	21.9097	20.2643	NaN	NaN	NaN	NaN	NaN	NaN	NaN	NaN	NaN	219	237	0	0.987826	0.186761	0	0	0.989761	2.01982	0	NaN	1	0	NaN	NaN	1	0
AAPEC[57.0215]KVVK[145.0197]C[57.0215]RFPVVEN[0.9840]GK	sp|P15529|MCP_HUMAN	AAPECKVVKCRFPVVENGK	R	Q	19	10C(57.0215);17N(0.9840);5C(57.0215);9K(145.0197)	P15529	MCP_HUMAN	CD46	Membrane cofactor protein	_C(57.0215);_K(145.0197);_N(0.9840)						NaN	NaN	NaN	NaN	NaN	NaN	NaN	NaN	NaN	NaN	NaN	NaN	NaN	NaN	NaN	NaN	219	237	NaN	1	0	NaN	NaN	1	0	NaN	NaN	1	0	NaN	NaN	1	0
AAPEC[57.0215]K[145.0197]VVK	sp|P15529|MCP_HUMAN	AAPECKVVK	R	C	9	5C(57.0215);6K(145.0197)	P15529	MCP_HUMAN	CD46	Membrane cofactor protein	_C(57.0215);_K(145.0197)						NaN	20.4746	NaN	NaN	20.4746	NaN	NaN	NaN	NaN	NaN	NaN	NaN	NaN	NaN	NaN	NaN	219	227	0	0.987717	NaN	0	0	0.989896	NaN	0	NaN	1	0	NaN	NaN	1	0
AAPFSLEYR	sp|Q15181|IPYR_HUMAN	AAPFSLEYR	R	V	9		Q15181	IPYR_HUMAN	PPA1	Inorganic pyrophosphatase							NaN	NaN	NaN	NaN	NaN	NaN	NaN	NaN	20.3387	19.9398	19.3867	NaN	NaN	NaN	NaN	NaN	10	18	NaN	1	0	NaN	NaN	1	0	NaN	0	0.990109	0.752603	0	NaN	1	0
AAPGAEFAPNK	sp|Q15233|NONO_HUMAN	AAPGAEFAPNK	R	R	11		Q15233	NONO_HUMAN	NONO	Non-POU domain-containing octamer-binding protein							NaN	NaN	NaN	NaN	NaN	NaN	NaN	NaN	NaN	NaN	18.9815	NaN	NaN	NaN	NaN	NaN	457	467	NaN	1	0	NaN	NaN	1	0	NaN	0	0.990024	NaN	0	NaN	1	0
AAPGAEFAPNKR	sp|Q15233|NONO_HUMAN	AAPGAEFAPNKR	R	R	12		Q15233	NONO_HUMAN	NONO	Non-POU domain-containing octamer-binding protein							NaN	NaN	NaN	NaN	NaN	NaN	NaN	NaN	22.4692	22.349	22.7389	22.8316	23.0263	23.2074	22.0235	21.5736	457	468	NaN	1	0	NaN	NaN	1	0	NaN	1.41624	0.19658	-0.376172	-4.95841	1.49194	0.0556785	1.31831
AAPGAEFAPNK[145.0197]R	sp|Q15233|NONO_HUMAN	AAPGAEFAPNKR	R	R	12	11K(145.0197)	Q15233	NONO_HUMAN	NONO	Non-POU domain-containing octamer-binding protein	_K(145.0197)		+			HCT116KOApical_Peptide_HCT116KOBasolateral_Peptide	21.9119	21.8389	21.4337	21.5297	22.2332	22.1293	20.8179	21.0631	NaN	NaN	NaN	NaN	NaN	NaN	NaN	NaN	457	468	1.64472	0.0898958	0.393663	6.52952	1.9461	0.0449237	1.24074	9.31835	NaN	1	0	NaN	NaN	1	0
AAPKDC[57.0215]FIEVNSK	sp|Q13443|ADAM9_HUMAN	AAPKDCFIEVNSK	K	G	13	6C(57.0215)	Q13443	ADAM9_HUMAN	ADAM9	Disintegrin and metalloproteinase domain-containing protein 9	_C(57.0215)						NaN	NaN	21.6305	21.6305	NaN	NaN	21.6305	21.6305	NaN	NaN	NaN	NaN	NaN	NaN	NaN	NaN	534	546	0	0.987498	NaN	0	0	0.99003	NaN	0	NaN	1	0	NaN	NaN	1	0
AAPKDC[57.0215]FIEVNSK[57.0215]	sp|Q13443|ADAM9_HUMAN	AAPKDCFIEVNSK	K	G	13	13K(57.0215);6C(57.0215)	Q13443	ADAM9_HUMAN	ADAM9	Disintegrin and metalloproteinase domain-containing protein 9	_C(57.0215);_K(57.0215)						NaN	NaN	NaN	NaN	NaN	NaN	20.1277	NaN	NaN	NaN	NaN	NaN	NaN	NaN	NaN	NaN	534	546	NaN	1	0	NaN	0	0.990164	NaN	0	NaN	1	0	NaN	NaN	1	0
AAPK[145.0197]DC[57.0215]FIEVNSK	sp|Q13443|ADAM9_HUMAN	AAPKDCFIEVNSK	K	G	13	4K(145.0197);6C(57.0215)	Q13443	ADAM9_HUMAN	ADAM9	Disintegrin and metalloproteinase domain-containing protein 9	_C(57.0215);_K(145.0197)		+			HCT116KOApical_Peptide_HCT116KOBasolateral_Peptide	24.0844	23.9597	24.4969	24.5839	24.6869	24.7809	23.785	23.5911	NaN	23.7428	23.7428	NaN	NaN	NaN	NaN	NaN	534	546	1.68074	0.088869	-0.518304	-6.81542	1.98101	0.0454989	1.04583	9.70689	0	0.989939	0	0	NaN	1	0
AAPK[145.0197]DC[57.0215]FIEVNSKGDR	sp|Q13443|ADAM9_HUMAN	AAPKDCFIEVNSKGDR	K	F	16	4K(145.0197);6C(57.0215)	Q13443	ADAM9_HUMAN	ADAM9	Disintegrin and metalloproteinase domain-containing protein 9	_C(57.0215);_K(145.0197)		+			HCT116KOApical_Peptide_HCT116KOBasolateral_Peptide	21.8554	21.2455	21.2447	21.8549	21.7761	21.7405	21.3579	21.4042	20.3938	20.7115	21.0486	20.8032	NaN	20.7581	NaN	NaN	534	549	0.000473475	0.994392	0.000664711	0.00154096	2.22545	0.0405481	0.377253	12.9057	0.690218	0.231901	-0.373246	-1.85932	0	0.989287	NaN
AAPK[145.0197]DC[57.0215]FIEVNSK[57.0215]	sp|Q13443|ADAM9_HUMAN	AAPKDCFIEVNSK	K	G	13	13K(57.0215);4K(145.0197);6C(57.0215)	Q13443	ADAM9_HUMAN	ADAM9	Disintegrin and metalloproteinase domain-containing protein 9	_C(57.0215);_K(145.0197);_K(57.0215)		+			HCT116KOApical_Peptide_HCT116KOBasolateral_Peptide	23.2613	23.1072	22.8271	23.0123	23.4217	23.4369	22.5775	22.5498	NaN	NaN	NaN	NaN	NaN	NaN	NaN	NaN	534	546	0.797911	0.119224	0.264537	2.19603	3.47788	0.038	0.865729	54.8063	NaN	1	0	NaN	NaN	1	0
AAPLDSIHSLAAYYIDC[57.0215]IR	sp|P49327|FAS_HUMAN	AAPLDSIHSLAAYYIDCIR	R	Q	19	17C(57.0215)	P49327	FAS_HUMAN	FASN	Fatty acid synthase	_C(57.0215)						NaN	19.8711	20.0312	20.1752	20.3386	19.9977	19.64	20.0639	NaN	NaN	NaN	NaN	NaN	NaN	NaN	NaN	2276	2294	0	0.986624	-0.232099	0	0.437798	0.142528	0.316242	1.16271	NaN	1	0	NaN	NaN	1	0
AAPLDSIHSLAAYYIDC[57.0215]IRQVQPEGPYR	sp|P49327|FAS_HUMAN	AAPLDSIHSLAAYYIDCIRQVQPEGPYR	R	V	28	17C(57.0215)	P49327	FAS_HUMAN	FASN	Fatty acid synthase	_C(57.0215)						NaN	NaN	NaN	NaN	19.8073	NaN	NaN	NaN	NaN	NaN	NaN	NaN	NaN	NaN	NaN	NaN	2276	2303	NaN	1	0	NaN	0	0.990299	NaN	0	NaN	1	0	NaN	NaN	1	0
AAPQQK[145.0197]R	sp|O14763|TR10B_HUMAN	AAPQQKR	R	S	7	6K(145.0197)	O14763	TR10B_HUMAN	TNFRSF10B	Tumor necrosis factor receptor superfamily member 10B	_K(145.0197)						NaN	24.2141	NaN	NaN	NaN	NaN	NaN	NaN	NaN	NaN	NaN	NaN	NaN	NaN	NaN	NaN	67	73	0	0.987389	NaN	0	NaN	1	0	NaN	NaN	1	0	NaN	NaN	1	0
AAPRPAPVAQPPAAAPPSAVGSSAAAPR	sp|Q9Y6H1|CHCH2_HUMAN	AAPRPAPVAQPPAAAPPSAVGSSAAAPR	R	Q	28		Q9Y6H1	CHCH2_HUMAN	CHCHD2	Coiled-coil-helix-coiled-coil-helix domain-containing protein 2							NaN	NaN	20.1457	NaN	NaN	NaN	NaN	NaN	NaN	21.1285	21.1285	NaN	21.5627	21.1285	20.5043	NaN	24	51	0	0.98728	NaN	0	NaN	1	0	NaN	0	0.989854	0	0	0	0.98944	0.841259
AAPVLLR	sp|Q8N0U8|VKORL_HUMAN	AAPVLLR	M	V	7		Q8N0U8	VKORL_HUMAN	VKORC1L1	Vitamin K epoxide reductase complex subunit 1-like protein 1							NaN	NaN	NaN	NaN	NaN	NaN	NaN	NaN	20.3725	20.1774	19.9282	20.1574	20.1674	NaN	NaN	NaN	2	8	NaN	1	0	NaN	NaN	1	0	NaN	0.580243	0.246529	0.232147	1.54262	0	0.989592	NaN
AAQAPSSFQLLYDLK	sp|P11586|C1TC_HUMAN	AAQAPSSFQLLYDLK	R	L	15		P11586	C1TC_HUMAN	MTHFD1	C-1-tetrahydrofolate synthase, cytoplasmic							NaN	NaN	19.1922	NaN	NaN	NaN	NaN	NaN	19.9691	NaN	20.2778	20.1317	NaN	NaN	NaN	NaN	805	819	0	0.98717	NaN	0	NaN	1	0	NaN	0	0.989769	-0.235695	0	NaN	1	0
AAQDLC[57.0215]EEALR	sp|O94906|PRP6_HUMAN	AAQDLCEEALR	R	H	11	6C(57.0215)	O94906	PRP6_HUMAN	PRPF6	Pre-mRNA-processing factor 6	_C(57.0215)						NaN	NaN	NaN	20.1049	NaN	NaN	NaN	20.1049	NaN	NaN	NaN	NaN	NaN	NaN	NaN	NaN	693	703	0	0.987061	NaN	0	0	0.990433	NaN	0	NaN	1	0	NaN	NaN	1	0
AAQEEYVKR	sp|P04075|ALDOA_HUMAN	AAQEEYVKR	K	A	9		P04075	ALDOA_HUMAN	ALDOA	Fructose-bisphosphate aldolase A							NaN	NaN	NaN	NaN	NaN	NaN	NaN	NaN	NaN	NaN	NaN	NaN	19.1216	NaN	NaN	NaN	323	331	NaN	1	0	NaN	NaN	1	0	NaN	NaN	1	0	NaN	0	0.989744	NaN
AAQEEYVK[57.0215]R	sp|P04075|ALDOA_HUMAN	AAQEEYVKR	K	A	9	8K(57.0215)	P04075	ALDOA_HUMAN	ALDOA	Fructose-bisphosphate aldolase A	_K(57.0215)						NaN	NaN	21.195	NaN	NaN	NaN	NaN	NaN	NaN	NaN	NaN	NaN	NaN	NaN	NaN	NaN	323	331	0	0.986952	NaN	0	NaN	1	0	NaN	NaN	1	0	NaN	NaN	1	0
AAQLAIR	sp|P62910|RL32_HUMAN	AAQLAIR	R	V	7		P62910	RL32_HUMAN	RPL32	Large ribosomal subunit protein eL32							NaN	NaN	NaN	NaN	NaN	19.3679	NaN	NaN	NaN	21.1469	NaN	21.1828	NaN	NaN	NaN	NaN	115	121	NaN	1	0	NaN	0	0.990568	NaN	0	0	0.989684	-0.0359592	0	NaN	1	0
AAQLATEIADIK	sp|Q15075|EEA1_HUMAN	AAQLATEIADIK	K	S	12		Q15075	EEA1_HUMAN	EEA1	Early endosome antigen 1							NaN	NaN	NaN	NaN	NaN	NaN	NaN	NaN	NaN	NaN	NaN	NaN	NaN	23.1008	NaN	NaN	165	176	NaN	1	0	NaN	NaN	1	0	NaN	NaN	1	0	NaN	0	0.989897	NaN
AAQLEPITYMQGLSAC[57.0215]EQIR	sp|Q9HBH0|RHOF_HUMAN	AAQLEPITYMQGLSACEQIR	R	A	20	16C(57.0215)	Q9HBH0	RHOF_HUMAN	RHOF	Rho-related GTP-binding protein RhoF	_C(57.0215)						NaN	NaN	NaN	NaN	NaN	NaN	NaN	NaN	20.2664	20.7394	NaN	19.5578	NaN	NaN	NaN	NaN	147	166	NaN	1	0	NaN	NaN	1	0	NaN	0	0.989599	0.945073	0	NaN	1	0
AAQLGFK	sp|P09622|DLDH_HUMAN	AAQLGFK	K	T	7		P09622	DLDH_HUMAN	DLD	Dihydrolipoyl dehydrogenase, mitochondrial							NaN	NaN	20.0179	NaN	NaN	NaN	NaN	NaN	21.4654	21.5455	21.4134	21.3254	21.7682	22.1987	21.0134	19.7388	60	66	0	0.986843	NaN	0	NaN	1	0	NaN	0.825553	0.215414	0.136072	2.28743	0.855667	0.0641668	1.60734
AAQLGFKTVC[57.0215]IEK	sp|P09622|DLDH_HUMAN	AAQLGFKTVCIEK	K	N	13	10C(57.0215)	P09622	DLDH_HUMAN	DLD	Dihydrolipoyl dehydrogenase, mitochondrial	_C(57.0215)						NaN	NaN	NaN	NaN	NaN	NaN	NaN	NaN	NaN	NaN	NaN	NaN	NaN	NaN	NaN	NaN	60	72	NaN	1	0	NaN	NaN	1	0	NaN	NaN	1	0	NaN	NaN	1	0
AAQNISK[145.0197]TIATSQNR	sp|Q99623|PHB2_HUMAN	AAQNISKTIATSQNR	R	I	15	7K(145.0197)	Q99623	PHB2_HUMAN	PHB2	Prohibitin-2	_K(145.0197)						22.869	23.6762	23.8003	23.0797	23.6533	23.4531	23.1137	23.3625	NaN	NaN	NaN	NaN	NaN	NaN	NaN	NaN	256	270	0.104436	0.365768	-0.167416	-0.309431	0.727744	0.0982788	0.315101	1.97335	NaN	1	0	NaN	NaN	1	0
AAQNSGEAEYIEK	sp|P07942|LAMB1_HUMAN	AAQNSGEAEYIEK	K	V	13		P07942	LAMB1_HUMAN	LAMB1	Laminin subunit beta-1							NaN	NaN	NaN	NaN	NaN	NaN	NaN	NaN	NaN	NaN	19.9273	NaN	NaN	NaN	NaN	NaN	1662	1674	NaN	1	0	NaN	NaN	1	0	NaN	0	0.989514	NaN	0	NaN	1	0
AAQVAQDEEIAR	sp|Q8IVM0|CCD50_HUMAN	AAQVAQDEEIAR	R	L	12		Q8IVM0	CCD50_HUMAN	CCDC50	Coiled-coil domain-containing protein 50							NaN	NaN	NaN	NaN	NaN	NaN	NaN	NaN	19.8928	NaN	19.3962	19.6658	NaN	NaN	NaN	NaN	196	207	NaN	1	0	NaN	NaN	1	0	NaN	0	0.989429	0.361842	0	NaN	1	0
AASADSTTEGTPADGFTVLSTK	sp|O75367|H2AY_HUMAN	AASADSTTEGTPADGFTVLSTK	K	S	22		O75367	H2AY_HUMAN	MACROH2A1	Core histone macro-H2A.1							NaN	NaN	NaN	NaN	NaN	NaN	NaN	NaN	20.4716	21.1466	20.5978	19.4565	20.5361	NaN	NaN	NaN	168	189	NaN	1	0	NaN	NaN	1	0	NaN	0.444243	0.273204	0.781906	1.17935	0	0.990049	NaN
AASAGQEPLHNEELAGAGR	sp|Q96HY6|DDRGK_HUMAN	AASAGQEPLHNEELAGAGR	R	V	19		Q96HY6	DDRGK_HUMAN	DDRGK1	DDRGK domain-containing protein 1							NaN	NaN	NaN	NaN	NaN	NaN	NaN	NaN	NaN	NaN	NaN	18.8101	NaN	NaN	NaN	NaN	28	46	NaN	1	0	NaN	NaN	1	0	NaN	0	0.989344	NaN	0	NaN	1	0
AASGEAKPK[145.0197]AK	sp|P10412|H14_HUMAN	AASGEAKPKAK	K	K	11	9K(145.0197)	P10412	H14_HUMAN	H1-4	Histone H1.4	_K(145.0197)						NaN	NaN	NaN	NaN	NaN	NaN	NaN	NaN	NaN	NaN	NaN	NaN	NaN	NaN	NaN	NaN	111	121	NaN	1	0	NaN	NaN	1	0	NaN	NaN	1	0	NaN	NaN	1	0
AASGEAKPK[145.0197]VK	sp|P16403|H12_HUMAN	AASGEAKPKVK	K	K	11	9K(145.0197)	P16403	H12_HUMAN	H1-2	Histone H1.2	_K(145.0197)						NaN	22.4095	NaN	NaN	NaN	NaN	NaN	NaN	NaN	NaN	NaN	NaN	NaN	NaN	NaN	NaN	111	121	0	0.986733	NaN	0	NaN	1	0	NaN	NaN	1	0	NaN	NaN	1	0
AASGEAK[145.0197]PK	sp|P10412|H14_HUMAN	AASGEAKPK	K	A	9	7K(145.0197)	P10412	H14_HUMAN	H1-4	Histone H1.4	_K(145.0197)						23.6983	23.6983	NaN	NaN	NaN	NaN	NaN	NaN	NaN	NaN	NaN	NaN	NaN	NaN	NaN	NaN	111	119	0	0.988483	NaN	0	NaN	1	0	NaN	NaN	1	0	NaN	NaN	1	0
AASGEAK[145.0197]PK[57.0215]	sp|P10412|H14_HUMAN	AASGEAKPK	K	A	9	7K(145.0197);9K(57.0215)	P10412	H14_HUMAN	H1-4	Histone H1.4	_K(145.0197);_K(57.0215)						NaN	NaN	NaN	21.4752	NaN	NaN	21.4752	NaN	NaN	NaN	NaN	NaN	NaN	NaN	NaN	NaN	111	119	0	0.987608	NaN	0	0	0.990702	NaN	0	NaN	1	0	NaN	NaN	1	0
AASGFNAMEDAQTLR	sp|P09525|ANXA4_HUMAN	AASGFNAMEDAQTLR	K	K	15		P09525	ANXA4_HUMAN	ANXA4	Annexin A4							NaN	NaN	NaN	NaN	NaN	NaN	NaN	NaN	NaN	20.4821	20.4821	NaN	NaN	NaN	NaN	NaN	10	24	NaN	1	0	NaN	NaN	1	0	NaN	0	0.989259	0	0	NaN	1	0
AASGFNAM[15.9949]EDAQTLR	sp|P09525|ANXA4_HUMAN	AASGFNAMEDAQTLR	K	K	15	8M(15.9949)	P09525	ANXA4_HUMAN	ANXA4	Annexin A4	_M(15.9949)						NaN	NaN	NaN	NaN	NaN	NaN	NaN	NaN	NaN	NaN	NaN	22.0751	NaN	NaN	NaN	NaN	10	24	NaN	1	0	NaN	NaN	1	0	NaN	0	0.990705	NaN	0	NaN	1	0
AASIFGGAKPVDTAAR	sp|P23588|IF4B_HUMAN	AASIFGGAKPVDTAAR	R	E	16		P23588	IF4B_HUMAN	EIF4B	Eukaryotic translation initiation factor 4B							NaN	NaN	NaN	NaN	NaN	NaN	NaN	NaN	20.619	21.7558	21.99	21.0917	21.4616	21.4616	NaN	NaN	357	372	NaN	1	0	NaN	NaN	1	0	NaN	0.171437	0.368001	-0.353476	-0.487927	0	0.990201	NaN
AASLEYDYETIR	sp|Q96N66|MBOA7_HUMAN	AASLEYDYETIR	K	N	12		Q96N66	MBOA7_HUMAN	MBOAT7	Lysophospholipid acyltransferase 7							NaN	NaN	NaN	NaN	NaN	NaN	NaN	NaN	NaN	NaN	19.8345	19.8345	NaN	NaN	NaN	NaN	289	300	NaN	1	0	NaN	NaN	1	0	NaN	0	0.989174	NaN	0	NaN	1	0
AASQPTSLAPEK	sp|Q96N66|MBOA7_HUMAN	AASQPTSLAPEK	K	L	12		Q96N66	MBOA7_HUMAN	MBOAT7	Lysophospholipid acyltransferase 7							NaN	NaN	NaN	NaN	NaN	NaN	NaN	NaN	NaN	20.4679	NaN	NaN	NaN	20.4679	NaN	NaN	457	468	NaN	1	0	NaN	NaN	1	0	NaN	0	0.990791	NaN	0	0	0.990354	NaN
AASSAAQGAFQGN	sp|O15127|SCAM2_HUMAN	AASSAAQGAFQGN	R	-	13		O15127	SCAM2_HUMAN	SCAMP2	Secretory carrier-associated membrane protein 2							NaN	NaN	NaN	NaN	NaN	NaN	NaN	NaN	20.5009	NaN	19.7053	20.1573	20.1573	20.1573	NaN	NaN	317	329	NaN	1	0	NaN	NaN	1	0	NaN	0	0.990961	0.569593	0	0	0.990506	NaN
AASTIKEVAQAVLL	sp|O15269|SPTC1_HUMAN	AASTIKEVAQAVLL	R	-	14		O15269	SPTC1_HUMAN	SPTLC1	Serine palmitoyltransferase 1							NaN	NaN	NaN	NaN	NaN	NaN	NaN	NaN	NaN	NaN	18.7766	NaN	NaN	NaN	NaN	NaN	460	473	NaN	1	0	NaN	NaN	1	0	NaN	0	0.992412	NaN	0	NaN	1	0
AATC[57.0215]INPLNGSVC[57.0215]ERPAN[0.9840]HSAK	sp|O75882|ATRN_HUMAN	AATCINPLNGSVCERPANHSAK	K	Q	22	13C(57.0215);18N(0.9840);4C(57.0215)	O75882	ATRN_HUMAN	ATRN	Attractin	_C(57.0215);_N(0.9840)						NaN	NaN	NaN	20.5378	NaN	NaN	NaN	NaN	NaN	NaN	NaN	NaN	NaN	NaN	NaN	NaN	906	927	0	0.988593	NaN	0	NaN	1	0	NaN	NaN	1	0	NaN	NaN	1	0
AATC[57.0215]INPLNGSVC[57.0215]ERPAN[0.9840]HSAK[145.0197]QC[57.0215]R	sp|O75882|ATRN_HUMAN	AATCINPLNGSVCERPANHSAKQCR	K	T	25	13C(57.0215);18N(0.9840);22K(145.0197);24C(57.0215);4C(57.0215)	O75882	ATRN_HUMAN	ATRN	Attractin	_C(57.0215);_K(145.0197);_N(0.9840)						NaN	NaN	NaN	NaN	NaN	NaN	NaN	NaN	NaN	NaN	NaN	NaN	NaN	NaN	NaN	NaN	906	930	NaN	1	0	NaN	NaN	1	0	NaN	NaN	1	0	NaN	NaN	1	0
AATFGLILDDVSLTHLTFGK	sp|P35232|PHB1_HUMAN	AATFGLILDDVSLTHLTFGK	R	E	20		P35232	PHB1_HUMAN	PHB1	Prohibitin 1							NaN	NaN	NaN	NaN	NaN	NaN	NaN	NaN	NaN	NaN	18.4055	18.4055	NaN	NaN	NaN	NaN	158	177	NaN	1	0	NaN	NaN	1	0	NaN	0	0.992327	NaN	0	NaN	1	0
AATIIEER	sp|Q02952|AKA12_HUMAN	AATIIEER	R	S	8		Q02952	AKA12_HUMAN	AKAP12	A-kinase anchor protein 12							NaN	NaN	NaN	NaN	NaN	NaN	NaN	NaN	22.2381	22.6425	22.958	NaN	22.6425	22.6425	NaN	NaN	902	909	NaN	1	0	NaN	NaN	1	0	NaN	0	0.992241	-0.517668	0	0	0.994951	NaN
AATQELALLISR	sp|Q92817|EVPL_HUMAN	AATQELALLISR	R	M	12		Q92817	EVPL_HUMAN	EVPL	Envoplakin							NaN	NaN	NaN	NaN	NaN	NaN	NaN	NaN	NaN	NaN	NaN	NaN	NaN	17.9464	NaN	NaN	34	45	NaN	1	0	NaN	NaN	1	0	NaN	NaN	1	0	NaN	0	0.986707	NaN
AATSGVPSIYAPSTYAHLSPAK	sp|Q86X29|LSR_HUMAN	AATSGVPSIYAPSTYAHLSPAK	K	T	22		Q86X29	LSR_HUMAN	LSR	Lipolysis-stimulated lipoprotein receptor							NaN	NaN	NaN	NaN	NaN	NaN	NaN	NaN	21.3692	21.2669	20.9292	21.0573	NaN	NaN	NaN	NaN	314	335	NaN	1	0	NaN	NaN	1	0	NaN	1.23552	0.195687	0.324824	3.96415	NaN	1	0
AATSPALFNR	sp|Q14204|DYHC1_HUMAN	AATSPALFNR	R	C	10		Q14204	DYHC1_HUMAN	DYNC1H1	Cytoplasmic dynein 1 heavy chain 1							NaN	NaN	NaN	NaN	NaN	NaN	NaN	NaN	NaN	NaN	20.1868	20.1868	NaN	20.1868	NaN	NaN	3079	3088	NaN	1	0	NaN	NaN	1	0	NaN	0	0.992156	NaN	0	0	0.995105	NaN
AATVTGKLVHANFGTK[145.0197]K	sp|P02786|TFR1_HUMAN	AATVTGKLVHANFGTKK	K	D	17	16K(145.0197)	P02786	TFR1_HUMAN	TFRC	Transferrin receptor protein 1	_K(145.0197)						NaN	NaN	NaN	NaN	NaN	NaN	20.6042	NaN	NaN	NaN	NaN	NaN	NaN	NaN	NaN	NaN	225	241	NaN	1	0	NaN	0	0.990837	NaN	0	NaN	1	0	NaN	NaN	1	0
AATVTGK[145.0197]LVHANFGTK	sp|P02786|TFR1_HUMAN	AATVTGKLVHANFGTK	K	K	16	7K(145.0197)	P02786	TFR1_HUMAN	TFRC	Transferrin receptor protein 1	_K(145.0197)						NaN	NaN	NaN	NaN	NaN	NaN	NaN	22.0723	NaN	NaN	NaN	NaN	NaN	NaN	NaN	NaN	225	240	NaN	1	0	NaN	0	0.990971	NaN	0	NaN	1	0	NaN	NaN	1	0
AATVTGK[145.0197]LVHANFGTKK	sp|P02786|TFR1_HUMAN	AATVTGKLVHANFGTKK	K	D	17	7K(145.0197)	P02786	TFR1_HUMAN	TFRC	Transferrin receptor protein 1	_K(145.0197)						NaN	NaN	NaN	NaN	NaN	NaN	NaN	NaN	NaN	NaN	NaN	NaN	NaN	NaN	NaN	NaN	225	241	NaN	1	0	NaN	NaN	1	0	NaN	NaN	1	0	NaN	NaN	1	0
AATVTGK[145.0197]LVHANFGTK[57.0215]	sp|P02786|TFR1_HUMAN	AATVTGKLVHANFGTK	K	K	16	16K(57.0215);7K(145.0197)	P02786	TFR1_HUMAN	TFRC	Transferrin receptor protein 1	_K(145.0197);_K(57.0215)						NaN	NaN	NaN	NaN	NaN	NaN	NaN	NaN	NaN	NaN	NaN	NaN	NaN	NaN	NaN	NaN	225	240	NaN	1	0	NaN	NaN	1	0	NaN	NaN	1	0	NaN	NaN	1	0
AAVAADAKQC[57.0215]SK[145.0197]IGR	sp|P19440|GGT1_HUMAN	AAVAADAKQCSKIGR	R	D	15	10C(57.0215);12K(145.0197)	P19440	GGT1_HUMAN	GGT1	Glutathione hydrolase 1 proenzyme	_C(57.0215);_K(145.0197)						NaN	NaN	20.2395	20.2395	19.7012	20.2945	20.6307	20.1823	NaN	NaN	NaN	NaN	NaN	NaN	NaN	NaN	41	55	0	0.9898	NaN	0	0.412942	0.145582	-0.408628	-1.09891	NaN	1	0	NaN	NaN	1	0
AAVAGK[145.0197]KPVVGK	sp|P36578|RL4_HUMAN	AAVAGKKPVVGK	K	K	12	6K(145.0197)	P36578	RL4_HUMAN	RPL4	Large ribosomal subunit protein uL4	_K(145.0197)						20.7884	NaN	NaN	NaN	20.7884	NaN	NaN	NaN	NaN	NaN	NaN	NaN	NaN	NaN	NaN	NaN	369	380	0	0.990569	NaN	0	0	0.991106	NaN	0	NaN	1	0	NaN	NaN	1	0
AAVC[57.0215]LC[57.0215]K	sp|Q14517|FAT1_HUMAN	AAVCLCK	R	E	7	4C(57.0215);6C(57.0215)	Q14517	FAT1_HUMAN	FAT1	Protocadherin Fat 1	_C(57.0215)						NaN	NaN	NaN	NaN	NaN	NaN	NaN	NaN	NaN	NaN	NaN	NaN	NaN	NaN	NaN	NaN	3777	3783	NaN	1	0	NaN	NaN	1	0	NaN	NaN	1	0	NaN	NaN	1	0
AAVC[57.0215]LC[57.0215]KEGR	sp|Q14517|FAT1_HUMAN	AAVCLCKEGR	R	C	10	4C(57.0215);6C(57.0215)	Q14517	FAT1_HUMAN	FAT1	Protocadherin Fat 1	_C(57.0215)						NaN	NaN	NaN	NaN	NaN	NaN	NaN	NaN	NaN	NaN	NaN	NaN	NaN	NaN	NaN	NaN	3777	3786	NaN	1	0	NaN	NaN	1	0	NaN	NaN	1	0	NaN	NaN	1	0
AAVC[57.0215]LC[57.0215]K[145.0197]EGR	sp|Q14517|FAT1_HUMAN	AAVCLCKEGR	R	C	10	4C(57.0215);6C(57.0215);7K(145.0197)	Q14517	FAT1_HUMAN	FAT1	Protocadherin Fat 1	_C(57.0215);_K(145.0197)						NaN	NaN	NaN	NaN	NaN	NaN	NaN	NaN	NaN	NaN	19.2032	NaN	NaN	NaN	NaN	NaN	3777	3786	NaN	1	0	NaN	NaN	1	0	NaN	0	0.99207	NaN	0	NaN	1	0
AAVDAGFVPNDMQVGQTGK	sp|P13804|ETFA_HUMAN	AAVDAGFVPNDMQVGQTGK	R	I	19		P13804	ETFA_HUMAN	ETFA	Electron transfer flavoprotein subunit alpha, mitochondrial							NaN	NaN	NaN	NaN	NaN	NaN	NaN	NaN	20.6858	20.8587	21.0131	NaN	20.8587	20.8587	NaN	NaN	250	268	NaN	1	0	NaN	NaN	1	0	NaN	0	0.991985	-0.240869	0	0	0.995413	NaN
AAVDAGFVPNDM[15.9949]QVGQTGK	sp|P13804|ETFA_HUMAN	AAVDAGFVPNDMQVGQTGK	R	I	19	12M(15.9949)	P13804	ETFA_HUMAN	ETFA	Electron transfer flavoprotein subunit alpha, mitochondrial	_M(15.9949)						NaN	NaN	NaN	NaN	NaN	NaN	NaN	NaN	NaN	NaN	NaN	20.8303	NaN	NaN	NaN	NaN	250	268	NaN	1	0	NaN	NaN	1	0	NaN	0	0.991899	NaN	0	NaN	1	0
AAVEEGIVLGGGC[57.0215]ALLR	sp|P10809|CH60_HUMAN	AAVEEGIVLGGGCALLR	R	C	17	13C(57.0215)	P10809	CH60_HUMAN	HSPD1	60 kDa heat shock protein, mitochondrial	_C(57.0215)		+			HCT116KOApical_Peptide_HCT116KOBasolateral_Peptide	20.6024	21.4648	21.9788	21.4328	21.6316	21.5952	21.2395	21.286	23.7922	23.0135	23.5845	24.1518	24.1048	24.2098	23.1119	22.8769	430	446	0.496976	0.160106	-0.672218	-1.3172	2.15412	0.0411198	0.350673	11.8786	0.360511	0.293916	-0.465279	-0.965894	1.91983	0.0682635	1.16292
AAVEEGIVLGGGC[57.0215]ALLRC[57.0215]IPALDSLTPANEDQK	sp|P10809|CH60_HUMAN	AAVEEGIVLGGGCALLRCIPALDSLTPANEDQK	R	I	33	13C(57.0215);18C(57.0215)	P10809	CH60_HUMAN	HSPD1	60 kDa heat shock protein, mitochondrial	_C(57.0215)						NaN	19.9992	19.9992	NaN	NaN	19.9992	19.9992	NaN	NaN	NaN	NaN	NaN	NaN	NaN	NaN	NaN	430	462	0	0.990459	0	0	0	0.991241	0	0	NaN	1	0	NaN	NaN	1	0
AAVEEGIVLGGGC[57.0215]ALLRC[57.0215]IPALDSLTPAN[0.9840]EDQK	sp|P10809|CH60_HUMAN	AAVEEGIVLGGGCALLRCIPALDSLTPANEDQK	R	I	33	13C(57.0215);18C(57.0215);29N(0.9840)	P10809	CH60_HUMAN	HSPD1	60 kDa heat shock protein, mitochondrial	_C(57.0215);_N(0.9840)						NaN	NaN	NaN	NaN	NaN	NaN	19.5794	NaN	NaN	NaN	NaN	NaN	NaN	NaN	NaN	NaN	430	462	NaN	1	0	NaN	0	0.991375	NaN	0	NaN	1	0	NaN	NaN	1	0
AAVELEEPEDAR	sp|O94906|PRP6_HUMAN	AAVELEEPEDAR	K	I	12		O94906	PRP6_HUMAN	PRPF6	Pre-mRNA-processing factor 6							NaN	NaN	NaN	NaN	NaN	NaN	NaN	NaN	NaN	NaN	NaN	NaN	NaN	NaN	NaN	NaN	409	420	NaN	1	0	NaN	NaN	1	0	NaN	NaN	1	0	NaN	NaN	1	0
AAVESLGFILFR	sp|Q99460|PSMD1_HUMAN	AAVESLGFILFR	R	T	12		Q99460	PSMD1_HUMAN	PSMD1	26S proteasome non-ATPase regulatory subunit 1							NaN	NaN	NaN	NaN	NaN	NaN	NaN	NaN	NaN	NaN	NaN	16.7801	NaN	NaN	NaN	NaN	617	628	NaN	1	0	NaN	NaN	1	0	NaN	0	0.991814	NaN	0	NaN	1	0
AAVEWFDGKDFQGSK	sp|Q01844|EWS_HUMAN	AAVEWFDGKDFQGSK	K	L	15		Q01844	EWS_HUMAN	EWSR1	RNA-binding protein EWS							NaN	NaN	NaN	NaN	NaN	NaN	NaN	NaN	22.2261	21.7112	21.446	22.0458	NaN	NaN	NaN	NaN	425	439	NaN	1	0	NaN	NaN	1	0	NaN	0.200782	0.351993	0.222717	0.563545	NaN	1	0
AAVIGDVIR	sp|Q9NR30|DDX21_HUMAN	AAVIGDVIR	R	V	9		Q9NR30	DDX21_HUMAN	DDX21	Nucleolar RNA helicase 2							NaN	NaN	NaN	NaN	NaN	NaN	NaN	NaN	21.4788	21.6454	21.2161	20.9869	NaN	NaN	NaN	NaN	424	432	NaN	1	0	NaN	NaN	1	0	NaN	1.08086	0.199262	0.460598	3.25086	NaN	1	0
AAVIGPDVFAK	sp|P58107|EPIPL_HUMAN	AAVIGPDVFAK	R	L	11		P58107	EPIPL_HUMAN	EPPK1	Epiplakin							NaN	NaN	NaN	NaN	NaN	NaN	NaN	NaN	NaN	NaN	NaN	NaN	NaN	17.9153	NaN	NaN	670	680	NaN	1	0	NaN	NaN	1	0	NaN	NaN	1	0	NaN	0	1	NaN
AAVKDVEEEKFPTQLSR	sp|Q2TAY7|SMU1_HUMAN	AAVKDVEEEKFPTQLSR	K	H	17		Q2TAY7	SMU1_HUMAN	SMU1	WD40 repeat-containing protein SMU1							NaN	NaN	NaN	NaN	NaN	NaN	NaN	NaN	19.8494	19.8494	NaN	NaN	NaN	NaN	NaN	NaN	191	207	NaN	1	0	NaN	NaN	1	0	NaN	0	0.991729	NaN	0	NaN	1	0
AAVKGYLGPEQLPDC[57.0215]LKGC[57.0215]DVVVIPAGVPR	sp|P40926|MDHM_HUMAN	AAVKGYLGPEQLPDCLKGCDVVVIPAGVPR	K	K	30	15C(57.0215);19C(57.0215)	P40926	MDHM_HUMAN	MDH2	Malate dehydrogenase, mitochondrial	_C(57.0215)						22.4013	22.4013	NaN	NaN	NaN	NaN	NaN	22.4013	NaN	NaN	NaN	NaN	NaN	NaN	NaN	NaN	75	104	0	0.990349	NaN	0	0	0.99151	NaN	0	NaN	1	0	NaN	NaN	1	0
AAVLLEQER	sp|Q13435|SF3B2_HUMAN	AAVLLEQER	R	Q	9		Q13435	SF3B2_HUMAN	SF3B2	Splicing factor 3B subunit 2							NaN	NaN	NaN	NaN	NaN	NaN	NaN	NaN	20.9809	21.127	20.8307	20.6491	21.2067	21.6222	20.5301	19.4302	184	192	NaN	1	0	NaN	NaN	1	0	NaN	0.941247	0.210084	0.314024	2.69537	0.870204	0.0641013	1.43433
AAVLSVFVR	sp|O75882|ATRN_HUMAN	AAVLSVFVR	K	L	9		O75882	ATRN_HUMAN	ATRN	Attractin							NaN	NaN	NaN	NaN	NaN	NaN	NaN	NaN	19.8813	20.0024	19.9386	19.8118	19.9102	19.9102	NaN	NaN	1366	1374	NaN	1	0	NaN	NaN	1	0	NaN	0.278714	0.320502	0.0666733	0.760539	0	1	NaN
AAVMVHQLSK	tr|A0A2R8Y804|A0A2R8Y804_HUMAN	AAVMVHQLSK	K	K	10		A0A2R8Y804	A0A2R8Y804_HUMAN	CTNNB1	Catenin beta 1							NaN	NaN	NaN	NaN	NaN	NaN	NaN	NaN	21.5115	21.1865	20.7663	NaN	NaN	NaN	NaN	NaN	171	180	NaN	1	0	NaN	NaN	1	0	NaN	0	0.991643	0.582689	0	NaN	1	0
AAVMVYDDANKK	sp|Q8N8S7|ENAH_HUMAN	AAVMVYDDANKK	R	W	12		Q8N8S7	ENAH_HUMAN	ENAH	Protein enabled homolog							NaN	NaN	NaN	NaN	NaN	NaN	NaN	NaN	19.4609	21.2331	21.4276	20.0391	NaN	20.7562	NaN	NaN	11	22	NaN	1	0	NaN	NaN	1	0	NaN	0.116821	0.405966	-0.38634	-0.343224	0	1	NaN
AAVPDAVGK	sp|P05023|AT1A1_HUMAN	AAVPDAVGK	R	C	9		P05023	AT1A1_HUMAN	ATP1A1	Sodium/potassium-transporting ATPase subunit alpha-1							NaN	NaN	20.1881	20.1881	NaN	NaN	NaN	NaN	20.2737	21.1814	21.6916	21.1183	21.1502	NaN	NaN	21.1502	597	605	0	0.990239	NaN	0	NaN	1	0	NaN	0.475968	0.265796	-0.677381	-1.26189	0	1	0
AAVPDAVGKC[57.0215]R	sp|P05023|AT1A1_HUMAN	AAVPDAVGKCR	R	S	11	10C(57.0215)	P05023	AT1A1_HUMAN	ATP1A1	Sodium/potassium-transporting ATPase subunit alpha-1	_C(57.0215)						22.3476	21.7338	24.0409	24.1877	23.925	23.3751	22.669	23.4821	NaN	NaN	NaN	NaN	NaN	NaN	NaN	NaN	597	607	1.65005	0.0896972	-2.07357	-6.57109	0.440843	0.142658	0.574481	1.17057	NaN	1	0	NaN	NaN	1	0
AAVPDAVGK[57.0215]C[57.0215]R	sp|P05023|AT1A1_HUMAN	AAVPDAVGKCR	R	S	11	10C(57.0215);9K(57.0215)	P05023	AT1A1_HUMAN	ATP1A1	Sodium/potassium-transporting ATPase subunit alpha-1	_C(57.0215);_K(57.0215)						NaN	NaN	NaN	NaN	21.7106	NaN	NaN	NaN	NaN	NaN	NaN	NaN	NaN	NaN	NaN	NaN	597	607	NaN	1	0	NaN	0	0.991645	NaN	0	NaN	1	0	NaN	NaN	1	0
AAVPK[145.0197]NVSVAEGK	sp|Q9P2B2|FPRP_HUMAN	AAVPKNVSVAEGK	R	E	13	5K(145.0197)	Q9P2B2	FPRP_HUMAN	PTGFRN	Prostaglandin F2 receptor negative regulator	_K(145.0197)						NaN	NaN	NaN	NaN	NaN	NaN	NaN	NaN	NaN	NaN	NaN	NaN	NaN	NaN	NaN	NaN	281	293	NaN	1	0	NaN	NaN	1	0	NaN	NaN	1	0	NaN	NaN	1	0
AAVPK[145.0197]NVSVAEGKELDLTC[57.0215]N[0.9840]ITTDR	sp|Q9P2B2|FPRP_HUMAN	AAVPKNVSVAEGKELDLTCNITTDR	R	A	25	19C(57.0215);20N(0.9840);5K(145.0197)	Q9P2B2	FPRP_HUMAN	PTGFRN	Prostaglandin F2 receptor negative regulator	_C(57.0215);_K(145.0197);_N(0.9840)						NaN	NaN	NaN	NaN	NaN	NaN	NaN	NaN	NaN	NaN	NaN	NaN	NaN	NaN	NaN	NaN	281	305	NaN	1	0	NaN	NaN	1	0	NaN	NaN	1	0	NaN	NaN	1	0
AAVPK[145.0197]NVSVAEGK[57.0215]	sp|Q9P2B2|FPRP_HUMAN	AAVPKNVSVAEGK	R	E	13	13K(57.0215);5K(145.0197)	Q9P2B2	FPRP_HUMAN	PTGFRN	Prostaglandin F2 receptor negative regulator	_K(145.0197);_K(57.0215)						NaN	NaN	NaN	NaN	NaN	NaN	NaN	NaN	NaN	NaN	NaN	NaN	NaN	NaN	NaN	NaN	281	293	NaN	1	0	NaN	NaN	1	0	NaN	NaN	1	0	NaN	NaN	1	0
AAVPK[145.0197]N[0.9840]VSVAEGK	sp|Q9P2B2|FPRP_HUMAN	AAVPKNVSVAEGK	R	E	13	5K(145.0197);6N(0.9840)	Q9P2B2	FPRP_HUMAN	PTGFRN	Prostaglandin F2 receptor negative regulator	_K(145.0197);_N(0.9840)						25.4873	25.5211	25.2897	25.25	25.3919	25.8954	NaN	24.6119	NaN	NaN	NaN	NaN	NaN	NaN	NaN	NaN	281	293	1.91535	0.0830821	0.234299	8.9885	0	0.99178	1.03172	0	NaN	1	0	NaN	NaN	1	0
AAVPK[145.0197]N[0.9840]VSVAEGK[57.0215]	sp|Q9P2B2|FPRP_HUMAN	AAVPKNVSVAEGK	R	E	13	13K(57.0215);5K(145.0197);6N(0.9840)	Q9P2B2	FPRP_HUMAN	PTGFRN	Prostaglandin F2 receptor negative regulator	_K(145.0197);_K(57.0215);_N(0.9840)		+			HCT116KOApical_Peptide_HCT116KOBasolateral_Peptide	24.2283	NaN	23.126	23.78	24.274	24.1709	23.0226	23.242	NaN	NaN	NaN	NaN	NaN	NaN	NaN	NaN	281	293	0	0.990129	0.775274	0	1.91583	0.0451765	1.09012	8.99354	NaN	1	0	NaN	NaN	1	0
AAVPSGASTGIYEALELR	sp|P06733|ENOA_HUMAN	AAVPSGASTGIYEALELR	R	D	18		P06733	ENOA_HUMAN	ENO1	Alpha-enolase							NaN	NaN	19.7443	19.7443	NaN	NaN	NaN	NaN	NaN	20.1331	20.1331	NaN	20.3462	20.1331	19.8829	NaN	33	50	0	0.99002	NaN	0	NaN	1	0	NaN	0	0.991558	0	0	0	1	0.356734
AAVPSIKFC[57.0215]LDNGAK	sp|P00558|PGK1_HUMAN	AAVPSIKFCLDNGAK	K	S	15	9C(57.0215)	P00558	PGK1_HUMAN	PGK1	Phosphoglycerate kinase 1	_C(57.0215)		+			HCT116KOApical_Peptide_HCT116KOBasolateral_Peptide	22.0022	21.8462	22.5123	22.6126	22.5718	22.5423	21.913	21.9584	NaN	NaN	NaN	NaN	NaN	NaN	NaN	NaN	42	56	1.68926	0.0902141	-0.638236	-6.88475	2.72316	0.0453673	0.621403	22.9596	NaN	1	0	NaN	NaN	1	0
AAVPSIKFC[57.0215]LDNGAK[57.0215]	sp|P00558|PGK1_HUMAN	AAVPSIKFCLDNGAK	K	S	15	15K(57.0215);9C(57.0215)	P00558	PGK1_HUMAN	PGK1	Phosphoglycerate kinase 1	_C(57.0215);_K(57.0215)						NaN	NaN	NaN	NaN	20.1018	NaN	NaN	NaN	NaN	NaN	NaN	NaN	NaN	NaN	NaN	NaN	42	56	NaN	1	0	NaN	0	0.995706	NaN	0	NaN	1	0	NaN	NaN	1	0
AAVTPGK[145.0197]K	sp|P19338|NUCL_HUMAN	AAVTPGKK	K	A	8	7K(145.0197)	P19338	NUCL_HUMAN	NCL	Nucleolin	_K(145.0197)						21.909	NaN	NaN	NaN	NaN	21.909	NaN	NaN	NaN	NaN	NaN	NaN	NaN	NaN	NaN	NaN	81	88	0	0.98991	NaN	0	0	0.98842	NaN	0	NaN	1	0	NaN	NaN	1	0
AAVTSLFAK	sp|cRAP-P02081|cRAP-HBBF_BOVIN	AAVTSLFAK	K	V	9		cRAP-P02081	cRAP-HBBF_BOVIN		Hemoglobin fetal subunit beta							NaN	NaN	NaN	NaN	NaN	NaN	NaN	NaN	19.5532	19.5532	NaN	NaN	19.5285	19.5532	19.5774	NaN	8	16	NaN	1	0	NaN	NaN	1	0	NaN	0	0.991473	NaN	0	0	1	-0.0365677
AAVTSLFAK[145.0197]VK	sp|cRAP-P02081|cRAP-HBBF_BOVIN	AAVTSLFAKVK	K	V	11	9K(145.0197)	cRAP-P02081	cRAP-HBBF_BOVIN		Hemoglobin fetal subunit beta	_K(145.0197)						21.0758	21.2636	21.6536	21.5125	21.5868	21.2591	21.1701	21.5163	NaN	NaN	NaN	NaN	NaN	NaN	NaN	NaN	8	18	1.14229	0.103016	-0.413336	-3.52074	0.113555	0.314248	0.0797014	0.334355	NaN	1	0	NaN	NaN	1	0
AAVTSLFAK[145.0197]VK[57.0215]	sp|cRAP-P02081|cRAP-HBBF_BOVIN	AAVTSLFAKVK	K	V	11	11K(57.0215);9K(145.0197)	cRAP-P02081	cRAP-HBBF_BOVIN		Hemoglobin fetal subunit beta	_K(145.0197);_K(57.0215)						NaN	NaN	NaN	NaN	18.9399	NaN	NaN	18.9399	NaN	NaN	NaN	NaN	NaN	NaN	NaN	NaN	8	18	NaN	1	0	NaN	0	0.995842	0	0	NaN	1	0	NaN	NaN	1	0
AAWGK[145.0197]VGAHAGEYGAEALER	sp|P69905|HBA_HUMAN	AAWGKVGAHAGEYGAEALER	K	M	20	5K(145.0197)	P69905	HBA_HUMAN	HBA1	Hemoglobin subunit alpha	_K(145.0197)						NaN	NaN	NaN	NaN	20.9675	NaN	NaN	NaN	NaN	NaN	NaN	NaN	NaN	NaN	NaN	NaN	13	32	NaN	1	0	NaN	0	0.996114	NaN	0	NaN	1	0	NaN	NaN	1	0
AAWGK[145.0197]VGGHAAEYGAEALER	sp|cRAP-P01966|cRAP-HBA_BOVIN	AAWGKVGGHAAEYGAEALER	K	M	20	5K(145.0197)	cRAP-P01966	cRAP-HBA_BOVIN	HBA	Hemoglobin subunit alpha	_K(145.0197)						NaN	21.3176	21.7307	22.0514	21.4608	NaN	21.9579	21.7307	NaN	NaN	NaN	NaN	NaN	NaN	NaN	NaN	13	32	0	0.98969	-0.573481	0	0	1	-0.383426	0	NaN	1	0	NaN	NaN	1	0
AAYEAELGDAR	sp|P02545|LMNA_HUMAN	AAYEAELGDAR	K	K	11		P02545	LMNA_HUMAN	LMNA	Prelamin-A/C							NaN	NaN	21.0974	21.0974	NaN	NaN	NaN	NaN	23.1853	23.3921	22.4032	21.959	23.2211	23.686	22.3396	20.6004	79	89	0	0.988812	NaN	0	NaN	1	0	NaN	1.3411	0.197694	1.10759	4.52156	0.800214	0.0652232	1.98352
AAYEAELGDARK	sp|P02545|LMNA_HUMAN	AAYEAELGDARK	K	T	12		P02545	LMNA_HUMAN	LMNA	Prelamin-A/C							NaN	NaN	19.8453	NaN	NaN	NaN	NaN	NaN	23.7904	23.6513	22.9514	23.171	23.9717	24.1736	22.5565	21.818	79	90	0	0.98958	NaN	0	NaN	1	0	NaN	1.43527	0.196282	0.659643	5.07475	1.41074	0.0590996	1.88541
AAYFGIYDTAK	sp|P05141|ADT2_HUMAN	AAYFGIYDTAK	R	G	11		P05141	ADT2_HUMAN	SLC25A5	ADP/ATP translocase 2							NaN	20.7295	21.144	21.4656	21.0899	21.267	21.1962	21.0096	22.5476	22.4282	21.8936	22.0635	22.0498	23.0475	22.4388	20.3723	189	199	0	0.98947	-0.575292	0	0.210078	0.223532	0.0755386	0.587279	1.40723	0.196257	0.509343	4.90411	0.372556	0.137172	1.14312
AAYFGIYDTAK[57.0215]	sp|P05141|ADT2_HUMAN	AAYFGIYDTAK	R	G	11	11K(57.0215)	P05141	ADT2_HUMAN	SLC25A5	ADP/ATP translocase 2	_K(57.0215)						NaN	NaN	19.0571	19.0571	19.0571	NaN	NaN	NaN	NaN	NaN	NaN	NaN	NaN	NaN	NaN	NaN	189	199	0	0.989361	NaN	0	0	1	NaN	0	NaN	1	0	NaN	NaN	1	0
AAYFGVYDTAK	sp|P12236|ADT3_HUMAN	AAYFGVYDTAK	R	G	11		P12236	ADT3_HUMAN	SLC25A6	ADP/ATP translocase 3							NaN	20.342	20.6344	20.8775	NaN	NaN	20.6344	NaN	22.8883	22.9668	22.8136	22.726	NaN	NaN	NaN	NaN	189	199	0	0.989251	-0.41393	0	0	1	NaN	0	0.937239	0.210199	0.157718	2.6805	NaN	1	0
AAYIYIR	sp|P49821|NDUV1_HUMAN	AAYIYIR	R	G	7		P49821	NDUV1_HUMAN	NDUFV1	NADH dehydrogenase [ubiquinone] flavoprotein 1, mitochondrial							NaN	NaN	NaN	NaN	NaN	NaN	NaN	NaN	20.4184	20.708	20.523	20.1889	NaN	20.4717	NaN	NaN	153	159	NaN	1	0	NaN	NaN	1	0	NaN	0.34931	0.297025	0.207268	0.93768	0	1	NaN
AAYLQETGKPLDETLKK	sp|P04083|ANXA1_HUMAN	AAYLQETGKPLDETLKK	K	A	17		P04083	ANXA1_HUMAN	ANXA1	Annexin A1							NaN	NaN	NaN	NaN	NaN	NaN	NaN	NaN	NaN	NaN	21.7733	NaN	NaN	NaN	NaN	NaN	82	98	NaN	1	0	NaN	NaN	1	0	NaN	0	0.991387	NaN	0	NaN	1	0
AAYLSDPR	sp|P78527|PRKDC_HUMAN	AAYLSDPR	K	A	8		P78527	PRKDC_HUMAN	PRKDC	DNA-dependent protein kinase catalytic subunit							NaN	NaN	NaN	NaN	NaN	NaN	NaN	NaN	NaN	NaN	20.1696	NaN	NaN	NaN	NaN	NaN	3826	3833	NaN	1	0	NaN	NaN	1	0	NaN	0	0.991302	NaN	0	NaN	1	0
AAYQVAALPK	sp|P52758|RIDA_HUMAN	AAYQVAALPK	R	G	10		P52758	RIDA_HUMAN	RIDA	2-iminobutanoate/2-iminopropanoate deaminase							NaN	NaN	NaN	NaN	NaN	NaN	NaN	NaN	21.2283	21.4502	21.0462	20.7446	21.5159	21.1401	20.6306	NaN	108	117	NaN	1	0	NaN	NaN	1	0	NaN	0.850102	0.215453	0.443882	2.37047	0	1	0.697394
AAYQVAALPK[145.0197]GSR	sp|P52758|RIDA_HUMAN	AAYQVAALPKGSR	R	I	13	10K(145.0197)	P52758	RIDA_HUMAN	RIDA	2-iminobutanoate/2-iminopropanoate deaminase	_K(145.0197)						NaN	NaN	NaN	NaN	NaN	NaN	19.1744	NaN	NaN	NaN	NaN	NaN	NaN	NaN	NaN	NaN	108	120	NaN	1	0	NaN	0	1	NaN	0	NaN	1	0	NaN	NaN	1	0
AC[57.0215]ADATLSQITNNIDPVGR	sp|P62873|GBB1_HUMAN	ACADATLSQITNNIDPVGR	K	I	19	2C(57.0215)	P62873	GBB1_HUMAN	GNB1	Guanine nucleotide-binding protein G(I)/G(S)/G(T) subunit beta-1	_C(57.0215)						21.0575	21.0974	20.5376	20.4783	21.4929	21.1459	19.5228	20.4005	NaN	NaN	NaN	NaN	NaN	NaN	NaN	NaN	24	42	2.40723	0.0819029	0.569489	15.9345	0.989034	0.0774417	1.3577	2.8771	NaN	1	0	NaN	NaN	1	0
AC[57.0215]ALSIEESC[57.0215]RPGDK	sp|P31040|SDHA_HUMAN	ACALSIEESCRPGDK	R	V	15	10C(57.0215);2C(57.0215)	P31040	SDHA_HUMAN	SDHA	Succinate dehydrogenase [ubiquinone] flavoprotein subunit, mitochondrial	_C(57.0215)						20.8942	NaN	20.5117	20.7156	NaN	NaN	20.7156	NaN	NaN	NaN	NaN	NaN	NaN	NaN	NaN	NaN	466	480	0	0.989141	0.280516	0	0	1	NaN	0	NaN	1	0	NaN	NaN	1	0
AC[57.0215]ANPAAGSVILLENLR	sp|P00558|PGK1_HUMAN	ACANPAAGSVILLENLR	K	F	17	2C(57.0215)	P00558	PGK1_HUMAN	PGK1	Phosphoglycerate kinase 1	_C(57.0215)						22.688	23.0217	22.729	22.3083	22.5678	23.5446	22.8369	20.4904	21.2761	20.9499	20.7816	21.1434	21.5457	21.9056	20.2886	18.6569	107	123	0.472284	0.164706	0.33619	1.25224	0.411705	0.14578	1.39254	1.09575	0.222106	0.341884	0.150487	0.617867	0.941537	0.0622717	2.25287
AC[57.0215]AN[0.9840]PAAGSVILLENLR	sp|P00558|PGK1_HUMAN	ACANPAAGSVILLENLR	K	F	17	2C(57.0215);4N(0.9840)	P00558	PGK1_HUMAN	PGK1	Phosphoglycerate kinase 1	_C(57.0215);_N(0.9840)						NaN	NaN	NaN	NaN	NaN	NaN	NaN	NaN	NaN	NaN	NaN	NaN	NaN	NaN	NaN	19.4249	107	123	NaN	1	0	NaN	NaN	1	0	NaN	NaN	1	0	NaN	0	1	NaN
AC[57.0215]AQGTFKPLSGEGSC[57.0215]QPC[57.0215]PANSHSNTIGSAVC[57.0215]QC[57.0215]R	sp|P54760|EPHB4_HUMAN	ACAQGTFKPLSGEGSCQPCPANSHSNTIGSAVCQCR	R	V	36	16C(57.0215);19C(57.0215);2C(57.0215);33C(57.0215);35C(57.0215)	P54760	EPHB4_HUMAN	EPHB4	Ephrin type-B receptor 4	_C(57.0215)						NaN	NaN	NaN	NaN	NaN	NaN	NaN	NaN	NaN	NaN	NaN	NaN	NaN	NaN	NaN	NaN	270	305	NaN	1	0	NaN	NaN	1	0	NaN	NaN	1	0	NaN	NaN	1	0
AC[57.0215]C[57.0215]TTQNC[57.0215]NLALVELQPDR	sp|O43278|SPIT1_HUMAN	ACCTTQNCNLALVELQPDR	R	G	19	2C(57.0215);3C(57.0215);8C(57.0215)	O43278	SPIT1_HUMAN	SPINT1	Kunitz-type protease inhibitor 1	_C(57.0215)						NaN	NaN	20.418	NaN	NaN	NaN	NaN	NaN	NaN	NaN	NaN	NaN	NaN	NaN	NaN	NaN	90	108	0	0.989031	NaN	0	NaN	1	0	NaN	NaN	1	0	NaN	NaN	1	0
AC[57.0215]C[57.0215]TTQN[0.9840]C[57.0215]NLALVELQPDR	sp|O43278|SPIT1_HUMAN	ACCTTQNCNLALVELQPDR	R	G	19	2C(57.0215);3C(57.0215);7N(0.9840);8C(57.0215)	O43278	SPIT1_HUMAN	SPINT1	Kunitz-type protease inhibitor 1	_C(57.0215);_N(0.9840)						NaN	NaN	NaN	18.9418	NaN	NaN	NaN	NaN	NaN	NaN	NaN	NaN	NaN	NaN	NaN	NaN	90	108	0	0.988922	NaN	0	NaN	1	0	NaN	NaN	1	0	NaN	NaN	1	0
AC[57.0215]DFLLSR	sp|P48449|LSS_HUMAN	ACDFLLSR	R	Q	8	2C(57.0215)	P48449	LSS_HUMAN	LSS	Lanosterol synthase	_C(57.0215)						NaN	NaN	NaN	NaN	NaN	20.4688	NaN	NaN	NaN	NaN	NaN	NaN	NaN	NaN	NaN	NaN	615	622	NaN	1	0	NaN	0	1	NaN	0	NaN	1	0	NaN	NaN	1	0
AC[57.0215]EPIIQN[0.9840]FC[57.0215]HDVADNQIDSGDLMEC[57.0215]LIQNK	sp|Q92896|GSLG1_HUMAN	ACEPIIQNFCHDVADNQIDSGDLMECLIQNK	R	H	31	10C(57.0215);26C(57.0215);2C(57.0215);8N(0.9840)	Q92896	GSLG1_HUMAN	GLG1	Golgi apparatus protein 1	_C(57.0215);_N(0.9840)						NaN	NaN	NaN	NaN	NaN	NaN	NaN	NaN	NaN	NaN	18.9069	NaN	NaN	NaN	NaN	NaN	695	725	NaN	1	0	NaN	NaN	1	0	NaN	0	0.991217	NaN	0	NaN	1	0
AC[57.0215]FHC[57.0215]ETC[57.0215]K	sp|Q14847|LASP1_HUMAN	ACFHCETCK	K	M	9	2C(57.0215);5C(57.0215);8C(57.0215)	Q14847	LASP1_HUMAN	LASP1	LIM and SH3 domain protein 1	_C(57.0215)						NaN	NaN	NaN	NaN	NaN	NaN	NaN	NaN	NaN	NaN	NaN	NaN	NaN	NaN	NaN	NaN	28	36	NaN	1	0	NaN	NaN	1	0	NaN	NaN	1	0	NaN	NaN	1	0
AC[57.0215]GADSYEMEEDGVR	sp|P00533|EGFR_HUMAN	ACGADSYEMEEDGVR	R	K	15	2C(57.0215)	P00533	EGFR_HUMAN	EGFR	Epidermal growth factor receptor	_C(57.0215)						NaN	NaN	NaN	NaN	NaN	NaN	NaN	NaN	20.925	21.5032	20.8475	19.7882	20.8868	20.8868	NaN	NaN	310	324	NaN	1	0	NaN	NaN	1	0	NaN	0.559402	0.248727	0.896201	1.48518	0	1	NaN
AC[57.0215]GADSYEMEEDGVRK	sp|P00533|EGFR_HUMAN	ACGADSYEMEEDGVRK	R	C	16	2C(57.0215)	P00533	EGFR_HUMAN	EGFR	Epidermal growth factor receptor	_C(57.0215)						NaN	NaN	NaN	NaN	NaN	NaN	NaN	NaN	20.8654	21.4503	21.2722	20.5893	21.0831	21.0831	NaN	NaN	310	325	NaN	1	0	NaN	NaN	1	0	NaN	0.178027	0.363622	0.227052	0.50501	0	1	NaN
AC[57.0215]GADSYEM[15.9949]EEDGVR	sp|P00533|EGFR_HUMAN	ACGADSYEMEEDGVR	R	K	15	2C(57.0215);9M(15.9949)	P00533	EGFR_HUMAN	EGFR	Epidermal growth factor receptor	_C(57.0215);_M(15.9949)						NaN	NaN	NaN	NaN	NaN	NaN	NaN	NaN	NaN	NaN	NaN	20.5096	NaN	NaN	NaN	NaN	310	324	NaN	1	0	NaN	NaN	1	0	NaN	0	0.991132	NaN	0	NaN	1	0
AC[57.0215]GADSYEM[15.9949]EEDGVRK	sp|P00533|EGFR_HUMAN	ACGADSYEMEEDGVRK	R	C	16	2C(57.0215);9M(15.9949)	P00533	EGFR_HUMAN	EGFR	Epidermal growth factor receptor	_C(57.0215);_M(15.9949)						NaN	NaN	NaN	NaN	NaN	NaN	NaN	NaN	20.7749	19.3281	21.5873	22.0315	NaN	21.2376	NaN	NaN	310	325	NaN	1	0	NaN	NaN	1	0	NaN	0.836154	0.21476	-1.7579	-2.32307	0	0.999902	NaN
AC[57.0215]GDSTLTQITAGLDPVGR	sp|P62879|GBB2_HUMAN	ACGDSTLTQITAGLDPVGR	K	I	19	2C(57.0215)	P62879	GBB2_HUMAN	GNB2	Guanine nucleotide-binding protein G(I)/G(S)/G(T) subunit beta-2	_C(57.0215)						20.9584	20.3692	19.11	20.2524	20.7953	20.9863	19.5798	19.0047	18.3751	18.0303	20.1626	20.2488	NaN	NaN	NaN	NaN	24	42	0.575255	0.147887	0.982612	1.52881	1.46726	0.0584069	1.59857	5.27589	2.10897	0.184601	-2.003	-11.2704	NaN	1	0
AC[57.0215]GLNFADLMAR	sp|Q99536|VAT1_HUMAN	ACGLNFADLMAR	R	Q	12	2C(57.0215)	Q99536	VAT1_HUMAN	VAT1	Synaptic vesicle membrane protein VAT-1 homolog	_C(57.0215)						NaN	NaN	NaN	NaN	NaN	NaN	NaN	NaN	NaN	NaN	19.2682	NaN	NaN	NaN	NaN	NaN	85	96	NaN	1	0	NaN	NaN	1	0	NaN	0	0.991046	NaN	0	NaN	1	0
AC[57.0215]GLNFADLM[15.9949]AR	sp|Q99536|VAT1_HUMAN	ACGLNFADLMAR	R	Q	12	10M(15.9949);2C(57.0215)	Q99536	VAT1_HUMAN	VAT1	Synaptic vesicle membrane protein VAT-1 homolog	_C(57.0215);_M(15.9949)						NaN	NaN	NaN	NaN	NaN	NaN	NaN	NaN	NaN	NaN	NaN	19.7645	NaN	NaN	NaN	NaN	85	96	NaN	1	0	NaN	NaN	1	0	NaN	0	0.996015	NaN	0	NaN	1	0
AC[57.0215]GNFGIPC[57.0215]ELR	sp|P22234|PUR6_HUMAN	ACGNFGIPCELR	K	V	12	2C(57.0215);9C(57.0215)	P22234	PUR6_HUMAN	PAICS	Bifunctional phosphoribosylaminoimidazole carboxylase/phosphoribosylaminoimidazole succinocarboxamide synthetase	_C(57.0215)						NaN	21.6363	21.0556	20.0684	21.2895	21.7673	20.7763	19.5909	20.4483	NaN	20.1408	20.3027	20.3027	NaN	NaN	NaN	287	298	0	0.995101	1.07432	0	0.769552	0.0958606	1.3448	2.10448	0	0.990876	0.226529	0	0	1	NaN
AC[57.0215]GVLETIR	tr|A0A8J8YWI7|A0A8J8YWI7_HUMAN	ACGVLETIR	R	I	9	2C(57.0215)	A0A8J8YWI7	A0A8J8YWI7_HUMAN	MYO5A	Myosin VA	_C(57.0215)						NaN	19.9398	19.9059	19.8713	19.9059	NaN	NaN	NaN	NaN	NaN	NaN	NaN	NaN	NaN	NaN	NaN	683	691	0	0.9909	0.0511522	0	0	1	NaN	0	NaN	1	0	NaN	NaN	1	0
AC[57.0215]GVSRPVIAC[57.0215]SVTIK	sp|P55769|NH2L1_HUMAN	ACGVSRPVIACSVTIK	R	E	16	11C(57.0215);2C(57.0215)	P55769	NH2L1_HUMAN	SNU13	NHP2-like protein 1	_C(57.0215)						24.3598	24.5517	24.7142	24.544	24.5181	24.8118	24.5769	24.2245	NaN	20.1281	NaN	NaN	NaN	NaN	NaN	NaN	92	107	0.509839	0.157426	-0.173333	-1.35135	0.433676	0.142961	0.264239	1.15209	0	0.996101	NaN	0	NaN	1	0
AC[57.0215]GVSRPVIAC[57.0215]SVTIK[57.0215]	sp|P55769|NH2L1_HUMAN	ACGVSRPVIACSVTIK	R	E	16	11C(57.0215);16K(57.0215);2C(57.0215)	P55769	NH2L1_HUMAN	SNU13	NHP2-like protein 1	_C(57.0215);_K(57.0215)						NaN	NaN	NaN	NaN	NaN	NaN	NaN	NaN	NaN	NaN	NaN	NaN	NaN	NaN	NaN	NaN	92	107	NaN	1	0	NaN	NaN	1	0	NaN	NaN	1	0	NaN	NaN	1	0
AC[57.0215]HPC[57.0215]SPMC[57.0215]K[145.0197]GSR	sp|P04626|ERBB2_HUMAN	ACHPCSPMCKGSR	R	C	13	10K(145.0197);2C(57.0215);5C(57.0215);9C(57.0215)	P04626	ERBB2_HUMAN	ERBB2	Receptor tyrosine-protein kinase erbB-2	_C(57.0215);_K(145.0197)						NaN	NaN	NaN	NaN	NaN	NaN	NaN	NaN	20.395	20.5553	20.6996	NaN	NaN	NaN	NaN	NaN	191	203	NaN	1	0	NaN	NaN	1	0	NaN	0	0.997999	-0.224418	0	NaN	1	0
AC[57.0215]IDSNEDGDLSK	sp|P29144|TPP2_HUMAN	ACIDSNEDGDLSK	R	S	13	2C(57.0215)	P29144	TPP2_HUMAN	TPP2	Tripeptidyl-peptidase 2	_C(57.0215)						NaN	NaN	NaN	NaN	NaN	NaN	NaN	NaN	NaN	NaN	19.4496	NaN	NaN	NaN	NaN	NaN	208	220	NaN	1	0	NaN	NaN	1	0	NaN	0	1	NaN	0	NaN	1	0
AC[57.0215]ILC[57.0215]VHPR	sp|Q14690|RRP5_HUMAN	ACILCVHPR	R	T	9	2C(57.0215);5C(57.0215)	Q14690	RRP5_HUMAN	PDCD11	Protein RRP5 homolog	_C(57.0215)						NaN	NaN	20.953	20.953	21.4747	21.1476	20.1277	20.7279	20.0376	19.9247	19.8022	NaN	NaN	NaN	NaN	NaN	329	337	0	0.995212	NaN	0	0.911034	0.0820566	0.883319	2.58464	0	1	0.178997	0	NaN	1	0
AC[57.0215]IPVGLLGK	sp|Q96GQ7|DDX27_HUMAN	ACIPVGLLGK	K	D	10	2C(57.0215)	Q96GQ7	DDX27_HUMAN	DDX27	Probable ATP-dependent RNA helicase DDX27	_C(57.0215)						20.6211	20.5848	20.5475	NaN	20.5848	20.8056	NaN	20.324	NaN	NaN	18.9172	NaN	NaN	NaN	NaN	NaN	247	256	0	0.999787	0.0554361	0	0	1	0.371251	0	0	1	NaN	0	NaN	1	0
AC[57.0215]IPYLK	sp|Q6YN16|HSDL2_HUMAN	ACIPYLK	K	K	7	2C(57.0215)	Q6YN16	HSDL2_HUMAN	HSDL2	Hydroxysteroid dehydrogenase-like protein 2	_C(57.0215)						NaN	NaN	NaN	NaN	20.0214	NaN	19.2904	19.7017	NaN	NaN	NaN	NaN	NaN	NaN	NaN	NaN	135	141	NaN	1	0	NaN	0	1	0.525346	0	NaN	1	0	NaN	NaN	1	0
AC[57.0215]IPYLKK	sp|Q6YN16|HSDL2_HUMAN	ACIPYLKK	K	S	8	2C(57.0215)	Q6YN16	HSDL2_HUMAN	HSDL2	Hydroxysteroid dehydrogenase-like protein 2	_C(57.0215)						NaN	NaN	NaN	NaN	NaN	NaN	NaN	NaN	NaN	NaN	NaN	NaN	NaN	NaN	NaN	NaN	135	142	NaN	1	0	NaN	NaN	1	0	NaN	NaN	1	0	NaN	NaN	1	0
AC[57.0215]LALLPC[57.0215]C[57.0215]NR	sp|P16144|ITB4_HUMAN	ACLALLPCCNR	K	G	11	2C(57.0215);8C(57.0215);9C(57.0215)	P16144	ITB4_HUMAN	ITGB4	Integrin beta-4	_C(57.0215)						NaN	NaN	NaN	NaN	NaN	NaN	NaN	NaN	NaN	21.134	NaN	NaN	NaN	NaN	NaN	NaN	741	751	NaN	1	0	NaN	NaN	1	0	NaN	0	1	NaN	0	NaN	1	0
AC[57.0215]LDYPVTSVLPPASLC[57.0215]K	sp|P53801|PTTG_HUMAN	ACLDYPVTSVLPPASLCK	K	L	18	17C(57.0215);2C(57.0215)	P53801	PTTG_HUMAN	PTTG1IP	Pituitary tumor-transforming gene 1 protein-interacting protein	_C(57.0215)						NaN	NaN	NaN	NaN	NaN	NaN	NaN	NaN	19.8478	19.7822	19.7135	NaN	NaN	NaN	NaN	NaN	65	82	NaN	1	0	NaN	NaN	1	0	NaN	0	1	0.101551	0	NaN	1	0
AC[57.0215]LIFFDEIDAIGGAR	sp|P35998|PRS7_HUMAN	ACLIFFDEIDAIGGAR	K	F	16	2C(57.0215)	P35998	PRS7_HUMAN	PSMC2	26S proteasome regulatory subunit 7	_C(57.0215)						NaN	18.1333	NaN	NaN	NaN	NaN	NaN	NaN	NaN	NaN	NaN	NaN	NaN	NaN	NaN	NaN	269	284	0	1	NaN	0	NaN	1	0	NaN	NaN	1	0	NaN	NaN	1	0
AC[57.0215]LISLGYDVENDR	sp|O43707|ACTN4_HUMAN	ACLISLGYDVENDR	K	Q	14	2C(57.0215)	O43707	ACTN4_HUMAN	ACTN4	Alpha-actinin-4	_C(57.0215)						NaN	20.1423	20.1423	NaN	NaN	NaN	NaN	NaN	NaN	NaN	NaN	NaN	NaN	NaN	NaN	NaN	792	805	0	1	0	0	NaN	1	0	NaN	NaN	1	0	NaN	NaN	1	0
AC[57.0215]LISLGYDVENDRQGEAEFNR	sp|O43707|ACTN4_HUMAN	ACLISLGYDVENDRQGEAEFNR	K	I	22	2C(57.0215)	O43707	ACTN4_HUMAN	ACTN4	Alpha-actinin-4	_C(57.0215)		+			HCT116KOApical_Peptide_HCT116KOBasolateral_Peptide	21.2083	21.6174	20.7316	19.8527	20.8925	20.8577	21.0804	21.1104	20.0792	NaN	20.5733	20.3473	NaN	20.3473	NaN	NaN	792	813	0.83292	0.116435	1.12069	2.31216	1.97042	0.0449507	-0.220287	-9.58741	0	1	-0.381074	0	0	1	NaN
AC[57.0215]LSGGTQR	sp|Q96AA3|RFT1_HUMAN	ACLSGGTQR	R	D	9	2C(57.0215)	Q96AA3	RFT1_HUMAN	RFT1	Man(5)GlcNAc(2)-PP-dolichol translocation protein RFT1	_C(57.0215)						NaN	NaN	NaN	NaN	NaN	NaN	NaN	NaN	NaN	NaN	NaN	NaN	NaN	NaN	NaN	NaN	69	77	NaN	1	0	NaN	NaN	1	0	NaN	NaN	1	0	NaN	NaN	1	0
AC[57.0215]NPQYAGAIVVHC[57.0215]SAGVGR	sp|P18433|PTPRA_HUMAN	ACNPQYAGAIVVHCSAGVGR	K	T	20	14C(57.0215);2C(57.0215)	P18433	PTPRA_HUMAN	PTPRA	Receptor-type tyrosine-protein phosphatase alpha	_C(57.0215)						NaN	NaN	NaN	NaN	NaN	NaN	NaN	NaN	NaN	NaN	NaN	NaN	NaN	NaN	NaN	NaN	429	448	NaN	1	0	NaN	NaN	1	0	NaN	NaN	1	0	NaN	NaN	1	0
AC[57.0215]PDSLGSPAPSHAYHGGVL	sp|Q5XXA6|ANO1_HUMAN	ACPDSLGSPAPSHAYHGGVL	K	-	20	2C(57.0215)	Q5XXA6	ANO1_HUMAN	ANO1	Anoctamin-1	_C(57.0215)						NaN	NaN	NaN	NaN	NaN	NaN	NaN	NaN	21.3039	NaN	NaN	NaN	NaN	NaN	NaN	NaN	967	986	NaN	1	0	NaN	NaN	1	0	NaN	0	1	NaN	0	NaN	1	0
AC[57.0215]PEKHFAFK	sp|Q92520|FAM3C_HUMAN	ACPEKHFAFK	K	M	10	2C(57.0215)	Q92520	FAM3C_HUMAN	FAM3C	Protein FAM3C	_C(57.0215)						22.8937	23.1728	22.6732	22.2608	22.7637	22.7784	22.8113	22.7969	NaN	NaN	NaN	NaN	NaN	21.1652	NaN	NaN	63	72	0.821619	0.116854	0.566221	2.27429	1.07538	0.073675	-0.0330505	-3.22759	NaN	1	0	NaN	0	1	NaN
AC[57.0215]PEKHFAFK[57.0215]	sp|Q92520|FAM3C_HUMAN	ACPEKHFAFK	K	M	10	10K(57.0215);2C(57.0215)	Q92520	FAM3C_HUMAN	FAM3C	Protein FAM3C	_C(57.0215);_K(57.0215)						NaN	NaN	NaN	NaN	NaN	NaN	NaN	20.2303	NaN	NaN	NaN	NaN	NaN	NaN	NaN	NaN	63	72	NaN	1	0	NaN	0	1	NaN	0	NaN	1	0	NaN	NaN	1	0
AC[57.0215]PEK[57.0215]HFAFK	sp|Q92520|FAM3C_HUMAN	ACPEKHFAFK	K	M	10	2C(57.0215);5K(57.0215)	Q92520	FAM3C_HUMAN	FAM3C	Protein FAM3C	_C(57.0215);_K(57.0215)						NaN	NaN	NaN	NaN	NaN	NaN	NaN	NaN	NaN	NaN	NaN	NaN	NaN	NaN	NaN	NaN	63	72	NaN	1	0	NaN	NaN	1	0	NaN	NaN	1	0	NaN	NaN	1	0
AC[57.0215]PPGTAAC[57.0215]LVR	sp|P11717|MPRI_HUMAN	ACPPGTAACLVR	R	G	12	2C(57.0215);9C(57.0215)	P11717	MPRI_HUMAN	IGF2R	Cation-independent mannose-6-phosphate receptor	_C(57.0215)						NaN	NaN	NaN	NaN	NaN	NaN	NaN	NaN	22.186	NaN	21.8936	22.0472	22.5895	22.7726	21.1679	20.5186	227	238	NaN	1	0	NaN	NaN	1	0	NaN	0	1	0.215573	0	1.49382	0.0558512	1.83784
AC[57.0215]QIFVR	sp|P52272|HNRPM_HUMAN	ACQIFVR	K	N	7	2C(57.0215)	P52272	HNRPM_HUMAN	HNRNPM	Heterogeneous nuclear ribonucleoprotein M	_C(57.0215)						NaN	NaN	NaN	20.9061	21.3073	NaN	20.3486	NaN	NaN	NaN	NaN	NaN	NaN	NaN	NaN	NaN	652	658	0	1	NaN	0	0	1	0.958681	0	NaN	1	0	NaN	NaN	1	0
AC[57.0215]QSIYPLHDVFVR	sp|P61247|RS3A_HUMAN	ACQSIYPLHDVFVR	K	K	14	2C(57.0215)	P61247	RS3A_HUMAN	RPS3A	Small ribosomal subunit protein eS1	_C(57.0215)		+			HCT116KOApical_Peptide_HCT116KOBasolateral_Peptide	24.201	24.6687	24.3305	23.709	24.7086	24.5967	23.628	23.8395	21.8547	21.5701	21.406	21.7213	NaN	21.6477	NaN	NaN	200	213	0.400652	0.183938	0.415162	1.06756	1.78166	0.0503483	0.918935	7.68054	0.254852	0.32826	0.148774	0.700588	0	1	NaN
AC[57.0215]QSIYPLHDVFVRK	sp|P61247|RS3A_HUMAN	ACQSIYPLHDVFVRK	K	V	15	2C(57.0215)	P61247	RS3A_HUMAN	RPS3A	Small ribosomal subunit protein eS1	_C(57.0215)						NaN	22.1471	21.5623	20.563	21.5623	22.0516	NaN	20.8165	NaN	NaN	NaN	NaN	NaN	NaN	NaN	NaN	200	214	0	1	1.08445	0	0	1	0.990489	0	NaN	1	0	NaN	NaN	1	0
AC[57.0215]SAIHAVNLR	sp|Q13045|FLII_HUMAN	ACSAIHAVNLR	K	N	11	2C(57.0215)	Q13045	FLII_HUMAN	FLII	Protein flightless-1 homolog	_C(57.0215)						NaN	NaN	NaN	NaN	NaN	NaN	NaN	NaN	NaN	20.1174	NaN	NaN	NaN	NaN	NaN	NaN	559	569	NaN	1	0	NaN	NaN	1	0	NaN	0	1	NaN	0	NaN	1	0
AC[57.0215]SLLGK	sp|Q6PI48|SYDM_HUMAN	ACSLLGK	K	L	7	2C(57.0215)	Q6PI48	SYDM_HUMAN	DARS2	Aspartate--tRNA ligase, mitochondrial	_C(57.0215)						NaN	NaN	NaN	NaN	NaN	NaN	NaN	NaN	NaN	NaN	NaN	NaN	NaN	NaN	NaN	NaN	448	454	NaN	1	0	NaN	NaN	1	0	NaN	NaN	1	0	NaN	NaN	1	0
AC[57.0215]TIAIR	sp|Q15067|ACOX1_HUMAN	ACTIAIR	K	Y	7	2C(57.0215)	Q15067	ACOX1_HUMAN	ACOX1	Peroxisomal acyl-coenzyme A oxidase 1	_C(57.0215)						NaN	21.4592	21.3042	21.1305	21.5276	21.286	21.0396	21.322	NaN	NaN	NaN	NaN	NaN	NaN	NaN	NaN	296	302	0	1	0.241863	0	0.458432	0.140665	0.225985	1.21613	NaN	1	0	NaN	NaN	1	0
AC[57.0215]TILLR	sp|P49368|TCPG_HUMAN	ACTILLR	K	G	7	2C(57.0215)	P49368	TCPG_HUMAN	CCT3	T-complex protein 1 subunit gamma	_C(57.0215)						23.1977	23.14	22.977	23.0414	23.3481	23.619	22.7792	22.2514	22.7784	23.2506	23.0312	22.4642	23.4969	23.6728	21.9055	21.1907	371	377	1.17962	0.104	0.159631	3.69314	1.08393	0.0734349	0.968274	3.26395	0.263875	0.325268	0.266836	0.72328	1.50669	0.0546326	2.03672
AC[57.0215]VFGNEPK	sp|Q8TB61|S35B2_HUMAN	ACVFGNEPK	K	A	9	2C(57.0215)	Q8TB61	S35B2_HUMAN	SLC35B2	Adenosine 3'-phospho 5'-phosphosulfate transporter 1	_C(57.0215)						NaN	NaN	NaN	NaN	NaN	NaN	NaN	NaN	NaN	NaN	NaN	NaN	18.2431	NaN	NaN	NaN	79	87	NaN	1	0	NaN	NaN	1	0	NaN	NaN	1	0	NaN	0	1	NaN
AC[57.0215]VVHGSDLK	sp|P05023|AT1A1_HUMAN	ACVVHGSDLK	K	D	10	2C(57.0215)	P05023	AT1A1_HUMAN	ATP1A1	Sodium/potassium-transporting ATPase subunit alpha-1	_C(57.0215)						22.985	22.3899	24.0344	24.2526	23.905	23.6289	23.2208	23.5767	NaN	NaN	NaN	NaN	NaN	NaN	NaN	NaN	662	671	1.35399	0.094716	-1.45605	-4.59404	0.613145	0.114893	0.368237	1.63487	NaN	1	0	NaN	NaN	1	0
AC[57.0215]VVHGSDLKDMTSEQLDDILK	sp|P05023|AT1A1_HUMAN	ACVVHGSDLKDMTSEQLDDILK	K	Y	22	2C(57.0215)	P05023	AT1A1_HUMAN	ATP1A1	Sodium/potassium-transporting ATPase subunit alpha-1	_C(57.0215)						NaN	NaN	NaN	NaN	NaN	NaN	NaN	NaN	NaN	NaN	22.3196	NaN	NaN	NaN	NaN	NaN	662	683	NaN	1	0	NaN	NaN	1	0	NaN	0	1	NaN	0	NaN	1	0
AC[57.0215]VVHGSDLKDM[15.9949]TSEQLDDILK	sp|P05023|AT1A1_HUMAN	ACVVHGSDLKDMTSEQLDDILK	K	Y	22	12M(15.9949);2C(57.0215)	P05023	AT1A1_HUMAN	ATP1A1	Sodium/potassium-transporting ATPase subunit alpha-1	_C(57.0215);_M(15.9949)						NaN	NaN	NaN	NaN	NaN	NaN	NaN	NaN	NaN	NaN	20.2013	20.2013	NaN	NaN	NaN	NaN	662	683	NaN	1	0	NaN	NaN	1	0	NaN	0	1	NaN	0	NaN	1	0
AC[57.0215]VVHGSDLK[57.0215]	sp|P05023|AT1A1_HUMAN	ACVVHGSDLK	K	D	10	10K(57.0215);2C(57.0215)	P05023	AT1A1_HUMAN	ATP1A1	Sodium/potassium-transporting ATPase subunit alpha-1	_C(57.0215);_K(57.0215)						NaN	NaN	NaN	22.2414	NaN	NaN	NaN	NaN	NaN	NaN	NaN	NaN	NaN	NaN	NaN	NaN	662	671	0	1	NaN	0	NaN	1	0	NaN	NaN	1	0	NaN	NaN	1	0
AC[57.0215]YGVLR	sp|P23396|RS3_HUMAN	ACYGVLR	R	F	7	2C(57.0215)	P23396	RS3_HUMAN	RPS3	Small ribosomal subunit protein uS3	_C(57.0215)		+			HCT116KOApical_Peptide_HCT116KOBasolateral_Peptide	25.4646	25.5505	24.9349	24.801	25.4321	25.3969	24.9806	25.0274	22.3093	22.4451	22.4062	22.2665	22.8575	23.1222	21.5895	20.6325	118	124	1.82074	0.085995	0.639653	8.04278	2.29675	0.0397138	0.410487	14.0192	0.145435	0.3837	0.040885	0.419804	1.19882	0.0594985	1.87885
AC[57.0215]YGVLRFIMESGAKGC[57.0215]EVVVSGK	sp|P23396|RS3_HUMAN	ACYGVLRFIMESGAKGCEVVVSGK	R	L	24	17C(57.0215);2C(57.0215)	P23396	RS3_HUMAN	RPS3	Small ribosomal subunit protein uS3	_C(57.0215)						NaN	NaN	NaN	NaN	NaN	NaN	NaN	NaN	NaN	NaN	NaN	NaN	NaN	NaN	NaN	NaN	118	141	NaN	1	0	NaN	NaN	1	0	NaN	NaN	1	0	NaN	NaN	1	0
AC[57.0215]YLSINPQKDETLETEK	sp|P61163|ACTZ_HUMAN	ACYLSINPQKDETLETEK	R	A	18	2C(57.0215)	P61163	ACTZ_HUMAN	ACTR1A	Alpha-centractin	_C(57.0215)						21.5767	21.5686	21.0935	21.1047	NaN	NaN	21.3552	NaN	NaN	NaN	NaN	NaN	NaN	NaN	NaN	NaN	221	238	3.67078	0.08075	0.473538	68.4416	0	1	NaN	0	NaN	1	0	NaN	NaN	1	0
AC[57.0215]YLSINPQKDETLETEK[57.0215]	sp|P61163|ACTZ_HUMAN	ACYLSINPQKDETLETEK	R	A	18	18K(57.0215);2C(57.0215)	P61163	ACTZ_HUMAN	ACTR1A	Alpha-centractin	_C(57.0215);_K(57.0215)						NaN	21.5948	NaN	NaN	NaN	NaN	NaN	NaN	NaN	NaN	NaN	NaN	NaN	NaN	NaN	NaN	221	238	0	1	NaN	0	NaN	1	0	NaN	NaN	1	0	NaN	NaN	1	0
ADAEKAQEQQQQMAELHSK	sp|Q9P2E9|RRBP1_HUMAN	ADAEKAQEQQQQMAELHSK	R	L	19		Q9P2E9	RRBP1_HUMAN	RRBP1	Ribosome-binding protein 1							NaN	NaN	NaN	NaN	NaN	NaN	NaN	NaN	22.6343	22.4618	22.2659	NaN	NaN	NaN	NaN	NaN	903	921	NaN	1	0	NaN	NaN	1	0	NaN	0	1	0.282225	0	NaN	1	0
ADAEKAQEQQQQM[15.9949]AELHSK	sp|Q9P2E9|RRBP1_HUMAN	ADAEKAQEQQQQMAELHSK	R	L	19	13M(15.9949)	Q9P2E9	RRBP1_HUMAN	RRBP1	Ribosome-binding protein 1	_M(15.9949)						NaN	NaN	NaN	NaN	NaN	NaN	NaN	NaN	19.8742	NaN	NaN	NaN	NaN	NaN	NaN	NaN	903	921	NaN	1	0	NaN	NaN	1	0	NaN	0	1	NaN	0	NaN	1	0
ADAELDDPESEDVER	sp|Q9NY47|CA2D2_HUMAN	ADAELDDPESEDVER	K	G	15		Q9NY47	CA2D2_HUMAN	CACNA2D2	Voltage-dependent calcium channel subunit alpha-2/delta-2							NaN	NaN	NaN	NaN	NaN	NaN	NaN	NaN	NaN	NaN	NaN	NaN	19.503	20.0856	19.5607	18.6228	166	180	NaN	1	0	NaN	NaN	1	0	NaN	NaN	1	0	NaN	0.479992	0.104454	0.702501
ADAHLGSSSVALPK	sp|Q8NFQ8|TOIP2_HUMAN	ADAHLGSSSVALPK	R	E	14		Q8NFQ8	TOIP2_HUMAN	TOR1AIP2	Torsin-1A-interacting protein 2							NaN	NaN	NaN	NaN	NaN	NaN	NaN	NaN	21.2209	NaN	NaN	NaN	NaN	NaN	NaN	NaN	128	141	NaN	1	0	NaN	NaN	1	0	NaN	0	1	NaN	0	NaN	1	0
ADALQAGASQFETSAAK	sp|Q15836|VAMP3_HUMAN	ADALQAGASQFETSAAK	R	L	17		Q15836	VAMP3_HUMAN	VAMP3	Vesicle-associated membrane protein 3							NaN	NaN	NaN	NaN	NaN	NaN	NaN	NaN	NaN	NaN	NaN	NaN	NaN	NaN	NaN	NaN	50	66	NaN	1	0	NaN	NaN	1	0	NaN	NaN	1	0	NaN	NaN	1	0
ADAPVALVVHMAPASVLVDSR	sp|Q9BQ52|RNZ2_HUMAN	ADAPVALVVHMAPASVLVDSR	K	Y	21		Q9BQ52	RNZ2_HUMAN	ELAC2	Zinc phosphodiesterase ELAC protein 2							NaN	NaN	NaN	NaN	NaN	NaN	NaN	NaN	19.6597	NaN	19.3394	NaN	NaN	NaN	NaN	NaN	333	353	NaN	1	0	NaN	NaN	1	0	NaN	0	1	0.320301	0	NaN	1	0
ADAVQDSEMVELVELEIR	sp|P49411|EFTU_HUMAN	ADAVQDSEMVELVELEIR	K	E	18		P49411	EFTU_HUMAN	TUFM	Elongation factor Tu, mitochondrial							NaN	NaN	NaN	NaN	NaN	NaN	NaN	NaN	NaN	NaN	19.0148	19.0148	NaN	NaN	NaN	NaN	186	203	NaN	1	0	NaN	NaN	1	0	NaN	0	1	NaN	0	NaN	1	0
ADC[57.0215]ASGIFLAAEK	sp|O43747|AP1G1_HUMAN	ADCASGIFLAAEK	K	Y	13	3C(57.0215)	O43747	AP1G1_HUMAN	AP1G1	AP-1 complex subunit gamma-1	_C(57.0215)						NaN	NaN	19.7739	NaN	NaN	NaN	NaN	19.7739	NaN	NaN	NaN	NaN	NaN	NaN	NaN	NaN	398	410	0	1	NaN	0	0	1	NaN	0	NaN	1	0	NaN	NaN	1	0
ADC[57.0215]LMGEFK	sp|Q9NZM1|MYOF_HUMAN	ADCLMGEFK	R	I	9	3C(57.0215)	Q9NZM1	MYOF_HUMAN	MYOF	Myoferlin	_C(57.0215)						NaN	NaN	NaN	NaN	NaN	NaN	NaN	NaN	NaN	NaN	NaN	NaN	NaN	NaN	NaN	NaN	273	281	NaN	1	0	NaN	NaN	1	0	NaN	NaN	1	0	NaN	NaN	1	0
ADC[57.0215]LM[15.9949]GEFK	sp|Q9NZM1|MYOF_HUMAN	ADCLMGEFK	R	I	9	3C(57.0215);5M(15.9949)	Q9NZM1	MYOF_HUMAN	MYOF	Myoferlin	_C(57.0215);_M(15.9949)						NaN	NaN	NaN	NaN	NaN	NaN	NaN	NaN	19.5907	19.3718	NaN	19.7808	NaN	NaN	NaN	NaN	273	281	NaN	1	0	NaN	NaN	1	0	NaN	0	0.999992	-0.299465	0	NaN	1	0
ADC[57.0215]TITMADSDFLALMTGK	sp|P22307|SCP2_HUMAN	ADCTITMADSDFLALMTGK	K	M	19	3C(57.0215)	P22307	SCP2_HUMAN	SCP2	Sterol carrier protein 2	_C(57.0215)						NaN	NaN	NaN	NaN	NaN	NaN	NaN	NaN	18.8863	18.7677	18.6385	NaN	NaN	NaN	NaN	NaN	493	511	NaN	1	0	NaN	NaN	1	0	NaN	0	1	0.188509	0	NaN	1	0
ADDADEFGYSR	sp|Q7KZF4|SND1_HUMAN	ADDADEFGYSR	R	-	11		Q7KZF4	SND1_HUMAN	SND1	Staphylococcal nuclease domain-containing protein 1							NaN	NaN	NaN	NaN	NaN	NaN	NaN	NaN	20.2092	20.1156	20.0156	NaN	NaN	NaN	NaN	NaN	900	910	NaN	1	0	NaN	NaN	1	0	NaN	0	1	0.146865	0	NaN	1	0
ADDGRPFPQVIK	sp|P04075|ALDOA_HUMAN	ADDGRPFPQVIK	K	S	12		P04075	ALDOA_HUMAN	ALDOA	Fructose-bisphosphate aldolase A							NaN	NaN	23.1058	23.1058	23.0798	23.9243	23.1314	21.0254	25.1466	25.3208	25.5337	25.3848	25.7337	26.2011	24.8348	23.0312	88	99	0	0.999899	NaN	0	0.473259	0.138054	1.42362	1.2548	0.726253	0.225387	-0.225567	-1.96876	0.794158	0.0655814	2.03444
ADDGRPFPQVIK[145.0197]SK	sp|P04075|ALDOA_HUMAN	ADDGRPFPQVIKSK	K	G	14	12K(145.0197)	P04075	ALDOA_HUMAN	ALDOA	Fructose-bisphosphate aldolase A	_K(145.0197)						20.9272	20.9272	NaN	NaN	20.9272	NaN	NaN	NaN	NaN	NaN	NaN	NaN	NaN	NaN	NaN	NaN	88	101	0	1	NaN	0	0	1	NaN	0	NaN	1	0	NaN	NaN	1	0
ADDKLIAEEGVDSLNVK	sp|O95202|LETM1_HUMAN	ADDKLIAEEGVDSLNVK	K	E	17		O95202	LETM1_HUMAN	LETM1	Mitochondrial proton/calcium exchanger protein							NaN	NaN	NaN	NaN	NaN	NaN	NaN	NaN	21.2936	NaN	20.7251	NaN	NaN	NaN	NaN	NaN	357	373	NaN	1	0	NaN	NaN	1	0	NaN	0	1	0.568506	0	NaN	1	0
ADDLLPLGDQTQDGDFGSR	sp|O43290|SNUT1_HUMAN	ADDLLPLGDQTQDGDFGSR	R	L	19		O43290	SNUT1_HUMAN	SART1	U4/U6.U5 tri-snRNP-associated protein 1							NaN	NaN	NaN	NaN	NaN	NaN	NaN	NaN	20.2894	NaN	NaN	NaN	NaN	NaN	NaN	NaN	420	438	NaN	1	0	NaN	NaN	1	0	NaN	0	1	NaN	0	NaN	1	0
ADDVRPEVTWSFSR	sp|Q9P2B2|FPRP_HUMAN	ADDVRPEVTWSFSR	R	M	14		Q9P2B2	FPRP_HUMAN	PTGFRN	Prostaglandin F2 receptor negative regulator							NaN	NaN	NaN	NaN	NaN	NaN	NaN	NaN	21.0699	20.7192	21.34	21.5776	NaN	NaN	NaN	NaN	306	319	NaN	1	0	NaN	NaN	1	0	NaN	0.932693	0.2102	-0.56423	-2.66371	NaN	1	0
ADEASELAC[57.0215]PTPK	sp|P49327|FAS_HUMAN	ADEASELACPTPK	K	E	13	9C(57.0215)	P49327	FAS_HUMAN	FASN	Fatty acid synthase	_C(57.0215)						NaN	NaN	19.4081	19.4081	NaN	NaN	NaN	NaN	19.0965	19.0965	NaN	NaN	NaN	NaN	19.0965	NaN	2194	2206	0	1	NaN	0	NaN	1	0	NaN	0	1	NaN	0	0	1	NaN
ADEGISFR	sp|Q06830|PRDX1_HUMAN	ADEGISFR	K	G	8		Q06830	PRDX1_HUMAN	PRDX1	Peroxiredoxin-1							NaN	NaN	NaN	NaN	NaN	NaN	NaN	NaN	27.2144	27.1787	27.2296	27.2641	27.6556	28.059	26.5993	24.9957	121	128	NaN	1	0	NaN	NaN	1	0	NaN	0.745563	0.22393	-0.0503778	-2.02869	0.884909	0.0630244	2.05977
ADEVVWVR	sp|P14868|SYDC_HUMAN	ADEVVWVR	K	A	8		P14868	SYDC_HUMAN	DARS1	Aspartate--tRNA ligase, cytoplasmic							NaN	NaN	NaN	NaN	NaN	NaN	NaN	NaN	20.2378	20.0832	20.342	20.4723	20.2909	20.2909	NaN	NaN	56	63	NaN	1	0	NaN	NaN	1	0	NaN	0.87019	0.214615	-0.246675	-2.43977	0	1	NaN
ADFC[57.0215]IIHYAGK	sp|P35579|MYH9_HUMAN	ADFCIIHYAGK	K	V	11	4C(57.0215)	P35579	MYH9_HUMAN	MYH9	Myosin-9	_C(57.0215)						22.9654	22.9797	23.0961	23.083	23.1542	23.4217	22.899	22.4972	20.8854	NaN	20.1583	20.5672	NaN	NaN	NaN	NaN	566	576	2.16845	0.0864535	-0.116984	-12.0783	0.871317	0.0859625	0.589828	2.4437	0	1	0.522636	0	NaN	1	0
ADFC[57.0215]IIHYAGKVDYK	sp|P35579|MYH9_HUMAN	ADFCIIHYAGKVDYK	K	A	15	4C(57.0215)	P35579	MYH9_HUMAN	MYH9	Myosin-9	_C(57.0215)						NaN	NaN	NaN	NaN	NaN	NaN	NaN	NaN	NaN	NaN	NaN	NaN	NaN	NaN	NaN	NaN	566	580	NaN	1	0	NaN	NaN	1	0	NaN	NaN	1	0	NaN	NaN	1	0
ADFC[57.0215]IIHYAGK[57.0215]	sp|P35579|MYH9_HUMAN	ADFCIIHYAGK	K	V	11	11K(57.0215);4C(57.0215)	P35579	MYH9_HUMAN	MYH9	Myosin-9	_C(57.0215);_K(57.0215)						NaN	NaN	NaN	NaN	NaN	NaN	NaN	NaN	NaN	NaN	NaN	NaN	NaN	NaN	NaN	NaN	566	576	NaN	1	0	NaN	NaN	1	0	NaN	NaN	1	0	NaN	NaN	1	0
ADFPAGIPEC[57.0215]GTDALR	sp|P26640|SYVC_HUMAN	ADFPAGIPECGTDALR	K	F	16	10C(57.0215)	P26640	SYVC_HUMAN	VARS1	Valine--tRNA ligase	_C(57.0215)						NaN	NaN	NaN	NaN	NaN	20.6644	NaN	NaN	NaN	NaN	NaN	NaN	NaN	NaN	NaN	NaN	908	923	NaN	1	0	NaN	0	1	NaN	0	NaN	1	0	NaN	NaN	1	0
ADFQGISPER	sp|P61803|DAD1_HUMAN	ADFQGISPER	K	A	10		P61803	DAD1_HUMAN	DAD1	Dolichyl-diphosphooligosaccharide--protein glycosyltransferase subunit DAD1							NaN	NaN	NaN	NaN	NaN	NaN	NaN	NaN	22.1502	22.0343	21.693	21.8383	22.3186	22.7093	21.4242	20.1792	83	92	NaN	1	0	NaN	NaN	1	0	NaN	1.14097	0.197123	0.326572	3.51477	0.921977	0.0619496	1.71223
ADGGAEYATYQTK	tr|R4GN18|R4GN18_HUMAN	ADGGAEYATYQTK	K	S	13		R4GN18	R4GN18_HUMAN	CD46	CD46 molecule (Fragment)							NaN	NaN	NaN	NaN	NaN	NaN	NaN	NaN	22.3302	22.5002	22.2121	22.0018	22.8537	22.8727	21.2832	21.2251	57	69	NaN	1	0	NaN	NaN	1	0	NaN	0.823099	0.215097	0.308224	2.27922	3.443	0.0778537	1.60908
ADGGTQVIDTK	sp|P09622|DLDH_HUMAN	ADGGTQVIDTK	K	N	11		P09622	DLDH_HUMAN	DLD	Dihydrolipoyl dehydrogenase, mitochondrial							NaN	NaN	NaN	NaN	NaN	NaN	NaN	NaN	NaN	NaN	19.9073	NaN	NaN	NaN	NaN	NaN	167	177	NaN	1	0	NaN	NaN	1	0	NaN	0	1	NaN	0	NaN	1	0
ADGIVSK[145.0197]NF	sp|P63220|RS21_HUMAN	ADGIVSKNF	K	-	9	7K(145.0197)	P63220	RS21_HUMAN	RPS21	Small ribosomal subunit protein eS21	_K(145.0197)						NaN	20.6949	NaN	NaN	NaN	NaN	NaN	NaN	NaN	NaN	NaN	NaN	NaN	NaN	NaN	NaN	75	83	0	1	NaN	0	NaN	1	0	NaN	NaN	1	0	NaN	NaN	1	0
ADGK[145.0197]GVLPR	sp|P06756|ITAV_HUMAN	ADGKGVLPR	K	K	9	4K(145.0197)	P06756	ITAV_HUMAN	ITGAV	Integrin alpha-V	_K(145.0197)						NaN	NaN	NaN	NaN	NaN	NaN	NaN	NaN	NaN	NaN	NaN	NaN	NaN	19.4792	NaN	NaN	511	519	NaN	1	0	NaN	NaN	1	0	NaN	NaN	1	0	NaN	0	1	NaN
ADGNQLTLEER	sp|Q6YHK3|CD109_HUMAN	ADGNQLTLEER	R	R	11		Q6YHK3	CD109_HUMAN	CD109	CD109 antigen							NaN	NaN	NaN	NaN	NaN	NaN	NaN	NaN	24.2065	24.3715	23.7889	23.5342	24.1006	24.6164	23.9192	22.9553	375	385	NaN	1	0	NaN	NaN	1	0	NaN	1.2691	0.197107	0.62746	4.13474	0.630836	0.0791667	0.921214
ADGNQLTLEERR	sp|Q6YHK3|CD109_HUMAN	ADGNQLTLEERR	R	N	12		Q6YHK3	CD109_HUMAN	CD109	CD109 antigen							NaN	NaN	NaN	NaN	NaN	NaN	NaN	NaN	23.2809	23.4337	23.187	23.0038	23.9857	23.6978	21.5775	22.5485	375	386	NaN	1	0	NaN	NaN	1	0	NaN	0.797533	0.218344	0.261898	2.1948	1.14053	0.0598874	1.77877
ADGN[0.9840]QLTLEER	sp|Q6YHK3|CD109_HUMAN	ADGNQLTLEER	R	R	11	4N(0.9840)	Q6YHK3	CD109_HUMAN	CD109	CD109 antigen	_N(0.9840)						NaN	NaN	NaN	NaN	NaN	NaN	NaN	NaN	NaN	19.7869	19.306	18.5796	NaN	19.2483	NaN	19.3615	375	385	NaN	1	0	NaN	NaN	1	0	NaN	0	1	0.844061	0	0	1	-0.113161
ADGSSLPEWVTDNAGTLHFAR	sp|Q13308|PTK7_HUMAN	ADGSSLPEWVTDNAGTLHFAR	R	V	21		Q13308	PTK7_HUMAN	PTK7	Inactive tyrosine-protein kinase 7							NaN	NaN	NaN	NaN	NaN	NaN	NaN	NaN	22.4526	22.4746	22.6526	22.6332	23.1003	22.556	21.6717	NaN	539	559	NaN	1	0	NaN	NaN	1	0	NaN	2.17868	0.184036	-0.17928	-12.2229	0	1	1.15643
ADGSSLPEWVTDN[0.9840]AGTLHFAR	sp|Q13308|PTK7_HUMAN	ADGSSLPEWVTDNAGTLHFAR	R	V	21	13N(0.9840)	Q13308	PTK7_HUMAN	PTK7	Inactive tyrosine-protein kinase 7	_N(0.9840)						NaN	NaN	NaN	NaN	NaN	NaN	NaN	NaN	NaN	19.2783	NaN	NaN	NaN	NaN	NaN	NaN	539	559	NaN	1	0	NaN	NaN	1	0	NaN	0	1	NaN	0	NaN	1	0
ADGVTVTC[57.0215]K	sp|Q92692|NECT2_HUMAN	ADGVTVTCK	R	V	9	8C(57.0215)	Q92692	NECT2_HUMAN	NECTIN2	Nectin-2	_C(57.0215)						NaN	NaN	24.227	24.227	24.1859	NaN	24.2669	24.227	NaN	NaN	NaN	NaN	NaN	NaN	NaN	NaN	231	239	0	1	NaN	0	0	1	-0.0610094	0	NaN	1	0	NaN	NaN	1	0
ADGVTVTC[57.0215]KVEHESFEEPALIPVTLSVR	sp|Q92692|NECT2_HUMAN	ADGVTVTCKVEHESFEEPALIPVTLSVR	R	Y	28	8C(57.0215)	Q92692	NECT2_HUMAN	NECTIN2	Nectin-2	_C(57.0215)						NaN	22.0355	21.8719	21.6874	21.8719	22.2956	NaN	21.2694	NaN	NaN	NaN	NaN	NaN	19.3959	NaN	NaN	231	258	0	1	0.255804	0	0	1	0.814369	0	NaN	1	0	NaN	0	1	NaN
ADGVTVTC[57.0215]K[145.0197]VEHESFEEPALIPVTLSVR	sp|Q92692|NECT2_HUMAN	ADGVTVTCKVEHESFEEPALIPVTLSVR	R	Y	28	8C(57.0215);9K(145.0197)	Q92692	NECT2_HUMAN	NECTIN2	Nectin-2	_C(57.0215);_K(145.0197)		+			HCT116KOApical_Peptide_HCT116KOBasolateral_Peptide	23.0743	23.4889	22.8036	22.0629	23.5095	23.6328	22.0061	21.5852	20.7951	20.956	21.5151	21.408	NaN	21.1996	NaN	NaN	231	258	0.735965	0.125699	0.848337	1.99879	1.82637	0.0471128	1.77549	8.09621	1.58279	0.190477	-0.585991	-6.0639	0	1	NaN
ADGVTVTC[57.0215]K[57.0215]	sp|Q92692|NECT2_HUMAN	ADGVTVTCK	R	V	9	8C(57.0215);9K(57.0215)	Q92692	NECT2_HUMAN	NECTIN2	Nectin-2	_C(57.0215);_K(57.0215)						NaN	NaN	23.1199	NaN	NaN	23.1199	NaN	NaN	NaN	NaN	NaN	NaN	NaN	NaN	NaN	NaN	231	239	0	1	NaN	0	0	1	NaN	0	NaN	1	0	NaN	NaN	1	0
ADGVTVTC[57.0215]K[57.0215]VEHESFEEPALIPVTLSVR	sp|Q92692|NECT2_HUMAN	ADGVTVTCKVEHESFEEPALIPVTLSVR	R	Y	28	8C(57.0215);9K(57.0215)	Q92692	NECT2_HUMAN	NECTIN2	Nectin-2	_C(57.0215);_K(57.0215)						NaN	NaN	21.2287	NaN	NaN	NaN	NaN	NaN	NaN	NaN	NaN	NaN	NaN	NaN	NaN	NaN	231	258	0	1	NaN	0	NaN	1	0	NaN	NaN	1	0	NaN	NaN	1	0
ADGYEPPVQESV	sp|P61247|RS3A_HUMAN	ADGYEPPVQESV	R	-	12		P61247	RS3A_HUMAN	RPS3A	Small ribosomal subunit protein eS1							NaN	NaN	NaN	NaN	NaN	NaN	NaN	NaN	22.8095	23.17	23.4555	23.1667	23.6353	23.7858	22.4736	22.0664	253	264	NaN	1	0	NaN	NaN	1	0	NaN	0.524769	0.256073	-0.321354	-1.39128	1.65845	0.0572271	1.44054
ADGYVLEGK	sp|P62241|RS8_HUMAN	ADGYVLEGK	R	E	9		P62241	RS8_HUMAN	RPS8	Small ribosomal subunit protein eS8							NaN	NaN	20.9868	20.9868	NaN	NaN	NaN	NaN	22.8027	22.6611	22.3044	22.4833	23.0092	23.2967	21.9508	21.064	185	193	0	1	NaN	0	NaN	1	0	NaN	1.01084	0.200886	0.338068	2.96282	1.14441	0.0595345	1.64551
ADGYVLEGKELEFYLR	sp|P62241|RS8_HUMAN	ADGYVLEGKELEFYLR	R	K	16		P62241	RS8_HUMAN	RPS8	Small ribosomal subunit protein eS8							NaN	NaN	NaN	NaN	NaN	NaN	NaN	NaN	NaN	NaN	NaN	NaN	NaN	16.9162	NaN	NaN	185	200	NaN	1	0	NaN	NaN	1	0	NaN	NaN	1	0	NaN	0	1	NaN
ADGYVLEGK[145.0197]ELEFYLR	sp|P62241|RS8_HUMAN	ADGYVLEGKELEFYLR	R	K	16	9K(145.0197)	P62241	RS8_HUMAN	RPS8	Small ribosomal subunit protein eS8	_K(145.0197)						NaN	NaN	NaN	NaN	NaN	NaN	20.0339	NaN	NaN	NaN	NaN	NaN	NaN	NaN	NaN	NaN	185	200	NaN	1	0	NaN	0	1	NaN	0	NaN	1	0	NaN	NaN	1	0
ADHQPLTEASYVNLPTIALC[57.0215]NTDSPLR	sp|P08865|RSSA_HUMAN	ADHQPLTEASYVNLPTIALCNTDSPLR	R	Y	27	20C(57.0215)	P08865	RSSA_HUMAN	RPSA	Small ribosomal subunit protein uS2	_C(57.0215)						24.7319	24.9942	25.1939	24.9683	25.5436	22.8309	24.0472	25.8089	NaN	NaN	NaN	NaN	NaN	NaN	NaN	NaN	129	155	0.475322	0.164097	-0.218045	-1.2602	0.159971	0.264951	-0.740786	-0.458037	NaN	1	0	NaN	NaN	1	0
ADHQPLTEASYVN[0.9840]LPTIALC[57.0215]NTDSPLR	sp|P08865|RSSA_HUMAN	ADHQPLTEASYVNLPTIALCNTDSPLR	R	Y	27	13N(0.9840);20C(57.0215)	P08865	RSSA_HUMAN	RPSA	Small ribosomal subunit protein uS2	_C(57.0215);_N(0.9840)						NaN	NaN	NaN	NaN	NaN	19.4265	NaN	NaN	NaN	NaN	NaN	NaN	NaN	NaN	NaN	NaN	129	155	NaN	1	0	NaN	0	1	NaN	0	NaN	1	0	NaN	NaN	1	0
ADIDISGPNVDVDVPDVNIEGPDAK	sp|Q09666|AHNK_HUMAN	ADIDISGPNVDVDVPDVNIEGPDAK	K	L	25		Q09666	AHNK_HUMAN	AHNAK	Neuroblast differentiation-associated protein AHNAK							NaN	NaN	NaN	NaN	NaN	NaN	NaN	NaN	19.2414	NaN	NaN	NaN	NaN	NaN	NaN	NaN	3629	3653	NaN	1	0	NaN	NaN	1	0	NaN	0	1	NaN	0	NaN	1	0
ADIDISGPN[0.9840]VDVDVPDVNIEGPDAK	sp|Q09666|AHNK_HUMAN	ADIDISGPNVDVDVPDVNIEGPDAK	K	L	25	9N(0.9840)	Q09666	AHNK_HUMAN	AHNAK	Neuroblast differentiation-associated protein AHNAK	_N(0.9840)						NaN	NaN	NaN	NaN	NaN	NaN	NaN	NaN	NaN	NaN	18.1368	NaN	NaN	NaN	NaN	NaN	3629	3653	NaN	1	0	NaN	NaN	1	0	NaN	0	1	NaN	0	NaN	1	0
ADIDKK[145.0197]YR	sp|P11279|LAMP1_HUMAN	ADIDKKYR	R	C	8	6K(145.0197)	P11279	LAMP1_HUMAN	LAMP1	Lysosome-associated membrane glycoprotein 1	_K(145.0197)						NaN	NaN	NaN	NaN	NaN	NaN	NaN	NaN	21.151	21.1694	21.0718	21.0521	NaN	21.1119	NaN	NaN	147	154	NaN	1	0	NaN	NaN	1	0	NaN	1.73955	0.189898	0.09828	7.30765	0	0.999746	NaN
ADIDLTK	sp|P62269|RS18_HUMAN	ADIDLTK	K	R	7		P62269	RS18_HUMAN	RPS18	Small ribosomal subunit protein uS13							NaN	NaN	NaN	NaN	NaN	NaN	NaN	NaN	20.1657	NaN	NaN	NaN	NaN	NaN	NaN	NaN	48	54	NaN	1	0	NaN	NaN	1	0	NaN	0	1	NaN	0	NaN	1	0
ADIDLTKR	sp|P62269|RS18_HUMAN	ADIDLTKR	K	A	8		P62269	RS18_HUMAN	RPS18	Small ribosomal subunit protein uS13							NaN	NaN	NaN	NaN	NaN	NaN	NaN	NaN	NaN	NaN	NaN	NaN	NaN	NaN	NaN	NaN	48	55	NaN	1	0	NaN	NaN	1	0	NaN	NaN	1	0	NaN	NaN	1	0
ADIDVSGPK	sp|Q09666|AHNK_HUMAN	ADIDVSGPK	K	V	9		Q09666	AHNK_HUMAN	AHNAK	Neuroblast differentiation-associated protein AHNAK							NaN	NaN	19.7367	NaN	NaN	NaN	NaN	NaN	23.6255	23.4949	22.525	22.7707	22.9224	23.6425	23.3946	22.488	1281	1289	0	1	NaN	0	NaN	1	0	NaN	1.64844	0.18768	0.912335	6.55853	0.210862	0.242324	0.341135
ADIDVSGPKVDIDTPDIDIHGPEGK	sp|Q09666|AHNK_HUMAN	ADIDVSGPKVDIDTPDIDIHGPEGK	K	L	25		Q09666	AHNK_HUMAN	AHNAK	Neuroblast differentiation-associated protein AHNAK							NaN	NaN	NaN	NaN	NaN	NaN	NaN	NaN	NaN	NaN	20.6087	20.6087	NaN	NaN	NaN	NaN	4087	4111	NaN	1	0	NaN	NaN	1	0	NaN	0	1	NaN	0	NaN	1	0
ADIDVSGPKVDIEGPDVNIEGPEGK	sp|Q09666|AHNK_HUMAN	ADIDVSGPKVDIEGPDVNIEGPEGK	K	L	25		Q09666	AHNK_HUMAN	AHNAK	Neuroblast differentiation-associated protein AHNAK							NaN	NaN	NaN	NaN	NaN	NaN	NaN	NaN	NaN	NaN	NaN	NaN	NaN	NaN	NaN	NaN	2665	2689	NaN	1	0	NaN	NaN	1	0	NaN	NaN	1	0	NaN	NaN	1	0
ADIDVSGPKVDVDIPDVNIEGPDAK	sp|Q09666|AHNK_HUMAN	ADIDVSGPKVDVDIPDVNIEGPDAK	K	L	25		Q09666	AHNK_HUMAN	AHNAK	Neuroblast differentiation-associated protein AHNAK							NaN	NaN	NaN	NaN	NaN	NaN	NaN	NaN	22.8157	22.5916	22.3261	NaN	NaN	NaN	NaN	NaN	4807	4831	NaN	1	0	NaN	NaN	1	0	NaN	0	1	0.377481	0	NaN	1	0
ADIDVSGPKVDVEC[57.0215]PDVNIEGPEGK	sp|Q09666|AHNK_HUMAN	ADIDVSGPKVDVECPDVNIEGPEGK	K	W	25	14C(57.0215)	Q09666	AHNK_HUMAN	AHNAK	Neuroblast differentiation-associated protein AHNAK	_C(57.0215)						NaN	NaN	NaN	NaN	NaN	NaN	NaN	NaN	21.6762	21.7674	21.229	21.0945	NaN	NaN	NaN	NaN	2793	2817	NaN	1	0	NaN	NaN	1	0	NaN	1.69024	0.186718	0.560091	6.89272	NaN	1	0
ADIDVSGPKVDVEC[57.0215]PDVN[0.9840]IEGPEGK	sp|Q09666|AHNK_HUMAN	ADIDVSGPKVDVECPDVNIEGPEGK	K	W	25	14C(57.0215);18N(0.9840)	Q09666	AHNK_HUMAN	AHNAK	Neuroblast differentiation-associated protein AHNAK	_C(57.0215);_N(0.9840)						NaN	NaN	NaN	NaN	NaN	NaN	NaN	NaN	NaN	NaN	NaN	NaN	NaN	NaN	NaN	NaN	2793	2817	NaN	1	0	NaN	NaN	1	0	NaN	NaN	1	0	NaN	NaN	1	0
ADIDVSGPKVDVEVPDVSLEGPEGK	sp|Q09666|AHNK_HUMAN	ADIDVSGPKVDVEVPDVSLEGPEGK	K	L	25		Q09666	AHNK_HUMAN	AHNAK	Neuroblast differentiation-associated protein AHNAK							NaN	NaN	NaN	NaN	NaN	NaN	NaN	NaN	NaN	20.7718	21.2226	21.5655	21.2226	21.2226	NaN	NaN	1281	1305	NaN	1	0	NaN	NaN	1	0	NaN	0	1	-0.622174	0	0	0.999591	NaN
ADIDVSGPSVDTDAPDLDIEGPEGK	sp|Q09666|AHNK_HUMAN	ADIDVSGPSVDTDAPDLDIEGPEGK	K	L	25		Q09666	AHNK_HUMAN	AHNAK	Neuroblast differentiation-associated protein AHNAK							NaN	NaN	NaN	NaN	NaN	NaN	NaN	NaN	21.839	21.9261	20.6709	20.4536	NaN	NaN	NaN	NaN	1739	1763	NaN	1	0	NaN	NaN	1	0	NaN	2.10953	0.185097	1.32036	11.2778	NaN	1	0
ADIEEIKSGR	sp|P80303|NUCB2_HUMAN	ADIEEIKSGR	K	L	10		P80303	NUCB2_HUMAN	NUCB2	Nucleobindin-2							NaN	NaN	NaN	NaN	NaN	NaN	NaN	NaN	NaN	NaN	NaN	NaN	NaN	19.4861	NaN	NaN	78	87	NaN	1	0	NaN	NaN	1	0	NaN	NaN	1	0	NaN	0	0.999435	NaN
ADIEISGPK	sp|Q09666|AHNK_HUMAN	ADIEISGPK	K	V	9		Q09666	AHNK_HUMAN	AHNAK	Neuroblast differentiation-associated protein AHNAK							NaN	NaN	NaN	NaN	NaN	NaN	NaN	NaN	21.5354	21.4788	20.3995	20.5165	NaN	21.0764	NaN	NaN	4343	4351	NaN	1	0	NaN	NaN	1	0	NaN	2.4188	0.180258	1.04911	16.1493	0	0.995567	NaN
ADIEISGPKVDIDAPDVSIEGPDAK	sp|Q09666|AHNK_HUMAN	ADIEISGPKVDIDAPDVSIEGPDAK	K	L	25		Q09666	AHNK_HUMAN	AHNAK	Neuroblast differentiation-associated protein AHNAK							NaN	NaN	NaN	NaN	NaN	NaN	NaN	NaN	21.1019	21.1019	NaN	NaN	NaN	21.1019	NaN	NaN	4343	4367	NaN	1	0	NaN	NaN	1	0	NaN	0	1	NaN	0	0	0.995721	NaN
ADIEMPFDPSK	sp|O75369|FLNB_HUMAN	ADIEMPFDPSK	K	V	11		O75369	FLNB_HUMAN	FLNB	Filamin-B							NaN	NaN	NaN	NaN	NaN	NaN	NaN	NaN	20.3005	20.2901	20.2796	NaN	20.2901	NaN	NaN	NaN	1125	1135	NaN	1	0	NaN	NaN	1	0	NaN	0	1	0.0156488	0	0	0.995875	NaN
ADIEVAC[57.0215]YGYEGIDAVK	sp|P05198|IF2A_HUMAN	ADIEVACYGYEGIDAVK	R	E	17	7C(57.0215)	P05198	IF2A_HUMAN	EIF2S1	Eukaryotic translation initiation factor 2 subunit 1	_C(57.0215)						NaN	21.3478	NaN	22.1077	NaN	NaN	NaN	NaN	NaN	NaN	NaN	NaN	NaN	NaN	NaN	NaN	193	209	0	1	-0.759808	0	NaN	1	0	NaN	NaN	1	0	NaN	NaN	1	0
ADIFMFDEPSSYLDVK	sp|P61221|ABCE1_HUMAN	ADIFMFDEPSSYLDVK	K	Q	16		P61221	ABCE1_HUMAN	ABCE1	ATP-binding cassette sub-family E member 1							NaN	NaN	NaN	NaN	NaN	NaN	NaN	NaN	20.5887	20.5461	20.5023	NaN	NaN	NaN	NaN	NaN	235	250	NaN	1	0	NaN	NaN	1	0	NaN	0	1	0.0650883	0	NaN	1	0
ADIFVDPVLHTAC[57.0215]ALDIK	sp|Q92896|GSLG1_HUMAN	ADIFVDPVLHTACALDIK	K	H	18	13C(57.0215)	Q92896	GSLG1_HUMAN	GLG1	Golgi apparatus protein 1	_C(57.0215)						NaN	NaN	NaN	NaN	18.7858	NaN	NaN	NaN	19.4596	19.2133	18.8971	19.1978	NaN	NaN	NaN	NaN	1059	1076	NaN	1	0	NaN	0	1	NaN	0	0.560045	0.248757	0.288984	1.48694	NaN	1	0
ADIFVDPVLHTAC[57.0215]ALDIK[145.0197]HHC[57.0215]AAITPGR	sp|Q92896|GSLG1_HUMAN	ADIFVDPVLHTACALDIKHHCAAITPGR	K	G	28	13C(57.0215);18K(145.0197);21C(57.0215)	Q92896	GSLG1_HUMAN	GLG1	Golgi apparatus protein 1	_C(57.0215);_K(145.0197)						NaN	NaN	NaN	NaN	NaN	NaN	NaN	NaN	NaN	NaN	NaN	NaN	NaN	NaN	NaN	NaN	1059	1086	NaN	1	0	NaN	NaN	1	0	NaN	NaN	1	0	NaN	NaN	1	0
ADIGVAM[15.9949]GIAGSDVSK	sp|P05023|AT1A1_HUMAN	ADIGVAMGIAGSDVSK	K	Q	16	7M(15.9949)	P05023	AT1A1_HUMAN	ATP1A1	Sodium/potassium-transporting ATPase subunit alpha-1	_M(15.9949)						NaN	NaN	NaN	NaN	NaN	NaN	NaN	NaN	NaN	NaN	NaN	20.5893	NaN	NaN	NaN	NaN	728	743	NaN	1	0	NaN	NaN	1	0	NaN	0	1	NaN	0	NaN	1	0
ADILEDKDGK	sp|P52272|HNRPM_HUMAN	ADILEDKDGK	R	S	10		P52272	HNRPM_HUMAN	HNRNPM	Heterogeneous nuclear ribonucleoprotein M							NaN	NaN	19.7714	NaN	NaN	NaN	NaN	NaN	NaN	NaN	NaN	NaN	NaN	NaN	NaN	NaN	233	242	0	1	NaN	0	NaN	1	0	NaN	NaN	1	0	NaN	NaN	1	0
ADILEDK[145.0197]DGK	sp|P52272|HNRPM_HUMAN	ADILEDKDGK	R	S	10	7K(145.0197)	P52272	HNRPM_HUMAN	HNRNPM	Heterogeneous nuclear ribonucleoprotein M	_K(145.0197)						NaN	NaN	NaN	NaN	NaN	NaN	NaN	NaN	NaN	NaN	NaN	NaN	NaN	NaN	NaN	NaN	233	242	NaN	1	0	NaN	NaN	1	0	NaN	NaN	1	0	NaN	NaN	1	0
ADINKWR	sp|P21589|5NTD_HUMAN	ADINKWR	K	I	7		P21589	5NTD_HUMAN	NT5E	5'-nucleotidase							NaN	NaN	NaN	NaN	NaN	NaN	NaN	NaN	NaN	NaN	NaN	NaN	NaN	19.7108	NaN	NaN	322	328	NaN	1	0	NaN	NaN	1	0	NaN	NaN	1	0	NaN	0	0.99603	NaN
ADINK[145.0197]WR	sp|P21589|5NTD_HUMAN	ADINKWR	K	I	7	5K(145.0197)	P21589	5NTD_HUMAN	NT5E	5'-nucleotidase	_K(145.0197)						27.0528	27.2384	26.664	26.3781	27.2587	27.4482	26.3405	25.8959	23.0101	23.2586	23.2226	22.9672	23.1203	23.1203	NaN	NaN	322	328	1.1736	0.103234	0.624546	3.66491	1.4412	0.0602433	1.2353	5.11153	0.0729603	0.472981	0.039443	0.221362	0	0.996184	NaN
ADINTK[145.0197]WAATR	sp|P50914|RL14_HUMAN	ADINTKWAATR	K	W	11	6K(145.0197)	P50914	RL14_HUMAN	RPL14	Large ribosomal subunit protein eL14	_K(145.0197)		+			HCT116KOApical_Peptide_HCT116KOBasolateral_Peptide	23.0206	23.0502	22.1618	22.1066	23.1034	23.2343	21.9984	21.6686	NaN	NaN	NaN	NaN	NaN	NaN	NaN	NaN	80	90	2.91868	0.112315	0.901229	28.7705	1.76462	0.0501761	1.33535	7.52753	NaN	1	0	NaN	NaN	1	0
ADIPKFC[57.0215]HGILTK	sp|Q92896|GSLG1_HUMAN	ADIPKFCHGILTK	K	A	13	7C(57.0215)	Q92896	GSLG1_HUMAN	GLG1	Golgi apparatus protein 1	_C(57.0215)						NaN	21.931	21.7071	21.4419	NaN	NaN	21.7071	NaN	NaN	NaN	NaN	NaN	NaN	NaN	NaN	NaN	944	956	0	1	0.356533	0	0	1	NaN	0	NaN	1	0	NaN	NaN	1	0
ADIQMPFTC[57.0215]SVTYYGPSGQK	sp|Q13740|CD166_HUMAN	ADIQMPFTCSVTYYGPSGQK	K	T	20	9C(57.0215)	Q13740	CD166_HUMAN	ALCAM	CD166 antigen	_C(57.0215)						NaN	NaN	NaN	NaN	NaN	NaN	NaN	NaN	22.1185	22.4696	22.7517	NaN	22.2846	22.5254	22.6336	22.4116	212	231	NaN	1	0	NaN	NaN	1	0	NaN	0	1	-0.457686	0	0.261852	0.194871	-0.117598
ADIQM[15.9949]PFTC[57.0215]SVTYYGPSGQK	sp|Q13740|CD166_HUMAN	ADIQMPFTCSVTYYGPSGQK	K	T	20	5M(15.9949);9C(57.0215)	Q13740	CD166_HUMAN	ALCAM	CD166 antigen	_C(57.0215);_M(15.9949)						NaN	NaN	NaN	NaN	NaN	NaN	NaN	NaN	NaN	NaN	NaN	21.9628	21.3141	19.9984	22.4086	22.7649	212	231	NaN	1	0	NaN	NaN	1	0	NaN	0	0.999905	NaN	0	0.97753	0.0631225	-1.93053
ADISLDELIRKRGAAAK[57.0215]	sp|Q9BY77|PDIP3_HUMAN	ADISLDELIRKRGAAAK	M	G	17	17K(57.0215)	Q9BY77	PDIP3_HUMAN	POLDIP3	Polymerase delta-interacting protein 3	_K(57.0215)						NaN	NaN	NaN	NaN	NaN	NaN	NaN	NaN	NaN	NaN	NaN	NaN	NaN	NaN	NaN	NaN	2	18	NaN	1	0	NaN	NaN	1	0	NaN	NaN	1	0	NaN	NaN	1	0
ADKDYHFKVDNDENEHQLSLR	sp|P06748|NPM_HUMAN	ADKDYHFKVDNDENEHQLSLR	K	T	21		P06748	NPM_HUMAN	NPM1	Nucleophosmin							NaN	NaN	NaN	NaN	NaN	NaN	NaN	NaN	NaN	NaN	20.0939	NaN	NaN	NaN	NaN	NaN	25	45	NaN	1	0	NaN	NaN	1	0	NaN	0	0.999818	NaN	0	NaN	1	0
ADKDYHFK[145.0197]VDNDENEHQLSLR	sp|P06748|NPM_HUMAN	ADKDYHFKVDNDENEHQLSLR	K	T	21	8K(145.0197)	P06748	NPM_HUMAN	NPM1	Nucleophosmin	_K(145.0197)						NaN	21.512	NaN	NaN	NaN	NaN	NaN	NaN	NaN	NaN	NaN	NaN	NaN	NaN	NaN	NaN	25	45	0	1	NaN	0	NaN	1	0	NaN	NaN	1	0	NaN	NaN	1	0
ADLAAVEAK	sp|Q14204|DYHC1_HUMAN	ADLAAVEAK	K	V	9		Q14204	DYHC1_HUMAN	DYNC1H1	Cytoplasmic dynein 1 heavy chain 1							NaN	NaN	NaN	NaN	NaN	NaN	NaN	NaN	21.3257	21.5766	21.1877	20.8494	21.2583	NaN	NaN	NaN	3463	3471	NaN	1	0	NaN	NaN	1	0	NaN	0.75362	0.223487	0.432555	2.05398	0	0.996338	NaN
ADLATAPPHVTVVR	sp|Q8N1G4|LRC47_HUMAN	ADLATAPPHVTVVR	K	-	14		Q8N1G4	LRC47_HUMAN	LRRC47	Leucine-rich repeat-containing protein 47							NaN	NaN	NaN	NaN	NaN	NaN	NaN	NaN	NaN	20.2713	20.1184	19.9473	NaN	NaN	NaN	NaN	570	583	NaN	1	0	NaN	NaN	1	0	NaN	0	0.999731	0.238458	0	NaN	1	0
ADLDVSGPKVDIDVPDVNIEGPDAK	sp|Q09666|AHNK_HUMAN	ADLDVSGPKVDIDVPDVNIEGPDAK	K	L	25		Q09666	AHNK_HUMAN	AHNAK	Neuroblast differentiation-associated protein AHNAK							NaN	NaN	NaN	NaN	NaN	NaN	NaN	NaN	NaN	NaN	22.1694	NaN	22.1694	NaN	NaN	NaN	4215	4239	NaN	1	0	NaN	NaN	1	0	NaN	0	0.999645	NaN	0	0	0.996493	NaN
ADLDVSGPKVDIDVPDVNIEGPEGK	sp|Q09666|AHNK_HUMAN	ADLDVSGPKVDIDVPDVNIEGPEGK	K	L	25		Q09666	AHNK_HUMAN	AHNAK	Neuroblast differentiation-associated protein AHNAK							NaN	NaN	NaN	NaN	NaN	NaN	NaN	NaN	21.4557	NaN	NaN	21.4557	21.4557	21.9751	NaN	20.636	3049	3073	NaN	1	0	NaN	NaN	1	0	NaN	0	0.99774	0	0	0	0.996647	1.07941
ADLDVSGPKVDVDVPDVNIEGPDAK	sp|Q09666|AHNK_HUMAN	ADLDVSGPKVDVDVPDVNIEGPDAK	K	L	25		Q09666	AHNK_HUMAN	AHNAK	Neuroblast differentiation-associated protein AHNAK							NaN	NaN	NaN	NaN	NaN	NaN	NaN	NaN	21.9831	NaN	22.0377	22.0107	22.0107	22.5386	NaN	21.1694	3177	3201	NaN	1	0	NaN	NaN	1	0	NaN	0	0.997654	-0.0411425	0	0	0.996802	1.1052
ADLEMQIENLKEELAYLK	sp|Q04695|K1C17_HUMAN	ADLEMQIENLKEELAYLK	R	K	18		Q04695	K1C17_HUMAN	KRT17	Keratin, type I cytoskeletal 17							NaN	NaN	NaN	NaN	NaN	NaN	NaN	NaN	NaN	NaN	NaN	NaN	NaN	21.2646	NaN	NaN	202	219	NaN	1	0	NaN	NaN	1	0	NaN	NaN	1	0	NaN	0	0.996956	NaN
ADLEMQIENLKEELAYLKK	sp|Q04695|K1C17_HUMAN	ADLEMQIENLKEELAYLKK	R	N	19		Q04695	K1C17_HUMAN	KRT17	Keratin, type I cytoskeletal 17							NaN	NaN	NaN	NaN	NaN	NaN	NaN	NaN	NaN	NaN	NaN	NaN	NaN	23.2731	NaN	NaN	202	220	NaN	1	0	NaN	NaN	1	0	NaN	NaN	1	0	NaN	0	0.997111	NaN
ADLEMQIEN[0.9840]LKEELAYLK	sp|Q04695|K1C17_HUMAN	ADLEMQIENLKEELAYLK	R	K	18	9N(0.9840)	Q04695	K1C17_HUMAN	KRT17	Keratin, type I cytoskeletal 17	_N(0.9840)						NaN	NaN	NaN	NaN	NaN	NaN	NaN	NaN	NaN	NaN	NaN	NaN	NaN	19.7597	NaN	NaN	202	219	NaN	1	0	NaN	NaN	1	0	NaN	NaN	1	0	NaN	0	0.997266	NaN
ADLEMQIESLKEELAYLKK	sp|P02533|K1C14_HUMAN	ADLEMQIESLKEELAYLKK	R	N	19		P02533	K1C14_HUMAN	KRT14	Keratin, type I cytoskeletal 14							NaN	NaN	NaN	NaN	NaN	NaN	NaN	NaN	NaN	NaN	NaN	NaN	NaN	21.4102	NaN	NaN	233	251	NaN	1	0	NaN	NaN	1	0	NaN	NaN	1	0	NaN	0	0.99742	NaN
ADLEMQIESLTEELAYLK	sp|P13645|K1C10_HUMAN	ADLEMQIESLTEELAYLK	K	K	18		P13645	K1C10_HUMAN	KRT10	Keratin, type I cytoskeletal 10							NaN	NaN	NaN	NaN	NaN	NaN	NaN	NaN	20.0143	20.1464	21.6706	21.626	19.9111	21.7576	21.7018	19.6995	267	284	NaN	1	0	NaN	NaN	1	0	NaN	2.70481	0.179187	-1.56795	-22.4782	0.0311698	0.867825	0.133705
ADLEMQIESLTEELAYLKK	sp|P13645|K1C10_HUMAN	ADLEMQIESLTEELAYLKK	K	N	19		P13645	K1C10_HUMAN	KRT10	Keratin, type I cytoskeletal 10							NaN	NaN	NaN	NaN	NaN	NaN	NaN	NaN	22.5297	22.5461	23.2533	23.2433	22.7654	23.8751	23.0893	19.3501	267	285	NaN	1	0	NaN	NaN	1	0	NaN	3.73897	0.144205	-0.710377	-74.0333	0.404384	0.125279	2.10052
ADLEM[15.9949]QIENLKEELAYLKK	sp|Q04695|K1C17_HUMAN	ADLEMQIENLKEELAYLKK	R	N	19	5M(15.9949)	Q04695	K1C17_HUMAN	KRT17	Keratin, type I cytoskeletal 17	_M(15.9949)						NaN	NaN	NaN	NaN	NaN	NaN	NaN	NaN	NaN	NaN	NaN	NaN	NaN	22.2897	NaN	NaN	202	220	NaN	1	0	NaN	NaN	1	0	NaN	NaN	1	0	NaN	0	0.997575	NaN
ADLEM[15.9949]QIENLKEELAYLK[145.0197]K	sp|Q04695|K1C17_HUMAN	ADLEMQIENLKEELAYLKK	R	N	19	18K(145.0197);5M(15.9949)	Q04695	K1C17_HUMAN	KRT17	Keratin, type I cytoskeletal 17	_K(145.0197);_M(15.9949)						NaN	NaN	NaN	NaN	NaN	NaN	20.2949	NaN	NaN	NaN	NaN	NaN	NaN	NaN	NaN	NaN	202	220	NaN	1	0	NaN	0	1	NaN	0	NaN	1	0	NaN	NaN	1	0
ADLEM[15.9949]QIENLK[145.0197]EELAYLKK	sp|Q04695|K1C17_HUMAN	ADLEMQIENLKEELAYLKK	R	N	19	11K(145.0197);5M(15.9949)	Q04695	K1C17_HUMAN	KRT17	Keratin, type I cytoskeletal 17	_K(145.0197);_M(15.9949)						NaN	21.4135	NaN	NaN	21.3752	21.6946	21.4508	21.064	NaN	NaN	NaN	NaN	NaN	NaN	NaN	NaN	202	220	0	1	NaN	0	0.415758	0.145283	0.277458	1.10611	NaN	1	0	NaN	NaN	1	0
ADLEM[15.9949]QIEN[0.9840]LK[145.0197]EELAYLKK	sp|Q04695|K1C17_HUMAN	ADLEMQIENLKEELAYLKK	R	N	19	11K(145.0197);5M(15.9949);9N(0.9840)	Q04695	K1C17_HUMAN	KRT17	Keratin, type I cytoskeletal 17	_K(145.0197);_M(15.9949);_N(0.9840)						NaN	21.0441	NaN	NaN	21.1018	NaN	20.984	NaN	NaN	NaN	NaN	NaN	NaN	NaN	NaN	NaN	202	220	0	1	NaN	0	0	1	0.117807	0	NaN	1	0	NaN	NaN	1	0
ADLEM[15.9949]QIESLKEELAYLKK	sp|P02533|K1C14_HUMAN	ADLEMQIESLKEELAYLKK	R	N	19	5M(15.9949)	P02533	K1C14_HUMAN	KRT14	Keratin, type I cytoskeletal 14	_M(15.9949)						NaN	NaN	NaN	NaN	NaN	NaN	NaN	NaN	NaN	NaN	NaN	NaN	NaN	19.6484	NaN	NaN	233	251	NaN	1	0	NaN	NaN	1	0	NaN	NaN	1	0	NaN	0	0.99773	NaN
ADLEM[15.9949]QIESLTEELAYLK	sp|P13645|K1C10_HUMAN	ADLEMQIESLTEELAYLK	K	K	18	5M(15.9949)	P13645	K1C10_HUMAN	KRT10	Keratin, type I cytoskeletal 10	_M(15.9949)						NaN	NaN	NaN	NaN	NaN	NaN	NaN	NaN	20.7922	NaN	19.8188	20.3861	NaN	21.0598	20.3861	19.0817	267	284	NaN	1	0	NaN	NaN	1	0	NaN	0	0.997567	0.68981	0	0	0.997885	1.32585
ADLEM[15.9949]QIESLTEELAYLKK	sp|P13645|K1C10_HUMAN	ADLEMQIESLTEELAYLKK	K	N	19	5M(15.9949)	P13645	K1C10_HUMAN	KRT10	Keratin, type I cytoskeletal 10	_M(15.9949)						NaN	NaN	NaN	NaN	NaN	NaN	NaN	NaN	21.8866	20.341	21.5225	22.407	NaN	22.5805	21.716	19.2359	267	285	NaN	1	0	NaN	NaN	1	0	NaN	0.356492	0.295865	-0.851005	-0.955766	0	0.998039	2.10456
ADLGLQR	sp|O94832|MYO1D_HUMAN	ADLGLQR	R	A	7		O94832	MYO1D_HUMAN	MYO1D	Unconventional myosin-Id							NaN	NaN	NaN	NaN	NaN	NaN	NaN	NaN	20.3855	NaN	NaN	NaN	NaN	NaN	NaN	NaN	815	821	NaN	1	0	NaN	NaN	1	0	NaN	0	0.997481	NaN	0	NaN	1	0
ADLGVSGPK	sp|Q09666|AHNK_HUMAN	ADLGVSGPK	K	V	9		Q09666	AHNK_HUMAN	AHNAK	Neuroblast differentiation-associated protein AHNAK							NaN	NaN	NaN	NaN	NaN	NaN	NaN	NaN	21.8904	21.9647	20.8819	20.7197	21.4725	21.4725	NaN	NaN	1537	1545	NaN	1	0	NaN	NaN	1	0	NaN	2.20696	0.184221	1.12672	12.6313	0	0.998194	NaN
ADLGVSGPKVDIDVPDVNLEAPEGK	sp|Q09666|AHNK_HUMAN	ADLGVSGPKVDIDVPDVNLEAPEGK	K	L	25		Q09666	AHNK_HUMAN	AHNAK	Neuroblast differentiation-associated protein AHNAK							NaN	NaN	NaN	NaN	NaN	NaN	NaN	NaN	20.1977	NaN	NaN	NaN	NaN	NaN	NaN	NaN	1537	1561	NaN	1	0	NaN	NaN	1	0	NaN	0	0.997395	NaN	0	NaN	1	0
ADLIAYLK	sp|P99999|CYC_HUMAN	ADLIAYLK	R	K	8		P99999	CYC_HUMAN	CYCS	Cytochrome c							NaN	NaN	20.5196	NaN	NaN	NaN	NaN	NaN	21.5638	21.5702	21.5838	21.5775	22.0622	NaN	20.83	21.5739	93	100	0	1	NaN	0	NaN	1	0	NaN	1.02327	0.200304	-0.0136213	-3.01253	0	0.998349	0.860288
ADLIAYLKK	sp|P99999|CYC_HUMAN	ADLIAYLKK	R	A	9		P99999	CYC_HUMAN	CYCS	Cytochrome c							NaN	NaN	NaN	NaN	NaN	NaN	NaN	NaN	NaN	20.6696	NaN	NaN	NaN	NaN	NaN	NaN	93	101	NaN	1	0	NaN	NaN	1	0	NaN	0	0.997308	NaN	0	NaN	1	0
ADLIAYLKK[145.0197]	sp|P99999|CYC_HUMAN	ADLIAYLKK	R	A	9	9K(145.0197)	P99999	CYC_HUMAN	CYCS	Cytochrome c	_K(145.0197)						NaN	NaN	NaN	NaN	NaN	19.8758	NaN	NaN	NaN	NaN	NaN	NaN	NaN	NaN	NaN	NaN	93	101	NaN	1	0	NaN	0	0.999937	NaN	0	NaN	1	0	NaN	NaN	1	0
ADLIAYLK[145.0197]K	sp|P99999|CYC_HUMAN	ADLIAYLKK	R	A	9	8K(145.0197)	P99999	CYC_HUMAN	CYCS	Cytochrome c	_K(145.0197)						19.7449	20.4634	20.2736	19.4178	20.0411	20.0826	20.0256	19.9823	NaN	NaN	NaN	NaN	NaN	NaN	NaN	NaN	93	101	0.161738	0.30013	0.258501	0.462658	0.714246	0.101201	0.057889	1.93195	NaN	1	0	NaN	NaN	1	0
ADLINNLGTIAK[145.0197]SGTK	sp|P08238|HS90B_HUMAN	ADLINNLGTIAKSGTK	K	A	16	12K(145.0197)	P08238	HS90B_HUMAN	HSP90AB1	Heat shock protein HSP 90-beta	_K(145.0197)						NaN	NaN	NaN	NaN	19.6873	NaN	NaN	NaN	NaN	NaN	NaN	NaN	NaN	NaN	NaN	NaN	96	111	NaN	1	0	NaN	0	0.9998	NaN	0	NaN	1	0	NaN	NaN	1	0
ADLLLSTQPGR	tr|F5GZS6|F5GZS6_HUMAN	ADLLLSTQPGR	K	E	11		F5GZS6	F5GZS6_HUMAN	SLC3A2	Solute carrier family 3 member 2							NaN	NaN	NaN	NaN	NaN	NaN	NaN	NaN	21.2302	21.5053	21.5665	21.304	21.4081	21.4081	NaN	NaN	562	572	NaN	1	0	NaN	NaN	1	0	NaN	0.12128	0.401837	-0.0675497	-0.355287	0	0.998504	NaN
ADLLLSTQPGREEGSPLELER	tr|F5GZS6|F5GZS6_HUMAN	ADLLLSTQPGREEGSPLELER	K	L	21		F5GZS6	F5GZS6_HUMAN	SLC3A2	Solute carrier family 3 member 2							NaN	NaN	NaN	NaN	NaN	NaN	NaN	NaN	25.7751	25.5807	26.2064	26.3353	26.6716	26.8478	24.7368	23.7463	562	582	NaN	1	0	NaN	NaN	1	0	NaN	1.43673	0.196611	-0.592898	-5.08378	1.42404	0.0577939	2.51813
ADLPEGVAVSGPSPAEFC[57.0215]R	sp|Q8IXI1|MIRO2_HUMAN	ADLPEGVAVSGPSPAEFCR	K	K	19	18C(57.0215)	Q8IXI1	MIRO2_HUMAN	RHOT2	Mitochondrial Rho GTPase 2	_C(57.0215)						NaN	NaN	NaN	NaN	NaN	NaN	NaN	NaN	NaN	NaN	NaN	NaN	NaN	NaN	NaN	NaN	526	544	NaN	1	0	NaN	NaN	1	0	NaN	NaN	1	0	NaN	NaN	1	0
ADLSGITK	sp|cRAP-P34955|cRAP-A1AT_BOVIN	ADLSGITK	R	E	8		cRAP-P34955	cRAP-A1AT_BOVIN	SERPINA1	Alpha-1-antiproteinase							NaN	NaN	NaN	NaN	NaN	NaN	NaN	NaN	21.6457	21.6018	20.5749	20.6629	20.7841	21.5952	21.5343	20.6754	338	345	NaN	1	0	NaN	NaN	1	0	NaN	2.62192	0.181731	1.00484	20.426	0.0462404	0.787697	0.0848036
ADLSGITK[145.0197]EQPLK	sp|cRAP-P34955|cRAP-A1AT_BOVIN	ADLSGITKEQPLK	R	V	13	8K(145.0197)	cRAP-P34955	cRAP-A1AT_BOVIN	SERPINA1	Alpha-1-antiproteinase	_K(145.0197)						NaN	NaN	NaN	22.9429	NaN	NaN	NaN	NaN	NaN	NaN	NaN	NaN	NaN	NaN	NaN	NaN	338	350	0	1	NaN	0	NaN	1	0	NaN	NaN	1	0	NaN	NaN	1	0
ADLTALFLPR	sp|Q13045|FLII_HUMAN	ADLTALFLPR	K	Q	10		Q13045	FLII_HUMAN	FLII	Protein flightless-1 homolog							NaN	NaN	NaN	NaN	NaN	NaN	NaN	NaN	NaN	19.1577	19.2309	19.3005	NaN	NaN	NaN	NaN	875	884	NaN	1	0	NaN	NaN	1	0	NaN	0	0.997222	-0.107992	0	NaN	1	0
ADLTGISPSPNLYLSK	sp|Q96P63|SPB12_HUMAN	ADLTGISPSPNLYLSK	R	I	16		Q96P63	SPB12_HUMAN	SERPINB12	Serpin B12							NaN	NaN	NaN	NaN	NaN	NaN	NaN	NaN	NaN	NaN	20.3148	20.3148	20.42	20.7843	20.2014	19.6145	328	343	NaN	1	0	NaN	NaN	1	0	NaN	0	0.997136	NaN	0	0.739507	0.0702155	0.694193
ADM[15.9949]VIEAVFEDLSLK	sp|P40939|ECHA_HUMAN	ADMVIEAVFEDLSLK	K	H	15	3M(15.9949)	P40939	ECHA_HUMAN	HADHA	Trifunctional enzyme subunit alpha, mitochondrial	_M(15.9949)						NaN	NaN	NaN	NaN	NaN	NaN	NaN	NaN	NaN	NaN	NaN	NaN	NaN	NaN	NaN	NaN	441	455	NaN	1	0	NaN	NaN	1	0	NaN	NaN	1	0	NaN	NaN	1	0
ADPHSLC[57.0215]YDITVIPK[145.0197]FRPGPR	sp|Q9BZM5|ULBP2_HUMAN	ADPHSLCYDITVIPKFRPGPR	R	W	21	15K(145.0197);7C(57.0215)	Q9BZM5	ULBP2_HUMAN	ULBP2	UL16-binding protein 2	_C(57.0215);_K(145.0197)						NaN	21.6322	NaN	NaN	21.6322	21.6322	NaN	NaN	NaN	NaN	NaN	NaN	NaN	NaN	NaN	NaN	28	48	0	1	NaN	0	0	0.999663	NaN	0	NaN	1	0	NaN	NaN	1	0
ADPPKTHVTHHPISDHEATLR	tr|S6AU73|S6AU73_HUMAN	ADPPKTHVTHHPISDHEATLR	R	C	21		S6AU73	S6AU73_HUMAN	HLA-B	MHC class I antigen							NaN	NaN	NaN	NaN	NaN	NaN	NaN	NaN	18.1157	NaN	NaN	NaN	NaN	NaN	NaN	NaN	206	226	NaN	1	0	NaN	NaN	1	0	NaN	0	0.997049	NaN	0	NaN	1	0
ADPPK[145.0197]THVTHHPISDHEATLR	tr|S6AU73|S6AU73_HUMAN	ADPPKTHVTHHPISDHEATLR	R	C	21	5K(145.0197)	S6AU73	S6AU73_HUMAN	HLA-B	MHC class I antigen	_K(145.0197)						25.9485	25.9186	22.4649	22.7625	26.0201	25.9254	21.2507	22.7005	NaN	NaN	NaN	NaN	NaN	NaN	NaN	NaN	206	226	2.69399	0.0908811	3.31985	22.1991	1.50195	0.0562924	3.99717	5.50213	NaN	1	0	NaN	NaN	1	0
ADPSLLGFSVNASSER	sp|Q6Y7W6|GGYF2_HUMAN	ADPSLLGFSVNASSER	R	L	16		Q6Y7W6	GGYF2_HUMAN	GIGYF2	GRB10-interacting GYF protein 2							NaN	NaN	NaN	NaN	NaN	NaN	NaN	NaN	21.8188	NaN	22.2508	22.0509	NaN	NaN	NaN	NaN	1272	1287	NaN	1	0	NaN	NaN	1	0	NaN	0	0.996963	-0.332096	0	NaN	1	0
ADQELLMYSHDNIIC[57.0215]GITSVAFSR	sp|P62879|GBB2_HUMAN	ADQELLMYSHDNIICGITSVAFSR	R	S	24	15C(57.0215)	P62879	GBB2_HUMAN	GNB2	Guanine nucleotide-binding protein G(I)/G(S)/G(T) subunit beta-2	_C(57.0215)						NaN	NaN	NaN	NaN	NaN	NaN	NaN	NaN	19.3243	NaN	NaN	19.3243	NaN	19.3243	NaN	NaN	257	280	NaN	1	0	NaN	NaN	1	0	NaN	0	0.996877	0	0	0	0.998659	NaN
ADQELLMYSHDN[0.9840]IIC[57.0215]GITSVAFSR	sp|P62879|GBB2_HUMAN	ADQELLMYSHDNIICGITSVAFSR	R	S	24	12N(0.9840);15C(57.0215)	P62879	GBB2_HUMAN	GNB2	Guanine nucleotide-binding protein G(I)/G(S)/G(T) subunit beta-2	_C(57.0215);_N(0.9840)						NaN	NaN	NaN	NaN	NaN	NaN	NaN	NaN	NaN	18.8159	19.3437	19.7292	NaN	NaN	NaN	NaN	257	280	NaN	1	0	NaN	NaN	1	0	NaN	0	0.996791	-0.720529	0	NaN	1	0
ADQELLM[15.9949]YSHDNIIC[57.0215]GITSVAFSR	sp|P62879|GBB2_HUMAN	ADQELLMYSHDNIICGITSVAFSR	R	S	24	15C(57.0215);7M(15.9949)	P62879	GBB2_HUMAN	GNB2	Guanine nucleotide-binding protein G(I)/G(S)/G(T) subunit beta-2	_C(57.0215);_M(15.9949)						NaN	NaN	NaN	NaN	NaN	NaN	NaN	NaN	NaN	NaN	NaN	20.3709	NaN	NaN	NaN	NaN	257	280	NaN	1	0	NaN	NaN	1	0	NaN	0	0.996704	NaN	0	NaN	1	0
ADQELMTYSHDNIIC[57.0215]GITSVSFSK	sp|P62873|GBB1_HUMAN	ADQELMTYSHDNIICGITSVSFSK	R	S	24	15C(57.0215)	P62873	GBB1_HUMAN	GNB1	Guanine nucleotide-binding protein G(I)/G(S)/G(T) subunit beta-1	_C(57.0215)						NaN	NaN	NaN	NaN	NaN	NaN	NaN	NaN	NaN	20.1315	19.9418	19.7233	NaN	NaN	NaN	NaN	257	280	NaN	1	0	NaN	NaN	1	0	NaN	0	0.996618	0.298962	0	NaN	1	0
ADQELM[15.9949]TYSHDNIIC[57.0215]GITSVSFSK	sp|P62873|GBB1_HUMAN	ADQELMTYSHDNIICGITSVSFSK	R	S	24	15C(57.0215);6M(15.9949)	P62873	GBB1_HUMAN	GNB1	Guanine nucleotide-binding protein G(I)/G(S)/G(T) subunit beta-1	_C(57.0215);_M(15.9949)						NaN	NaN	NaN	NaN	NaN	NaN	NaN	NaN	NaN	NaN	20.6931	20.6931	NaN	NaN	NaN	NaN	257	280	NaN	1	0	NaN	NaN	1	0	NaN	0	0.996532	NaN	0	NaN	1	0
ADQFEYVMYGK	sp|P52434|RPAB3_HUMAN	ADQFEYVMYGK	R	V	11		P52434	RPAB3_HUMAN	POLR2H	DNA-directed RNA polymerases I, II, and III subunit RPABC3							NaN	NaN	NaN	NaN	NaN	NaN	NaN	NaN	NaN	NaN	NaN	NaN	NaN	NaN	NaN	NaN	85	95	NaN	1	0	NaN	NaN	1	0	NaN	NaN	1	0	NaN	NaN	1	0
ADQFLVGTSR	sp|Q9HC35|EMAL4_HUMAN	ADQFLVGTSR	K	N	10		Q9HC35	EMAL4_HUMAN	EML4	Echinoderm microtubule-associated protein-like 4							NaN	NaN	NaN	NaN	NaN	NaN	NaN	NaN	21.9408	21.853	21.5709	21.6769	22.6929	22.7272	18.4604	17.5925	563	572	NaN	1	0	NaN	NaN	1	0	NaN	1.23583	0.195752	0.272976	3.96571	2.07109	0.0710435	4.68355
ADRDESSPYAAMLAAQDVAQR	sp|P62263|RS14_HUMAN	ADRDESSPYAAMLAAQDVAQR	K	C	21		P62263	RS14_HUMAN	RPS14	Small ribosomal subunit protein uS11							NaN	NaN	NaN	NaN	NaN	NaN	NaN	NaN	21.2485	21.7782	21.6862	21.1137	22.2597	21.9222	19.6873	20.8512	64	84	NaN	1	0	NaN	NaN	1	0	NaN	0.0976137	0.427194	0.113333	0.290623	1.02171	0.0624307	1.82165
ADRDESSPYAAM[15.9949]LAAQDVAQR	sp|P62263|RS14_HUMAN	ADRDESSPYAAMLAAQDVAQR	K	C	21	12M(15.9949)	P62263	RS14_HUMAN	RPS14	Small ribosomal subunit protein uS11	_M(15.9949)						NaN	NaN	NaN	NaN	NaN	NaN	NaN	NaN	21.2638	19.6497	21.9238	22.4359	NaN	NaN	NaN	NaN	64	84	NaN	1	0	NaN	NaN	1	0	NaN	0.747602	0.223718	-1.72311	-2.03508	NaN	1	0
ADSDSADSAC[57.0215]TTVPSPPR	sp|P54753|EPHB3_HUMAN	ADSDSADSACTTVPSPPR	R	G	18	10C(57.0215)	P54753	EPHB3_HUMAN	EPHB3	Ephrin type-B receptor 3	_C(57.0215)						NaN	NaN	19.5915	19.5915	19.5915	NaN	NaN	NaN	NaN	NaN	NaN	NaN	NaN	NaN	NaN	NaN	327	344	0	1	NaN	0	0	0.99625	NaN	0	NaN	1	0	NaN	NaN	1	0
ADSEYTDK	sp|P29323|EPHB2_HUMAN	ADSEYTDK	R	L	8		P29323	EPHB2_HUMAN	EPHB2	Ephrin type-B receptor 2							NaN	NaN	NaN	NaN	NaN	NaN	NaN	NaN	NaN	18.8984	NaN	NaN	NaN	NaN	NaN	NaN	573	580	NaN	1	0	NaN	NaN	1	0	NaN	0	0.996446	NaN	0	NaN	1	0
ADSLLAVVK	sp|Q15424|SAFB1_HUMAN	ADSLLAVVK	K	R	9		Q15424	SAFB1_HUMAN	SAFB	Scaffold attachment factor B1							NaN	NaN	NaN	NaN	NaN	NaN	NaN	NaN	21.6426	21.9168	21.3475	20.9193	21.7125	NaN	21.2568	21.5026	286	294	NaN	1	0	NaN	NaN	1	0	NaN	0.899199	0.211898	0.646307	2.54211	0	0.998815	0.332832
ADSLLAVVKR	sp|Q15424|SAFB1_HUMAN	ADSLLAVVKR	K	E	10		Q15424	SAFB1_HUMAN	SAFB	Scaffold attachment factor B1							NaN	NaN	NaN	NaN	NaN	NaN	NaN	NaN	19.7682	19.8503	NaN	19.6813	NaN	NaN	NaN	NaN	286	295	NaN	1	0	NaN	NaN	1	0	NaN	0	0.99636	0.127955	0	NaN	1	0
ADTDGGLIFR	sp|P08582|TRFM_HUMAN	ADTDGGLIFR	R	L	10		P08582	TRFM_HUMAN	MELTF	Melanotransferrin							NaN	NaN	NaN	NaN	NaN	NaN	NaN	NaN	20.6975	NaN	20.3148	20.5188	NaN	21.2861	20.5188	18.7721	285	294	NaN	1	0	NaN	NaN	1	0	NaN	0	0.997827	0.280712	0	0	0.99897	1.64059
ADTLTDEINFLR	sp|P04259|K2C6B_HUMAN	ADTLTDEINFLR	K	A	12		P04259	K2C6B_HUMAN	KRT6B	Keratin, type II cytoskeletal 6B							NaN	NaN	NaN	NaN	NaN	NaN	NaN	NaN	22.4652	22.9187	24.792	24.6817	24.7691	24.9854	22.575	20.6307	288	299	NaN	1	0	NaN	NaN	1	0	NaN	1.89366	0.191007	-2.04492	-8.76272	1.10334	0.0623485	3.27444
ADTLTDEIN[0.9840]FLR	sp|P04259|K2C6B_HUMAN	ADTLTDEINFLR	K	A	12	9N(0.9840)	P04259	K2C6B_HUMAN	KRT6B	Keratin, type II cytoskeletal 6B	_N(0.9840)						NaN	NaN	NaN	NaN	NaN	NaN	NaN	NaN	NaN	NaN	NaN	NaN	NaN	20.1442	NaN	NaN	288	299	NaN	1	0	NaN	NaN	1	0	NaN	NaN	1	0	NaN	0	0.999125	NaN
ADTLTLEER	sp|Q9UHD8|SEPT9_HUMAN	ADTLTLEER	K	V	9		Q9UHD8	SEPT9_HUMAN	SEPTIN9	Septin-9							NaN	NaN	NaN	NaN	NaN	NaN	NaN	NaN	NaN	20.9404	20.9952	21.0479	21.419	20.9952	20.3925	NaN	446	454	NaN	1	0	NaN	NaN	1	0	NaN	0	0.996274	-0.0811586	0	0	0.99928	0.81461
ADTLTLK	sp|Q15019|SEPT2_HUMAN	ADTLTLK	K	E	7		Q15019	SEPT2_HUMAN	SEPTIN2	Septin-2							NaN	NaN	NaN	NaN	NaN	NaN	NaN	NaN	23.8886	NaN	21.1927	NaN	NaN	NaN	NaN	NaN	184	190	NaN	1	0	NaN	NaN	1	0	NaN	0	0.997913	2.69586	0	NaN	1	0
ADTLTLK[145.0197]ER	sp|Q15019|SEPT2_HUMAN	ADTLTLKER	K	E	9	7K(145.0197)	Q15019	SEPT2_HUMAN	SEPTIN2	Septin-2	_K(145.0197)						NaN	20.9108	NaN	NaN	NaN	NaN	NaN	NaN	NaN	NaN	NaN	NaN	NaN	NaN	NaN	NaN	184	192	0	1	NaN	0	NaN	1	0	NaN	NaN	1	0	NaN	NaN	1	0
ADVDISGPK	sp|Q09666|AHNK_HUMAN	ADVDISGPK	K	I	9		Q09666	AHNK_HUMAN	AHNAK	Neuroblast differentiation-associated protein AHNAK							NaN	NaN	NaN	NaN	NaN	NaN	NaN	NaN	23.995	23.9343	22.8201	22.9485	23.524	23.524	NaN	NaN	776	784	NaN	1	0	NaN	NaN	1	0	NaN	2.36721	0.179203	1.08041	15.2125	0	0.995259	NaN
ADVDISGPKVDIEGPDVNIEGPEGK	sp|Q09666|AHNK_HUMAN	ADVDISGPKVDIEGPDVNIEGPEGK	K	L	25		Q09666	AHNK_HUMAN	AHNAK	Neuroblast differentiation-associated protein AHNAK							NaN	NaN	NaN	NaN	NaN	NaN	NaN	NaN	NaN	20.596	20.7255	20.8443	NaN	NaN	NaN	NaN	2537	2561	NaN	1	0	NaN	NaN	1	0	NaN	0	0.998086	-0.188829	0	NaN	1	0
ADVDVQPYAFTTK	sp|Q9BZE4|GTPB4_HUMAN	ADVDVQPYAFTTK	R	S	13		Q9BZE4	GTPB4_HUMAN	GTPBP4	GTP-binding protein 4							NaN	NaN	NaN	NaN	NaN	NaN	NaN	NaN	21.4747	21.4747	NaN	NaN	NaN	NaN	NaN	NaN	191	203	NaN	1	0	NaN	NaN	1	0	NaN	0	0.999558	NaN	0	NaN	1	0
ADVDVSGPKVDVEGPDVNIEGPEGK	sp|Q09666|AHNK_HUMAN	ADVDVSGPKVDVEGPDVNIEGPEGK	K	L	25		Q09666	AHNK_HUMAN	AHNAK	Neuroblast differentiation-associated protein AHNAK							NaN	NaN	NaN	NaN	NaN	NaN	NaN	NaN	21.2156	21.003	21.3437	21.5141	NaN	NaN	NaN	NaN	2921	2945	NaN	1	0	NaN	NaN	1	0	NaN	0.842927	0.21438	-0.319608	-2.34601	NaN	1	0
ADVDVSGPKVDVEVPDVSLEGPEGK	sp|Q09666|AHNK_HUMAN	ADVDVSGPKVDVEVPDVSLEGPEGK	K	L	25		Q09666	AHNK_HUMAN	AHNAK	Neuroblast differentiation-associated protein AHNAK							NaN	NaN	NaN	NaN	NaN	NaN	NaN	NaN	21.5853	21.3686	20.8579	21.1577	21.267	21.267	NaN	NaN	2270	2294	NaN	1	0	NaN	NaN	1	0	NaN	0.897766	0.211764	0.469159	2.53698	0	0.986555	NaN
ADVIQATGDAIC[57.0215]IFR	sp|Q08945|SSRP1_HUMAN	ADVIQATGDAICIFR	K	E	15	12C(57.0215)	Q08945	SSRP1_HUMAN	SSRP1	FACT complex subunit SSRP1	_C(57.0215)						20.4003	20.4612	20.2415	20.1703	19.1317	20.8653	20.9666	19.4443	19.6484	19.2731	18.7644	NaN	NaN	19.2731	NaN	NaN	189	203	1.38921	0.0932052	0.224827	4.79716	0.0584056	0.472939	-0.206925	-0.17938	0	0.999471	0.696383	0	0	0.986404	NaN
ADVIQATGDAIC[57.0215]IFRELQC[57.0215]LTPR	sp|Q08945|SSRP1_HUMAN	ADVIQATGDAICIFRELQCLTPR	K	G	23	12C(57.0215);19C(57.0215)	Q08945	SSRP1_HUMAN	SSRP1	FACT complex subunit SSRP1	_C(57.0215)						NaN	20.4952	NaN	NaN	NaN	NaN	NaN	NaN	NaN	NaN	NaN	NaN	NaN	NaN	NaN	NaN	189	211	0	1	NaN	0	NaN	1	0	NaN	NaN	1	0	NaN	NaN	1	0
ADVLFIAPR	sp|Q92542|NICA_HUMAN	ADVLFIAPR	K	E	9		Q92542	NICA_HUMAN	NCSTN	Nicastrin							NaN	NaN	NaN	NaN	NaN	NaN	NaN	NaN	23.1218	NaN	22.9579	23.0422	NaN	23.0422	NaN	NaN	694	702	NaN	1	0	NaN	NaN	1	0	NaN	0	0.999385	0.121756	0	0	0.986253	NaN
ADVLTTGAGNPVGDKLNVITVGPR	sp|P04040|CATA_HUMAN	ADVLTTGAGNPVGDKLNVITVGPR	K	G	24		P04040	CATA_HUMAN	CAT	Catalase							NaN	NaN	NaN	NaN	NaN	NaN	NaN	NaN	20.3529	20.3214	20.7618	20.7851	20.9198	20.5718	20.1122	NaN	24	47	NaN	1	0	NaN	NaN	1	0	NaN	2.6964	0.181432	-0.436327	-22.2609	0	0.974003	0.633575
ADVTEWR	sp|P08582|TRFM_HUMAN	ADVTEWR	R	Q	7		P08582	TRFM_HUMAN	MELTF	Melanotransferrin							NaN	NaN	NaN	NaN	NaN	NaN	NaN	NaN	19.8032	NaN	19.6173	19.7132	19.7132	19.7132	NaN	NaN	263	269	NaN	1	0	NaN	NaN	1	0	NaN	0	0.999298	0.13793	0	0	0.974151	NaN
ADVVVSGPK	sp|Q09666|AHNK_HUMAN	ADVVVSGPK	K	V	9		Q09666	AHNK_HUMAN	AHNAK	Neuroblast differentiation-associated protein AHNAK							NaN	NaN	NaN	NaN	NaN	NaN	NaN	NaN	20.2569	20.7841	20.6631	20.0791	20.4742	19.5002	NaN	21.0504	1153	1161	NaN	1	0	NaN	NaN	1	0	NaN	0.130368	0.394272	0.149376	0.379721	0	0.974298	-1.06323
ADYDTLSLR	sp|Q9Y446|PKP3_HUMAN	ADYDTLSLR	R	S	9		Q9Y446	PKP3_HUMAN	PKP3	Plakophilin-3							NaN	NaN	NaN	NaN	NaN	NaN	NaN	NaN	NaN	NaN	NaN	19.95	19.95	19.95	NaN	NaN	174	182	NaN	1	0	NaN	NaN	1	0	NaN	0	0.999211	NaN	0	0	0.974446	NaN
ADYEIASK	sp|Q9Y383|LC7L2_HUMAN	ADYEIASK	R	E	8		Q9Y383	LC7L2_HUMAN	LUC7L2	Putative RNA-binding protein Luc7-like 2							NaN	NaN	NaN	NaN	NaN	NaN	NaN	NaN	19.6979	19.8312	19.9532	NaN	19.8312	NaN	NaN	NaN	69	76	NaN	1	0	NaN	NaN	1	0	NaN	0	0.999125	-0.188599	0	0	0.974594	NaN
ADYNLTR	sp|P26640|SYVC_HUMAN	ADYNLTR	R	I	7		P26640	SYVC_HUMAN	VARS1	Valine--tRNA ligase							NaN	NaN	NaN	NaN	NaN	NaN	NaN	NaN	20.3573	19.9215	19.2942	NaN	20.4498	19.9215	19.0795	NaN	1123	1129	NaN	1	0	NaN	NaN	1	0	NaN	0	0.999038	0.845163	0	0	0.974741	1.10618
AEAC[57.0215]FVNC[57.0215]VER	sp|O60220|TIM8A_HUMAN	AEACFVNCVER	R	F	11	4C(57.0215);8C(57.0215)	O60220	TIM8A_HUMAN	TIMM8A	Mitochondrial import inner membrane translocase subunit Tim8 A	_C(57.0215)						NaN	NaN	NaN	NaN	NaN	NaN	NaN	NaN	NaN	NaN	19.9333	NaN	NaN	NaN	NaN	NaN	59	69	NaN	1	0	NaN	NaN	1	0	NaN	0	0.998951	NaN	0	NaN	1	0
AEAEALYQTK	sp|Q86Y46|K2C73_HUMAN	AEAEALYQTK	K	F	10		Q86Y46	K2C73_HUMAN	KRT73	Keratin, type II cytoskeletal 73							NaN	NaN	NaN	NaN	NaN	NaN	NaN	NaN	NaN	NaN	NaN	NaN	NaN	NaN	NaN	NaN	319	328	NaN	1	0	NaN	NaN	1	0	NaN	NaN	1	0	NaN	NaN	1	0
AEAEAWYQTK	sp|Q5XKE5|K2C79_HUMAN	AEAEAWYQTK	R	Y	10		Q5XKE5	K2C79_HUMAN	KRT79	Keratin, type II cytoskeletal 79							NaN	NaN	NaN	NaN	NaN	NaN	NaN	NaN	NaN	NaN	NaN	NaN	NaN	20.3325	NaN	NaN	331	340	NaN	1	0	NaN	NaN	1	0	NaN	NaN	1	0	NaN	0	0.974889	NaN
AEAERPEEQAEASGLKK	sp|Q02952|AKA12_HUMAN	AEAERPEEQAEASGLKK	R	E	17		Q02952	AKA12_HUMAN	AKAP12	A-kinase anchor protein 12							NaN	NaN	NaN	NaN	NaN	NaN	NaN	NaN	23.5451	23.4189	23.4179	23.5441	24.2271	24.3201	21.8609	21.2542	1072	1088	NaN	1	0	NaN	NaN	1	0	NaN	0.00331724	0.957975	0.00096035	0.0107613	1.90217	0.0676047	2.7161
AEAERPEEQAEASGLK[145.0197]K	sp|Q02952|AKA12_HUMAN	AEAERPEEQAEASGLKK	R	E	17	16K(145.0197)	Q02952	AKA12_HUMAN	AKAP12	A-kinase anchor protein 12	_K(145.0197)						NaN	NaN	NaN	NaN	NaN	NaN	NaN	NaN	NaN	NaN	NaN	NaN	NaN	NaN	NaN	NaN	1072	1088	NaN	1	0	NaN	NaN	1	0	NaN	NaN	1	0	NaN	NaN	1	0
AEAESLYQSK	sp|P04264|K2C1_HUMAN	AEAESLYQSK	K	Y	10		P04264	K2C1_HUMAN	KRT1	Keratin, type II cytoskeletal 1							NaN	NaN	NaN	NaN	NaN	NaN	NaN	NaN	24.6745	24.3774	24.8693	25.0866	25.1545	25.3824	24.2591	23.7063	367	376	NaN	1	0	NaN	NaN	1	0	NaN	0.874708	0.214016	-0.451962	-2.45553	1.3006	0.0593388	1.28577
AEAESLYQSKYEELQITAGR	sp|P04264|K2C1_HUMAN	AEAESLYQSKYEELQITAGR	K	H	20		P04264	K2C1_HUMAN	KRT1	Keratin, type II cytoskeletal 1							NaN	NaN	NaN	NaN	NaN	NaN	NaN	NaN	22.0133	22.0758	21.5242	21.4317	21.7894	21.7894	NaN	NaN	367	386	NaN	1	0	NaN	NaN	1	0	NaN	2.01969	0.1824	0.56661	10.1558	0	0.975037	NaN
AEAESMYQIK	sp|P05787|K2C8_HUMAN	AEAESMYQIK	R	Y	10		P05787	K2C8_HUMAN	KRT8	Keratin, type II cytoskeletal 8							NaN	NaN	NaN	NaN	NaN	NaN	NaN	NaN	23.7067	23.9946	22.5883	21.6462	23.4805	24.043	22.9834	21.3704	276	285	NaN	1	0	NaN	NaN	1	0	NaN	1.14195	0.197184	1.73337	3.51917	0.688934	0.072796	1.58483
AEAESMYQIKYEELQSLAGK	sp|P05787|K2C8_HUMAN	AEAESMYQIKYEELQSLAGK	R	H	20		P05787	K2C8_HUMAN	KRT8	Keratin, type II cytoskeletal 8							NaN	NaN	NaN	NaN	NaN	NaN	NaN	NaN	NaN	21.5889	20.9366	19.7134	20.9366	20.9366	NaN	NaN	276	295	NaN	1	0	NaN	NaN	1	0	NaN	0	0.998865	1.26387	0	0	0.975185	NaN
AEAESMYQIK[145.0197]YEELQSLAGK	sp|P05787|K2C8_HUMAN	AEAESMYQIKYEELQSLAGK	R	H	20	10K(145.0197)	P05787	K2C8_HUMAN	KRT8	Keratin, type II cytoskeletal 8	_K(145.0197)						NaN	NaN	NaN	NaN	NaN	NaN	19.6791	NaN	19.2758	NaN	NaN	NaN	NaN	NaN	NaN	NaN	276	295	NaN	1	0	NaN	0	0.996386	NaN	0	0	0.998778	NaN	0	NaN	1	0
AEAESM[15.9949]YQIK	sp|P05787|K2C8_HUMAN	AEAESMYQIK	R	Y	10	6M(15.9949)	P05787	K2C8_HUMAN	KRT8	Keratin, type II cytoskeletal 8	_M(15.9949)						NaN	NaN	NaN	NaN	NaN	NaN	NaN	NaN	21.5932	20.9263	21.558	22.0218	21.6069	22.1164	21.5438	20.7009	276	285	NaN	1	0	NaN	NaN	1	0	NaN	0.492472	0.261889	-0.530151	-1.3053	0.565262	0.0891061	0.739311
AEAESM[15.9949]YQIKYEELQSLAGK	sp|P05787|K2C8_HUMAN	AEAESMYQIKYEELQSLAGK	R	H	20	6M(15.9949)	P05787	K2C8_HUMAN	KRT8	Keratin, type II cytoskeletal 8	_M(15.9949)						NaN	NaN	NaN	NaN	NaN	NaN	NaN	NaN	NaN	19.8158	20.3497	20.7385	NaN	NaN	NaN	NaN	276	295	NaN	1	0	NaN	NaN	1	0	NaN	0	0.998692	-0.728281	0	NaN	1	0
AEAESWYQTK	sp|P04259|K2C6B_HUMAN	AEAESWYQTK	R	Y	10		P04259	K2C6B_HUMAN	KRT6B	Keratin, type II cytoskeletal 6B							NaN	NaN	NaN	NaN	NaN	NaN	NaN	NaN	NaN	NaN	NaN	NaN	21.7162	21.7162	NaN	NaN	350	359	NaN	1	0	NaN	NaN	1	0	NaN	NaN	1	0	NaN	0	0.975333	NaN
AEAESWYQTK[145.0197]YEELQVTAGK	sp|cRAP-Q148H7|cRAP-K2C79_BOVIN	AEAESWYQTKYEELQVTAGK	R	H	20	10K(145.0197)	cRAP-Q148H7	cRAP-K2C79_BOVIN	KRT79	Keratin, type II cytoskeletal 79	_K(145.0197)						21.9537	21.6454	21.2502	21.6435	21.4412	22.0482	21.8226	21.0819	NaN	NaN	NaN	NaN	NaN	NaN	NaN	NaN	331	350	0.53225	0.15369	0.352699	1.41141	0.219291	0.216891	0.292435	0.610719	NaN	1	0	NaN	NaN	1	0
AEAGAGSATEFQFR	sp|P46783|RS10_HUMAN	AEAGAGSATEFQFR	K	G	14		P46783	RS10_HUMAN	RPS10	Small ribosomal subunit protein eS10							NaN	NaN	NaN	NaN	NaN	NaN	NaN	NaN	19.9168	19.8524	19.822	19.8878	20.1611	20.4439	19.5054	18.9034	140	153	NaN	1	0	NaN	NaN	1	0	NaN	0.232895	0.336248	0.029686	0.645198	1.09286	0.062328	1.09812
AEAGDNLGALVR	sp|P49411|EFTU_HUMAN	AEAGDNLGALVR	R	G	12		P49411	EFTU_HUMAN	TUFM	Elongation factor Tu, mitochondrial							NaN	NaN	22.0875	22.0875	NaN	NaN	NaN	NaN	23.0547	23.2419	23.1084	22.9017	23.2022	23.8678	22.9504	21.2229	319	330	0	1	NaN	0	NaN	1	0	NaN	0.384971	0.287719	0.143306	1.02773	0.588188	0.0843482	1.44838
AEAGPEGVAPAPEGEKK	sp|Q9Y4L1|HYOU1_HUMAN	AEAGPEGVAPAPEGEKK	K	Q	17		Q9Y4L1	HYOU1_HUMAN	HYOU1	Hypoxia up-regulated protein 1							NaN	NaN	NaN	NaN	NaN	NaN	NaN	NaN	NaN	22.4379	22.4379	NaN	NaN	NaN	NaN	NaN	670	686	NaN	1	0	NaN	NaN	1	0	NaN	0	0.998605	0	0	NaN	1	0
AEAGRPYEYYK	sp|P98172|EFNB1_HUMAN	AEAGRPYEYYK	R	L	11		P98172	EFNB1_HUMAN	EFNB1	Ephrin-B1							NaN	NaN	NaN	NaN	NaN	NaN	NaN	NaN	22.1265	21.7956	21.582	21.9593	NaN	21.8798	21.8798	NaN	67	77	NaN	1	0	NaN	NaN	1	0	NaN	0.278011	0.32056	0.190414	0.758776	0	0.975481	0
AEAGVPAEFSIWTR	tr|Q60FE5|Q60FE5_HUMAN	AEAGVPAEFSIWTR	R	E	14		Q60FE5	Q60FE5_HUMAN	FLNA	Filamin A							NaN	NaN	NaN	NaN	NaN	NaN	NaN	NaN	NaN	NaN	NaN	NaN	NaN	NaN	NaN	NaN	2224	2237	NaN	1	0	NaN	NaN	1	0	NaN	NaN	1	0	NaN	NaN	1	0
AEAIK[145.0197]ALVKPK	sp|P47914|RL29_HUMAN	AEAIKALVKPK	R	E	11	5K(145.0197)	P47914	RL29_HUMAN	RPL29	Large ribosomal subunit protein eL29	_K(145.0197)		+			HCT116KOApical_Peptide_HCT116KOBasolateral_Peptide	22.5932	22.6917	20.9336	20.5692	22.538	22.5926	21.0952	20.9355	NaN	NaN	NaN	NaN	NaN	NaN	NaN	NaN	69	79	2.0082	0.0823234	1.89101	10.0204	2.53027	0.043561	1.54996	18.3727	NaN	1	0	NaN	NaN	1	0
AEALPLQR	sp|P23229|ITA6_HUMAN	AEALPLQR	R	A	8		P23229	ITA6_HUMAN	ITGA6	Integrin alpha-6							NaN	NaN	NaN	NaN	NaN	NaN	NaN	NaN	25.8335	25.9905	25.2169	24.9371	25.9404	25.8895	25.0359	25.1265	69	76	NaN	1	0	NaN	NaN	1	0	NaN	1.45609	0.194509	0.835009	5.20491	2.41349	0.0730608	0.833785
AEALTEPLNA	sp|Q9NX76|CKLF6_HUMAN	AEALTEPLNA	R	-	10		Q9NX76	CKLF6_HUMAN	CMTM6	CKLF-like MARVEL transmembrane domain-containing protein 6							NaN	NaN	NaN	NaN	NaN	NaN	NaN	NaN	22.3206	22.3906	22.0197	21.9285	22.1779	22.1779	NaN	NaN	174	183	NaN	1	0	NaN	NaN	1	0	NaN	1.65875	0.186197	0.381494	6.63951	0	0.975629	NaN
AEAVGETLTLPGLVSADNGTYTC[57.0215]EASNK[145.0197]HGHAR	sp|Q8NFZ8|CADM4_HUMAN	AEAVGETLTLPGLVSADNGTYTCEASNKHGHAR	R	A	33	23C(57.0215);28K(145.0197)	Q8NFZ8	CADM4_HUMAN	CADM4	Cell adhesion molecule 4	_C(57.0215);_K(145.0197)						NaN	23.2632	NaN	NaN	NaN	NaN	NaN	NaN	NaN	NaN	NaN	NaN	NaN	NaN	NaN	NaN	269	301	0	1	NaN	0	NaN	1	0	NaN	NaN	1	0	NaN	NaN	1	0
AEAVGETLTLPGLVSADN[0.9840]GTYTC[57.0215]EASNK[145.0197]HGHAR	sp|Q8NFZ8|CADM4_HUMAN	AEAVGETLTLPGLVSADNGTYTCEASNKHGHAR	R	A	33	18N(0.9840);23C(57.0215);28K(145.0197)	Q8NFZ8	CADM4_HUMAN	CADM4	Cell adhesion molecule 4	_C(57.0215);_K(145.0197);_N(0.9840)						23.0844	23.4298	22.5604	21.8494	22.846	22.846	NaN	NaN	NaN	NaN	NaN	NaN	NaN	NaN	NaN	NaN	269	301	0.932319	0.10891	1.0522	2.66232	0	0.996522	NaN	0	NaN	1	0	NaN	NaN	1	0
AEDAVEAIR	sp|Q9BWF3|RBM4_HUMAN	AEDAVEAIR	R	G	9		Q9BWF3	RBM4_HUMAN	RBM4	RNA-binding protein 4							NaN	NaN	NaN	NaN	NaN	NaN	NaN	NaN	20.1947	20.06	19.9196	20.0675	NaN	NaN	NaN	NaN	121	129	NaN	1	0	NaN	NaN	1	0	NaN	0.504735	0.259613	0.133801	1.33777	NaN	1	0
AEDGHAVAK[145.0197]K	sp|Q03252|LMNB2_HUMAN	AEDGHAVAKK	K	Q	10	9K(145.0197)	Q03252	LMNB2_HUMAN	LMNB2	Lamin-B2	_K(145.0197)						NaN	NaN	NaN	20.1813	NaN	NaN	NaN	NaN	NaN	NaN	NaN	NaN	NaN	NaN	NaN	NaN	187	196	0	1	NaN	0	NaN	1	0	NaN	NaN	1	0	NaN	NaN	1	0
AEDGSVIDYELIDQDAR	sp|P07355|ANXA2_HUMAN	AEDGSVIDYELIDQDAR	R	D	17		P07355	ANXA2_HUMAN	ANXA2	Annexin A2							NaN	NaN	21.1571	21.1571	21.1571	21.1571	NaN	NaN	22.9691	23.0178	23.272	23.2313	24.0132	23.1285	20.4262	NaN	180	196	0	1	NaN	0	0	0.996658	NaN	0	1.8297	0.192333	-0.258214	-8.12806	0	0.975777	3.14457
AEDGSVIDYELIDQDARDLYDAGVK	sp|P07355|ANXA2_HUMAN	AEDGSVIDYELIDQDARDLYDAGVK	R	R	25		P07355	ANXA2_HUMAN	ANXA2	Annexin A2							NaN	NaN	NaN	NaN	NaN	NaN	NaN	NaN	NaN	NaN	19.1797	NaN	NaN	NaN	NaN	NaN	180	204	NaN	1	0	NaN	NaN	1	0	NaN	0	0.998518	NaN	0	NaN	1	0
AEDKEWMPVTK	sp|P15880|RS2_HUMAN	AEDKEWMPVTK	K	L	11		P15880	RS2_HUMAN	RPS2	Small ribosomal subunit protein uS5							NaN	NaN	NaN	NaN	NaN	NaN	NaN	NaN	20.1731	NaN	21.0686	NaN	NaN	NaN	NaN	NaN	55	65	NaN	1	0	NaN	NaN	1	0	NaN	0	0.998432	-0.89555	0	NaN	1	0
AEDKEWM[15.9949]PVTK	sp|P15880|RS2_HUMAN	AEDKEWMPVTK	K	L	11	7M(15.9949)	P15880	RS2_HUMAN	RPS2	Small ribosomal subunit protein uS5	_M(15.9949)						NaN	NaN	NaN	NaN	NaN	NaN	NaN	NaN	NaN	NaN	NaN	22.0235	NaN	NaN	NaN	NaN	55	65	NaN	1	0	NaN	NaN	1	0	NaN	0	0.998345	NaN	0	NaN	1	0
AEDK[57.0215]EWMPVTK[145.0197]LGR	sp|P15880|RS2_HUMAN	AEDKEWMPVTKLGR	K	L	14	11K(145.0197);4K(57.0215)	P15880	RS2_HUMAN	RPS2	Small ribosomal subunit protein uS5	_K(145.0197);_K(57.0215)						NaN	20.8666	NaN	NaN	NaN	NaN	NaN	NaN	NaN	NaN	NaN	NaN	NaN	NaN	NaN	NaN	55	68	0	1	NaN	0	NaN	1	0	NaN	NaN	1	0	NaN	NaN	1	0
AEDSGEYHC[57.0215]VYHFVSAPK	sp|Q9Y639|NPTN_HUMAN	AEDSGEYHCVYHFVSAPK	R	A	18	9C(57.0215)	Q9Y639	NPTN_HUMAN	NPTN	Neuroplastin	_C(57.0215)						23.0336	23.4192	23.2163	22.7624	23.2322	22.6729	23.0154	23.4732	NaN	NaN	NaN	NaN	NaN	21.1168	NaN	NaN	210	227	0.292823	0.222815	0.237028	0.795922	0.297415	0.183227	-0.291793	-0.807435	NaN	1	0	NaN	0	0.975925	NaN
AEDSGEYHC[57.0215]VYHFVSAPK[145.0197]ANATIEVK	sp|Q9Y639|NPTN_HUMAN	AEDSGEYHCVYHFVSAPKANATIEVK	R	A	26	18K(145.0197);9C(57.0215)	Q9Y639	NPTN_HUMAN	NPTN	Neuroplastin	_C(57.0215);_K(145.0197)						NaN	NaN	NaN	NaN	NaN	NaN	NaN	NaN	NaN	NaN	NaN	NaN	NaN	NaN	NaN	NaN	210	235	NaN	1	0	NaN	NaN	1	0	NaN	NaN	1	0	NaN	NaN	1	0
AEDSGEYHC[57.0215]VYHFVSAPK[145.0197]AN[0.9840]ATIEVK	sp|Q9Y639|NPTN_HUMAN	AEDSGEYHCVYHFVSAPKANATIEVK	R	A	26	18K(145.0197);20N(0.9840);9C(57.0215)	Q9Y639	NPTN_HUMAN	NPTN	Neuroplastin	_C(57.0215);_K(145.0197);_N(0.9840)						25.034	24.8432	24.6231	NaN	24.9236	25.302	24.758	24.1663	NaN	NaN	NaN	NaN	NaN	NaN	NaN	NaN	210	235	0	1	0.315495	0	0.687968	0.103965	0.650599	1.85259	NaN	1	0	NaN	NaN	1	0
AEDSGEYHC[57.0215]VYHFVSAPK[145.0197]AN[0.9840]ATIEVK[57.0215]	sp|Q9Y639|NPTN_HUMAN	AEDSGEYHCVYHFVSAPKANATIEVK	R	A	26	18K(145.0197);20N(0.9840);26K(57.0215);9C(57.0215)	Q9Y639	NPTN_HUMAN	NPTN	Neuroplastin	_C(57.0215);_K(145.0197);_K(57.0215);_N(0.9840)						NaN	NaN	NaN	NaN	NaN	NaN	NaN	NaN	NaN	NaN	NaN	NaN	NaN	NaN	NaN	NaN	210	235	NaN	1	0	NaN	NaN	1	0	NaN	NaN	1	0	NaN	NaN	1	0
AEDSGEYHC[57.0215]VYHFVSAPK[57.0215]	sp|Q9Y639|NPTN_HUMAN	AEDSGEYHCVYHFVSAPK	R	A	18	18K(57.0215);9C(57.0215)	Q9Y639	NPTN_HUMAN	NPTN	Neuroplastin	_C(57.0215);_K(57.0215)						NaN	NaN	20.9703	NaN	NaN	NaN	NaN	NaN	NaN	NaN	NaN	NaN	NaN	NaN	NaN	NaN	210	227	0	1	NaN	0	NaN	1	0	NaN	NaN	1	0	NaN	NaN	1	0
AEDYPIDLYYLMDLSYSMKDDLENVK	sp|P05556|ITB1_HUMAN	AEDYPIDLYYLMDLSYSMKDDLENVK	R	S	26		P05556	ITB1_HUMAN	ITGB1	Integrin beta-1							NaN	NaN	NaN	NaN	NaN	NaN	NaN	NaN	20.0254	20.3298	19.7836	19.3142	NaN	19.9096	NaN	NaN	138	163	NaN	1	0	NaN	NaN	1	0	NaN	0.813433	0.215504	0.628646	2.24709	0	0.976073	NaN
AEDYPIDLYYLM[15.9949]DLSYSMKDDLENVK	sp|P05556|ITB1_HUMAN	AEDYPIDLYYLMDLSYSMKDDLENVK	R	S	26	12M(15.9949)	P05556	ITB1_HUMAN	ITGB1	Integrin beta-1	_M(15.9949)						NaN	NaN	NaN	NaN	NaN	NaN	NaN	NaN	NaN	NaN	NaN	19.2631	NaN	NaN	NaN	NaN	138	163	NaN	1	0	NaN	NaN	1	0	NaN	0	0.998259	NaN	0	NaN	1	0
AEDYPIDLYYLM[15.9949]DLSYSMKDDLEN[0.9840]VK	sp|P05556|ITB1_HUMAN	AEDYPIDLYYLMDLSYSMKDDLENVK	R	S	26	12M(15.9949);24N(0.9840)	P05556	ITB1_HUMAN	ITGB1	Integrin beta-1	_M(15.9949);_N(0.9840)						NaN	NaN	NaN	NaN	NaN	NaN	NaN	NaN	18.8189	NaN	NaN	NaN	NaN	NaN	NaN	NaN	138	163	NaN	1	0	NaN	NaN	1	0	NaN	0	0.998172	NaN	0	NaN	1	0
AEDYPIDLYYLM[15.9949]DLSYSM[15.9949]KDDLENVK	sp|P05556|ITB1_HUMAN	AEDYPIDLYYLMDLSYSMKDDLENVK	R	S	26	12M(15.9949);18M(15.9949)	P05556	ITB1_HUMAN	ITGB1	Integrin beta-1	_M(15.9949)						NaN	NaN	NaN	NaN	NaN	NaN	NaN	NaN	NaN	NaN	20.2872	20.2872	NaN	NaN	NaN	NaN	138	163	NaN	1	0	NaN	NaN	1	0	NaN	0	0.996187	NaN	0	NaN	1	0
AEEASHWLWSR	sp|O15031|PLXB2_HUMAN	AEEASHWLWSR	R	S	11		O15031	PLXB2_HUMAN	PLXNB2	Plexin-B2							NaN	NaN	NaN	NaN	NaN	NaN	NaN	NaN	NaN	NaN	19.8205	19.8205	NaN	19.8205	NaN	NaN	504	514	NaN	1	0	NaN	NaN	1	0	NaN	0	0.98909	NaN	0	0	0.976221	NaN
AEEDEILNR	sp|P27824|CALX_HUMAN	AEEDEILNR	K	S	9		P27824	CALX_HUMAN	CANX	Calnexin							NaN	NaN	20.6494	20.6494	NaN	20.6494	NaN	NaN	21.2486	21.5594	21.4086	21.0592	21.6163	21.4123	20.9746	21.2445	574	582	0	0.999674	NaN	0	0	0.996794	NaN	0	0.265554	0.325098	0.170076	0.727499	0.856594	0.0642924	0.404775
AEEFKKLNC[57.0215]QVIGASVDSHFC[57.0215]HLAWVNTPK	sp|Q06830|PRDX1_HUMAN	AEEFKKLNCQVIGASVDSHFCHLAWVNTPK	R	K	30	21C(57.0215);9C(57.0215)	Q06830	PRDX1_HUMAN	PRDX1	Peroxiredoxin-1	_C(57.0215)						22.7166	22.8722	21.2111	20.6475	22.1519	NaN	NaN	22.1519	NaN	NaN	NaN	NaN	NaN	NaN	NaN	NaN	63	92	1.62522	0.0909245	1.86515	6.37943	0	0.99693	0	0	NaN	1	0	NaN	NaN	1	0
AEEFKKLN[0.9840]C[57.0215]QVIGASVDSHFC[57.0215]HLAWVNTPK	sp|Q06830|PRDX1_HUMAN	AEEFKKLNCQVIGASVDSHFCHLAWVNTPK	R	K	30	21C(57.0215);8N(0.9840);9C(57.0215)	Q06830	PRDX1_HUMAN	PRDX1	Peroxiredoxin-1	_C(57.0215);_N(0.9840)						NaN	NaN	NaN	19.562	NaN	NaN	NaN	NaN	NaN	NaN	NaN	NaN	NaN	NaN	NaN	NaN	63	92	0	0.99755	NaN	0	NaN	1	0	NaN	NaN	1	0	NaN	NaN	1	0
AEEILEK	sp|P62913|RL11_HUMAN	AEEILEK	K	G	7		P62913	RL11_HUMAN	RPL11	Large ribosomal subunit protein uL5							NaN	NaN	NaN	NaN	NaN	NaN	NaN	NaN	20.6886	20.427	NaN	20.9099	20.6886	NaN	NaN	20.6886	79	85	NaN	1	0	NaN	NaN	1	0	NaN	0	0.989005	-0.352128	0	0	0.976369	0
AEEILEK[145.0197]GLK	sp|P62913|RL11_HUMAN	AEEILEKGLK	K	V	10	7K(145.0197)	P62913	RL11_HUMAN	RPL11	Large ribosomal subunit protein uL5	_K(145.0197)						22.0658	22.0436	21.6231	21.6528	22.1439	22.3304	21.5097	21.1621	NaN	NaN	NaN	NaN	NaN	NaN	NaN	NaN	79	88	2.70441	0.0915211	0.416759	22.4678	1.3498	0.0627925	0.90129	4.57035	NaN	1	0	NaN	NaN	1	0
AEELGQELK	sp|Q14980|NUMA1_HUMAN	AEELGQELK	R	A	9		Q14980	NUMA1_HUMAN	NUMA1	Nuclear mitotic apparatus protein 1							NaN	NaN	NaN	NaN	NaN	NaN	NaN	NaN	NaN	NaN	NaN	19.4445	NaN	NaN	NaN	NaN	1322	1330	NaN	1	0	NaN	NaN	1	0	NaN	0	0.98892	NaN	0	NaN	1	0
AEELSFVAGAPR	tr|A0A8I5KSX0|A0A8I5KSX0_HUMAN	AEELSFVAGAPR	R	A	12		A0A8I5KSX0	A0A8I5KSX0_HUMAN	ITGA7	Integrin subunit alpha 7							NaN	NaN	NaN	NaN	NaN	NaN	NaN	NaN	NaN	NaN	NaN	NaN	19.5645	19.5645	NaN	NaN	280	291	NaN	1	0	NaN	NaN	1	0	NaN	NaN	1	0	NaN	0	0.976518	NaN
AEELVNTAPLTGVPQHVPVR	sp|Q24JP5|T132A_HUMAN	AEELVNTAPLTGVPQHVPVR	K	L	20		Q24JP5	T132A_HUMAN	TMEM132A	Transmembrane protein 132A							NaN	NaN	NaN	NaN	NaN	NaN	NaN	NaN	20.1175	20.3876	20.8417	20.6497	20.8654	20.5246	20.0776	NaN	405	424	NaN	1	0	NaN	NaN	1	0	NaN	1.01435	0.200682	-0.493204	-2.9768	0	0.976666	0.617406
AEELVN[0.9840]TAPLTGVPQHVPVR	sp|Q24JP5|T132A_HUMAN	AEELVNTAPLTGVPQHVPVR	K	L	20	6N(0.9840)	Q24JP5	T132A_HUMAN	TMEM132A	Transmembrane protein 132A	_N(0.9840)						NaN	NaN	NaN	NaN	NaN	NaN	NaN	NaN	NaN	NaN	NaN	NaN	NaN	NaN	NaN	18.2252	405	424	NaN	1	0	NaN	NaN	1	0	NaN	NaN	1	0	NaN	0	0.976814	NaN
AEEVVVR	sp|P16144|ITB4_HUMAN	AEEVVVR	R	C	7		P16144	ITB4_HUMAN	ITGB4	Integrin beta-4							NaN	NaN	NaN	NaN	NaN	NaN	NaN	NaN	NaN	NaN	20.2256	NaN	NaN	NaN	NaN	NaN	664	670	NaN	1	0	NaN	NaN	1	0	NaN	0	0.980087	NaN	0	NaN	1	0
AEEYEFLTPVEEAPK	sp|P52565|GDIR1_HUMAN	AEEYEFLTPVEEAPK	R	G	15		P52565	GDIR1_HUMAN	ARHGDIA	Rho GDP-dissociation inhibitor 1							NaN	NaN	NaN	NaN	NaN	NaN	NaN	NaN	20.1252	20.2005	20.1872	20.1113	20.7661	20.1566	19.0801	NaN	153	167	NaN	1	0	NaN	NaN	1	0	NaN	0.0845082	0.449335	0.0135813	0.254073	0	0.976963	1.38128
AEEYILGDFC[57.0215]FLR	sp|Q14517|FAT1_HUMAN	AEEYILGDFCFLR	K	I	13	10C(57.0215)	Q14517	FAT1_HUMAN	FAT1	Protocadherin Fat 1	_C(57.0215)						NaN	NaN	NaN	NaN	NaN	NaN	NaN	NaN	NaN	NaN	NaN	NaN	NaN	NaN	NaN	NaN	85	97	NaN	1	0	NaN	NaN	1	0	NaN	NaN	1	0	NaN	NaN	1	0
AEFAAPSTDAPDKGYVVPNVDLPPLC[57.0215]SSR	sp|Q96B26|EXOS8_HUMAN	AEFAAPSTDAPDKGYVVPNVDLPPLCSSR	K	F	29	26C(57.0215)	Q96B26	EXOS8_HUMAN	EXOSC8	Exosome complex component RRP43	_C(57.0215)						NaN	NaN	NaN	NaN	NaN	NaN	NaN	NaN	NaN	NaN	NaN	NaN	NaN	NaN	NaN	NaN	64	92	NaN	1	0	NaN	NaN	1	0	NaN	NaN	1	0	NaN	NaN	1	0
AEFAEVSK	sp|P02768|ALBU_HUMAN	AEFAEVSK	K	L	8		P02768	ALBU_HUMAN	ALB	Albumin							NaN	NaN	NaN	NaN	NaN	NaN	NaN	NaN	NaN	NaN	NaN	23.5802	NaN	NaN	23.5802	23.5802	250	257	NaN	1	0	NaN	NaN	1	0	NaN	0	0.980004	NaN	0	0	0.977111	NaN
AEFIVGGK	sp|P48729|KC1A_HUMAN	AEFIVGGK	K	Y	8		P48729	KC1A_HUMAN	CSNK1A1	Casein kinase I isoform alpha							NaN	NaN	NaN	NaN	NaN	NaN	NaN	NaN	NaN	NaN	20.8938	NaN	NaN	NaN	NaN	NaN	9	16	NaN	1	0	NaN	NaN	1	0	NaN	0	0.97992	NaN	0	NaN	1	0
AEFTSPPSLFK	tr|A0A994J6E2|A0A994J6E2_HUMAN	AEFTSPPSLFK	K	T	11		A0A994J6E2	A0A994J6E2_HUMAN	FIP1L1	Pre-mRNA 3'-end-processing factor FIP1							NaN	NaN	NaN	NaN	NaN	NaN	NaN	NaN	19.8276	NaN	NaN	NaN	NaN	NaN	NaN	NaN	196	206	NaN	1	0	NaN	NaN	1	0	NaN	0	0.979837	NaN	0	NaN	1	0
AEFTVETR	tr|Q60FE5|Q60FE5_HUMAN	AEFTVETR	R	S	8		Q60FE5	Q60FE5_HUMAN	FLNA	Filamin A							NaN	NaN	NaN	NaN	NaN	NaN	NaN	NaN	NaN	NaN	NaN	NaN	NaN	NaN	NaN	NaN	275	282	NaN	1	0	NaN	NaN	1	0	NaN	NaN	1	0	NaN	NaN	1	0
AEFVEVTK	tr|cRAP-A0A140T897|cRAP-A0A140T897_BOVIN	AEFVEVTK	K	L	8		cRAP-A0A140T897	cRAP-A0A140T897_BOVIN	ALB	Albumin							NaN	NaN	NaN	NaN	NaN	NaN	NaN	NaN	21.6145	21.6705	21.6848	21.6294	21.1617	22.1925	22.0143	20.7707	249	256	NaN	1	0	NaN	NaN	1	0	NaN	0.12723	0.396577	-0.014616	-0.371307	0.120211	0.42561	0.284613
AEFVEVTK[145.0197]LVTDLTK	tr|cRAP-A0A140T897|cRAP-A0A140T897_BOVIN	AEFVEVTKLVTDLTK	K	V	15	8K(145.0197)	cRAP-A0A140T897	cRAP-A0A140T897_BOVIN	ALB	Albumin	_K(145.0197)						NaN	18.935	20.4111	21.1253	19.8504	19.5514	20.8139	20.9461	NaN	NaN	NaN	NaN	NaN	NaN	NaN	NaN	249	263	0	0.999562	-1.83317	0	1.72869	0.0514462	-1.17913	-7.21428	NaN	1	0	NaN	NaN	1	0
AEGAQNQGK[145.0197]K	sp|Q9P2E9|RRBP1_HUMAN	AEGAQNQGKK	K	V	10	9K(145.0197)	Q9P2E9	RRBP1_HUMAN	RRBP1	Ribosome-binding protein 1	_K(145.0197)						21.3279	NaN	NaN	NaN	NaN	NaN	NaN	NaN	NaN	NaN	NaN	NaN	NaN	NaN	NaN	NaN	262	271	0	0.997215	NaN	0	NaN	1	0	NaN	NaN	1	0	NaN	NaN	1	0
AEGIEK[145.0197]SYSQSILLDLTDNR	sp|Q6YHK3|CD109_HUMAN	AEGIEKSYSQSILLDLTDNR	K	L	20	6K(145.0197)	Q6YHK3	CD109_HUMAN	CD109	CD109 antigen	_K(145.0197)						22.5742	23.315	22.4474	20.5434	22.5771	22.2624	22.4442	22.725	19.8063	NaN	NaN	19.8063	NaN	NaN	NaN	NaN	853	872	0.534967	0.153873	1.44923	1.41874	0.287091	0.186502	-0.164825	-0.781552	0	0.979754	0	0	NaN	1	0
AEGLDC[57.0215]SYTVLFGK	sp|Q6NS38|ALKB2_HUMAN	AEGLDCSYTVLFGK	R	A	14	6C(57.0215)	Q6NS38	ALKB2_HUMAN	ALKBH2	DNA oxidative demethylase ALKBH2	_C(57.0215)						NaN	NaN	NaN	NaN	NaN	NaN	NaN	NaN	NaN	NaN	NaN	NaN	NaN	NaN	NaN	NaN	62	75	NaN	1	0	NaN	NaN	1	0	NaN	NaN	1	0	NaN	NaN	1	0
AEGLGDGYR	sp|Q9BX68|HINT2_HUMAN	AEGLGDGYR	K	L	9		Q9BX68	HINT2_HUMAN	HINT2	Adenosine 5'-monophosphoramidase HINT2							NaN	NaN	NaN	NaN	NaN	NaN	NaN	NaN	22.341	22.3137	19.2648	19.4763	NaN	22.1881	21.5026	20.1508	124	132	NaN	1	0	NaN	NaN	1	0	NaN	2.88655	0.18525	2.95679	27.7236	0	0.97726	1.36138
AEGPDVAVDLPK	sp|Q09666|AHNK_HUMAN	AEGPDVAVDLPK	K	G	12		Q09666	AHNK_HUMAN	AHNAK	Neuroblast differentiation-associated protein AHNAK							NaN	NaN	NaN	NaN	NaN	NaN	NaN	NaN	NaN	21.5727	NaN	NaN	NaN	NaN	NaN	NaN	3489	3500	NaN	1	0	NaN	NaN	1	0	NaN	0	0.97967	NaN	0	NaN	1	0
AEGPEVDVNLPK	sp|Q09666|AHNK_HUMAN	AEGPEVDVNLPK	K	A	12		Q09666	AHNK_HUMAN	AHNAK	Neuroblast differentiation-associated protein AHNAK							NaN	NaN	21.0872	NaN	NaN	NaN	NaN	NaN	24.5071	24.6133	23.9309	23.7564	24.3784	25.0075	24.1036	22.5418	764	775	0	0.997104	NaN	0	NaN	1	0	NaN	1.70516	0.189254	0.716545	7.01587	0.610569	0.0809652	1.37024
AEGPEVDVNLPKADVDISGPK	sp|Q09666|AHNK_HUMAN	AEGPEVDVNLPKADVDISGPK	K	I	21		Q09666	AHNK_HUMAN	AHNAK	Neuroblast differentiation-associated protein AHNAK							NaN	NaN	NaN	NaN	NaN	NaN	NaN	NaN	NaN	NaN	NaN	NaN	NaN	NaN	NaN	NaN	764	784	NaN	1	0	NaN	NaN	1	0	NaN	NaN	1	0	NaN	NaN	1	0
AEGSDVANAVLDGADC[57.0215]IMLSGETAK	sp|P14618|KPYM_HUMAN	AEGSDVANAVLDGADCIMLSGETAK	R	G	25	16C(57.0215)	P14618	KPYM_HUMAN	PKM	Pyruvate kinase PKM	_C(57.0215)						NaN	NaN	NaN	NaN	NaN	NaN	NaN	NaN	21.3153	21.5198	21.4062	21.1836	21.8206	21.3615	20.6839	NaN	343	367	NaN	1	0	NaN	NaN	1	0	NaN	0.298887	0.313223	0.122594	0.811124	0	0.977408	0.907121
AEGSDVANAVLDGADC[57.0215]IMLSGETAKGDYPLEAVR	sp|P14618|KPYM_HUMAN	AEGSDVANAVLDGADCIMLSGETAKGDYPLEAVR	R	M	34	16C(57.0215)	P14618	KPYM_HUMAN	PKM	Pyruvate kinase PKM	_C(57.0215)						NaN	NaN	NaN	NaN	NaN	NaN	NaN	NaN	21.9918	22.4212	22.2129	21.7035	22.1065	22.1065	NaN	NaN	343	376	NaN	1	0	NaN	NaN	1	0	NaN	0.272695	0.322453	0.248341	0.745435	0	0.977557	NaN
AEGSDVANAVLDGADC[57.0215]IMLSGETAK[57.0215]	sp|P14618|KPYM_HUMAN	AEGSDVANAVLDGADCIMLSGETAK	R	G	25	16C(57.0215);25K(57.0215)	P14618	KPYM_HUMAN	PKM	Pyruvate kinase PKM	_C(57.0215);_K(57.0215)						21.7814	NaN	22.7514	22.3464	NaN	22.4791	22.3464	22.2004	NaN	NaN	NaN	NaN	NaN	NaN	NaN	NaN	343	367	0	0.996992	-0.76757	0	0	0.997067	0.205672	0	NaN	1	0	NaN	NaN	1	0
AEGSDVANAVLDGADC[57.0215]IM[15.9949]LSGETAK	sp|P14618|KPYM_HUMAN	AEGSDVANAVLDGADCIMLSGETAK	R	G	25	16C(57.0215);18M(15.9949)	P14618	KPYM_HUMAN	PKM	Pyruvate kinase PKM	_C(57.0215);_M(15.9949)						NaN	NaN	NaN	NaN	NaN	NaN	NaN	NaN	20.6111	NaN	19.6175	20.1982	20.0146	20.1982	20.3611	NaN	343	367	NaN	1	0	NaN	NaN	1	0	NaN	0	0.979587	0.70329	0	0	0.973856	-0.254665
AEGSDVANAVLDGADC[57.0215]IM[15.9949]LSGETAKGDYPLEAVR	sp|P14618|KPYM_HUMAN	AEGSDVANAVLDGADCIMLSGETAKGDYPLEAVR	R	M	34	16C(57.0215);18M(15.9949)	P14618	KPYM_HUMAN	PKM	Pyruvate kinase PKM	_C(57.0215);_M(15.9949)						NaN	NaN	NaN	NaN	NaN	NaN	NaN	NaN	20.3245	19.1805	21.0944	21.4961	NaN	NaN	NaN	NaN	343	376	NaN	1	0	NaN	NaN	1	0	NaN	0.899962	0.211503	-1.54278	-2.54483	NaN	1	0
AEGSDVAN[0.9840]AVLDGADC[57.0215]IMLSGETAK	sp|P14618|KPYM_HUMAN	AEGSDVANAVLDGADCIMLSGETAK	R	G	25	16C(57.0215);8N(0.9840)	P14618	KPYM_HUMAN	PKM	Pyruvate kinase PKM	_C(57.0215);_N(0.9840)						NaN	NaN	NaN	NaN	NaN	NaN	NaN	NaN	NaN	NaN	NaN	NaN	NaN	NaN	NaN	NaN	343	367	NaN	1	0	NaN	NaN	1	0	NaN	NaN	1	0	NaN	NaN	1	0
AEGSDVAN[0.9840]AVLDGADC[57.0215]IMLSGETAKGDYPLEAVR	sp|P14618|KPYM_HUMAN	AEGSDVANAVLDGADCIMLSGETAKGDYPLEAVR	R	M	34	16C(57.0215);8N(0.9840)	P14618	KPYM_HUMAN	PKM	Pyruvate kinase PKM	_C(57.0215);_N(0.9840)						NaN	NaN	NaN	NaN	NaN	NaN	NaN	NaN	NaN	NaN	22.3133	NaN	NaN	NaN	NaN	NaN	343	376	NaN	1	0	NaN	NaN	1	0	NaN	0	0.979504	NaN	0	NaN	1	0
AEGSDVAN[0.9840]AVLDGADC[57.0215]IM[15.9949]LSGETAKGDYPLEAVR	sp|P14618|KPYM_HUMAN	AEGSDVANAVLDGADCIMLSGETAKGDYPLEAVR	R	M	34	16C(57.0215);18M(15.9949);8N(0.9840)	P14618	KPYM_HUMAN	PKM	Pyruvate kinase PKM	_C(57.0215);_M(15.9949);_N(0.9840)						NaN	NaN	NaN	NaN	NaN	NaN	NaN	NaN	NaN	NaN	NaN	NaN	NaN	19.1168	NaN	NaN	343	376	NaN	1	0	NaN	NaN	1	0	NaN	NaN	1	0	NaN	0	0.973561	NaN
AEGTFPGKI	sp|P14854|CX6B1_HUMAN	AEGTFPGKI	R	-	9		P14854	CX6B1_HUMAN	COX6B1	Cytochrome c oxidase subunit 6B1							NaN	NaN	NaN	NaN	NaN	NaN	NaN	NaN	NaN	NaN	21.7018	NaN	NaN	NaN	NaN	NaN	78	86	NaN	1	0	NaN	NaN	1	0	NaN	0	0.979421	NaN	0	NaN	1	0
AEGTPNQGK[145.0197]K	sp|Q9P2E9|RRBP1_HUMAN	AEGTPNQGKK	K	T	10	9K(145.0197)	Q9P2E9	RRBP1_HUMAN	RRBP1	Ribosome-binding protein 1	_K(145.0197)						NaN	NaN	NaN	NaN	NaN	NaN	21.569	NaN	NaN	NaN	NaN	NaN	NaN	NaN	NaN	NaN	222	231	NaN	1	0	NaN	0	0.997203	NaN	0	NaN	1	0	NaN	NaN	1	0
AEHSGTVLYSLVK	sp|Q14517|FAT1_HUMAN	AEHSGTVLYSLVK	R	G	13		Q14517	FAT1_HUMAN	FAT1	Protocadherin Fat 1							NaN	NaN	NaN	NaN	NaN	NaN	NaN	NaN	NaN	NaN	NaN	19.4851	NaN	NaN	NaN	NaN	2727	2739	NaN	1	0	NaN	NaN	1	0	NaN	0	0.979337	NaN	0	NaN	1	0
AEHSGTVLYSLVK[145.0197]GNTPESNRDESFVIDR	sp|Q14517|FAT1_HUMAN	AEHSGTVLYSLVKGNTPESNRDESFVIDR	R	Q	29	13K(145.0197)	Q14517	FAT1_HUMAN	FAT1	Protocadherin Fat 1	_K(145.0197)						NaN	NaN	NaN	NaN	NaN	NaN	NaN	NaN	NaN	NaN	NaN	NaN	NaN	NaN	NaN	NaN	2727	2755	NaN	1	0	NaN	NaN	1	0	NaN	NaN	1	0	NaN	NaN	1	0
AEIDLVC[57.0215]ELAK	sp|Q6UB35|C1TM_HUMAN	AEIDLVCELAK	R	R	11	7C(57.0215)	Q6UB35	C1TM_HUMAN	MTHFD1L	Monofunctional C1-tetrahydrofolate synthase, mitochondrial	_C(57.0215)						21.0579	21.3713	NaN	20.6569	NaN	21.018	21.0579	21.0966	NaN	NaN	NaN	NaN	NaN	NaN	NaN	NaN	808	818	0	0.996881	0.557713	0	0	0.997339	-0.0592556	0	NaN	1	0	NaN	NaN	1	0
AEIDM[15.9949]LDIR	sp|P09525|ANXA4_HUMAN	AEIDMLDIR	R	A	9	5M(15.9949)	P09525	ANXA4_HUMAN	ANXA4	Annexin A4	_M(15.9949)						NaN	NaN	NaN	NaN	NaN	NaN	NaN	NaN	NaN	NaN	NaN	20.3996	NaN	NaN	NaN	NaN	276	284	NaN	1	0	NaN	NaN	1	0	NaN	0	0.979254	NaN	0	NaN	1	0
AEIKEMGEMHR	sp|P16422|EPCAM_HUMAN	AEIKEMGEMHR	K	E	11		P16422	EPCAM_HUMAN	EPCAM	Epithelial cell adhesion molecule							NaN	NaN	NaN	NaN	NaN	NaN	NaN	NaN	21.0618	22.466	22.7893	21.7971	22.17	22.17	NaN	NaN	300	310	NaN	1	0	NaN	NaN	1	0	NaN	0.221268	0.342368	-0.529338	-0.61574	0	0.969597	NaN
AEIKEMGEM[15.9949]HR	sp|P16422|EPCAM_HUMAN	AEIKEMGEMHR	K	E	11	9M(15.9949)	P16422	EPCAM_HUMAN	EPCAM	Epithelial cell adhesion molecule	_M(15.9949)						NaN	NaN	NaN	NaN	NaN	NaN	NaN	NaN	NaN	NaN	21.5581	NaN	NaN	NaN	NaN	NaN	300	310	NaN	1	0	NaN	NaN	1	0	NaN	0	0.979171	NaN	0	NaN	1	0
AEIKEM[15.9949]GEMHR	sp|P16422|EPCAM_HUMAN	AEIKEMGEMHR	K	E	11	6M(15.9949)	P16422	EPCAM_HUMAN	EPCAM	Epithelial cell adhesion molecule	_M(15.9949)						NaN	NaN	NaN	NaN	NaN	NaN	NaN	NaN	20.0319	20.8368	21.3504	NaN	NaN	NaN	NaN	NaN	300	310	NaN	1	0	NaN	NaN	1	0	NaN	0	0.979088	-0.916073	0	NaN	1	0
AEISEFAPPNTPVVMVK	sp|Q14517|FAT1_HUMAN	AEISEFAPPNTPVVMVK	R	A	17		Q14517	FAT1_HUMAN	FAT1	Protocadherin Fat 1							NaN	NaN	NaN	NaN	NaN	NaN	NaN	NaN	NaN	NaN	21.2179	NaN	NaN	NaN	NaN	NaN	374	390	NaN	1	0	NaN	NaN	1	0	NaN	0	0.979005	NaN	0	NaN	1	0
AEISFEDRK	tr|Q60FE5|Q60FE5_HUMAN	AEISFEDRK	K	D	9		Q60FE5	Q60FE5_HUMAN	FLNA	Filamin A							NaN	NaN	NaN	NaN	NaN	NaN	NaN	NaN	NaN	NaN	20.7916	20.7916	NaN	NaN	NaN	NaN	2254	2262	NaN	1	0	NaN	NaN	1	0	NaN	0	0.978921	NaN	0	NaN	1	0
AEISGVQGSETQVLR	sp|Q8N3D4|EH1L1_HUMAN	AEISGVQGSETQVLR	K	V	15		Q8N3D4	EH1L1_HUMAN	EHBP1L1	EH domain-binding protein 1-like protein 1							NaN	NaN	NaN	NaN	NaN	NaN	NaN	NaN	NaN	NaN	NaN	NaN	NaN	NaN	NaN	NaN	919	933	NaN	1	0	NaN	NaN	1	0	NaN	NaN	1	0	NaN	NaN	1	0
AEKEC[57.0215]KIEYDDFVEC[57.0215]LLR	sp|O43920|NDUS5_HUMAN	AEKECKIEYDDFVECLLR	R	Q	18	15C(57.0215);5C(57.0215)	O43920	NDUS5_HUMAN	NDUFS5	NADH dehydrogenase [ubiquinone] iron-sulfur protein 5	_C(57.0215)						NaN	NaN	19.6293	NaN	NaN	NaN	NaN	NaN	NaN	NaN	NaN	NaN	NaN	NaN	NaN	NaN	52	69	0	0.996769	NaN	0	NaN	1	0	NaN	NaN	1	0	NaN	NaN	1	0
AEK[145.0197]DNAEIR	sp|Q99832|TCPH_HUMAN	AEKDNAEIR	K	V	9	3K(145.0197)	Q99832	TCPH_HUMAN	CCT7	T-complex protein 1 subunit eta	_K(145.0197)						NaN	NaN	NaN	NaN	NaN	NaN	NaN	NaN	NaN	NaN	NaN	NaN	NaN	NaN	NaN	NaN	248	256	NaN	1	0	NaN	NaN	1	0	NaN	NaN	1	0	NaN	NaN	1	0
AELDAAEK[145.0197]LR	sp|Q12797|ASPH_HUMAN	AELDAAEKLR	K	K	10	8K(145.0197)	Q12797	ASPH_HUMAN	ASPH	Aspartyl/asparaginyl beta-hydroxylase	_K(145.0197)						NaN	NaN	NaN	NaN	NaN	NaN	NaN	NaN	NaN	NaN	NaN	NaN	NaN	NaN	NaN	NaN	343	352	NaN	1	0	NaN	NaN	1	0	NaN	NaN	1	0	NaN	NaN	1	0
AELDDTPMR	sp|P23246|SFPQ_HUMAN	AELDDTPMR	K	G	9		P23246	SFPQ_HUMAN	SFPQ	Splicing factor, proline- and glutamine-rich							NaN	NaN	NaN	NaN	NaN	NaN	NaN	NaN	20.3296	21.119	20.6415	19.3668	20.494	NaN	NaN	NaN	350	358	NaN	1	0	NaN	NaN	1	0	NaN	0.358411	0.294881	0.72014	0.960601	0	0.973413	NaN
AELDGTILK	sp|Q8WXF1|PSPC1_HUMAN	AELDGTILK	K	S	9		Q8WXF1	PSPC1_HUMAN	PSPC1	Paraspeckle component 1							NaN	NaN	NaN	NaN	NaN	NaN	NaN	NaN	20.3834	20.6015	20.7909	NaN	NaN	NaN	NaN	NaN	135	143	NaN	1	0	NaN	NaN	1	0	NaN	0	0.978838	-0.298432	0	NaN	1	0
AELELELGR	sp|Q15149|PLEC_HUMAN	AELELELGR	K	I	9		Q15149	PLEC_HUMAN	PLEC	Plectin							NaN	NaN	NaN	NaN	NaN	NaN	NaN	NaN	21.5536	21.4476	20.6999	20.8737	21.2571	NaN	21.1175	NaN	2079	2087	NaN	1	0	NaN	NaN	1	0	NaN	1.70476	0.188931	0.713811	7.01259	0	0.969743	0.139513
AELIVQPELK	sp|P15924|DESP_HUMAN	AELIVQPELK	R	Y	10		P15924	DESP_HUMAN	DSP	Desmoplakin							NaN	NaN	NaN	NaN	NaN	NaN	NaN	NaN	20.703	21.741	22.3225	21.7169	22.0757	22.5383	21.2717	19.7147	85	94	NaN	1	0	NaN	NaN	1	0	NaN	0.50089	0.259646	-0.797679	-1.32757	0.809309	0.0651429	1.81382
AELLDLK[145.0197]AGGFSIR	sp|Q6NSJ0|MYORG_HUMAN	AELLDLKAGGFSIR	R	N	14	7K(145.0197)	Q6NSJ0	MYORG_HUMAN	MYORG	Myogenesis-regulating glycosidase	_K(145.0197)						NaN	NaN	20.2874	NaN	20.3928	19.7693	20.1736	20.6677	NaN	NaN	NaN	NaN	NaN	NaN	NaN	NaN	90	103	0	0.996658	NaN	0	0.315829	0.174904	-0.339553	-0.853598	NaN	1	0	NaN	NaN	1	0
AELLDNEKPAAVVAPITTGYTVK	sp|Q9HB71|CYBP_HUMAN	AELLDNEKPAAVVAPITTGYTVK	K	I	23		Q9HB71	CYBP_HUMAN	CACYBP	Calcyclin-binding protein							NaN	NaN	NaN	NaN	NaN	NaN	NaN	NaN	NaN	NaN	20.4792	NaN	NaN	NaN	NaN	NaN	52	74	NaN	1	0	NaN	NaN	1	0	NaN	0	0.978755	NaN	0	NaN	1	0
AELLK[145.0197]TASN[0.9840]LTVSVLEAEGVFEK	sp|Q6YHK3|CD109_HUMAN	AELLKTASNLTVSVLEAEGVFEK	K	G	23	5K(145.0197);9N(0.9840)	Q6YHK3	CD109_HUMAN	CD109	CD109 antigen	_K(145.0197);_N(0.9840)						24.5821	24.5821	NaN	NaN	NaN	NaN	NaN	NaN	NaN	NaN	NaN	NaN	NaN	NaN	NaN	NaN	60	82	0	0.996547	NaN	0	NaN	1	0	NaN	NaN	1	0	NaN	NaN	1	0
AELNEFLTR	sp|P23396|RS3_HUMAN	AELNEFLTR	K	E	9		P23396	RS3_HUMAN	RPS3	Small ribosomal subunit protein uS3							NaN	NaN	21.5548	21.5548	NaN	NaN	NaN	NaN	23.3333	23.1307	23.6109	23.759	23.8941	23.9752	22.8934	22.7158	19	27	0	0.996324	NaN	0	NaN	1	0	NaN	1.16173	0.195815	-0.453015	-3.6097	2.13201	0.0751059	1.13002
AELQMLLEEEIPSGK[57.0215]	sp|Q8IZP0|ABI1_HUMAN	AELQMLLEEEIPSGK	M	R	15	15K(57.0215)	Q8IZP0	ABI1_HUMAN	ABI1	Abl interactor 1	_K(57.0215)						NaN	NaN	NaN	NaN	NaN	NaN	NaN	NaN	NaN	NaN	NaN	NaN	NaN	NaN	NaN	NaN	2	16	NaN	1	0	NaN	NaN	1	0	NaN	NaN	1	0	NaN	NaN	1	0
AEMEVLLASK	sp|Q15149|PLEC_HUMAN	AEMEVLLASK	R	A	10		Q15149	PLEC_HUMAN	PLEC	Plectin							NaN	NaN	NaN	NaN	NaN	NaN	NaN	NaN	20.5878	20.694	19.6897	19.4681	20.6658	20.9265	19.532	18.7094	1899	1908	NaN	1	0	NaN	NaN	1	0	NaN	1.88192	0.188772	1.06194	8.64274	1.21919	0.0592516	1.67544
AEMGLGDR	sp|Q8WUM9|S20A1_HUMAN	AEMGLGDR	K	K	8		Q8WUM9	S20A1_HUMAN	SLC20A1	Sodium-dependent phosphate transporter 1							NaN	NaN	NaN	NaN	NaN	NaN	NaN	NaN	21.0704	20.5322	19.6639	NaN	NaN	NaN	NaN	NaN	486	493	NaN	1	0	NaN	NaN	1	0	NaN	0	0.98017	1.13738	0	NaN	1	0
AEMLLEEAKR	sp|P07942|LAMB1_HUMAN	AEMLLEEAKR	R	A	10		P07942	LAMB1_HUMAN	LAMB1	Laminin subunit beta-1							NaN	NaN	NaN	NaN	NaN	NaN	NaN	NaN	NaN	NaN	20.3167	NaN	NaN	NaN	NaN	NaN	1571	1580	NaN	1	0	NaN	NaN	1	0	NaN	0	0.978672	NaN	0	NaN	1	0
AEMLLEEAK[145.0197]R	sp|P07942|LAMB1_HUMAN	AEMLLEEAKR	R	A	10	9K(145.0197)	P07942	LAMB1_HUMAN	LAMB1	Laminin subunit beta-1	_K(145.0197)						NaN	NaN	NaN	NaN	NaN	NaN	NaN	NaN	NaN	NaN	20.8807	NaN	NaN	NaN	NaN	NaN	1571	1580	NaN	1	0	NaN	NaN	1	0	NaN	0	0.980254	NaN	0	NaN	1	0
AEMNGSK[145.0197]LGR	sp|P16422|EPCAM_HUMAN	AEMNGSKLGR	K	R	10	7K(145.0197)	P16422	EPCAM_HUMAN	EPCAM	Epithelial cell adhesion molecule	_K(145.0197)						23.422	22.5374	19.8367	NaN	NaN	NaN	NaN	NaN	22.0018	22.6434	22.0998	21.0311	22.0517	22.0517	NaN	NaN	71	80	0	0.995434	3.14304	0	NaN	1	0	NaN	0.457928	0.271005	0.757186	1.21481	0	0.96989	NaN
AEMN[0.9840]GSK[145.0197]LGR	sp|P16422|EPCAM_HUMAN	AEMNGSKLGR	K	R	10	4N(0.9840);7K(145.0197)	P16422	EPCAM_HUMAN	EPCAM	Epithelial cell adhesion molecule	_K(145.0197);_N(0.9840)						22.2088	21.7972	20.2181	21.2084	22.2771	21.5326	19.9098	NaN	23.436	24.2243	23.7702	22.5302	24.3998	23.6128	21.748	NaN	71	80	0.860313	0.114407	1.28979	2.40554	0	0.997476	1.995	0	0.344461	0.298591	0.679931	0.925483	0	0.970036	2.25827
AEMN[0.9840]GSK[145.0197]LGRR	sp|P16422|EPCAM_HUMAN	AEMNGSKLGRR	K	A	11	4N(0.9840);7K(145.0197)	P16422	EPCAM_HUMAN	EPCAM	Epithelial cell adhesion molecule	_K(145.0197);_N(0.9840)						NaN	NaN	NaN	NaN	NaN	NaN	NaN	NaN	NaN	21.4293	NaN	NaN	NaN	NaN	NaN	NaN	71	81	NaN	1	0	NaN	NaN	1	0	NaN	0	0.980421	NaN	0	NaN	1	0
AEM[15.9949]EVLLASK	sp|Q15149|PLEC_HUMAN	AEMEVLLASK	R	A	10	3M(15.9949)	Q15149	PLEC_HUMAN	PLEC	Plectin	_M(15.9949)						NaN	NaN	NaN	NaN	NaN	NaN	NaN	NaN	20.7963	NaN	NaN	20.7963	NaN	NaN	NaN	NaN	1899	1908	NaN	1	0	NaN	NaN	1	0	NaN	0	0.981841	0	0	NaN	1	0
AEM[15.9949]LLEEAKR	sp|P07942|LAMB1_HUMAN	AEMLLEEAKR	R	A	10	3M(15.9949)	P07942	LAMB1_HUMAN	LAMB1	Laminin subunit beta-1	_M(15.9949)						NaN	NaN	NaN	NaN	NaN	NaN	NaN	NaN	NaN	NaN	NaN	20.1396	NaN	NaN	NaN	NaN	1571	1580	NaN	1	0	NaN	NaN	1	0	NaN	0	0.981757	NaN	0	NaN	1	0
AEM[15.9949]NGSK[145.0197]LGR	sp|P16422|EPCAM_HUMAN	AEMNGSKLGR	K	R	10	3M(15.9949);7K(145.0197)	P16422	EPCAM_HUMAN	EPCAM	Epithelial cell adhesion molecule	_K(145.0197);_M(15.9949)						22.089	NaN	NaN	22.089	NaN	NaN	NaN	NaN	NaN	NaN	20.6641	NaN	NaN	NaN	NaN	NaN	71	80	0	0.996213	0	0	NaN	1	0	NaN	0	0.981674	NaN	0	NaN	1	0
AEM[15.9949]N[0.9840]GSK[145.0197]LGR	sp|P16422|EPCAM_HUMAN	AEMNGSKLGR	K	R	10	3M(15.9949);4N(0.9840);7K(145.0197)	P16422	EPCAM_HUMAN	EPCAM	Epithelial cell adhesion molecule	_K(145.0197);_M(15.9949);_N(0.9840)						NaN	NaN	NaN	NaN	NaN	NaN	NaN	NaN	21.6294	22.4726	21.9129	20.3887	NaN	NaN	NaN	NaN	71	80	NaN	1	0	NaN	NaN	1	0	NaN	0.387267	0.287348	0.900167	1.03355	NaN	1	0
AENFFILR	sp|P59998|ARPC4_HUMAN	AENFFILR	R	R	8		P59998	ARPC4_HUMAN	ARPC4	Actin-related protein 2/3 complex subunit 4							NaN	NaN	19.0411	NaN	NaN	NaN	NaN	NaN	19.7362	19.8019	19.8905	19.8288	NaN	19.8154	NaN	NaN	98	105	0	0.996101	NaN	0	NaN	1	0	NaN	0.740395	0.224282	-0.0906343	-2.01256	0	0.970182	NaN
AENGKLVIN[0.9840]GNPITIFQERDPSK	sp|P04406|G3P_HUMAN	AENGKLVINGNPITIFQERDPSK	K	I	23	9N(0.9840)	P04406	G3P_HUMAN	GAPDH	Glyceraldehyde-3-phosphate dehydrogenase	_N(0.9840)						NaN	NaN	NaN	NaN	NaN	NaN	NaN	NaN	NaN	NaN	NaN	NaN	NaN	NaN	NaN	NaN	62	84	NaN	1	0	NaN	NaN	1	0	NaN	NaN	1	0	NaN	NaN	1	0
AENGK[145.0197]LVINGNPITIFQER	sp|P04406|G3P_HUMAN	AENGKLVINGNPITIFQER	K	D	19	5K(145.0197)	P04406	G3P_HUMAN	GAPDH	Glyceraldehyde-3-phosphate dehydrogenase	_K(145.0197)						NaN	NaN	NaN	NaN	NaN	20.1548	NaN	NaN	NaN	NaN	NaN	NaN	NaN	NaN	NaN	NaN	62	80	NaN	1	0	NaN	0	0.997612	NaN	0	NaN	1	0	NaN	NaN	1	0
AENGK[145.0197]LVINGNPITIFQERDPSK	sp|P04406|G3P_HUMAN	AENGKLVINGNPITIFQERDPSK	K	I	23	5K(145.0197)	P04406	G3P_HUMAN	GAPDH	Glyceraldehyde-3-phosphate dehydrogenase	_K(145.0197)		+			HCT116KOApical_Peptide_HCT116KOBasolateral_Peptide	22.1939	22.8722	NaN	20.8712	22.6955	22.6318	21.4186	21.5621	NaN	NaN	NaN	NaN	NaN	NaN	NaN	NaN	62	84	0	0.99599	1.66185	0	2.35189	0.040039	1.17325	14.9448	NaN	1	0	NaN	NaN	1	0
AENGK[145.0197]LVINGNPITIFQERDPSK[57.0215]	sp|P04406|G3P_HUMAN	AENGKLVINGNPITIFQERDPSK	K	I	23	23K(57.0215);5K(145.0197)	P04406	G3P_HUMAN	GAPDH	Glyceraldehyde-3-phosphate dehydrogenase	_K(145.0197);_K(57.0215)						NaN	21.7739	NaN	NaN	NaN	NaN	NaN	NaN	NaN	NaN	NaN	NaN	NaN	NaN	NaN	NaN	62	84	0	0.995879	NaN	0	NaN	1	0	NaN	NaN	1	0	NaN	NaN	1	0
AENGK[145.0197]LVIN[0.9840]GNPITIFQER	sp|P04406|G3P_HUMAN	AENGKLVINGNPITIFQER	K	D	19	5K(145.0197);9N(0.9840)	P04406	G3P_HUMAN	GAPDH	Glyceraldehyde-3-phosphate dehydrogenase	_K(145.0197);_N(0.9840)						NaN	NaN	NaN	NaN	19.9073	NaN	NaN	NaN	NaN	NaN	NaN	NaN	NaN	NaN	NaN	NaN	62	80	NaN	1	0	NaN	0	0.997749	NaN	0	NaN	1	0	NaN	NaN	1	0
AENGK[145.0197]LVIN[0.9840]GNPITIFQERDPSK	sp|P04406|G3P_HUMAN	AENGKLVINGNPITIFQERDPSK	K	I	23	5K(145.0197);9N(0.9840)	P04406	G3P_HUMAN	GAPDH	Glyceraldehyde-3-phosphate dehydrogenase	_K(145.0197);_N(0.9840)						21.5359	NaN	21.8419	21.697	21.697	21.697	NaN	NaN	NaN	NaN	NaN	NaN	NaN	NaN	NaN	NaN	62	84	0	0.995768	-0.233531	0	0	0.997885	NaN	0	NaN	1	0	NaN	NaN	1	0
AENGPGPGVLVLR	sp|P08069|IGF1R_HUMAN	AENGPGPGVLVLR	K	A	13		P08069	IGF1R_HUMAN	IGF1R	Insulin-like growth factor 1 receptor							NaN	NaN	NaN	NaN	NaN	NaN	NaN	NaN	NaN	NaN	NaN	NaN	19.0463	19.4773	NaN	18.4289	1325	1337	NaN	1	0	NaN	NaN	1	0	NaN	NaN	1	0	NaN	0	0.970329	0.832907
AENIPAVVIEIK	sp|Q9Y6M5|ZNT1_HUMAN	AENIPAVVIEIK	K	N	12		Q9Y6M5	ZNT1_HUMAN	SLC30A1	Proton-coupled zinc antiporter SLC30A1							NaN	NaN	NaN	NaN	NaN	NaN	NaN	NaN	19.7556	20.1095	20.1161	19.764	19.9471	19.9471	NaN	NaN	485	496	NaN	1	0	NaN	NaN	1	0	NaN	0.00939384	0.880231	-0.00755501	-0.0302681	0	0.970475	NaN
AENNSEVGASGYGVPGPTWDR	sp|Q08211|DHX9_HUMAN	AENNSEVGASGYGVPGPTWDR	K	G	21		Q08211	DHX9_HUMAN	DHX9	ATP-dependent RNA helicase A							NaN	NaN	NaN	NaN	NaN	NaN	NaN	NaN	20.081	20.6057	20.9896	NaN	NaN	20.6057	NaN	NaN	121	141	NaN	1	0	NaN	NaN	1	0	NaN	0	0.98159	-0.646277	0	0	0.970622	NaN
AENQVLAMR	sp|P51572|BAP31_HUMAN	AENQVLAMR	K	K	9		P51572	BAP31_HUMAN	BCAP31	B-cell receptor-associated protein 31							NaN	NaN	NaN	NaN	NaN	NaN	NaN	NaN	21.5775	21.5409	21.5034	NaN	21.5409	22.3729	NaN	19.3556	205	213	NaN	1	0	NaN	NaN	1	0	NaN	0	0.981506	0.0558176	0	0	0.970768	2.60128
AENQVLAM[15.9949]R	sp|P51572|BAP31_HUMAN	AENQVLAMR	K	K	9	8M(15.9949)	P51572	BAP31_HUMAN	BCAP31	B-cell receptor-associated protein 31	_M(15.9949)						NaN	NaN	NaN	NaN	NaN	NaN	NaN	NaN	NaN	NaN	NaN	NaN	NaN	NaN	NaN	NaN	205	213	NaN	1	0	NaN	NaN	1	0	NaN	NaN	1	0	NaN	NaN	1	0
AENQVNVTC[57.0215]QVR	sp|P78324|SHPS1_HUMAN	AENQVNVTCQVR	R	K	12	9C(57.0215)	P78324	SHPS1_HUMAN	SIRPA	Tyrosine-protein phosphatase non-receptor type substrate 1	_C(57.0215)						21.6567	NaN	NaN	NaN	NaN	NaN	NaN	NaN	NaN	NaN	NaN	NaN	NaN	NaN	NaN	NaN	265	276	0	0.995657	NaN	0	NaN	1	0	NaN	NaN	1	0	NaN	NaN	1	0
AENQVN[0.9840]VTC[57.0215]QVR	sp|P78324|SHPS1_HUMAN	AENQVNVTCQVR	R	K	12	6N(0.9840);9C(57.0215)	P78324	SHPS1_HUMAN	SIRPA	Tyrosine-protein phosphatase non-receptor type substrate 1	_C(57.0215);_N(0.9840)						21.6551	22.2705	NaN	20.5597	21.6551	21.6551	NaN	NaN	NaN	NaN	NaN	NaN	NaN	NaN	NaN	NaN	265	276	0	0.995545	1.40316	0	0	0.998022	NaN	0	NaN	1	0	NaN	NaN	1	0
AENSSLNLIGK	sp|P46459|NSF_HUMAN	AENSSLNLIGK	K	A	11		P46459	NSF_HUMAN	NSF	Vesicle-fusing ATPase							NaN	NaN	NaN	NaN	NaN	NaN	NaN	NaN	20.6159	20.6575	20.7331	20.6937	20.6757	20.6757	NaN	NaN	188	198	NaN	1	0	NaN	NaN	1	0	NaN	0.93607	0.210374	-0.0767078	-2.67618	0	0.970915	NaN
AEN[0.9840]GK[145.0197]LVINGNPITIFQERDPSK	sp|P04406|G3P_HUMAN	AENGKLVINGNPITIFQERDPSK	K	I	23	3N(0.9840);5K(145.0197)	P04406	G3P_HUMAN	GAPDH	Glyceraldehyde-3-phosphate dehydrogenase	_K(145.0197);_N(0.9840)						21.3444	20.7035	19.5215	NaN	21.2408	20.7035	19.8375	NaN	NaN	NaN	NaN	NaN	NaN	NaN	NaN	NaN	62	84	0	0.997327	1.50246	0	0	0.998158	1.13462	0	NaN	1	0	NaN	NaN	1	0
AEN[0.9840]GPGPGVLVLR	sp|P08069|IGF1R_HUMAN	AENGPGPGVLVLR	K	A	13	3N(0.9840)	P08069	IGF1R_HUMAN	IGF1R	Insulin-like growth factor 1 receptor	_N(0.9840)						NaN	NaN	NaN	NaN	NaN	NaN	NaN	NaN	NaN	NaN	NaN	NaN	18.9219	18.9219	NaN	NaN	1325	1337	NaN	1	0	NaN	NaN	1	0	NaN	NaN	1	0	NaN	0	0.971061	NaN
AEPAKIEAFR	sp|P00558|PGK1_HUMAN	AEPAKIEAFR	K	A	10		P00558	PGK1_HUMAN	PGK1	Phosphoglycerate kinase 1							NaN	NaN	NaN	NaN	NaN	NaN	NaN	NaN	20.3203	20.4452	19.7622	19.556	NaN	20.0681	NaN	NaN	142	151	NaN	1	0	NaN	NaN	1	0	NaN	1.57447	0.19	0.723635	6.00372	0	0.971208	NaN
AEPEKNGEVVHTPETSV	sp|O15427|MOT4_HUMAN	AEPEKNGEVVHTPETSV	K	-	17		O15427	MOT4_HUMAN	SLC16A3	Monocarboxylate transporter 4							NaN	NaN	NaN	NaN	NaN	NaN	NaN	NaN	22.0847	22.2903	22.2993	22.0951	22.196	22.196	NaN	NaN	449	465	NaN	1	0	NaN	NaN	1	0	NaN	0.0211058	0.745036	-0.00972939	-0.06716	0	0.971355	NaN
AEPEKN[0.9840]GEVVHTPETSV	sp|O15427|MOT4_HUMAN	AEPEKNGEVVHTPETSV	K	-	17	6N(0.9840)	O15427	MOT4_HUMAN	SLC16A3	Monocarboxylate transporter 4	_N(0.9840)						NaN	NaN	NaN	NaN	NaN	NaN	NaN	NaN	23.4363	23.4098	23.3516	23.3791	23.3946	23.3946	NaN	NaN	449	465	NaN	1	0	NaN	NaN	1	0	NaN	1.02557	0.200396	0.0576878	3.02179	0	0.971501	NaN
AEPLNSVAH	sp|O95777|LSM8_HUMAN	AEPLNSVAH	R	-	9		O95777	LSM8_HUMAN	LSM8	U6 snRNA-associated Sm-like protein LSm8							NaN	NaN	NaN	NaN	NaN	NaN	NaN	NaN	NaN	NaN	19.4043	NaN	NaN	19.4043	NaN	NaN	88	96	NaN	1	0	NaN	NaN	1	0	NaN	0	0.981423	NaN	0	0	0.971648	NaN
AEPPQAMNALMR	sp|Q12906|ILF3_HUMAN	AEPPQAMNALMR	K	L	12		Q12906	ILF3_HUMAN	ILF3	Interleukin enhancer-binding factor 3							NaN	NaN	NaN	NaN	NaN	NaN	NaN	NaN	20.2588	NaN	19.9997	NaN	NaN	NaN	NaN	NaN	397	408	NaN	1	0	NaN	NaN	1	0	NaN	0	0.981339	0.259111	0	NaN	1	0
AEPPQC[57.0215]TSLAWSADGQTLFAGYTDNLVR	sp|P63244|RACK1_HUMAN	AEPPQCTSLAWSADGQTLFAGYTDNLVR	K	V	28	6C(57.0215)	P63244	RACK1_HUMAN	RACK1	Small ribosomal subunit protein RACK1	_C(57.0215)						21.8514	21.9528	21.0748	20.8825	21.8067	21.6177	21.1482	21.4038	19.8008	19.8397	20.1664	20.1356	19.9952	NaN	NaN	NaN	281	308	1.86704	0.0847115	0.923427	8.49295	0.954303	0.0783091	0.436172	2.7442	2.25351	0.175896	-0.330742	-13.3331	0	0.971795	NaN
AEPSADLLVNLSR	sp|Q6IA17|SIGIR_HUMAN	AEPSADLLVNLSR	R	C	13		Q6IA17	SIGIR_HUMAN	SIGIRR	Single Ig IL-1-related receptor							NaN	NaN	NaN	NaN	NaN	NaN	NaN	NaN	20.0723	20.3932	20.43	20.1181	20.2622	NaN	NaN	NaN	208	220	NaN	1	0	NaN	NaN	1	0	NaN	0.0602475	0.504799	-0.0413399	-0.184743	0	0.971942	NaN
AEPSEK[145.0197]VSLR	sp|Q6YHK3|CD109_HUMAN	AEPSEKVSLR	K	I	10	6K(145.0197)	Q6YHK3	CD109_HUMAN	CD109	CD109 antigen	_K(145.0197)						NaN	NaN	20.32	NaN	20.32	NaN	NaN	NaN	NaN	NaN	NaN	NaN	NaN	NaN	NaN	NaN	568	577	0	0.996435	NaN	0	0	0.998295	NaN	0	NaN	1	0	NaN	NaN	1	0
AEPVEVVAPR	sp|P09874|PARP1_HUMAN	AEPVEVVAPR	K	G	10		P09874	PARP1_HUMAN	PARP1	Poly [ADP-ribose] polymerase 1							NaN	NaN	19.246	NaN	NaN	NaN	NaN	NaN	22.0176	22.1833	21.2058	20.8589	22.1477	22.3936	20.9445	20.1388	487	496	0	0.997438	NaN	0	NaN	1	0	NaN	1.51023	0.192438	1.06808	5.55735	1.26336	0.0589042	1.72897
AEPYC[57.0215]SVLPGFTFIQHLPLSER	sp|Q9BUJ2|HNRL1_HUMAN	AEPYCSVLPGFTFIQHLPLSER	R	I	22	5C(57.0215)	Q9BUJ2	HNRL1_HUMAN	HNRNPUL1	Heterogeneous nuclear ribonucleoprotein U-like protein 1	_C(57.0215)						NaN	NaN	NaN	18.5248	NaN	NaN	NaN	NaN	19.3651	19.0812	18.7408	19.0917	NaN	NaN	NaN	NaN	387	408	0	0.998667	NaN	0	NaN	1	0	NaN	0.513057	0.258354	0.306882	1.35993	NaN	1	0
AEQINQAAGEASAVLAK	sp|Q9UJZ1|STML2_HUMAN	AEQINQAAGEASAVLAK	K	A	17		Q9UJZ1	STML2_HUMAN	STOML2	Stomatin-like protein 2, mitochondrial							NaN	NaN	NaN	NaN	NaN	NaN	NaN	NaN	NaN	NaN	20.0555	NaN	NaN	NaN	NaN	NaN	234	250	NaN	1	0	NaN	NaN	1	0	NaN	0	0.981256	NaN	0	NaN	1	0
AEQIN[0.9840]QAAGEASAVLAK	sp|Q9UJZ1|STML2_HUMAN	AEQINQAAGEASAVLAK	K	A	17	5N(0.9840)	Q9UJZ1	STML2_HUMAN	STOML2	Stomatin-like protein 2, mitochondrial	_N(0.9840)						NaN	NaN	NaN	NaN	NaN	NaN	NaN	NaN	NaN	NaN	20.3632	NaN	NaN	NaN	NaN	NaN	234	250	NaN	1	0	NaN	NaN	1	0	NaN	0	0.981172	NaN	0	NaN	1	0
AEQVIFVR	sp|Q92692|NECT2_HUMAN	AEQVIFVR	R	E	8		Q92692	NECT2_HUMAN	NECTIN2	Nectin-2							NaN	NaN	NaN	NaN	NaN	NaN	NaN	NaN	23.7596	24.0171	23.7861	23.4788	24.1104	24.4525	23.3315	22.4447	340	347	NaN	1	0	NaN	NaN	1	0	NaN	0.481505	0.264092	0.255848	1.27641	1.003	0.0642254	1.3934
AEQWNVNYVETSAK	sp|P11233|RALA_HUMAN	AEQWNVNYVETSAK	R	T	14		P11233	RALA_HUMAN	RALA	Ras-related protein Ral-A							NaN	NaN	NaN	NaN	NaN	NaN	NaN	NaN	NaN	NaN	20.1572	NaN	NaN	NaN	NaN	NaN	146	159	NaN	1	0	NaN	NaN	1	0	NaN	0	0.981089	NaN	0	NaN	1	0
AERELSEQIQR	sp|P15311|EZRI_HUMAN	AERELSEQIQR	K	A	11		P15311	EZRI_HUMAN	EZR	Ezrin							NaN	NaN	NaN	NaN	NaN	NaN	NaN	NaN	NaN	NaN	20.6695	NaN	20.6695	20.6695	NaN	NaN	361	371	NaN	1	0	NaN	NaN	1	0	NaN	0	0.981005	NaN	0	0	0.972089	NaN
AERPGLQNMELAPVQR	sp|Q6P1M3|L2GL2_HUMAN	AERPGLQNMELAPVQR	K	K	16		Q6P1M3	L2GL2_HUMAN	LLGL2	LLGL scribble cell polarity complex component 2							NaN	NaN	NaN	NaN	NaN	NaN	NaN	NaN	NaN	20.7023	20.7023	NaN	NaN	NaN	NaN	NaN	683	698	NaN	1	0	NaN	NaN	1	0	NaN	0	0.980922	0	0	NaN	1	0
AERPGLQNM[15.9949]ELAPVQR	sp|Q6P1M3|L2GL2_HUMAN	AERPGLQNMELAPVQR	K	K	16	9M(15.9949)	Q6P1M3	L2GL2_HUMAN	LLGL2	LLGL scribble cell polarity complex component 2	_M(15.9949)						NaN	NaN	NaN	NaN	NaN	NaN	NaN	NaN	NaN	NaN	NaN	20.2137	NaN	NaN	NaN	NaN	683	698	NaN	1	0	NaN	NaN	1	0	NaN	0	0.980838	NaN	0	NaN	1	0
AESAALHAGLR	sp|O75410|TACC1_HUMAN	AESAALHAGLR	K	K	11		O75410	TACC1_HUMAN	TACC1	Transforming acidic coiled-coil-containing protein 1							NaN	NaN	NaN	NaN	NaN	NaN	NaN	NaN	19.4546	NaN	NaN	NaN	NaN	NaN	NaN	NaN	757	767	NaN	1	0	NaN	NaN	1	0	NaN	0	0.980755	NaN	0	NaN	1	0
AESEVANLR	sp|O60437|PEPL_HUMAN	AESEVANLR	K	L	9		O60437	PEPL_HUMAN	PPL	Periplakin							NaN	NaN	NaN	NaN	NaN	NaN	NaN	NaN	NaN	20.7684	NaN	NaN	20.7684	NaN	NaN	NaN	1184	1192	NaN	1	0	NaN	NaN	1	0	NaN	0	0.980671	NaN	0	0	0.972236	NaN
AESMLQQADK	sp|P13797|PLST_HUMAN	AESMLQQADK	R	L	10		P13797	PLST_HUMAN	PLS3	Plastin-3							NaN	NaN	NaN	NaN	NaN	NaN	NaN	NaN	NaN	NaN	NaN	NaN	NaN	NaN	NaN	NaN	337	346	NaN	1	0	NaN	NaN	1	0	NaN	NaN	1	0	NaN	NaN	1	0
AETEC[57.0215]QNTEYQQLLDIK	sp|P13645|K1C10_HUMAN	AETECQNTEYQQLLDIK	R	I	17	5C(57.0215)	P13645	K1C10_HUMAN	KRT10	Keratin, type I cytoskeletal 10	_C(57.0215)						NaN	NaN	NaN	NaN	NaN	NaN	NaN	NaN	23.7136	23.4883	24.0354	24.1933	23.8835	24.4507	NaN	22.9354	423	439	NaN	1	0	NaN	NaN	1	0	NaN	1.18805	0.195704	-0.513434	-3.73303	0	0.972383	1.23163
AETEC[57.0215]QN[0.9840]TEYQQLLDIK	sp|P13645|K1C10_HUMAN	AETECQNTEYQQLLDIK	R	I	17	5C(57.0215);7N(0.9840)	P13645	K1C10_HUMAN	KRT10	Keratin, type I cytoskeletal 10	_C(57.0215);_N(0.9840)						NaN	NaN	NaN	NaN	NaN	NaN	NaN	NaN	NaN	NaN	NaN	NaN	NaN	NaN	NaN	NaN	423	439	NaN	1	0	NaN	NaN	1	0	NaN	NaN	1	0	NaN	NaN	1	0
AETK[145.0197]LAEAQIEELR	sp|Q9NR28|DBLOH_HUMAN	AETKLAEAQIEELR	K	Q	14	4K(145.0197)	Q9NR28	DBLOH_HUMAN	DIABLO	Diablo IAP-binding mitochondrial protein	_K(145.0197)						NaN	19.9214	NaN	NaN	NaN	NaN	NaN	NaN	NaN	NaN	NaN	NaN	NaN	NaN	NaN	NaN	204	217	0	0.99945	NaN	0	NaN	1	0	NaN	NaN	1	0	NaN	NaN	1	0
AETLMTVTDPVHDIAFAPNLGR	sp|Q96EE3|SEH1_HUMAN	AETLMTVTDPVHDIAFAPNLGR	K	S	22		Q96EE3	SEH1_HUMAN	SEH1L	Nucleoporin SEH1							NaN	NaN	NaN	NaN	NaN	NaN	NaN	NaN	NaN	NaN	20.3471	NaN	NaN	NaN	NaN	NaN	212	233	NaN	1	0	NaN	NaN	1	0	NaN	0	0.980588	NaN	0	NaN	1	0
AEVGILTR	sp|Q9UHN6|CEIP2_HUMAN	AEVGILTR	R	N	8		Q9UHN6	CEIP2_HUMAN	CEMIP2	Cell surface hyaluronidase CEMIP2							NaN	NaN	NaN	NaN	NaN	NaN	NaN	NaN	21.6703	21.7568	20.8301	20.6609	21.3105	21.3105	NaN	NaN	483	490	NaN	1	0	NaN	NaN	1	0	NaN	2.02224	0.183289	0.968039	10.1861	0	0.97253	NaN
AEVLGHK[145.0197]TPEPAPR	sp|Q9UHD8|SEPT9_HUMAN	AEVLGHKTPEPAPR	R	R	14	7K(145.0197)	Q9UHD8	SEPT9_HUMAN	SEPTIN9	Septin-9	_K(145.0197)						NaN	21.2761	NaN	NaN	NaN	NaN	NaN	NaN	NaN	NaN	NaN	NaN	NaN	NaN	NaN	NaN	135	148	0	0.999338	NaN	0	NaN	1	0	NaN	NaN	1	0	NaN	NaN	1	0
AEVSPM[15.9949]YGVQK	sp|Q9H3K2|GHITM_HUMAN	AEVSPMYGVQK	R	Y	11	6M(15.9949)	Q9H3K2	GHITM_HUMAN	GHITM	Growth hormone-inducible transmembrane protein	_M(15.9949)						NaN	NaN	NaN	NaN	NaN	NaN	NaN	NaN	NaN	NaN	NaN	18.634	NaN	NaN	NaN	NaN	302	312	NaN	1	0	NaN	NaN	1	0	NaN	0	0.980504	NaN	0	NaN	1	0
AEVVETTQVYTEEETRR	sp|Q15149|PLEC_HUMAN	AEVVETTQVYTEEETRR	K	A	17		Q15149	PLEC_HUMAN	PLEC	Plectin							NaN	NaN	NaN	NaN	NaN	NaN	NaN	NaN	NaN	NaN	NaN	NaN	NaN	NaN	NaN	NaN	3686	3702	NaN	1	0	NaN	NaN	1	0	NaN	NaN	1	0	NaN	NaN	1	0
AEYLGSC[57.0215]LLHK	sp|Q9ULC5|ACSL5_HUMAN	AEYLGSCLLHK	R	G	11	7C(57.0215)	Q9ULC5	ACSL5_HUMAN	ACSL5	Long-chain-fatty-acid--CoA ligase 5	_C(57.0215)						22.9811	23.2274	23.1134	22.8449	23.3954	23.5726	22.5916	22.2181	NaN	NaN	NaN	NaN	NaN	NaN	NaN	NaN	115	125	0.249313	0.241628	0.125063	0.68664	1.45872	0.0603574	1.07919	5.2215	NaN	1	0	NaN	NaN	1	0
AEYLGSC[57.0215]LLHK[57.0215]	sp|Q9ULC5|ACSL5_HUMAN	AEYLGSCLLHK	R	G	11	11K(57.0215);7C(57.0215)	Q9ULC5	ACSL5_HUMAN	ACSL5	Long-chain-fatty-acid--CoA ligase 5	_C(57.0215);_K(57.0215)						NaN	20.4746	NaN	21.155	20.8401	21.2841	20.8688	20.2401	NaN	NaN	NaN	NaN	NaN	NaN	NaN	NaN	115	125	0	0.999226	-0.680387	0	0.497719	0.134073	0.507687	1.31917	NaN	1	0	NaN	NaN	1	0
AFAAGADIK	sp|P30084|ECHM_HUMAN	AFAAGADIK	K	E	9		P30084	ECHM_HUMAN	ECHS1	Enoyl-CoA hydratase, mitochondrial							NaN	NaN	NaN	NaN	NaN	NaN	NaN	NaN	NaN	NaN	NaN	NaN	NaN	NaN	NaN	NaN	93	101	NaN	1	0	NaN	NaN	1	0	NaN	NaN	1	0	NaN	NaN	1	0
AFAAQEDLEK	sp|P35241|RADI_HUMAN	AFAAQEDLEK	K	T	10		P35241	RADI_HUMAN	RDX	Radixin							NaN	NaN	NaN	NaN	NaN	NaN	NaN	NaN	19.5482	19.5488	19.5313	19.5307	19.5398	19.5398	NaN	NaN	449	458	NaN	1	0	NaN	NaN	1	0	NaN	3.19694	0.166615	0.0174608	39.6517	0	0.972677	NaN
AFADAMEVIPSTLAENAGLNPISTVTELR	sp|P50991|TCPD_HUMAN	AFADAMEVIPSTLAENAGLNPISTVTELR	R	N	29		P50991	TCPD_HUMAN	CCT4	T-complex protein 1 subunit delta							NaN	NaN	NaN	NaN	NaN	NaN	NaN	NaN	20.5251	21.105	20.6654	19.8059	NaN	20.597	NaN	NaN	453	481	NaN	1	0	NaN	NaN	1	0	NaN	0.420265	0.277898	0.57937	1.11765	0	0.972824	NaN
AFADAMEVIPSTLAEN[0.9840]AGLNPISTVTELR	sp|P50991|TCPD_HUMAN	AFADAMEVIPSTLAENAGLNPISTVTELR	R	N	29	16N(0.9840)	P50991	TCPD_HUMAN	CCT4	T-complex protein 1 subunit delta	_N(0.9840)						NaN	NaN	NaN	NaN	NaN	NaN	NaN	NaN	NaN	20.6415	20.1497	19.3977	20.1497	20.1497	NaN	NaN	453	481	NaN	1	0	NaN	NaN	1	0	NaN	0	0.980337	0.867813	0	0	0.972971	NaN
AFADAM[15.9949]EVIPSTLAENAGLNPISTVTELR	sp|P50991|TCPD_HUMAN	AFADAMEVIPSTLAENAGLNPISTVTELR	R	N	29	6M(15.9949)	P50991	TCPD_HUMAN	CCT4	T-complex protein 1 subunit delta	_M(15.9949)						NaN	NaN	NaN	NaN	NaN	NaN	NaN	NaN	20.1008	19.1459	19.7612	20.4506	NaN	NaN	NaN	NaN	453	481	NaN	1	0	NaN	NaN	1	0	NaN	0.302195	0.311995	-0.482526	-0.819417	NaN	1	0
AFADAM[15.9949]EVIPSTLAEN[0.9840]AGLNPISTVTELR	sp|P50991|TCPD_HUMAN	AFADAMEVIPSTLAENAGLNPISTVTELR	R	N	29	16N(0.9840);6M(15.9949)	P50991	TCPD_HUMAN	CCT4	T-complex protein 1 subunit delta	_M(15.9949);_N(0.9840)						NaN	NaN	NaN	NaN	NaN	NaN	NaN	NaN	18.9871	19.4982	19.8748	NaN	NaN	NaN	NaN	NaN	453	481	NaN	1	0	NaN	NaN	1	0	NaN	0	0.978506	-0.632152	0	NaN	1	0
AFANPEDALR	sp|O14684|PTGES_HUMAN	AFANPEDALR	K	H	10		O14684	PTGES_HUMAN	PTGES	Prostaglandin E synthase							NaN	NaN	NaN	NaN	NaN	NaN	NaN	NaN	21.2263	21.2586	20.0387	19.9623	20.7514	21.4592	NaN	19.304	43	52	NaN	1	0	NaN	NaN	1	0	NaN	2.95382	0.184089	1.24199	29.9604	0	0.973119	1.80128
AFC[57.0215]AGGDIR	sp|Q6NVY1|HIBCH_HUMAN	AFCAGGDIR	K	V	9	3C(57.0215)	Q6NVY1	HIBCH_HUMAN	HIBCH	3-hydroxyisobutyryl-CoA hydrolase, mitochondrial	_C(57.0215)						NaN	20.2743	NaN	20.0432	NaN	NaN	NaN	20.1634	NaN	NaN	NaN	NaN	NaN	NaN	NaN	NaN	93	101	0	0.999114	0.231117	0	0	0.998431	NaN	0	NaN	1	0	NaN	NaN	1	0
AFC[57.0215]GFEDPR	sp|Q15149|PLEC_HUMAN	AFCGFEDPR	K	T	9	3C(57.0215)	Q15149	PLEC_HUMAN	PLEC	Plectin	_C(57.0215)						21.5546	21.4986	21.8227	21.8676	21.7435	21.7844	21.6446	21.5994	21.8357	21.9928	21.4549	21.2207	21.6578	21.6578	NaN	NaN	4492	4500	1.90518	0.0834223	-0.318602	-8.882	1.36468	0.0621692	0.141949	4.6549	1.26002	0.196259	0.576412	4.08804	0	0.973266	NaN
AFDEKLFTFHADIC[57.0215]TLPDTEK	tr|cRAP-A0A140T897|cRAP-A0A140T897_BOVIN	AFDEKLFTFHADICTLPDTEK	K	Q	21	14C(57.0215)	cRAP-A0A140T897	cRAP-A0A140T897_BOVIN	ALB	Albumin	_C(57.0215)						NaN	NaN	21.3175	21.3175	20.9597	19.185	21.604	22.1429	NaN	NaN	NaN	NaN	NaN	NaN	NaN	NaN	524	544	0	0.999003	NaN	0	0.717593	0.099985	-1.80105	-1.94218	NaN	1	0	NaN	NaN	1	0
AFDEKLFTFHADIC[57.0215]TLPDTEK[57.0215]	tr|cRAP-A0A140T897|cRAP-A0A140T897_BOVIN	AFDEKLFTFHADICTLPDTEK	K	Q	21	14C(57.0215);21K(57.0215)	cRAP-A0A140T897	cRAP-A0A140T897_BOVIN	ALB	Albumin	_C(57.0215);_K(57.0215)						NaN	NaN	19.8593	NaN	NaN	NaN	NaN	NaN	NaN	NaN	NaN	NaN	NaN	NaN	NaN	NaN	524	544	0	0.998891	NaN	0	NaN	1	0	NaN	NaN	1	0	NaN	NaN	1	0
AFDEK[57.0215]LFTFHADIC[57.0215]TLPDTEK	tr|cRAP-A0A140T897|cRAP-A0A140T897_BOVIN	AFDEKLFTFHADICTLPDTEK	K	Q	21	14C(57.0215);5K(57.0215)	cRAP-A0A140T897	cRAP-A0A140T897_BOVIN	ALB	Albumin	_C(57.0215);_K(57.0215)						NaN	NaN	19.8593	NaN	NaN	NaN	NaN	NaN	NaN	NaN	NaN	NaN	NaN	NaN	NaN	NaN	524	544	0	0.998779	NaN	0	NaN	1	0	NaN	NaN	1	0	NaN	NaN	1	0
AFDLFNPNFK	sp|Q9Y3D9|RT23_HUMAN	AFDLFNPNFK	R	S	10		Q9Y3D9	RT23_HUMAN	MRPS23	Small ribosomal subunit protein mS23							NaN	NaN	NaN	NaN	NaN	NaN	NaN	NaN	18.842	18.8759	NaN	18.8073	NaN	NaN	NaN	NaN	84	93	NaN	1	0	NaN	NaN	1	0	NaN	0	0.976846	0.0516491	0	NaN	1	0
AFDQDGDGHITVDELRR	sp|Q9NZT1|CALL5_HUMAN	AFDQDGDGHITVDELRR	R	A	17		Q9NZT1	CALL5_HUMAN	CALML5	Calmodulin-like protein 5							NaN	NaN	NaN	NaN	NaN	NaN	NaN	NaN	NaN	NaN	NaN	NaN	NaN	20.332	NaN	NaN	89	105	NaN	1	0	NaN	NaN	1	0	NaN	NaN	1	0	NaN	0	0.977705	NaN
AFDQGADAIYDHINEGK	sp|Q9UDW1|QCR9_HUMAN	AFDQGADAIYDHINEGK	R	L	17		Q9UDW1	QCR9_HUMAN	UQCR10	Cytochrome b-c1 complex subunit 9							NaN	NaN	NaN	NaN	NaN	NaN	NaN	NaN	20.7437	NaN	21.125	20.9469	NaN	NaN	NaN	NaN	35	51	NaN	1	0	NaN	NaN	1	0	NaN	0	0.978423	-0.29224	0	NaN	1	0
AFDSAVAK	sp|Q16891|MIC60_HUMAN	AFDSAVAK	R	A	8		Q16891	MIC60_HUMAN	IMMT	MICOS complex subunit MIC60							NaN	NaN	NaN	NaN	NaN	NaN	NaN	NaN	NaN	NaN	19.7378	NaN	NaN	NaN	NaN	19.7378	444	451	NaN	1	0	NaN	NaN	1	0	NaN	0	0.976598	NaN	0	0	0.977854	NaN
AFDSAVAK[145.0197]ALEHHR	sp|Q16891|MIC60_HUMAN	AFDSAVAKALEHHR	R	S	14	8K(145.0197)	Q16891	MIC60_HUMAN	IMMT	MICOS complex subunit MIC60	_K(145.0197)						21.8691	21.8084	21.4011	21.481	NaN	22.0281	21.654	21.1476	NaN	NaN	NaN	NaN	NaN	NaN	NaN	NaN	444	457	1.80827	0.0872834	0.397714	7.92545	0	0.998568	0.627258	0	NaN	1	0	NaN	NaN	1	0
AFDTAGNGYC[57.0215]R	sp|P49327|FAS_HUMAN	AFDTAGNGYCR	K	S	11	10C(57.0215)	P49327	FAS_HUMAN	FASN	Fatty acid synthase	_C(57.0215)						NaN	NaN	NaN	NaN	NaN	NaN	18.6183	NaN	NaN	NaN	NaN	NaN	NaN	NaN	NaN	NaN	214	224	NaN	1	0	NaN	0	0.998705	NaN	0	NaN	1	0	NaN	NaN	1	0
AFDTAGN[0.9840]GYC[57.0215]R	sp|P49327|FAS_HUMAN	AFDTAGNGYCR	K	S	11	10C(57.0215);7N(0.9840)	P49327	FAS_HUMAN	FASN	Fatty acid synthase	_C(57.0215);_N(0.9840)						NaN	NaN	NaN	NaN	NaN	NaN	NaN	NaN	NaN	19.3524	NaN	NaN	NaN	NaN	NaN	NaN	214	224	NaN	1	0	NaN	NaN	1	0	NaN	0	0.976515	NaN	0	NaN	1	0
AFEDEMSGR	sp|Q01082|SPTB2_HUMAN	AFEDEMSGR	R	S	9		Q01082	SPTB2_HUMAN	SPTBN1	Spectrin beta chain, non-erythrocytic 1							NaN	NaN	NaN	NaN	NaN	NaN	NaN	NaN	NaN	NaN	18.7998	NaN	NaN	NaN	NaN	NaN	682	690	NaN	1	0	NaN	NaN	1	0	NaN	0	0.976433	NaN	0	NaN	1	0
AFEEDQVAGR	sp|O43818|U3IP2_HUMAN	AFEEDQVAGR	R	L	10		O43818	U3IP2_HUMAN	RRP9	U3 small nucleolar RNA-interacting protein 2							NaN	NaN	NaN	NaN	NaN	NaN	NaN	NaN	19.7604	20.0007	19.8247	19.5501	19.7929	19.7929	NaN	NaN	102	111	NaN	1	0	NaN	NaN	1	0	NaN	0.397001	0.283837	0.193125	1.05827	0	0.978003	NaN
AFEESLSTLK	tr|A0A3B3ISF9|A0A3B3ISF9_HUMAN	AFEESLSTLK	K	W	10		A0A3B3ISF9	A0A3B3ISF9_HUMAN	ECE1	Endothelin-converting enzyme 1							NaN	NaN	NaN	NaN	NaN	NaN	NaN	NaN	NaN	NaN	19.6167	NaN	NaN	NaN	NaN	NaN	458	467	NaN	1	0	NaN	NaN	1	0	NaN	0	0.97635	NaN	0	NaN	1	0
AFEVNPQGVLLTSSAIK	sp|Q14517|FAT1_HUMAN	AFEVNPQGVLLTSSAIK	K	R	17		Q14517	FAT1_HUMAN	FAT1	Protocadherin Fat 1							NaN	NaN	NaN	NaN	NaN	NaN	NaN	NaN	NaN	NaN	19.3353	NaN	NaN	NaN	NaN	NaN	3488	3504	NaN	1	0	NaN	NaN	1	0	NaN	0	0.976267	NaN	0	NaN	1	0
AFEVNPQGVLLTSSAIK[145.0197]R	sp|Q14517|FAT1_HUMAN	AFEVNPQGVLLTSSAIKR	K	K	18	17K(145.0197)	Q14517	FAT1_HUMAN	FAT1	Protocadherin Fat 1	_K(145.0197)						NaN	NaN	NaN	NaN	NaN	NaN	NaN	NaN	NaN	NaN	NaN	NaN	NaN	NaN	NaN	NaN	3488	3505	NaN	1	0	NaN	NaN	1	0	NaN	NaN	1	0	NaN	NaN	1	0
AFEVSEN[0.9840]GNLVVSGK	sp|P49327|FAS_HUMAN	AFEVSENGNLVVSGK	R	V	15	7N(0.9840)	P49327	FAS_HUMAN	FASN	Fatty acid synthase	_N(0.9840)						NaN	NaN	NaN	NaN	NaN	NaN	NaN	NaN	20.7064	NaN	NaN	NaN	NaN	NaN	NaN	NaN	943	957	NaN	1	0	NaN	NaN	1	0	NaN	0	0.976184	NaN	0	NaN	1	0
AFFAGSQR	sp|Q14697|GANAB_HUMAN	AFFAGSQR	R	F	8		Q14697	GANAB_HUMAN	GANAB	Neutral alpha-glucosidase AB							NaN	NaN	NaN	NaN	NaN	19.8402	NaN	NaN	NaN	22.1755	22.1755	NaN	NaN	NaN	NaN	NaN	603	610	NaN	1	0	NaN	0	0.998842	NaN	0	0	0.976102	0	0	NaN	1	0
AFFSEVER	sp|Q9UQ80|PA2G4_HUMAN	AFFSEVER	R	R	8		Q9UQ80	PA2G4_HUMAN	PA2G4	Proliferation-associated protein 2G4							NaN	NaN	21.8807	21.8807	NaN	NaN	NaN	NaN	22.0486	22.4511	23.2398	23.0206	23.1736	23.5799	22.1892	20.7012	264	271	0	0.998555	NaN	0	NaN	1	0	NaN	1.21062	0.195898	-0.880342	-3.84148	0.888666	0.0628005	1.93154
AFFSEVERR	sp|Q9UQ80|PA2G4_HUMAN	AFFSEVERR	R	F	9		Q9UQ80	PA2G4_HUMAN	PA2G4	Proliferation-associated protein 2G4							NaN	NaN	20.1486	NaN	NaN	NaN	NaN	NaN	20.8746	NaN	21.9732	21.5261	NaN	21.5261	NaN	NaN	264	272	0	0.997661	NaN	0	NaN	1	0	NaN	0	0.976019	-0.875086	0	0	0.978152	NaN
AFGGQSLK	sp|P31040|SDHA_HUMAN	AFGGQSLK	R	F	8		P31040	SDHA_HUMAN	SDHA	Succinate dehydrogenase [ubiquinone] flavoprotein subunit, mitochondrial							NaN	NaN	19.5819	NaN	NaN	NaN	NaN	NaN	21.5178	21.5225	21.5273	NaN	22.0615	22.0374	20.6524	20.7144	172	179	0	0.998443	NaN	0	NaN	1	0	NaN	0	0.975936	-0.00712109	0	3.22755	0.08	1.36608
AFGGVIFQK[145.0197]K	sp|Q9Y5L3|ENTP2_HUMAN	AFGGVIFQKK	R	A	10	9K(145.0197)	Q9Y5L3	ENTP2_HUMAN	ENTPD2	Ectonucleoside triphosphate diphosphohydrolase 2	_K(145.0197)						NaN	NaN	22.3605	22.3605	NaN	NaN	22.3605	22.3605	NaN	NaN	NaN	NaN	NaN	NaN	NaN	NaN	419	428	0	0.998332	NaN	0	0	0.998978	NaN	0	NaN	1	0	NaN	NaN	1	0
AFGPGLEGGLVNK	sp|Q14315|FLNC_HUMAN	AFGPGLEGGLVNK	R	A	13		Q14315	FLNC_HUMAN	FLNC	Filamin-C							NaN	NaN	NaN	NaN	NaN	NaN	NaN	NaN	NaN	NaN	21.6711	NaN	21.6711	NaN	NaN	21.6711	1355	1367	NaN	1	0	NaN	NaN	1	0	NaN	0	0.975854	NaN	0	0	0.982636	0
AFGPGLEPTGC[57.0215]IVDKPAEFTIDAR	sp|Q14315|FLNC_HUMAN	AFGPGLEPTGCIVDKPAEFTIDAR	K	A	24	11C(57.0215)	Q14315	FLNC_HUMAN	FLNC	Filamin-C	_C(57.0215)						20.6462	20.1812	19.531	20.2062	NaN	NaN	NaN	NaN	19.3058	NaN	20.5829	20.0813	NaN	NaN	NaN	NaN	672	695	0.50167	0.159422	0.545086	1.32964	NaN	1	0	NaN	0	0.975771	-1.02631	0	NaN	1	0
AFGPGLQGGSAGSPAR	tr|Q60FE5|Q60FE5_HUMAN	AFGPGLQGGSAGSPAR	K	F	16		Q60FE5	Q60FE5_HUMAN	FLNA	Filamin A							NaN	NaN	NaN	NaN	NaN	NaN	NaN	NaN	22.583	22.6101	22.3959	22.3644	22.7052	23.0862	22.2429	21.4658	1045	1060	NaN	1	0	NaN	NaN	1	0	NaN	2.04267	0.185232	0.216402	10.4319	0.860628	0.0645875	1.0414
AFGYYGPLR	sp|P84103|SRSF3_HUMAN	AFGYYGPLR	R	S	9		P84103	SRSF3_HUMAN	SRSF3	Serine/arginine-rich splicing factor 3							NaN	NaN	21.9076	21.9076	NaN	NaN	NaN	NaN	22.6981	22.7722	22.28	22.1746	22.6719	22.925	22.3143	21.9075	29	37	0	0.99822	NaN	0	NaN	1	0	NaN	1.80406	0.190548	0.507833	7.88622	0.987212	0.0639939	0.687517
AFHNEAQVNPER	sp|P17987|TCPA_HUMAN	AFHNEAQVNPER	R	K	12		P17987	TCPA_HUMAN	TCP1	T-complex protein 1 subunit alpha							NaN	NaN	NaN	NaN	NaN	NaN	NaN	NaN	NaN	NaN	21.4016	NaN	NaN	21.4016	NaN	NaN	469	480	NaN	1	0	NaN	NaN	1	0	NaN	0	0.975688	NaN	0	0	0.982786	NaN
AFHNEAQVNPERK	sp|P17987|TCPA_HUMAN	AFHNEAQVNPERK	R	N	13		P17987	TCPA_HUMAN	TCP1	T-complex protein 1 subunit alpha							NaN	NaN	NaN	NaN	NaN	NaN	NaN	NaN	20.2646	20.2646	NaN	NaN	NaN	NaN	NaN	NaN	469	481	NaN	1	0	NaN	NaN	1	0	NaN	0	0.975606	NaN	0	NaN	1	0
AFIPAIDSFGFETDLR	sp|Q15029|U5S1_HUMAN	AFIPAIDSFGFETDLR	K	T	16		Q15029	U5S1_HUMAN	EFTUD2	116 kDa U5 small nuclear ribonucleoprotein component							NaN	NaN	NaN	NaN	NaN	NaN	NaN	NaN	18.99	18.7138	18.5133	18.8265	NaN	NaN	NaN	NaN	873	888	NaN	1	0	NaN	NaN	1	0	NaN	0.322945	0.30512	0.181944	0.871446	NaN	1	0
AFK[145.0197]VKPFVVR	sp|Q9Y4L1|HYOU1_HUMAN	AFKVKPFVVR	K	D	10	3K(145.0197)	Q9Y4L1	HYOU1_HUMAN	HYOU1	Hypoxia up-regulated protein 1	_K(145.0197)						NaN	NaN	NaN	NaN	NaN	NaN	19.2159	NaN	NaN	NaN	NaN	NaN	NaN	NaN	NaN	NaN	429	438	NaN	1	0	NaN	0	0.999115	NaN	0	NaN	1	0	NaN	NaN	1	0
AFLADPSAFVAAAPVAAATTAAPAAAAAPAK	sp|P05388|RLA0_HUMAN	AFLADPSAFVAAAPVAAATTAAPAAAAAPAK	K	V	31		P05388	RLA0_HUMAN	RPLP0	Large ribosomal subunit protein uL10							NaN	NaN	NaN	NaN	NaN	NaN	NaN	NaN	20.0459	NaN	19.8033	19.9297	NaN	NaN	NaN	NaN	267	297	NaN	1	0	NaN	NaN	1	0	NaN	0	0.975523	0.179379	0	NaN	1	0
AFLDALQNQAEASSK	sp|Q12931|TRAP1_HUMAN	AFLDALQNQAEASSK	K	I	15		Q12931	TRAP1_HUMAN	TRAP1	Heat shock protein 75 kDa, mitochondrial							NaN	NaN	NaN	NaN	NaN	NaN	NaN	NaN	19.9471	20.3318	20.5102	20.1759	NaN	NaN	NaN	NaN	182	196	NaN	1	0	NaN	NaN	1	0	NaN	0.294008	0.314886	-0.203562	-0.798894	NaN	1	0
AFLDC[57.0215]C[57.0215]EYITQLR	sp|cRAP-Q2UVX4|cRAP-CO3_BOVIN	AFLDCCEYITQLR	K	Q	13	5C(57.0215);6C(57.0215)	cRAP-Q2UVX4	cRAP-CO3_BOVIN	C3	Complement C3	_C(57.0215)						19.6337	19.6337	NaN	NaN	19.6337	20.1048	NaN	18.9296	NaN	NaN	NaN	NaN	NaN	NaN	NaN	NaN	721	733	0	0.998108	NaN	0	0	0.999252	0.939673	0	NaN	1	0	NaN	NaN	1	0
AFLDFHALPYQVVEVNPVR	sp|Q9H7Z7|PGES2_HUMAN	AFLDFHALPYQVVEVNPVR	R	R	19		Q9H7Z7	PGES2_HUMAN	PTGES2	Prostaglandin E synthase 2							NaN	NaN	NaN	NaN	NaN	NaN	NaN	NaN	19.3564	19.1873	18.8366	19.049	NaN	NaN	NaN	NaN	118	136	NaN	1	0	NaN	NaN	1	0	NaN	0.865853	0.213933	0.329042	2.4247	NaN	1	0
AFLIEEQK	sp|P49207|RL34_HUMAN	AFLIEEQK	R	I	8		P49207	RL34_HUMAN	RPL34	Large ribosomal subunit protein eL34							NaN	NaN	21.3038	21.3038	NaN	21.3038	NaN	NaN	23.4671	23.2703	23.2401	23.4407	23.377	24.1969	23.3388	21.116	94	101	0	0.997996	NaN	0	0	0.999389	NaN	0	0.0659461	0.490003	0.0282793	0.201241	0.496744	0.102395	1.55958
AFLIEEQKIVVK	sp|P49207|RL34_HUMAN	AFLIEEQKIVVK	R	V	12		P49207	RL34_HUMAN	RPL34	Large ribosomal subunit protein eL34							NaN	NaN	NaN	NaN	NaN	NaN	NaN	NaN	NaN	NaN	NaN	NaN	NaN	NaN	NaN	NaN	94	105	NaN	1	0	NaN	NaN	1	0	NaN	NaN	1	0	NaN	NaN	1	0
AFLIEEQK[145.0197]IVVK	sp|P49207|RL34_HUMAN	AFLIEEQKIVVK	R	V	12	8K(145.0197)	P49207	RL34_HUMAN	RPL34	Large ribosomal subunit protein eL34	_K(145.0197)						NaN	20.2302	NaN	18.2271	NaN	NaN	19.5515	19.5515	NaN	NaN	NaN	NaN	NaN	NaN	NaN	NaN	94	105	0	0.997885	2.00306	0	0	0.999526	NaN	0	NaN	1	0	NaN	NaN	1	0
AFLIEEQK[57.0215]	sp|P49207|RL34_HUMAN	AFLIEEQK	R	I	8	8K(57.0215)	P49207	RL34_HUMAN	RPL34	Large ribosomal subunit protein eL34	_K(57.0215)						NaN	NaN	19.8574	NaN	NaN	NaN	NaN	NaN	NaN	NaN	NaN	NaN	NaN	NaN	NaN	NaN	94	101	0	0.997773	NaN	0	NaN	1	0	NaN	NaN	1	0	NaN	NaN	1	0
AFLPLLK	sp|Q14690|RRP5_HUMAN	AFLPLLK	R	A	7		Q14690	RRP5_HUMAN	PDCD11	Protein RRP5 homolog							NaN	NaN	NaN	NaN	NaN	NaN	NaN	NaN	18.6429	NaN	18.8035	18.7254	NaN	NaN	NaN	NaN	213	219	NaN	1	0	NaN	NaN	1	0	NaN	0	0.975441	-0.121567	0	NaN	1	0
AFLTLAEDILR	sp|P61026|RAB10_HUMAN	AFLTLAEDILR	K	K	11		P61026	RAB10_HUMAN	RAB10	Ras-related protein Rab-10							NaN	NaN	NaN	NaN	NaN	NaN	NaN	NaN	20.2635	19.9533	20.0176	20.3156	NaN	NaN	NaN	NaN	162	172	NaN	1	0	NaN	NaN	1	0	NaN	0.0903986	0.438814	-0.0582027	-0.270572	NaN	1	0
AFMGPLKK	sp|P39023|RL3_HUMAN	AFMGPLKK	K	D	8		P39023	RL3_HUMAN	RPL3	Large ribosomal subunit protein uL3							NaN	NaN	NaN	NaN	NaN	NaN	NaN	NaN	19.2399	NaN	NaN	NaN	NaN	19.2399	NaN	NaN	387	394	NaN	1	0	NaN	NaN	1	0	NaN	0	0.975358	NaN	0	0	0.982936	NaN
AFMGQGAGR	sp|Q5XKE5|K2C79_HUMAN	AFMGQGAGR	R	Q	9		Q5XKE5	K2C79_HUMAN	KRT79	Keratin, type II cytoskeletal 79							NaN	NaN	NaN	NaN	NaN	NaN	NaN	NaN	NaN	NaN	NaN	NaN	NaN	22.1343	NaN	NaN	94	102	NaN	1	0	NaN	NaN	1	0	NaN	NaN	1	0	NaN	0	0.983086	NaN
AFMIIQEQR	sp|Q9H5V8|CDCP1_HUMAN	AFMIIQEQR	R	T	9		Q9H5V8	CDCP1_HUMAN	CDCP1	CUB domain-containing protein 1							NaN	NaN	NaN	NaN	NaN	NaN	NaN	NaN	24.3394	24.8526	24.5358	23.8626	24.6962	25.3615	24.1305	21.2176	604	612	NaN	1	0	NaN	NaN	1	0	NaN	0.34923	0.296966	0.3968	0.937479	0.592295	0.0834262	2.3548
AFM[15.9949]GQGAGR	sp|Q5XKE5|K2C79_HUMAN	AFMGQGAGR	R	Q	9	3M(15.9949)	Q5XKE5	K2C79_HUMAN	KRT79	Keratin, type II cytoskeletal 79	_M(15.9949)						NaN	NaN	NaN	NaN	NaN	NaN	NaN	NaN	NaN	NaN	NaN	NaN	NaN	20.9964	NaN	NaN	94	102	NaN	1	0	NaN	NaN	1	0	NaN	NaN	1	0	NaN	0	0.983237	NaN
AFM[15.9949]IIQEQR	sp|Q9H5V8|CDCP1_HUMAN	AFMIIQEQR	R	T	9	3M(15.9949)	Q9H5V8	CDCP1_HUMAN	CDCP1	CUB domain-containing protein 1	_M(15.9949)						NaN	NaN	NaN	NaN	NaN	NaN	NaN	NaN	23.2408	21.9925	23.3153	23.9475	23.2226	23.6746	23.3323	22.7308	604	612	NaN	1	0	NaN	NaN	1	0	NaN	0.546685	0.251635	-1.01478	-1.45048	0.416736	0.120867	0.417046
AFNADFH	sp|P26440|IVD_HUMAN	AFNADFH	R	-	7		P26440	IVD_HUMAN	IVD	Isovaleryl-CoA dehydrogenase, mitochondrial							NaN	NaN	NaN	NaN	NaN	NaN	NaN	NaN	NaN	19.8279	19.8279	NaN	NaN	NaN	NaN	NaN	420	426	NaN	1	0	NaN	NaN	1	0	NaN	0	0.975275	0	0	NaN	1	0
AFNKGEK	sp|P05556|ITB1_HUMAN	AFNKGEK	R	K	7		P05556	ITB1_HUMAN	ITGB1	Integrin beta-1							NaN	NaN	NaN	NaN	NaN	NaN	NaN	NaN	NaN	17.9467	17.9467	NaN	NaN	NaN	NaN	NaN	651	657	NaN	1	0	NaN	NaN	1	0	NaN	0	0.976681	0	0	NaN	1	0
AFNKGEK[145.0197]K	sp|P05556|ITB1_HUMAN	AFNKGEKK	R	D	8	7K(145.0197)	P05556	ITB1_HUMAN	ITGB1	Integrin beta-1	_K(145.0197)						NaN	21.8775	NaN	NaN	NaN	NaN	NaN	NaN	NaN	NaN	NaN	NaN	NaN	NaN	NaN	NaN	651	658	0	0.995323	NaN	0	NaN	1	0	NaN	NaN	1	0	NaN	NaN	1	0
AFNK[145.0197]GEK	sp|P05556|ITB1_HUMAN	AFNKGEK	R	K	7	4K(145.0197)	P05556	ITB1_HUMAN	ITGB1	Integrin beta-1	_K(145.0197)						NaN	NaN	NaN	NaN	NaN	NaN	NaN	NaN	NaN	NaN	NaN	NaN	NaN	NaN	NaN	NaN	651	657	NaN	1	0	NaN	NaN	1	0	NaN	NaN	1	0	NaN	NaN	1	0
AFNQGK[145.0197]IFK	sp|P26641|EF1G_HUMAN	AFNQGKIFK	K	-	9	6K(145.0197)	P26641	EF1G_HUMAN	EEF1G	Elongation factor 1-gamma	_K(145.0197)						NaN	20.6365	NaN	NaN	21.0866	NaN	19.9788	20.6365	NaN	NaN	NaN	NaN	NaN	NaN	NaN	NaN	429	437	0	0.986406	NaN	0	0	0.995978	0.778979	0	NaN	1	0	NaN	NaN	1	0
AFNSTLPTM[15.9949]AQM[15.9949]EK[145.0197]ALSIGFETC[57.0215]R	sp|P16070|CD44_HUMAN	AFNSTLPTMAQMEKALSIGFETCR	K	Y	24	12M(15.9949);14K(145.0197);23C(57.0215);9M(15.9949)	P16070	CD44_HUMAN	CD44	CD44 antigen	_C(57.0215);_K(145.0197);_M(15.9949)						NaN	NaN	NaN	NaN	NaN	NaN	NaN	NaN	NaN	NaN	NaN	NaN	NaN	NaN	NaN	NaN	55	78	NaN	1	0	NaN	NaN	1	0	NaN	NaN	1	0	NaN	NaN	1	0
AFPAQTASGFK	sp|Q9UQB8|BAIP2_HUMAN	AFPAQTASGFK	R	Q	11		Q9UQB8	BAIP2_HUMAN	BAIAP2	BAR/IMD domain-containing adapter protein 2							NaN	NaN	NaN	NaN	NaN	NaN	NaN	NaN	NaN	20.5421	20.5421	NaN	NaN	NaN	NaN	NaN	477	487	NaN	1	0	NaN	NaN	1	0	NaN	0	0.975193	0	0	NaN	1	0
AFPEK[145.0197]QLSC[57.0215]VANQNGSQADC[57.0215]ELGNPFKR	sp|P23229|ITA6_HUMAN	AFPEKQLSCVANQNGSQADCELGNPFKR	R	N	28	20C(57.0215);5K(145.0197);9C(57.0215)	P23229	ITA6_HUMAN	ITGA6	Integrin alpha-6	_C(57.0215);_K(145.0197)						NaN	NaN	NaN	NaN	NaN	NaN	NaN	NaN	NaN	NaN	NaN	NaN	NaN	NaN	NaN	NaN	757	784	NaN	1	0	NaN	NaN	1	0	NaN	NaN	1	0	NaN	NaN	1	0
AFPEK[145.0197]QLSC[57.0215]VANQN[0.9840]GSQADC[57.0215]ELGNPFKR	sp|P23229|ITA6_HUMAN	AFPEKQLSCVANQNGSQADCELGNPFKR	R	N	28	14N(0.9840);20C(57.0215);5K(145.0197);9C(57.0215)	P23229	ITA6_HUMAN	ITGA6	Integrin alpha-6	_C(57.0215);_K(145.0197);_N(0.9840)						NaN	23.11	NaN	21.8068	23.2131	22.6008	21.5156	NaN	NaN	NaN	NaN	NaN	NaN	NaN	NaN	NaN	757	784	0	0.977861	1.30326	0	0	0.988152	1.39137	0	NaN	1	0	NaN	NaN	1	0
AFPEK[145.0197]QLSC[57.0215]VANQN[0.9840]GSQADC[57.0215]ELGNPFK[57.0215]R	sp|P23229|ITA6_HUMAN	AFPEKQLSCVANQNGSQADCELGNPFKR	R	N	28	14N(0.9840);20C(57.0215);27K(57.0215);5K(145.0197);9C(57.0215)	P23229	ITA6_HUMAN	ITGA6	Integrin alpha-6	_C(57.0215);_K(145.0197);_K(57.0215);_N(0.9840)						NaN	NaN	NaN	NaN	NaN	NaN	NaN	NaN	NaN	NaN	NaN	NaN	NaN	NaN	NaN	NaN	757	784	NaN	1	0	NaN	NaN	1	0	NaN	NaN	1	0	NaN	NaN	1	0
AFPEK[145.0197]QLSC[57.0215]VAN[0.9840]QNGSQADC[57.0215]ELGNPFKR	sp|P23229|ITA6_HUMAN	AFPEKQLSCVANQNGSQADCELGNPFKR	R	N	28	12N(0.9840);20C(57.0215);5K(145.0197);9C(57.0215)	P23229	ITA6_HUMAN	ITGA6	Integrin alpha-6	_C(57.0215);_K(145.0197);_N(0.9840)						21.5737	NaN	21.2068	21.4018	21.8924	NaN	20.6527	NaN	NaN	NaN	NaN	NaN	NaN	NaN	NaN	NaN	757	784	0	0.986297	0.269355	0	0	0.980713	1.2397	0	NaN	1	0	NaN	NaN	1	0
AFPEK[145.0197]QLSC[57.0215]VAN[0.9840]QNGSQADC[57.0215]ELGNPFK[57.0215]R	sp|P23229|ITA6_HUMAN	AFPEKQLSCVANQNGSQADCELGNPFKR	R	N	28	12N(0.9840);20C(57.0215);27K(57.0215);5K(145.0197);9C(57.0215)	P23229	ITA6_HUMAN	ITGA6	Integrin alpha-6	_C(57.0215);_K(145.0197);_K(57.0215);_N(0.9840)						NaN	NaN	NaN	NaN	NaN	NaN	NaN	NaN	NaN	NaN	NaN	NaN	NaN	NaN	NaN	NaN	757	784	NaN	1	0	NaN	NaN	1	0	NaN	NaN	1	0	NaN	NaN	1	0
AFPMPGFDEH	sp|P34897|GLYM_HUMAN	AFPMPGFDEH	R	-	10		P34897	GLYM_HUMAN	SHMT2	Serine hydroxymethyltransferase, mitochondrial							NaN	NaN	NaN	NaN	NaN	NaN	NaN	NaN	20.6156	21.1098	20.6858	19.9747	20.6511	NaN	NaN	NaN	495	504	NaN	1	0	NaN	NaN	1	0	NaN	0.463661	0.269211	0.532462	1.22973	0	0.983387	NaN
AFPM[15.9949]PGFDEH	sp|P34897|GLYM_HUMAN	AFPMPGFDEH	R	-	10	4M(15.9949)	P34897	GLYM_HUMAN	SHMT2	Serine hydroxymethyltransferase, mitochondrial	_M(15.9949)						NaN	NaN	NaN	NaN	NaN	NaN	NaN	NaN	NaN	NaN	20.9593	20.9593	NaN	NaN	NaN	NaN	495	504	NaN	1	0	NaN	NaN	1	0	NaN	0	0.976764	NaN	0	NaN	1	0
AFQYVETHGEVC[57.0215]PANWTPDSPTIKPSPAASK	sp|P30048|PRDX3_HUMAN	AFQYVETHGEVCPANWTPDSPTIKPSPAASK	K	E	31	12C(57.0215)	P30048	PRDX3_HUMAN	PRDX3	Thioredoxin-dependent peroxide reductase, mitochondrial	_C(57.0215)		+			HCT116KOApical_Peptide_HCT116KOBasolateral_Peptide	26.0533	25.9995	25.6677	25.7352	26.2962	26.2592	25.2727	25.3451	24.3354	24.5222	25.0749	24.9502	24.9396	24.752	24.5364	NaN	218	248	1.76478	0.0879164	0.324949	7.52892	2.75513	0.0457203	0.968831	23.8227	1.45502	0.194136	-0.583782	-5.19813	0	0.983537	0.309453
AFQYVETHGEVC[57.0215]PANWTPDSPTIKPSPAASK[57.0215]	sp|P30048|PRDX3_HUMAN	AFQYVETHGEVCPANWTPDSPTIKPSPAASK	K	E	31	12C(57.0215);31K(57.0215)	P30048	PRDX3_HUMAN	PRDX3	Thioredoxin-dependent peroxide reductase, mitochondrial	_C(57.0215);_K(57.0215)						23.8516	NaN	22.9852	NaN	23.4825	NaN	NaN	NaN	NaN	NaN	NaN	NaN	NaN	NaN	NaN	NaN	218	248	0	0.975402	0.866476	0	0	0.988018	NaN	0	NaN	1	0	NaN	NaN	1	0
AFQYVETHGEVC[57.0215]PANWTPDSPTIK[57.0215]PSPAASK	sp|P30048|PRDX3_HUMAN	AFQYVETHGEVCPANWTPDSPTIKPSPAASK	K	E	31	12C(57.0215);24K(57.0215)	P30048	PRDX3_HUMAN	PRDX3	Thioredoxin-dependent peroxide reductase, mitochondrial	_C(57.0215);_K(57.0215)						NaN	23.6512	NaN	NaN	NaN	23.6512	NaN	NaN	NaN	NaN	NaN	NaN	NaN	NaN	NaN	NaN	218	248	0	0.975295	NaN	0	0	0.977296	NaN	0	NaN	1	0	NaN	NaN	1	0
AFQYVETHGEVC[57.0215]PAN[0.9840]WTPDSPTIKPSPAASK	sp|P30048|PRDX3_HUMAN	AFQYVETHGEVCPANWTPDSPTIKPSPAASK	K	E	31	12C(57.0215);15N(0.9840)	P30048	PRDX3_HUMAN	PRDX3	Thioredoxin-dependent peroxide reductase, mitochondrial	_C(57.0215);_N(0.9840)						NaN	NaN	NaN	NaN	NaN	NaN	23.6144	NaN	NaN	NaN	NaN	NaN	NaN	NaN	NaN	NaN	218	248	NaN	1	0	NaN	0	0.977427	NaN	0	NaN	1	0	NaN	NaN	1	0
AFQYVETHGEVC[57.0215]PAN[0.9840]WTPDSPTIK[57.0215]PSPAASK	sp|P30048|PRDX3_HUMAN	AFQYVETHGEVCPANWTPDSPTIKPSPAASK	K	E	31	12C(57.0215);15N(0.9840);24K(57.0215)	P30048	PRDX3_HUMAN	PRDX3	Thioredoxin-dependent peroxide reductase, mitochondrial	_C(57.0215);_K(57.0215);_N(0.9840)						NaN	NaN	NaN	NaN	NaN	NaN	NaN	21.4867	NaN	NaN	NaN	NaN	NaN	NaN	NaN	NaN	218	248	NaN	1	0	NaN	0	0.977558	NaN	0	NaN	1	0	NaN	NaN	1	0
AFSANK[145.0197]YR	sp|O75882|ATRN_HUMAN	AFSANKYR	K	L	8	6K(145.0197)	O75882	ATRN_HUMAN	ATRN	Attractin	_K(145.0197)						21.7255	21.5987	20.0314	20.3788	NaN	21.114	NaN	NaN	NaN	19.1352	NaN	NaN	NaN	NaN	NaN	NaN	522	529	1.8032	0.0885275	1.45703	7.87822	0	0.977689	NaN	0	0	0.976929	NaN	0	NaN	1	0
AFSIDIIR	sp|Q9UPN3|MACF1_HUMAN	AFSIDIIR	K	H	8		Q9UPN3	MACF1_HUMAN	MACF1	Microtubule-actin cross-linking factor 1, isoforms 1/2/3/4/5							NaN	NaN	NaN	NaN	NaN	NaN	NaN	NaN	NaN	17.9661	NaN	NaN	NaN	NaN	NaN	NaN	5716	5723	NaN	1	0	NaN	NaN	1	0	NaN	0	0.978339	NaN	0	NaN	1	0
AFSNSSYVLNPTTGELVFDPLSASDTGEYSC[57.0215]EAR	sp|Q9Y624|JAM1_HUMAN	AFSNSSYVLNPTTGELVFDPLSASDTGEYSCEAR	R	N	34	31C(57.0215)	Q9Y624	JAM1_HUMAN	F11R	Junctional adhesion molecule A	_C(57.0215)						NaN	NaN	NaN	NaN	NaN	NaN	NaN	NaN	NaN	NaN	NaN	NaN	NaN	NaN	NaN	NaN	182	215	NaN	1	0	NaN	NaN	1	0	NaN	NaN	1	0	NaN	NaN	1	0
AFSNSSYVLN[0.9840]PTTGELVFDPLSASDTGEYSC[57.0215]EAR	sp|Q9Y624|JAM1_HUMAN	AFSNSSYVLNPTTGELVFDPLSASDTGEYSCEAR	R	N	34	10N(0.9840);31C(57.0215)	Q9Y624	JAM1_HUMAN	F11R	Junctional adhesion molecule A	_C(57.0215);_N(0.9840)						NaN	NaN	NaN	NaN	NaN	NaN	NaN	NaN	NaN	NaN	NaN	NaN	NaN	NaN	NaN	NaN	182	215	NaN	1	0	NaN	NaN	1	0	NaN	NaN	1	0	NaN	NaN	1	0
AFSN[0.9840]SSYVLNPTTGELVFDPLSASDTGEYSC[57.0215]EAR	sp|Q9Y624|JAM1_HUMAN	AFSNSSYVLNPTTGELVFDPLSASDTGEYSCEAR	R	N	34	31C(57.0215);4N(0.9840)	Q9Y624	JAM1_HUMAN	F11R	Junctional adhesion molecule A	_C(57.0215);_N(0.9840)						21.9752	NaN	21.3301	21.6884	21.7734	22.1854	21.5982	20.9242	NaN	NaN	NaN	NaN	NaN	NaN	NaN	NaN	182	215	0	0.975188	0.465971	0	0.676468	0.105051	0.718209	1.81835	NaN	1	0	NaN	NaN	1	0
AFSPTTVNTGR	sp|P61619|S61A1_HUMAN	AFSPTTVNTGR	K	G	11		P61619	S61A1_HUMAN	SEC61A1	Protein transport protein Sec61 subunit alpha isoform 1							NaN	NaN	NaN	NaN	NaN	NaN	NaN	NaN	21.0769	21.1486	20.7085	20.6103	NaN	20.9044	20.9044	NaN	195	205	NaN	1	0	NaN	NaN	1	0	NaN	1.75619	0.191387	0.45335	7.45292	0	0.983688	0
AFSQFGK	tr|A0A7I2YQN2|A0A7I2YQN2_HUMAN	AFSQFGK	K	L	7		A0A7I2YQN2	A0A7I2YQN2_HUMAN	SYNCRIP	Synaptotagmin binding cytoplasmic RNA interacting protein							NaN	NaN	19.7165	NaN	NaN	NaN	NaN	NaN	NaN	NaN	NaN	NaN	NaN	NaN	NaN	NaN	357	363	0	0.975082	NaN	0	NaN	1	0	NaN	NaN	1	0	NaN	NaN	1	0
AFSSFK[145.0197]NR	sp|P19256|LFA3_HUMAN	AFSSFKNR	R	V	8	6K(145.0197)	P19256	LFA3_HUMAN	CD58	Lymphocyte function-associated antigen 3	_K(145.0197)		+			HCT116KOApical_Peptide_HCT116KOBasolateral_Peptide	26.596	26.571	25.657	25.7037	26.7687	26.8408	25.2538	25.0252	23.9608	24.3234	23.916	23.4121	24.6598	24.8094	22.4296	21.3932	73	80	3.06582	0.118836	0.903179	34.0904	2.28898	0.0394683	1.66526	13.8934	0.579351	0.246624	0.478038	1.54015	1.48527	0.0550826	2.82317
AFSYYGPLR	sp|Q16629|SRSF7_HUMAN	AFSYYGPLR	R	T	9		Q16629	SRSF7_HUMAN	SRSF7	Serine/arginine-rich splicing factor 7							NaN	NaN	21.3339	NaN	NaN	NaN	NaN	NaN	21.1918	21.0218	20.4091	20.6617	20.8529	20.8529	NaN	NaN	30	38	0	0.974975	NaN	0	NaN	1	0	NaN	1.19238	0.195705	0.571382	3.75364	0	0.983838	NaN
AFTGREFDELNPSAQR	sp|P16615|AT2A2_HUMAN	AFTGREFDELNPSAQR	K	D	16		P16615	AT2A2_HUMAN	ATP2A2	Sarcoplasmic/endoplasmic reticulum calcium ATPase 2							NaN	NaN	NaN	NaN	NaN	NaN	NaN	NaN	NaN	NaN	NaN	NaN	NaN	19.9722	NaN	NaN	651	666	NaN	1	0	NaN	NaN	1	0	NaN	NaN	1	0	NaN	0	0.983989	NaN
AFVAIGDYN[0.9840]GHVGLGVK	sp|P15880|RS2_HUMAN	AFVAIGDYNGHVGLGVK	K	C	17	9N(0.9840)	P15880	RS2_HUMAN	RPS2	Small ribosomal subunit protein uS5	_N(0.9840)						NaN	NaN	NaN	NaN	NaN	NaN	NaN	NaN	19.8906	20.0733	20.2355	NaN	NaN	NaN	NaN	NaN	126	142	NaN	1	0	NaN	NaN	1	0	NaN	0	0.978256	-0.253579	0	NaN	1	0
AFVDFLSDEIKEER	sp|Q07021|C1QBP_HUMAN	AFVDFLSDEIKEER	K	K	14		Q07021	C1QBP_HUMAN	C1QBP	Complement component 1 Q subcomponent-binding protein, mitochondrial							NaN	NaN	21.3034	21.3034	NaN	NaN	NaN	NaN	17.5463	NaN	20.1648	NaN	NaN	NaN	NaN	NaN	81	94	0	0.974868	NaN	0	NaN	1	0	NaN	0	0.978173	-2.61855	0	NaN	1	0
AGAAGTAEATAR	sp|P50895|BCAM_HUMAN	AGAAGTAEATAR	R	L	12		P50895	BCAM_HUMAN	BCAM	Basal cell adhesion molecule							NaN	NaN	NaN	NaN	NaN	NaN	NaN	NaN	NaN	19.3315	19.3315	NaN	19.3315	NaN	NaN	NaN	129	140	NaN	1	0	NaN	NaN	1	0	NaN	0	0.97809	0	0	0	0.98414	NaN
AGAFC[57.0215]LSEDAGLGISSTASLR	sp|P01023|A2MG_HUMAN	AGAFCLSEDAGLGISSTASLR	K	A	21	5C(57.0215)	P01023	A2MG_HUMAN	A2M	Alpha-2-macroglobulin	_C(57.0215)						NaN	NaN	NaN	NaN	NaN	NaN	NaN	NaN	20.9215	21.3599	20.4503	19.4722	20.8456	20.9808	20.5493	20.3638	767	787	NaN	1	0	NaN	NaN	1	0	NaN	0.799337	0.217976	1.17947	2.20069	1.23838	0.0588858	0.456682
AGAFDAVPC[57.0215]YHWSVGGK	sp|Q6UB35|C1TM_HUMAN	AGAFDAVPCYHWSVGGK	R	G	17	9C(57.0215)	Q6UB35	C1TM_HUMAN	MTHFD1L	Monofunctional C1-tetrahydrofolate synthase, mitochondrial	_C(57.0215)						NaN	NaN	19.8747	19.8747	NaN	19.8747	19.8747	NaN	NaN	NaN	NaN	NaN	NaN	NaN	NaN	NaN	820	836	0	0.974762	NaN	0	0	0.97782	0	0	NaN	1	0	NaN	NaN	1	0
AGAFEHLPSLR	sp|Q13641|TPBG_HUMAN	AGAFEHLPSLR	R	Q	11		Q13641	TPBG_HUMAN	TPBG	Trophoblast glycoprotein							NaN	NaN	NaN	NaN	NaN	NaN	NaN	NaN	19.7111	20.15	20.862	20.6102	NaN	20.3984	NaN	NaN	135	145	NaN	1	0	NaN	NaN	1	0	NaN	1.06512	0.199652	-0.805525	-3.18438	0	0.982486	NaN
AGAGDFMR	sp|Q96AY3|FKB10_HUMAN	AGAGDFMR	R	Y	8		Q96AY3	FKB10_HUMAN	FKBP10	Peptidyl-prolyl cis-trans isomerase FKBP10							NaN	NaN	NaN	NaN	NaN	NaN	NaN	NaN	NaN	NaN	19.5163	NaN	NaN	NaN	NaN	NaN	283	290	NaN	1	0	NaN	NaN	1	0	NaN	0	0.978007	NaN	0	NaN	1	0
AGAGLSSLC[57.0215]LVLSTRPHS	sp|O95865|DDAH2_HUMAN	AGAGLSSLCLVLSTRPHS	K	-	18	9C(57.0215)	O95865	DDAH2_HUMAN	DDAH2	Putative hydrolase DDAH2	_C(57.0215)						NaN	NaN	19.9769	NaN	NaN	NaN	NaN	NaN	NaN	NaN	NaN	NaN	NaN	NaN	NaN	NaN	268	285	0	0.974549	NaN	0	NaN	1	0	NaN	NaN	1	0	NaN	NaN	1	0
AGAGSATLSMAYAGAR	sp|P40926|MDHM_HUMAN	AGAGSATLSMAYAGAR	K	F	16		P40926	MDHM_HUMAN	MDH2	Malate dehydrogenase, mitochondrial							NaN	NaN	NaN	NaN	NaN	NaN	NaN	NaN	21.7521	22.3599	22.1469	21.4135	22.0958	22.7756	21.8167	19.9255	242	257	NaN	1	0	NaN	NaN	1	0	NaN	0.206817	0.349291	0.275744	0.578964	0.585455	0.0847934	1.56462
AGAGSATLSM[15.9949]AYAGAR	sp|P40926|MDHM_HUMAN	AGAGSATLSMAYAGAR	K	F	16	10M(15.9949)	P40926	MDHM_HUMAN	MDH2	Malate dehydrogenase, mitochondrial	_M(15.9949)						NaN	NaN	NaN	NaN	NaN	NaN	NaN	NaN	21.2244	20.4494	21.4247	21.8702	NaN	22.0435	21.328	19.8459	242	257	NaN	1	0	NaN	NaN	1	0	NaN	0.674814	0.233446	-0.810555	-1.81345	0	0.98429	1.45659
AGAHLQGGAK	sp|P04406|G3P_HUMAN	AGAHLQGGAK	K	R	10		P04406	G3P_HUMAN	GAPDH	Glyceraldehyde-3-phosphate dehydrogenase							NaN	NaN	NaN	NaN	NaN	NaN	NaN	NaN	NaN	NaN	NaN	NaN	NaN	NaN	NaN	NaN	108	117	NaN	1	0	NaN	NaN	1	0	NaN	NaN	1	0	NaN	NaN	1	0
AGAHLQGGAK[145.0197]R	sp|P04406|G3P_HUMAN	AGAHLQGGAKR	K	V	11	10K(145.0197)	P04406	G3P_HUMAN	GAPDH	Glyceraldehyde-3-phosphate dehydrogenase	_K(145.0197)						23.1774	24.5911	24.3926	22.5727	24.6837	24.1117	22.1219	23.6739	NaN	NaN	NaN	NaN	NaN	NaN	NaN	NaN	108	118	0.11878	0.343172	0.401592	0.348532	0.674815	0.105514	1.49979	1.81345	NaN	1	0	NaN	NaN	1	0
AGAIAPC[57.0215]EVTVPAQNTGLGPEK	sp|P05388|RLA0_HUMAN	AGAIAPCEVTVPAQNTGLGPEK	R	T	22	7C(57.0215)	P05388	RLA0_HUMAN	RPLP0	Large ribosomal subunit protein uL10	_C(57.0215)		+			HCT116KOApical_Peptide_HCT116KOBasolateral_Peptide	22.9901	23.249	23.5617	23.3569	23.5929	23.6986	22.9424	22.7591	23.3321	24.1206	24.6008	24.0824	24.3334	24.8342	23.8254	22.5386	113	134	0.754951	0.123686	-0.339751	-2.05817	1.76338	0.0500879	0.794979	7.51654	0.491965	0.26183	-0.615219	-1.30396	0.74607	0.0695138	1.40173
AGAIAPC[57.0215]EVTVPAQNTGLGPEK[145.0197]TSFFQALGITTK	sp|P05388|RLA0_HUMAN	AGAIAPCEVTVPAQNTGLGPEKTSFFQALGITTK	R	I	34	22K(145.0197);7C(57.0215)	P05388	RLA0_HUMAN	RPLP0	Large ribosomal subunit protein uL10	_C(57.0215);_K(145.0197)						22.0824	22.0724	21.6474	21.6608	22.3857	21.944	21.0989	21.8156	NaN	NaN	NaN	NaN	NaN	NaN	NaN	NaN	113	146	3.40938	0.112991	0.423357	50.6481	0.629354	0.111307	0.707603	1.68106	NaN	1	0	NaN	NaN	1	0
AGAIAPC[57.0215]EVTVPAQNTGLGPEK[145.0197]TSFFQALGITTK[57.0215]	sp|P05388|RLA0_HUMAN	AGAIAPCEVTVPAQNTGLGPEKTSFFQALGITTK	R	I	34	22K(145.0197);34K(57.0215);7C(57.0215)	P05388	RLA0_HUMAN	RPLP0	Large ribosomal subunit protein uL10	_C(57.0215);_K(145.0197);_K(57.0215)						NaN	20.7139	NaN	NaN	NaN	NaN	20.7139	NaN	NaN	NaN	NaN	NaN	NaN	NaN	NaN	NaN	113	146	0	0.973698	NaN	0	0	0.977951	NaN	0	NaN	1	0	NaN	NaN	1	0
AGAIAPC[57.0215]EVTVPAQN[0.9840]TGLGPEK[145.0197]TSFFQALGITTK	sp|P05388|RLA0_HUMAN	AGAIAPCEVTVPAQNTGLGPEKTSFFQALGITTK	R	I	34	15N(0.9840);22K(145.0197);7C(57.0215)	P05388	RLA0_HUMAN	RPLP0	Large ribosomal subunit protein uL10	_C(57.0215);_K(145.0197);_N(0.9840)						NaN	NaN	NaN	NaN	NaN	NaN	NaN	NaN	NaN	NaN	NaN	NaN	NaN	NaN	NaN	NaN	113	146	NaN	1	0	NaN	NaN	1	0	NaN	NaN	1	0	NaN	NaN	1	0
AGAIAPC[57.0215]EVTVPAQN[0.9840]TGLGPEK[145.0197]TSFFQALGITTK[57.0215]	sp|P05388|RLA0_HUMAN	AGAIAPCEVTVPAQNTGLGPEKTSFFQALGITTK	R	I	34	15N(0.9840);22K(145.0197);34K(57.0215);7C(57.0215)	P05388	RLA0_HUMAN	RPLP0	Large ribosomal subunit protein uL10	_C(57.0215);_K(145.0197);_K(57.0215);_N(0.9840)						18.7796	NaN	NaN	NaN	NaN	NaN	NaN	NaN	NaN	NaN	NaN	NaN	NaN	NaN	NaN	NaN	113	146	0	0.974442	NaN	0	NaN	1	0	NaN	NaN	1	0	NaN	NaN	1	0
AGAINATYK[145.0197]VDVIQR	sp|Q8N441|FGRL1_HUMAN	AGAINATYKVDVIQR	R	T	15	9K(145.0197)	Q8N441	FGRL1_HUMAN	FGFRL1	Fibroblast growth factor receptor-like 1	_K(145.0197)						NaN	NaN	NaN	NaN	NaN	NaN	NaN	NaN	NaN	NaN	NaN	NaN	NaN	NaN	NaN	NaN	227	241	NaN	1	0	NaN	NaN	1	0	NaN	NaN	1	0	NaN	NaN	1	0
AGAIN[0.9840]ATYK[145.0197]VDVIQR	sp|Q8N441|FGRL1_HUMAN	AGAINATYKVDVIQR	R	T	15	5N(0.9840);9K(145.0197)	Q8N441	FGRL1_HUMAN	FGFRL1	Fibroblast growth factor receptor-like 1	_K(145.0197);_N(0.9840)						NaN	NaN	NaN	NaN	NaN	NaN	NaN	NaN	NaN	NaN	NaN	NaN	NaN	NaN	NaN	NaN	227	241	NaN	1	0	NaN	NaN	1	0	NaN	NaN	1	0	NaN	NaN	1	0
AGAISASGPELQGAGHSK	sp|Q09666|AHNK_HUMAN	AGAISASGPELQGAGHSK	R	L	18		Q09666	AHNK_HUMAN	AHNAK	Neuroblast differentiation-associated protein AHNAK							NaN	NaN	NaN	NaN	NaN	NaN	NaN	NaN	24.5546	24.664	24.7656	NaN	NaN	24.664	NaN	NaN	226	243	NaN	1	0	NaN	NaN	1	0	NaN	0	0.977924	-0.156343	0	0	0.984592	NaN
AGAIYVFQVR	sp|P29323|EPHB2_HUMAN	AGAIYVFQVR	K	A	10		P29323	EPHB2_HUMAN	EPHB2	Ephrin type-B receptor 2							NaN	NaN	NaN	NaN	NaN	NaN	NaN	NaN	20.1338	20.0388	19.937	NaN	20.0388	20.0388	NaN	NaN	500	509	NaN	1	0	NaN	NaN	1	0	NaN	0	0.977841	0.149227	0	0	0.984742	NaN
AGAK[145.0197]DILVATDVAGR	tr|A0A8V8TR86|A0A8V8TR86_HUMAN	AGAKDILVATDVAGR	K	G	15	4K(145.0197)	A0A8V8TR86	A0A8V8TR86_HUMAN	DDX23	RNA helicase	_K(145.0197)						NaN	NaN	NaN	NaN	NaN	NaN	NaN	NaN	NaN	NaN	NaN	NaN	NaN	NaN	NaN	NaN	675	689	NaN	1	0	NaN	NaN	1	0	NaN	NaN	1	0	NaN	NaN	1	0
AGALNSNDAFVLK	sp|P06396|GELS_HUMAN	AGALNSNDAFVLK	K	T	13		P06396	GELS_HUMAN	GSN	Gelsolin							NaN	NaN	NaN	NaN	NaN	NaN	NaN	NaN	NaN	NaN	NaN	NaN	NaN	19.7793	19.7793	NaN	585	597	NaN	1	0	NaN	NaN	1	0	NaN	NaN	1	0	NaN	0	0.984893	0
AGAPTVSLPELR	sp|Q8NFU3|TSTD1_HUMAN	AGAPTVSLPELR	M	S	12		Q8NFU3	TSTD1_HUMAN	TSTD1	Thiosulfate:glutathione sulfurtransferase							NaN	NaN	NaN	NaN	NaN	NaN	NaN	NaN	NaN	NaN	NaN	NaN	NaN	NaN	NaN	NaN	2	13	NaN	1	0	NaN	NaN	1	0	NaN	NaN	1	0	NaN	NaN	1	0
AGASLWGGLR	sp|P08648|ITA5_HUMAN	AGASLWGGLR	K	F	10		P08648	ITA5_HUMAN	ITGA5	Integrin alpha-5							NaN	NaN	NaN	NaN	NaN	NaN	NaN	NaN	NaN	NaN	NaN	NaN	17.8462	NaN	19.5304	NaN	739	748	NaN	1	0	NaN	NaN	1	0	NaN	NaN	1	0	NaN	0	0.985044	-1.68419
AGAYDFPSPEWDTVTPEAK	sp|Q13557|KCC2D_HUMAN	AGAYDFPSPEWDTVTPEAK	K	D	19		Q13557	KCC2D_HUMAN	CAMK2D	Calcium/calmodulin-dependent protein kinase type II subunit delta							NaN	NaN	NaN	NaN	NaN	NaN	NaN	NaN	NaN	NaN	NaN	NaN	NaN	NaN	NaN	NaN	228	246	NaN	1	0	NaN	NaN	1	0	NaN	NaN	1	0	NaN	NaN	1	0
AGC[57.0215]EC[57.0215]LNESDEHGFDNC[57.0215]LR	sp|O43396|TXNL1_HUMAN	AGCECLNESDEHGFDNCLR	K	K	19	17C(57.0215);3C(57.0215);5C(57.0215)	O43396	TXNL1_HUMAN	TXNL1	Thioredoxin-like protein 1	_C(57.0215)						NaN	NaN	NaN	NaN	NaN	NaN	NaN	NaN	NaN	NaN	20.1955	NaN	NaN	NaN	NaN	NaN	133	151	NaN	1	0	NaN	NaN	1	0	NaN	0	0.977758	NaN	0	NaN	1	0
AGC[57.0215]IVC[57.0215]NTLINEK	tr|F6V2D4|F6V2D4_HUMAN	AGCIVCNTLINEK	R	W	13	3C(57.0215);6C(57.0215)	F6V2D4	F6V2D4_HUMAN	LGALS8	Galectin	_C(57.0215)						NaN	NaN	NaN	20.5337	NaN	NaN	NaN	NaN	NaN	NaN	NaN	19.7843	NaN	NaN	NaN	NaN	73	85	0	0.974336	NaN	0	NaN	1	0	NaN	0	0.977675	NaN	0	NaN	1	0
AGC[57.0215]SNIAYPR	sp|P53794|SC5A3_HUMAN	AGCSNIAYPR	R	L	10	3C(57.0215)	P53794	SC5A3_HUMAN	SLC5A3	Sodium/myo-inositol cotransporter	_C(57.0215)						NaN	NaN	18.9634	NaN	NaN	18.9634	NaN	NaN	NaN	NaN	NaN	NaN	NaN	NaN	NaN	NaN	344	353	0	0.974229	NaN	0	0	0.978083	NaN	0	NaN	1	0	NaN	NaN	1	0
AGDISC[57.0215]NADINPLK	sp|P17301|ITA2_HUMAN	AGDISCNADINPLK	K	I	14	6C(57.0215)	P17301	ITA2_HUMAN	ITGA2	Integrin alpha-2	_C(57.0215)	+				HCT116WTApical_Peptide_HCT116WTBasolateral_Peptide	24.921	24.9219	25.351	25.3504	25.2571	25.3383	25.0386	24.938	23.2682	23.7974	23.5801	22.943	23.2245	23.644	23.6143	23.1847	1014	1027	5.75701	0.0506667	-0.429259	-755.972	1.38739	0.0602531	0.309403	4.78649	0.236806	0.33504	0.271256	0.655085	0.0369991	0.837809	0.0347881
AGDISC[57.0215]NADINPLK[145.0197]IGQTSSSVSFK	sp|P17301|ITA2_HUMAN	AGDISCNADINPLKIGQTSSSVSFK	K	S	25	14K(145.0197);6C(57.0215)	P17301	ITA2_HUMAN	ITGA2	Integrin alpha-2	_C(57.0215);_K(145.0197)						22.3766	22.6995	22.5356	22.1685	23.071	22.891	21.3715	21.8373	20.2767	20.1575	20.0276	NaN	NaN	NaN	NaN	NaN	1014	1038	0.278819	0.227922	0.185984	0.760804	1.50353	0.0564481	1.37657	5.51261	0	0.977592	0.189482	0	NaN	1	0
AGDISC[57.0215]NADINPLK[145.0197]IGQTSSSVSFK[57.0215]	sp|P17301|ITA2_HUMAN	AGDISCNADINPLKIGQTSSSVSFK	K	S	25	14K(145.0197);25K(57.0215);6C(57.0215)	P17301	ITA2_HUMAN	ITGA2	Integrin alpha-2	_C(57.0215);_K(145.0197);_K(57.0215)						NaN	NaN	NaN	NaN	NaN	NaN	NaN	NaN	NaN	NaN	NaN	NaN	NaN	NaN	NaN	NaN	1014	1038	NaN	1	0	NaN	NaN	1	0	NaN	NaN	1	0	NaN	NaN	1	0
AGDISC[57.0215]NADINPLK[57.0215]	sp|P17301|ITA2_HUMAN	AGDISCNADINPLK	K	I	14	14K(57.0215);6C(57.0215)	P17301	ITA2_HUMAN	ITGA2	Integrin alpha-2	_C(57.0215);_K(57.0215)		+			HCT116KOApical_Peptide_HCT116KOBasolateral_Peptide	22.0994	22.3325	22.0423	21.7517	22.42	22.4008	21.61	21.643	NaN	NaN	NaN	NaN	NaN	NaN	NaN	NaN	1014	1027	0.640225	0.135884	0.318909	1.71233	3.2286	0.0422222	0.783907	41.1251	NaN	1	0	NaN	NaN	1	0
AGDISC[57.0215]NADIN[0.9840]PLK[145.0197]IGQTSSSVSFK	sp|P17301|ITA2_HUMAN	AGDISCNADINPLKIGQTSSSVSFK	K	S	25	11N(0.9840);14K(145.0197);6C(57.0215)	P17301	ITA2_HUMAN	ITGA2	Integrin alpha-2	_C(57.0215);_K(145.0197);_N(0.9840)						NaN	NaN	NaN	NaN	NaN	NaN	NaN	19.1544	20.6023	NaN	NaN	NaN	NaN	NaN	NaN	NaN	1014	1038	NaN	1	0	NaN	0	0.978214	NaN	0	0	0.977509	NaN	0	NaN	1	0
AGDISC[57.0215]N[0.9840]ADINPLK	sp|P17301|ITA2_HUMAN	AGDISCNADINPLK	K	I	14	6C(57.0215);7N(0.9840)	P17301	ITA2_HUMAN	ITGA2	Integrin alpha-2	_C(57.0215);_N(0.9840)						NaN	NaN	NaN	NaN	NaN	NaN	24.8948	NaN	NaN	NaN	NaN	NaN	NaN	NaN	NaN	NaN	1014	1027	NaN	1	0	NaN	0	0.978345	NaN	0	NaN	1	0	NaN	NaN	1	0
AGDKDDITEPAVC[57.0215]ALR	sp|P14923|PLAK_HUMAN	AGDKDDITEPAVCALR	R	H	16	13C(57.0215)	P14923	PLAK_HUMAN	JUP	Junction plakoglobin	_C(57.0215)						23.1576	22.9714	22.6739	22.8995	23.1158	23.809	22.7304	20.3658	22.0895	22.2017	21.8223	21.6745	21.9621	21.9621	NaN	NaN	445	460	0.703488	0.129207	0.277792	1.89926	0.584268	0.119242	1.91435	1.5538	1.29719	0.197453	0.397242	4.28218	0	0.985195	NaN
AGDK[145.0197]ESQAR	sp|Q9Y4D7|PLXD1_HUMAN	AGDKESQAR	R	S	9	4K(145.0197)	Q9Y4D7	PLXD1_HUMAN	PLXND1	Plexin-D1	_K(145.0197)						NaN	NaN	NaN	NaN	NaN	NaN	NaN	NaN	NaN	NaN	NaN	NaN	NaN	NaN	NaN	NaN	307	315	NaN	1	0	NaN	NaN	1	0	NaN	NaN	1	0	NaN	NaN	1	0
AGDK[57.0215]DDITEPAVC[57.0215]ALR	sp|P14923|PLAK_HUMAN	AGDKDDITEPAVCALR	R	H	16	13C(57.0215);4K(57.0215)	P14923	PLAK_HUMAN	JUP	Junction plakoglobin	_C(57.0215);_K(57.0215)						NaN	20.9424	NaN	NaN	NaN	NaN	NaN	NaN	NaN	NaN	NaN	NaN	NaN	NaN	NaN	NaN	445	460	0	0.974123	NaN	0	NaN	1	0	NaN	NaN	1	0	NaN	NaN	1	0
AGDMENAENILTVMR	sp|P42704|LPPRC_HUMAN	AGDMENAENILTVMR	R	D	15		P42704	LPPRC_HUMAN	LRPPRC	Leucine-rich PPR motif-containing protein, mitochondrial							NaN	NaN	NaN	NaN	NaN	NaN	NaN	NaN	19.4777	20.4668	20.2907	19.104	19.9407	19.9407	NaN	NaN	245	259	NaN	1	0	NaN	NaN	1	0	NaN	0.121496	0.401962	0.274892	0.355872	0	0.985346	NaN
AGDM[15.9949]ENAENILTVMR	sp|P42704|LPPRC_HUMAN	AGDMENAENILTVMR	R	D	15	4M(15.9949)	P42704	LPPRC_HUMAN	LRPPRC	Leucine-rich PPR motif-containing protein, mitochondrial	_M(15.9949)						NaN	NaN	NaN	NaN	NaN	NaN	NaN	NaN	NaN	NaN	20.3367	NaN	NaN	NaN	NaN	NaN	245	259	NaN	1	0	NaN	NaN	1	0	NaN	0	0.977427	NaN	0	NaN	1	0
AGDM[15.9949]ENAENILTVM[15.9949]R	sp|P42704|LPPRC_HUMAN	AGDMENAENILTVMR	R	D	15	14M(15.9949);4M(15.9949)	P42704	LPPRC_HUMAN	LRPPRC	Leucine-rich PPR motif-containing protein, mitochondrial	_M(15.9949)						NaN	NaN	NaN	NaN	NaN	NaN	NaN	NaN	NaN	NaN	NaN	21.0344	NaN	NaN	NaN	NaN	245	259	NaN	1	0	NaN	NaN	1	0	NaN	0	0.977344	NaN	0	NaN	1	0
AGDNIPEEQPVASTPTTVSDGENKKDK	sp|Q9Y320|TMX2_HUMAN	AGDNIPEEQPVASTPTTVSDGENKKDK	K	-	27		Q9Y320	TMX2_HUMAN	TMX2	Thioredoxin-related transmembrane protein 2							NaN	NaN	NaN	NaN	NaN	NaN	NaN	NaN	21.0027	20.4697	19.6154	NaN	NaN	NaN	NaN	NaN	270	296	NaN	1	0	NaN	NaN	1	0	NaN	0	0.977261	1.12079	0	NaN	1	0
AGDPVILYVNK	sp|O15321|TM9S1_HUMAN	AGDPVILYVNK	K	V	11		O15321	TM9S1_HUMAN	TM9SF1	Transmembrane 9 superfamily member 1							NaN	NaN	NaN	NaN	NaN	NaN	NaN	NaN	20.8711	20.8565	20.2551	20.2772	20.5957	NaN	NaN	NaN	38	48	NaN	1	0	NaN	NaN	1	0	NaN	3.30914	0.173229	0.597603	45.1244	0	0.985497	NaN
AGDREDITEPAIC[57.0215]ALR	tr|A0A2R8Y804|A0A2R8Y804_HUMAN	AGDREDITEPAICALR	R	H	16	13C(57.0215)	A0A2R8Y804	A0A2R8Y804_HUMAN	CTNNB1	Catenin beta 1	_C(57.0215)						22.8947	22.8818	22.5464	22.5626	22.8603	23.1518	22.589	22.1346	22.2156	NaN	NaN	22.2156	NaN	NaN	NaN	NaN	454	469	3.01634	0.112747	0.333765	32.2001	0.854812	0.0878083	0.644242	2.38661	0	0.977178	0	0	NaN	1	0
AGDREDITEPAIC[57.0215]ALRHLTSR	tr|A0A2R8Y804|A0A2R8Y804_HUMAN	AGDREDITEPAICALRHLTSR	R	H	21	13C(57.0215)	A0A2R8Y804	A0A2R8Y804_HUMAN	CTNNB1	Catenin beta 1	_C(57.0215)						NaN	NaN	NaN	NaN	NaN	NaN	NaN	NaN	NaN	NaN	NaN	NaN	NaN	NaN	NaN	NaN	454	474	NaN	1	0	NaN	NaN	1	0	NaN	NaN	1	0	NaN	NaN	1	0
AGDTLSGTC[57.0215]LLIANKR	sp|Q86X55|CARM1_HUMAN	AGDTLSGTCLLIANKR	K	Q	16	9C(57.0215)	Q86X55	CARM1_HUMAN	CARM1	Histone-arginine methyltransferase CARM1	_C(57.0215)						NaN	NaN	NaN	20.4225	NaN	NaN	NaN	NaN	NaN	NaN	NaN	NaN	NaN	NaN	NaN	NaN	430	445	0	0.974017	NaN	0	NaN	1	0	NaN	NaN	1	0	NaN	NaN	1	0
AGDWQC[57.0215]PNPGC[57.0215]GNQNFAWR	sp|Q01844|EWS_HUMAN	AGDWQCPNPGCGNQNFAWR	R	T	19	11C(57.0215);6C(57.0215)	Q01844	EWS_HUMAN	EWSR1	RNA-binding protein EWS	_C(57.0215)		+			HCT116KOApical_Peptide_HCT116KOBasolateral_Peptide	NaN	21.5885	21.6972	21.7982	21.8277	21.796	21.5536	21.591	NaN	NaN	NaN	NaN	NaN	NaN	NaN	NaN	519	537	0	0.97391	-0.159183	0	1.9864	0.0457525	0.239598	9.76826	NaN	1	0	NaN	NaN	1	0
AGDWQC[57.0215]PN[0.9840]PGC[57.0215]GNQNFAWR	sp|Q01844|EWS_HUMAN	AGDWQCPNPGCGNQNFAWR	R	T	19	11C(57.0215);6C(57.0215);8N(0.9840)	Q01844	EWS_HUMAN	EWSR1	RNA-binding protein EWS	_C(57.0215);_N(0.9840)						NaN	NaN	NaN	NaN	NaN	NaN	NaN	NaN	NaN	NaN	NaN	NaN	NaN	NaN	NaN	NaN	519	537	NaN	1	0	NaN	NaN	1	0	NaN	NaN	1	0	NaN	NaN	1	0
AGEDAVWVLDSGSVR	sp|Q6ZRP7|QSOX2_HUMAN	AGEDAVWVLDSGSVR	R	G	15		Q6ZRP7	QSOX2_HUMAN	QSOX2	Sulfhydryl oxidase 2							NaN	NaN	NaN	NaN	NaN	NaN	NaN	NaN	18.3808	NaN	NaN	NaN	NaN	NaN	NaN	NaN	58	72	NaN	1	0	NaN	NaN	1	0	NaN	0	0.977095	NaN	0	NaN	1	0
AGELTEDEVER	sp|P62269|RS18_HUMAN	AGELTEDEVER	R	V	11		P62269	RS18_HUMAN	RPS18	Small ribosomal subunit protein uS13							NaN	NaN	NaN	NaN	NaN	NaN	NaN	NaN	23.0257	22.9969	23.2002	23.2252	23.7422	23.7914	21.9827	21.8026	56	66	NaN	1	0	NaN	NaN	1	0	NaN	2.05179	0.187697	-0.201411	-10.5436	2.60708	0.0736615	1.87412
AGESVLVHGASGGVGLAAC[57.0215]QIAR	sp|Q08257|QOR_HUMAN	AGESVLVHGASGGVGLAACQIAR	K	A	23	19C(57.0215)	Q08257	QOR_HUMAN	CRYZ	Quinone oxidoreductase	_C(57.0215)						NaN	NaN	NaN	NaN	NaN	NaN	NaN	NaN	NaN	NaN	NaN	NaN	NaN	NaN	NaN	NaN	148	170	NaN	1	0	NaN	NaN	1	0	NaN	NaN	1	0	NaN	NaN	1	0
AGEVQEPELR	sp|P25311|ZA2G_HUMAN	AGEVQEPELR	R	G	10		P25311	ZA2G_HUMAN	AZGP1	Zinc-alpha-2-glycoprotein							NaN	NaN	NaN	NaN	NaN	NaN	NaN	NaN	20.9137	20.6862	NaN	21.1102	20.6049	21.6974	21.1679	19.0692	242	251	NaN	1	0	NaN	NaN	1	0	NaN	0	0.977012	-0.310213	0	0.323507	0.159122	1.03262
AGFAGDDAPR	sp|P63261|ACTG_HUMAN	AGFAGDDAPR	K	A	10		P63261	ACTG_HUMAN	ACTG1	Actin, cytoplasmic 2							NaN	NaN	22.4896	22.4896	NaN	22.4896	22.4896	NaN	26.7669	27.1145	27.2328	26.9158	26.9995	27.343	27.0374	26.5994	19	28	0	0.973804	NaN	0	0	0.978476	0	0	0.202527	0.351946	-0.133596	-0.568007	0.478157	0.104573	0.352802
AGFAGDQIPK	sp|P61163|ACTZ_HUMAN	AGFAGDQIPK	K	Y	10		P61163	ACTZ_HUMAN	ACTR1A	Alpha-centractin							NaN	NaN	NaN	NaN	NaN	NaN	NaN	NaN	NaN	NaN	NaN	NaN	19.5588	19.5588	NaN	NaN	23	32	NaN	1	0	NaN	NaN	1	0	NaN	NaN	1	0	NaN	0	0.985648	NaN
AGFEAVENGTVC[57.0215]R	sp|P29323|EPHB2_HUMAN	AGFEAVENGTVCR	K	G	13	12C(57.0215)	P29323	EPHB2_HUMAN	EPHB2	Ephrin type-B receptor 2	_C(57.0215)						NaN	NaN	NaN	NaN	NaN	NaN	24.5084	NaN	NaN	NaN	NaN	NaN	NaN	NaN	NaN	NaN	258	270	NaN	1	0	NaN	0	0.978607	NaN	0	NaN	1	0	NaN	NaN	1	0
AGFFGTVVEYGAER	sp|Q9NVH1|DJC11_HUMAN	AGFFGTVVEYGAER	K	K	14		Q9NVH1	DJC11_HUMAN	DNAJC11	DnaJ homolog subfamily C member 11							NaN	NaN	NaN	NaN	NaN	NaN	NaN	NaN	18.4451	NaN	NaN	18.4451	NaN	18.4451	NaN	NaN	328	341	NaN	1	0	NaN	NaN	1	0	NaN	0	0.981925	0	0	0	0.985799	NaN
AGFTAAYSEK	sp|P11717|MPRI_HUMAN	AGFTAAYSEK	R	G	10		P11717	MPRI_HUMAN	IGF2R	Cation-independent mannose-6-phosphate receptor							NaN	NaN	NaN	NaN	NaN	NaN	NaN	NaN	21.0375	21.2849	20.5904	20.1657	20.8312	20.8312	NaN	NaN	1536	1545	NaN	1	0	NaN	NaN	1	0	NaN	1.06578	0.199816	0.783143	3.18715	0	0.98595	NaN
AGFTAAYSEK[145.0197]	sp|P11717|MPRI_HUMAN	AGFTAAYSEK	R	G	10	10K(145.0197)	P11717	MPRI_HUMAN	IGF2R	Cation-independent mannose-6-phosphate receptor	_K(145.0197)						NaN	NaN	21.5815	21.5815	21.9026	22.1568	21.1678	20.6101	NaN	NaN	NaN	NaN	NaN	NaN	NaN	NaN	1536	1545	0	0.975508	NaN	0	1.18577	0.0693235	1.14077	3.72221	NaN	1	0	NaN	NaN	1	0
AGFVPVYLR	sp|Q9H0A0|NAT10_HUMAN	AGFVPVYLR	R	Q	9		Q9H0A0	NAT10_HUMAN	NAT10	RNA cytidine acetyltransferase							NaN	NaN	NaN	NaN	NaN	NaN	NaN	NaN	20.4685	20.3655	19.9826	20.1155	20.2459	20.2459	NaN	NaN	726	734	NaN	1	0	NaN	NaN	1	0	NaN	1.31453	0.197102	0.367911	4.37538	0	0.986102	NaN
AGGAAVVITEPEHTK	sp|Q9P258|RCC2_HUMAN	AGGAAVVITEPEHTK	K	E	15		Q9P258	RCC2_HUMAN	RCC2	Protein RCC2							NaN	NaN	NaN	NaN	NaN	NaN	NaN	NaN	20.9957	21.0586	20.8111	20.7361	20.231	NaN	21.3645	NaN	78	92	NaN	1	0	NaN	NaN	1	0	NaN	1.45215	0.195096	0.253557	5.18002	0	0.984441	-1.13352
AGGAAVVITEPEHTKER	sp|Q9P258|RCC2_HUMAN	AGGAAVVITEPEHTKER	K	V	17		Q9P258	RCC2_HUMAN	RCC2	Protein RCC2							NaN	NaN	NaN	NaN	NaN	NaN	NaN	NaN	21.7224	21.7291	22.5446	22.5408	22.1913	22.1913	NaN	NaN	78	94	NaN	1	0	NaN	NaN	1	0	NaN	4.65129	0.132	-0.817007	-211.659	0	0.982335	NaN
AGGADAVQTVTGGLR	sp|Q9H223|EHD4_HUMAN	AGGADAVQTVTGGLR	R	S	15		Q9H223	EHD4_HUMAN	EHD4	EH domain-containing protein 4							NaN	NaN	NaN	NaN	NaN	NaN	NaN	NaN	20.4006	20.6146	20.5096	20.2781	20.4987	20.4562	20.4124	NaN	15	29	NaN	1	0	NaN	NaN	1	0	NaN	0.263247	0.325425	0.113773	0.721702	0	0.982185	0.0650549
AGGAFDPYTLVR	sp|O43759|SNG1_HUMAN	AGGAFDPYTLVR	K	Q	12		O43759	SNG1_HUMAN	SYNGR1	Synaptogyrin-1							NaN	NaN	NaN	NaN	NaN	NaN	NaN	NaN	NaN	NaN	19.423	NaN	NaN	NaN	NaN	NaN	11	22	NaN	1	0	NaN	NaN	1	0	NaN	0	0.982008	NaN	0	NaN	1	0
AGGDAEPRPAEPPAWAGGAR	tr|A0A994J4Y8|A0A994J4Y8_HUMAN	AGGDAEPRPAEPPAWAGGAR	R	P	20		A0A994J4Y8	A0A994J4Y8_HUMAN	PGAM5	Serine/threonine-protein phosphatase PGAM5, mitochondrial							NaN	NaN	NaN	NaN	NaN	NaN	NaN	NaN	20.3041	21.0364	NaN	18.7424	20.3041	NaN	NaN	NaN	33	52	NaN	1	0	NaN	NaN	1	0	NaN	0	0.982092	1.92788	0	0	0.982035	NaN
AGGEAGVTLGQPHLSR	sp|P41091|IF2G_HUMAN	AGGEAGVTLGQPHLSR	M	Q	16		P41091	IF2G_HUMAN	EIF2S3	Eukaryotic translation initiation factor 2 subunit 3							NaN	NaN	NaN	NaN	NaN	NaN	NaN	NaN	NaN	NaN	21.2108	NaN	NaN	NaN	NaN	NaN	2	17	NaN	1	0	NaN	NaN	1	0	NaN	0	0.983853	NaN	0	NaN	1	0
AGGEELDEGVAKDNAK	sp|Q32MZ4|LRRF1_HUMAN	AGGEELDEGVAKDNAK	R	I	16		Q32MZ4	LRRF1_HUMAN	LRRFIP1	Leucine-rich repeat flightless-interacting protein 1							NaN	NaN	NaN	NaN	NaN	NaN	NaN	NaN	20.9913	20.9913	NaN	NaN	20.9913	20.9913	NaN	NaN	691	706	NaN	1	0	NaN	NaN	1	0	NaN	0	0.987141	NaN	0	0	0.9783	NaN
AGGFASALER	sp|Q9Y2Q9|RT28_HUMAN	AGGFASALER	R	H	10		Q9Y2Q9	RT28_HUMAN	MRPS28	Small ribosomal subunit protein bS1m							NaN	NaN	NaN	NaN	NaN	NaN	NaN	NaN	21.1484	20.9408	20.9772	21.1799	21.0653	21.0653	NaN	NaN	49	58	NaN	1	0	NaN	NaN	1	0	NaN	0.0774448	0.463458	-0.0339613	-0.234125	0	0.978449	NaN
AGGGPTLQC[57.0215]PPPSSPEK	sp|Q96N66|MBOA7_HUMAN	AGGGPTLQCPPPSSPEK	R	A	17	9C(57.0215)	Q96N66	MBOA7_HUMAN	MBOAT7	Lysophospholipid acyltransferase 7	_C(57.0215)						NaN	NaN	20.2061	20.2061	20.2848	20.3426	20.1229	20.0554	20.1903	19.8137	19.3027	NaN	NaN	NaN	NaN	19.8137	272	288	0	0.974655	NaN	0	1.4312	0.0602878	0.224564	5.04971	0	0.987056	0.699323	0	0	0.978598	NaN
AGGK[145.0197]ILTFDQLALDSPK	sp|Q07020|RL18_HUMAN	AGGKILTFDQLALDSPK	R	G	17	4K(145.0197)	Q07020	RL18_HUMAN	RPL18	Large ribosomal subunit protein eL18	_K(145.0197)						22.7722	23.1528	22.4839	21.8204	22.6488	22.6352	22.6216	NaN	NaN	NaN	NaN	NaN	NaN	NaN	NaN	NaN	116	132	0.774006	0.120839	0.810322	2.11871	0	0.977165	0.0204611	0	NaN	1	0	NaN	NaN	1	0
AGGK[145.0197]ILTFDQLALDSPK[57.0215]	sp|Q07020|RL18_HUMAN	AGGKILTFDQLALDSPK	R	G	17	17K(57.0215);4K(145.0197)	Q07020	RL18_HUMAN	RPL18	Large ribosomal subunit protein eL18	_K(145.0197);_K(57.0215)						NaN	21.0917	NaN	NaN	21.0917	NaN	NaN	NaN	NaN	NaN	NaN	NaN	NaN	NaN	NaN	NaN	116	132	0	0.975615	NaN	0	0	0.978739	NaN	0	NaN	1	0	NaN	NaN	1	0
AGGLDWPEATEVSPSR	sp|Q9Y446|PKP3_HUMAN	AGGLDWPEATEVSPSR	R	T	16		Q9Y446	PKP3_HUMAN	PKP3	Plakophilin-3							NaN	NaN	NaN	NaN	NaN	NaN	NaN	NaN	NaN	NaN	NaN	NaN	NaN	NaN	NaN	NaN	226	241	NaN	1	0	NaN	NaN	1	0	NaN	NaN	1	0	NaN	NaN	1	0
AGGPATPLSPTR	sp|Q03252|LMNB2_HUMAN	AGGPATPLSPTR	R	L	12		Q03252	LMNB2_HUMAN	LMNB2	Lamin-B2							NaN	NaN	NaN	NaN	NaN	NaN	NaN	NaN	21.3316	21.4957	21.3027	21.1135	21.582	21.6966	20.9927	20.801	29	40	NaN	1	0	NaN	NaN	1	0	NaN	0.615552	0.241756	0.205564	1.64169	1.65995	0.0575711	0.742428
AGGPTTPLSPTR	sp|P20700|LMNB1_HUMAN	AGGPTTPLSPTR	R	L	12		P20700	LMNB1_HUMAN	LMNB1	Lamin-B1							NaN	NaN	NaN	NaN	NaN	NaN	NaN	NaN	21.6825	22.0946	21.8888	21.4016	22.1218	22.4419	21.3565	20.5653	15	26	NaN	1	0	NaN	NaN	1	0	NaN	0.279541	0.320194	0.243358	0.762615	1.04367	0.0625587	1.32096
AGGSASAMLQPLLDNQVGFK	sp|P20618|PSB1_HUMAN	AGGSASAMLQPLLDNQVGFK	K	N	20		P20618	PSB1_HUMAN	PSMB1	Proteasome subunit beta type-1							NaN	NaN	NaN	NaN	NaN	NaN	NaN	NaN	NaN	18.9014	NaN	NaN	NaN	NaN	NaN	NaN	165	184	NaN	1	0	NaN	NaN	1	0	NaN	0	0.986971	NaN	0	NaN	1	0
AGGSFDLR	sp|O43760|SNG2_HUMAN	AGGSFDLR	K	R	8		O43760	SNG2_HUMAN	SYNGR2	Synaptogyrin-2							NaN	NaN	NaN	NaN	NaN	NaN	NaN	NaN	21.54	20.7333	NaN	22.0544	NaN	NaN	21.54	NaN	11	18	NaN	1	0	NaN	NaN	1	0	NaN	0	0.986887	-0.917699	0	0	0.978747	NaN
AGGVGLVR	sp|Q6P1X6|CH082_HUMAN	AGGVGLVR	R	S	8		Q6P1X6	CH082_HUMAN	C8orf82	UPF0598 protein C8orf82							NaN	NaN	NaN	NaN	NaN	NaN	NaN	NaN	NaN	NaN	20.2316	NaN	NaN	NaN	NaN	NaN	162	169	NaN	1	0	NaN	NaN	1	0	NaN	0	0.986802	NaN	0	NaN	1	0
AGHC[57.0215]AVAINTR	tr|A6NEM2|A6NEM2_HUMAN	AGHCAVAINTR	R	L	11	4C(57.0215)	A6NEM2	A6NEM2_HUMAN	HCFC1	Host cell factor C1	_C(57.0215)						NaN	NaN	NaN	20.5249	20.5249	20.5249	NaN	NaN	NaN	NaN	NaN	NaN	NaN	NaN	NaN	NaN	323	333	0	0.97679	NaN	0	0	0.979001	NaN	0	NaN	1	0	NaN	NaN	1	0
AGIFQSVK	sp|P09669|COX6C_HUMAN	AGIFQSVK	K	-	8		P09669	COX6C_HUMAN	COX6C	Cytochrome c oxidase subunit 6C							NaN	NaN	20.6639	20.6639	20.6639	NaN	NaN	NaN	23.3641	23.8011	23.5439	23.0038	23.7902	24.1346	23.0224	22.1358	68	75	0	0.97754	NaN	0	0	0.979133	NaN	0	0.329923	0.30311	0.308779	0.888959	0.997093	0.0641804	1.38331
AGIFQSVK[145.0197]	sp|P09669|COX6C_HUMAN	AGIFQSVK	K	-	8	8K(145.0197)	P09669	COX6C_HUMAN	COX6C	Cytochrome c oxidase subunit 6C	_K(145.0197)						21.8735	21.8167	21.2681	21.3504	21.6023	21.647	NaN	21.5562	NaN	NaN	NaN	NaN	NaN	NaN	NaN	NaN	68	75	2.06627	0.0852121	0.535899	10.7233	0	0.979264	0.0685081	0	NaN	1	0	NaN	NaN	1	0
AGIIASAR	sp|P13639|EF2_HUMAN	AGIIASAR	K	A	8		P13639	EF2_HUMAN	EEF2	Elongation factor 2							NaN	NaN	20.7259	NaN	NaN	NaN	NaN	NaN	20.3326	21.3023	21.7501	21.1089	21.2088	NaN	NaN	21.2088	43	50	0	0.977433	NaN	0	NaN	1	0	NaN	0.394896	0.284527	-0.612005	-1.05292	0	0.978896	0
AGIVQEDVQPPGLK	sp|Q8N5G0|SIM20_HUMAN	AGIVQEDVQPPGLK	R	V	14		Q8N5G0	SIM20_HUMAN	SMIM20	Small integral membrane protein 20							NaN	NaN	NaN	NaN	NaN	NaN	NaN	NaN	20.8392	20.7968	20.6803	20.7262	20.7619	20.7619	NaN	NaN	45	58	NaN	1	0	NaN	NaN	1	0	NaN	1.17444	0.195067	0.114766	3.66882	0	0.979045	NaN
AGKEESGVSVSNSQPTNESHSIK	sp|Q99808|S29A1_HUMAN	AGKEESGVSVSNSQPTNESHSIK	R	A	23		Q99808	S29A1_HUMAN	SLC29A1	Equilibrative nucleoside transporter 1							NaN	NaN	NaN	NaN	NaN	NaN	NaN	NaN	21.2075	21.2075	NaN	NaN	NaN	NaN	NaN	NaN	261	283	NaN	1	0	NaN	NaN	1	0	NaN	0	0.986718	NaN	0	NaN	1	0
AGKPGLPAPDELVYQVPQSTQEVSGAGR	sp|Q96PD2|DCBD2_HUMAN	AGKPGLPAPDELVYQVPQSTQEVSGAGR	K	D	28		Q96PD2	DCBD2_HUMAN	DCBLD2	Discoidin, CUB and LCCL domain-containing protein 2							NaN	NaN	NaN	NaN	NaN	NaN	NaN	NaN	22.4921	22.0967	22.4663	22.7813	22.883	23.3262	21.9166	20.1669	737	764	NaN	1	0	NaN	NaN	1	0	NaN	0.491541	0.262006	-0.329337	-1.30284	0.825067	0.0653898	2.06285
AGKPGLPAPDELVYQVPQSTQEVSGAGRDGEC[57.0215]DVFKEIL	sp|Q96PD2|DCBD2_HUMAN	AGKPGLPAPDELVYQVPQSTQEVSGAGRDGECDVFKEIL	K	-	39	32C(57.0215)	Q96PD2	DCBD2_HUMAN	DCBLD2	Discoidin, CUB and LCCL domain-containing protein 2	_C(57.0215)						NaN	NaN	NaN	NaN	NaN	NaN	NaN	NaN	NaN	NaN	21.1643	21.1643	NaN	NaN	NaN	NaN	737	775	NaN	1	0	NaN	NaN	1	0	NaN	0	0.986633	NaN	0	NaN	1	0
AGKYEQAIQC[57.0215]YTEAISLC[57.0215]PTEK	sp|O94826|TOM70_HUMAN	AGKYEQAIQCYTEAISLCPTEK	K	N	22	10C(57.0215);18C(57.0215)	O94826	TOM70_HUMAN	TOMM70	Mitochondrial import receptor subunit TOM70	_C(57.0215)						21.2505	21.1545	21.2745	21.363	21.6774	NaN	20.6778	NaN	NaN	NaN	NaN	NaN	NaN	NaN	NaN	NaN	127	148	0.663886	0.133222	-0.116266	-1.78122	0	0.979396	0.999653	0	NaN	1	0	NaN	NaN	1	0
AGKYEQAIQC[57.0215]YTEAISLC[57.0215]PTEK[57.0215]	sp|O94826|TOM70_HUMAN	AGKYEQAIQCYTEAISLCPTEK	K	N	22	10C(57.0215);18C(57.0215);22K(57.0215)	O94826	TOM70_HUMAN	TOMM70	Mitochondrial import receptor subunit TOM70	_C(57.0215);_K(57.0215)						NaN	NaN	NaN	NaN	21.0093	NaN	NaN	21.0093	NaN	NaN	NaN	NaN	NaN	NaN	NaN	NaN	127	148	NaN	1	0	NaN	0	0.979527	0	0	NaN	1	0	NaN	NaN	1	0
AGK[145.0197]ITFAEK	sp|P02786|TFR1_HUMAN	AGKITFAEK	R	V	9	3K(145.0197)	P02786	TFR1_HUMAN	TFRC	Transferrin receptor protein 1	_K(145.0197)		+			HCT116KOApical_Peptide_HCT116KOBasolateral_Peptide	27.321	27.1967	26.2508	26.4814	27.3501	27.4744	26.1877	25.8635	NaN	NaN	NaN	NaN	NaN	NaN	NaN	NaN	259	267	1.68071	0.0887745	0.892795	6.81521	1.81491	0.0476863	1.38667	7.98768	NaN	1	0	NaN	NaN	1	0
AGK[145.0197]ITFAEK[57.0215]	sp|P02786|TFR1_HUMAN	AGKITFAEK	R	V	9	3K(145.0197);9K(57.0215)	P02786	TFR1_HUMAN	TFRC	Transferrin receptor protein 1	_K(145.0197);_K(57.0215)		+			HCT116KOApical_Peptide_HCT116KOBasolateral_Peptide	27.0545	26.8795	25.0671	25.6062	26.9843	27.0164	25.316	25.2092	NaN	NaN	NaN	NaN	NaN	NaN	NaN	NaN	259	267	1.53893	0.0909462	1.63038	5.75287	2.98778	0.0471724	1.73774	31.157	NaN	1	0	NaN	NaN	1	0
AGK[145.0197]IVVNLTGR	sp|P62244|RS15A_HUMAN	AGKIVVNLTGR	R	L	11	3K(145.0197)	P62244	RS15A_HUMAN	RPS15A	Small ribosomal subunit protein uS8	_K(145.0197)						NaN	NaN	NaN	22.1201	22.1201	22.1201	NaN	NaN	NaN	NaN	NaN	NaN	NaN	NaN	NaN	NaN	58	68	0	0.977326	NaN	0	0	0.979659	NaN	0	NaN	1	0	NaN	NaN	1	0
AGK[145.0197]NQGDPK	sp|P19338|NUCL_HUMAN	AGKNQGDPK	K	K	9	3K(145.0197)	P19338	NUCL_HUMAN	NCL	Nucleolin	_K(145.0197)						NaN	NaN	NaN	NaN	NaN	NaN	NaN	NaN	NaN	NaN	NaN	NaN	NaN	NaN	NaN	NaN	7	15	NaN	1	0	NaN	NaN	1	0	NaN	NaN	1	0	NaN	NaN	1	0
AGLAPLEVR	sp|O75369|FLNB_HUMAN	AGLAPLEVR	K	V	9		O75369	FLNB_HUMAN	FLNB	Filamin-B							NaN	NaN	NaN	NaN	NaN	NaN	NaN	NaN	21.8647	22.3044	22.4965	22.1194	22.381	22.7514	22.0271	21.351	1450	1458	NaN	1	0	NaN	NaN	1	0	NaN	0.28298	0.318323	-0.223376	-0.771241	0.822075	0.0651839	0.877166
AGLEDLQVAFR	sp|Q9NZT1|CALL5_HUMAN	AGLEDLQVAFR	R	A	11		Q9NZT1	CALL5_HUMAN	CALML5	Calmodulin-like protein 5							NaN	NaN	NaN	NaN	NaN	NaN	NaN	NaN	NaN	NaN	NaN	NaN	NaN	NaN	NaN	18.2568	78	88	NaN	1	0	NaN	NaN	1	0	NaN	NaN	1	0	NaN	0	0.979194	NaN
AGLESSEGGGGPERPGAR	sp|Q86SK9|SCD5_HUMAN	AGLESSEGGGGPERPGAR	R	G	18		Q86SK9	SCD5_HUMAN	SCD5	Stearoyl-CoA desaturase 5							NaN	NaN	NaN	NaN	NaN	NaN	NaN	NaN	21.1433	21.1433	NaN	NaN	NaN	NaN	NaN	NaN	22	39	NaN	1	0	NaN	NaN	1	0	NaN	0	0.986549	NaN	0	NaN	1	0
AGLFIDK[145.0197]GVK	sp|Q9UHN6|CEIP2_HUMAN	AGLFIDKGVK	K	T	10	7K(145.0197)	Q9UHN6	CEIP2_HUMAN	CEMIP2	Cell surface hyaluronidase CEMIP2	_K(145.0197)						22.0586	21.8665	21.3253	21.5971	22.0618	22.232	21.32	20.981	NaN	20.2778	20.2778	NaN	NaN	NaN	NaN	NaN	727	736	1.02344	0.105947	0.501328	3.01321	1.46375	0.0591617	0.996405	5.25347	0	0.986464	0	0	NaN	1	0
AGLGEEFEK	sp|P10586|PTPRF_HUMAN	AGLGEEFEK	R	E	9		P10586	PTPRF_HUMAN	PTPRF	Receptor-type tyrosine-protein phosphatase F							NaN	NaN	NaN	NaN	NaN	NaN	NaN	NaN	NaN	NaN	NaN	NaN	NaN	NaN	18.8891	NaN	898	906	NaN	1	0	NaN	NaN	1	0	NaN	NaN	1	0	NaN	0	0.979343	NaN
AGLGEEFEKEIR	sp|P10586|PTPRF_HUMAN	AGLGEEFEKEIR	R	T	12		P10586	PTPRF_HUMAN	PTPRF	Receptor-type tyrosine-protein phosphatase F							NaN	NaN	NaN	NaN	NaN	NaN	NaN	NaN	NaN	NaN	NaN	NaN	NaN	NaN	NaN	NaN	898	909	NaN	1	0	NaN	NaN	1	0	NaN	NaN	1	0	NaN	NaN	1	0
AGLGEEFEK[145.0197]EIR	sp|P10586|PTPRF_HUMAN	AGLGEEFEKEIR	R	T	12	9K(145.0197)	P10586	PTPRF_HUMAN	PTPRF	Receptor-type tyrosine-protein phosphatase F	_K(145.0197)						25.2222	25.3324	25.1083	24.9787	25.0809	25.5826	25.2471	24.579	21.6314	21.6297	21.4814	21.4833	22.245	22.228	20.2019	20.2697	898	909	0.955367	0.107309	0.233795	2.74821	0.374905	0.154286	0.418694	1.00224	4.13333	0.158909	0.148153	116.585	3.51534	0.0804706	2.0007
AGLGSGLSLSGLVHPELSR	sp|P49748|ACADV_HUMAN	AGLGSGLSLSGLVHPELSR	R	S	19		P49748	ACADV_HUMAN	ACADVL	Very long-chain specific acyl-CoA dehydrogenase, mitochondrial							NaN	20.1533	20.1533	NaN	NaN	NaN	NaN	20.1533	19.7573	19.35	NaN	20.0745	NaN	NaN	NaN	NaN	513	531	0	0.977218	0	0	0	0.97979	NaN	0	0	0.98638	-0.520864	0	NaN	1	0
AGLIPSK[145.0197]HFQER	sp|Q5T2T1|MPP7_HUMAN	AGLIPSKHFQER	R	R	12	7K(145.0197)	Q5T2T1	MPP7_HUMAN	MPP7	MAGUK p55 subfamily member 7	_K(145.0197)						NaN	NaN	NaN	NaN	NaN	NaN	19.5089	19.5089	NaN	NaN	NaN	NaN	NaN	NaN	NaN	NaN	285	296	NaN	1	0	NaN	0	0.979922	NaN	0	NaN	1	0	NaN	NaN	1	0
AGLLAGDR	sp|O14745|NHRF1_HUMAN	AGLLAGDR	K	L	8		O14745	NHRF1_HUMAN	NHERF1	Na(+)/H(+) exchange regulatory cofactor NHE-RF1							NaN	NaN	NaN	NaN	NaN	NaN	NaN	NaN	NaN	NaN	21.2057	NaN	NaN	NaN	NaN	NaN	51	58	NaN	1	0	NaN	NaN	1	0	NaN	0	0.986295	NaN	0	NaN	1	0
AGLLPNHRPR	sp|Q9NVS2|RT18A_HUMAN	AGLLPNHRPR	R	L	10		Q9NVS2	RT18A_HUMAN	MRPS18A	Large ribosomal subunit protein mL66							NaN	NaN	NaN	NaN	NaN	NaN	NaN	NaN	18.901	NaN	NaN	NaN	NaN	NaN	NaN	NaN	125	134	NaN	1	0	NaN	NaN	1	0	NaN	0	0.986211	NaN	0	NaN	1	0
AGLNC[57.0215]STENMPIK	sp|P05198|IF2A_HUMAN	AGLNCSTENMPIK	R	I	13	5C(57.0215)	P05198	IF2A_HUMAN	EIF2S1	Eukaryotic translation initiation factor 2 subunit 1	_C(57.0215)						NaN	NaN	NaN	NaN	NaN	NaN	NaN	NaN	20.3097	20.3097	NaN	NaN	NaN	NaN	NaN	NaN	214	226	NaN	1	0	NaN	NaN	1	0	NaN	0	0.986127	NaN	0	NaN	1	0
AGLNC[57.0215]STENM[15.9949]PIK	sp|P05198|IF2A_HUMAN	AGLNCSTENMPIK	R	I	13	10M(15.9949);5C(57.0215)	P05198	IF2A_HUMAN	EIF2S1	Eukaryotic translation initiation factor 2 subunit 1	_C(57.0215);_M(15.9949)						NaN	NaN	NaN	NaN	NaN	NaN	NaN	NaN	NaN	NaN	NaN	19.3441	NaN	NaN	NaN	NaN	214	226	NaN	1	0	NaN	NaN	1	0	NaN	0	0.986042	NaN	0	NaN	1	0
AGLPC[57.0215]QDLEFVQFHPTGIYGAGC[57.0215]LITEGC[57.0215]R	sp|P31040|SDHA_HUMAN	AGLPCQDLEFVQFHPTGIYGAGCLITEGCR	R	G	30	23C(57.0215);29C(57.0215);5C(57.0215)	P31040	SDHA_HUMAN	SDHA	Succinate dehydrogenase [ubiquinone] flavoprotein subunit, mitochondrial	_C(57.0215)						22.9176	23.1714	22.0043	21.3553	22.8615	23.0779	22.1044	21.6433	19.9828	19.7047	19.9754	20.2096	NaN	NaN	NaN	NaN	283	312	1.22602	0.100011	1.36469	3.91699	1.30109	0.0636649	1.09584	4.30296	0.516277	0.258389	-0.248727	-1.36853	NaN	1	0
AGLPGFYDPC[57.0215]VGEEK	sp|Q9NVH1|DJC11_HUMAN	AGLPGFYDPCVGEEK	K	N	15	10C(57.0215)	Q9NVH1	DJC11_HUMAN	DNAJC11	DnaJ homolog subfamily C member 11	_C(57.0215)						21.0537	21.0537	NaN	NaN	NaN	21.0537	21.0537	NaN	NaN	NaN	NaN	NaN	NaN	NaN	NaN	NaN	509	523	0	0.977111	NaN	0	0	0.980054	0	0	NaN	1	0	NaN	NaN	1	0
AGLQFPVGR	sp|Q6FI13|H2A2A_HUMAN	AGLQFPVGR	R	V	9		Q6FI13	H2A2A_HUMAN	H2AC18	Histone H2A type 2-A							NaN	23.0763	25.1227	25.9366	25.4532	25.1227	24.6934	NaN	28.832	28.8383	28.4605	28.4522	29.0959	29.438	28.0266	26.8375	22	30	0	0.977004	-2.45334	0	0	0.980185	0.594564	0	3.7231	0.145613	0.378777	72.6923	1.01163	0.0631829	1.83489
AGLQFPVGRVHRLLR	sp|Q6FI13|H2A2A_HUMAN	AGLQFPVGRVHRLLR	R	K	15		Q6FI13	H2A2A_HUMAN	H2AC18	Histone H2A type 2-A							NaN	NaN	NaN	NaN	NaN	NaN	NaN	NaN	NaN	NaN	NaN	NaN	NaN	22.77	NaN	NaN	22	36	NaN	1	0	NaN	NaN	1	0	NaN	NaN	1	0	NaN	0	0.979492	NaN
AGLQFPVGRVHRLLRK	sp|Q6FI13|H2A2A_HUMAN	AGLQFPVGRVHRLLRK	R	G	16		Q6FI13	H2A2A_HUMAN	H2AC18	Histone H2A type 2-A							NaN	NaN	NaN	NaN	NaN	NaN	NaN	NaN	NaN	NaN	NaN	NaN	NaN	NaN	NaN	NaN	22	37	NaN	1	0	NaN	NaN	1	0	NaN	NaN	1	0	NaN	NaN	1	0
AGLQVYNK	sp|P13987|CD59_HUMAN	AGLQVYNK	K	C	8		P13987	CD59_HUMAN	CD59	CD59 glycoprotein							NaN	NaN	19.1731	NaN	NaN	NaN	NaN	NaN	22.2228	22.4569	21.8858	21.5228	21.7611	22.1949	22.3144	21.9203	56	63	0	0.976897	NaN	0	NaN	1	0	NaN	1.00571	0.200332	0.635527	2.94252	0.166647	0.303161	-0.139335
AGLQVYNKC[57.0215]WK	sp|P13987|CD59_HUMAN	AGLQVYNKCWK	K	F	11	9C(57.0215)	P13987	CD59_HUMAN	CD59	CD59 glycoprotein	_C(57.0215)						NaN	NaN	NaN	22.213	NaN	NaN	22.213	22.213	NaN	NaN	NaN	NaN	NaN	NaN	NaN	NaN	56	66	0	0.976683	NaN	0	0	0.980317	NaN	0	NaN	1	0	NaN	NaN	1	0
AGLQVYNKC[57.0215]WKFEHC[57.0215]NFNDVTTR	sp|P13987|CD59_HUMAN	AGLQVYNKCWKFEHCNFNDVTTR	K	L	23	15C(57.0215);9C(57.0215)	P13987	CD59_HUMAN	CD59	CD59 glycoprotein	_C(57.0215)						NaN	21.4522	NaN	23.4396	NaN	NaN	22.7641	22.7641	NaN	NaN	NaN	NaN	NaN	NaN	NaN	NaN	56	78	0	0.975828	-1.98742	0	0	0.97887	NaN	0	NaN	1	0	NaN	NaN	1	0
AGLQVYNKC[57.0215]WK[145.0197]FEHC[57.0215]NFNDVTTR	sp|P13987|CD59_HUMAN	AGLQVYNKCWKFEHCNFNDVTTR	K	L	23	11K(145.0197);15C(57.0215);9C(57.0215)	P13987	CD59_HUMAN	CD59	CD59 glycoprotein	_C(57.0215);_K(145.0197)						NaN	NaN	NaN	21.9564	NaN	NaN	NaN	NaN	NaN	NaN	NaN	NaN	NaN	NaN	NaN	NaN	56	78	0	0.976576	NaN	0	NaN	1	0	NaN	NaN	1	0	NaN	NaN	1	0
AGLQVYNKC[57.0215]WK[57.0215]FEHC[57.0215]NFNDVTTR	sp|P13987|CD59_HUMAN	AGLQVYNKCWKFEHCNFNDVTTR	K	L	23	11K(57.0215);15C(57.0215);9C(57.0215)	P13987	CD59_HUMAN	CD59	CD59 glycoprotein	_C(57.0215);_K(57.0215)						NaN	NaN	NaN	NaN	NaN	NaN	NaN	NaN	NaN	NaN	NaN	NaN	NaN	NaN	NaN	NaN	56	78	NaN	1	0	NaN	NaN	1	0	NaN	NaN	1	0	NaN	NaN	1	0
AGLQVYNK[145.0197]C[57.0215]WK	sp|P13987|CD59_HUMAN	AGLQVYNKCWK	K	F	11	8K(145.0197);9C(57.0215)	P13987	CD59_HUMAN	CD59	CD59 glycoprotein	_C(57.0215);_K(145.0197)		+			HCT116KOApical_Peptide_HCT116KOBasolateral_Peptide	25.2084	25.1258	24.6996	24.8095	25.5341	25.4238	24.055	24.3242	22.5199	22.6496	22.4522	22.3024	23.0328	22.4864	21.5963	NaN	56	66	1.57426	0.0930433	0.412541	6.00221	1.90348	0.0456	1.28939	8.86428	0.766273	0.222336	0.20748	2.09403	0	0.979642	1.16327
AGLQVYNK[145.0197]C[57.0215]WKFEHC[57.0215]NFNDVTTR	sp|P13987|CD59_HUMAN	AGLQVYNKCWKFEHCNFNDVTTR	K	L	23	15C(57.0215);8K(145.0197);9C(57.0215)	P13987	CD59_HUMAN	CD59	CD59 glycoprotein	_C(57.0215);_K(145.0197)						24.9355	24.8753	24.4981	24.5757	25.4081	25.1734	23.4242	24.0969	NaN	NaN	NaN	NaN	NaN	NaN	NaN	NaN	56	78	1.76157	0.0886667	0.368487	7.50044	1.2997	0.0635171	1.53025	4.29555	NaN	1	0	NaN	NaN	1	0
AGLQVYNK[145.0197]C[57.0215]WK[57.0215]	sp|P13987|CD59_HUMAN	AGLQVYNKCWK	K	F	11	11K(57.0215);8K(145.0197);9C(57.0215)	P13987	CD59_HUMAN	CD59	CD59 glycoprotein	_C(57.0215);_K(145.0197);_K(57.0215)						NaN	24.3386	NaN	24.1671	24.2554	24.2554	NaN	NaN	NaN	NaN	NaN	NaN	NaN	NaN	NaN	NaN	56	66	0	0.97647	0.171434	0	0	0.977035	NaN	0	NaN	1	0	NaN	NaN	1	0
AGLQVYNK[145.0197]C[57.0215]WK[57.0215]FEHC[57.0215]NFNDVTTR	sp|P13987|CD59_HUMAN	AGLQVYNKCWKFEHCNFNDVTTR	K	L	23	11K(57.0215);15C(57.0215);8K(145.0197);9C(57.0215)	P13987	CD59_HUMAN	CD59	CD59 glycoprotein	_C(57.0215);_K(145.0197);_K(57.0215)						23.1931	23.405	23.3229	23.0976	23.8786	23.5123	22.1519	22.9527	NaN	NaN	NaN	NaN	NaN	NaN	NaN	NaN	56	78	0.204796	0.267932	0.0887566	0.573804	0.914257	0.0815054	1.14316	2.59631	NaN	1	0	NaN	NaN	1	0
AGLQVYNK[57.0215]C[57.0215]WK[145.0197]FEHC[57.0215]NFNDVTTR	sp|P13987|CD59_HUMAN	AGLQVYNKCWKFEHCNFNDVTTR	K	L	23	11K(145.0197);15C(57.0215);8K(57.0215);9C(57.0215)	P13987	CD59_HUMAN	CD59	CD59 glycoprotein	_C(57.0215);_K(145.0197);_K(57.0215)						NaN	NaN	NaN	NaN	NaN	NaN	NaN	NaN	NaN	NaN	NaN	NaN	NaN	NaN	NaN	NaN	56	78	NaN	1	0	NaN	NaN	1	0	NaN	NaN	1	0	NaN	NaN	1	0
AGLQVYN[0.9840]K[145.0197]C[57.0215]WK[57.0215]FEHC[57.0215]NFNDVTTR	sp|P13987|CD59_HUMAN	AGLQVYNKCWKFEHCNFNDVTTR	K	L	23	11K(57.0215);15C(57.0215);7N(0.9840);8K(145.0197);9C(57.0215)	P13987	CD59_HUMAN	CD59	CD59 glycoprotein	_C(57.0215);_K(145.0197);_K(57.0215);_N(0.9840)						22.274	NaN	NaN	NaN	NaN	NaN	NaN	NaN	NaN	NaN	NaN	NaN	NaN	NaN	NaN	NaN	56	78	0	0.976363	NaN	0	NaN	1	0	NaN	NaN	1	0	NaN	NaN	1	0
AGLVDDFEK	sp|O75947|ATP5H_HUMAN	AGLVDDFEK	K	K	9		O75947	ATP5H_HUMAN	ATP5PD	ATP synthase subunit d, mitochondrial							NaN	NaN	NaN	NaN	NaN	NaN	NaN	NaN	21.8511	21.8466	21.8421	NaN	21.9094	21.8466	21.7809	NaN	64	72	NaN	1	0	NaN	NaN	1	0	NaN	0	0.985958	0.00681591	0	0	0.979791	0.0971107
AGLVDDFEKK	sp|O75947|ATP5H_HUMAN	AGLVDDFEKK	K	F	10		O75947	ATP5H_HUMAN	ATP5PD	ATP synthase subunit d, mitochondrial							NaN	NaN	NaN	NaN	NaN	NaN	NaN	NaN	22.473	22.4853	22.2569	22.2425	NaN	22.369	NaN	NaN	64	73	NaN	1	0	NaN	NaN	1	0	NaN	2.77441	0.1824	0.229443	24.359	0	0.97994	NaN
AGLVGPEFHEK	sp|Q15149|PLEC_HUMAN	AGLVGPEFHEK	R	L	11		Q15149	PLEC_HUMAN	PLEC	Plectin							NaN	NaN	NaN	NaN	NaN	NaN	NaN	NaN	22.7014	21.7724	22.4504	23.0965	23.218	22.5813	21.4141	NaN	3221	3231	NaN	1	0	NaN	NaN	1	0	NaN	0.353539	0.296081	-0.536553	-0.948327	0	0.98009	1.48555
AGLVIGK[145.0197]GGETIK	sp|Q92945|FUBP2_HUMAN	AGLVIGKGGETIK	K	Q	13	7K(145.0197)	Q92945	FUBP2_HUMAN	KHSRP	Far upstream element-binding protein 2	_K(145.0197)						NaN	NaN	NaN	NaN	NaN	20.1353	NaN	NaN	NaN	NaN	NaN	NaN	NaN	NaN	NaN	NaN	245	257	NaN	1	0	NaN	0	0.976904	NaN	0	NaN	1	0	NaN	NaN	1	0
AGLYGLPR	sp|P49327|FAS_HUMAN	AGLYGLPR	K	R	8		P49327	FAS_HUMAN	FASN	Fatty acid synthase							NaN	NaN	NaN	NaN	NaN	NaN	NaN	NaN	20.5691	20.5691	NaN	NaN	20.9376	20.5691	20.0729	NaN	42	49	NaN	1	0	NaN	NaN	1	0	NaN	0	0.985874	NaN	0	0	0.980239	0.680431
AGMTHIVR	sp|P39023|RL3_HUMAN	AGMTHIVR	K	E	8		P39023	RL3_HUMAN	RPL3	Large ribosomal subunit protein uL3							NaN	NaN	NaN	NaN	NaN	NaN	NaN	NaN	NaN	NaN	21.0577	NaN	NaN	NaN	NaN	NaN	51	58	NaN	1	0	NaN	NaN	1	0	NaN	0	0.985789	NaN	0	NaN	1	0
AGM[15.9949]SAEQAQGLLEK	sp|Q9Y2Q3|GSTK1_HUMAN	AGMSAEQAQGLLEK	K	I	14	3M(15.9949)	Q9Y2Q3	GSTK1_HUMAN	GSTK1	Glutathione S-transferase kappa 1	_M(15.9949)						NaN	NaN	NaN	NaN	NaN	NaN	NaN	NaN	NaN	NaN	NaN	20.2656	NaN	NaN	NaN	NaN	145	158	NaN	1	0	NaN	NaN	1	0	NaN	0	0.987225	NaN	0	NaN	1	0
AGNEKEEGETADTVGC[57.0215]C[57.0215]SLR	sp|P11387|TOP1_HUMAN	AGNEKEEGETADTVGCCSLR	R	V	20	16C(57.0215);17C(57.0215)	P11387	TOP1_HUMAN	TOP1	DNA topoisomerase 1	_C(57.0215)						NaN	20.3998	20.2613	20.1082	NaN	NaN	20.2613	NaN	20.5734	20.357	20.1271	20.3779	NaN	NaN	NaN	NaN	489	508	0	0.976256	0.214988	0	0	0.976773	NaN	0	0.484422	0.263778	0.212687	1.28408	NaN	1	0
AGNELLESSAGDDASSLR	sp|Q9UPN3|MACF1_HUMAN	AGNELLESSAGDDASSLR	K	S	18		Q9UPN3	MACF1_HUMAN	MACF1	Microtubule-actin cross-linking factor 1, isoforms 1/2/3/4/5							NaN	NaN	NaN	NaN	NaN	NaN	NaN	NaN	NaN	NaN	NaN	NaN	NaN	NaN	NaN	NaN	6286	6303	NaN	1	0	NaN	NaN	1	0	NaN	NaN	1	0	NaN	NaN	1	0
AGNFYVPAEPK	sp|P18124|RL7_HUMAN	AGNFYVPAEPK	K	L	11		P18124	RL7_HUMAN	RPL7	Large ribosomal subunit protein uL30							NaN	NaN	NaN	NaN	NaN	NaN	NaN	NaN	21.6602	21.5625	21.965	22.0395	22.2578	22.4938	21.1902	20.5183	78	88	NaN	1	0	NaN	NaN	1	0	NaN	1.62305	0.189941	-0.390903	-6.36289	1.29547	0.0595245	1.52155
AGNLGGGVVTIER	sp|P35268|RL22_HUMAN	AGNLGGGVVTIER	K	S	13		P35268	RL22_HUMAN	RPL22	Large ribosomal subunit protein eL22							NaN	NaN	21.6238	21.6238	NaN	21.6238	NaN	NaN	24.8132	25.1156	25.2196	24.9404	25.6081	25.7741	24.0529	23.413	53	65	0	0.976149	NaN	0	0	0.973514	NaN	0	0.199996	0.35235	-0.115547	-0.561532	1.56328	0.0524948	1.95813
AGNNMLLVGVHGPR	tr|Q60FE5|Q60FE5_HUMAN	AGNNMLLVGVHGPR	K	T	14		Q60FE5	Q60FE5_HUMAN	FLNA	Filamin A							NaN	NaN	NaN	NaN	NaN	NaN	NaN	NaN	20.1648	20.4742	20.7288	NaN	20.4742	20.4742	NaN	NaN	2558	2571	NaN	1	0	NaN	NaN	1	0	NaN	0	0.98731	-0.409299	0	0	0.980388	NaN
AGNNM[15.9949]LLVGVHGPR	tr|Q60FE5|Q60FE5_HUMAN	AGNNMLLVGVHGPR	K	T	14	5M(15.9949)	Q60FE5	Q60FE5_HUMAN	FLNA	Filamin A	_M(15.9949)						NaN	NaN	NaN	NaN	NaN	NaN	NaN	NaN	NaN	NaN	21.5481	21.5481	NaN	NaN	NaN	NaN	2558	2571	NaN	1	0	NaN	NaN	1	0	NaN	0	0.987394	NaN	0	NaN	1	0
AGN[0.9840]GQWASVIR	sp|Q15393|SF3B3_HUMAN	AGNGQWASVIR	K	V	11	3N(0.9840)	Q15393	SF3B3_HUMAN	SF3B3	Splicing factor 3B subunit 3	_N(0.9840)						NaN	NaN	NaN	NaN	NaN	NaN	NaN	NaN	20.8578	NaN	18.9864	20.2064	NaN	NaN	NaN	NaN	857	867	NaN	1	0	NaN	NaN	1	0	NaN	0	0.988241	1.26142	0	NaN	1	0
AGN[0.9840]LGGGVVTIER	sp|P35268|RL22_HUMAN	AGNLGGGVVTIER	K	S	13	3N(0.9840)	P35268	RL22_HUMAN	RPL22	Large ribosomal subunit protein eL22	_N(0.9840)						NaN	NaN	NaN	NaN	NaN	NaN	NaN	NaN	NaN	20.1214	20.1214	NaN	NaN	NaN	NaN	NaN	53	65	NaN	1	0	NaN	NaN	1	0	NaN	0	0.988835	0	0	NaN	1	0
AGPDLASC[57.0215]LDVDEC[57.0215]RER	sp|Q8N2S1|LTBP4_HUMAN	AGPDLASCLDVDECRER	R	G	17	14C(57.0215);8C(57.0215)	Q8N2S1	LTBP4_HUMAN	LTBP4	Latent-transforming growth factor beta-binding protein 4	_C(57.0215)						NaN	NaN	NaN	NaN	NaN	NaN	NaN	NaN	19.6239	NaN	20.5263	NaN	NaN	NaN	NaN	NaN	952	968	NaN	1	0	NaN	NaN	1	0	NaN	0	0.98875	-0.902428	0	NaN	1	0
AGPESDAQYQFTGIK	sp|Q96IX5|ATPMK_HUMAN	AGPESDAQYQFTGIK	M	K	15		Q96IX5	ATPMK_HUMAN	ATP5MK	ATP synthase membrane subunit K, mitochondrial							NaN	NaN	NaN	NaN	NaN	NaN	NaN	NaN	22.4202	22.6022	NaN	22.2119	NaN	NaN	NaN	NaN	2	16	NaN	1	0	NaN	NaN	1	0	NaN	0	0.988665	0.299303	0	NaN	1	0
AGPESDAQYQFTGIKK	sp|Q96IX5|ATPMK_HUMAN	AGPESDAQYQFTGIKK	M	Y	16		Q96IX5	ATPMK_HUMAN	ATP5MK	ATP synthase membrane subunit K, mitochondrial							NaN	NaN	19.5128	NaN	NaN	NaN	NaN	NaN	23.0462	22.9519	22.5889	22.7091	22.8356	22.8356	NaN	NaN	2	17	0	0.976042	NaN	0	NaN	1	0	NaN	1.35213	0.198531	0.350025	4.58354	0	0.980538	NaN
AGPGTLSVTIEGPSK	sp|O75369|FLNB_HUMAN	AGPGTLSVTIEGPSK	R	V	15		O75369	FLNB_HUMAN	FLNB	Filamin-B							NaN	NaN	NaN	NaN	NaN	NaN	NaN	NaN	NaN	NaN	NaN	NaN	NaN	NaN	NaN	NaN	2412	2426	NaN	1	0	NaN	NaN	1	0	NaN	NaN	1	0	NaN	NaN	1	0
AGPIWDLR	tr|A0A7I2YQN2|A0A7I2YQN2_HUMAN	AGPIWDLR	K	L	8		A0A7I2YQN2	A0A7I2YQN2_HUMAN	SYNCRIP	Synaptotagmin binding cytoplasmic RNA interacting protein							NaN	NaN	20.6503	20.6503	NaN	NaN	NaN	NaN	21.9392	21.5464	NaN	22.2476	22.3503	22.7393	21.3621	19.9889	185	192	0	0.975935	NaN	0	NaN	1	0	NaN	0	0.98858	-0.504839	0	0.920621	0.0625444	1.86929
AGPK[145.0197]TILR	sp|Q96GQ5|RUSF1_HUMAN	AGPKTILR	K	A	8	4K(145.0197)	Q96GQ5	RUSF1_HUMAN	RUSF1	RUS family member 1	_K(145.0197)						NaN	NaN	NaN	NaN	20.0044	NaN	19.4846	19.7678	NaN	NaN	NaN	NaN	NaN	NaN	NaN	NaN	373	380	NaN	1	0	NaN	0	0.973644	0.378214	0	NaN	1	0	NaN	NaN	1	0
AGPVAVQVK	sp|Q13428|TCOF_HUMAN	AGPVAVQVK	K	A	9		Q13428	TCOF_HUMAN	TCOF1	Treacle protein							NaN	NaN	NaN	NaN	NaN	NaN	NaN	NaN	19.9627	20.0718	19.155	18.9416	NaN	NaN	NaN	NaN	592	600	NaN	1	0	NaN	NaN	1	0	NaN	1.82512	0.192733	0.968875	8.08436	NaN	1	0
AGPVK[145.0197]FEK	sp|Q14517|FAT1_HUMAN	AGPVKFEK	K	D	8	5K(145.0197)	Q14517	FAT1_HUMAN	FAT1	Protocadherin Fat 1	_K(145.0197)						NaN	NaN	NaN	NaN	NaN	NaN	NaN	NaN	NaN	NaN	NaN	NaN	NaN	NaN	NaN	NaN	362	369	NaN	1	0	NaN	NaN	1	0	NaN	NaN	1	0	NaN	NaN	1	0
AGQAATK[145.0197]LLR	sp|Q14574|DSC3_HUMAN	AGQAATKLLR	R	V	10	7K(145.0197)	Q14574	DSC3_HUMAN	DSC3	Desmocollin-3	_K(145.0197)						NaN	NaN	NaN	NaN	NaN	NaN	NaN	NaN	21.0496	21.1271	20.0298	19.8585	NaN	NaN	NaN	NaN	656	665	NaN	1	0	NaN	NaN	1	0	NaN	2.17537	0.181861	1.14424	12.1759	NaN	1	0
AGQAVDDFIEK	sp|P52209|6PGD_HUMAN	AGQAVDDFIEK	K	L	11		P52209	6PGD_HUMAN	PGD	6-phosphogluconate dehydrogenase, decarboxylating							NaN	NaN	NaN	NaN	NaN	NaN	NaN	NaN	NaN	NaN	22.4052	NaN	NaN	NaN	NaN	NaN	77	87	NaN	1	0	NaN	NaN	1	0	NaN	0	0.988496	NaN	0	NaN	1	0
AGQC[57.0215]VIGLQMGTNK	sp|Q99439|CNN2_HUMAN	AGQCVIGLQMGTNK	K	C	14	4C(57.0215)	Q99439	CNN2_HUMAN	CNN2	Calponin-2	_C(57.0215)						NaN	NaN	NaN	NaN	NaN	NaN	NaN	NaN	NaN	19.8633	NaN	NaN	NaN	NaN	NaN	NaN	161	174	NaN	1	0	NaN	NaN	1	0	NaN	0	0.988411	NaN	0	NaN	1	0
AGQEM[15.9949]SLAALK	sp|Q9NPI6|DCP1A_HUMAN	AGQEMSLAALK	R	Q	11	5M(15.9949)	Q9NPI6	DCP1A_HUMAN	DCP1A	mRNA-decapping enzyme 1A	_M(15.9949)						NaN	NaN	NaN	NaN	NaN	NaN	NaN	NaN	NaN	NaN	NaN	19.2313	NaN	NaN	NaN	NaN	7	17	NaN	1	0	NaN	NaN	1	0	NaN	0	0.988326	NaN	0	NaN	1	0
AGQK[145.0197]GYHHR	sp|P39023|RL3_HUMAN	AGQKGYHHR	R	T	9	4K(145.0197)	P39023	RL3_HUMAN	RPL3	Large ribosomal subunit protein uL3	_K(145.0197)						22.5307	22.5307	NaN	NaN	NaN	NaN	NaN	NaN	NaN	NaN	NaN	NaN	NaN	NaN	NaN	NaN	269	277	0	0.975722	NaN	0	NaN	1	0	NaN	NaN	1	0	NaN	NaN	1	0
AGQLSQGAAEEDHGC[57.0215]R	sp|Q9UBG0|MRC2_HUMAN	AGQLSQGAAEEDHGCR	K	K	16	15C(57.0215)	Q9UBG0	MRC2_HUMAN	MRC2	C-type mannose receptor 2	_C(57.0215)						NaN	NaN	NaN	NaN	NaN	NaN	NaN	NaN	NaN	NaN	NaN	NaN	NaN	NaN	NaN	NaN	507	522	NaN	1	0	NaN	NaN	1	0	NaN	NaN	1	0	NaN	NaN	1	0
AGQVVTIWAAGAGATHSPPTDLVWK	sp|P02545|LMNA_HUMAN	AGQVVTIWAAGAGATHSPPTDLVWK	K	A	25		P02545	LMNA_HUMAN	LMNA	Prelamin-A/C							NaN	NaN	NaN	19.0823	NaN	NaN	NaN	NaN	NaN	NaN	NaN	NaN	NaN	NaN	NaN	NaN	491	515	0	0.973485	NaN	0	NaN	1	0	NaN	NaN	1	0	NaN	NaN	1	0
AGRHC[57.0215]GALR	sp|P61313|RL15_HUMAN	AGRHCGALR	R	V	9	5C(57.0215)	P61313	RL15_HUMAN	RPL15	Large ribosomal subunit protein eL15	_C(57.0215)						NaN	NaN	NaN	NaN	NaN	NaN	NaN	NaN	NaN	NaN	NaN	NaN	NaN	NaN	NaN	NaN	106	114	NaN	1	0	NaN	NaN	1	0	NaN	NaN	1	0	NaN	NaN	1	0
AGSGSQVPTEPK	sp|P31431|SDC4_HUMAN	AGSGSQVPTEPK	R	K	12		P31431	SDC4_HUMAN	SDC4	Syndecan-4							NaN	NaN	NaN	NaN	NaN	NaN	NaN	NaN	NaN	NaN	NaN	NaN	NaN	NaN	NaN	NaN	93	104	NaN	1	0	NaN	NaN	1	0	NaN	NaN	1	0	NaN	NaN	1	0
AGSGSQVPTEPK[145.0197]K	sp|P31431|SDC4_HUMAN	AGSGSQVPTEPKK	R	L	13	12K(145.0197)	P31431	SDC4_HUMAN	SDC4	Syndecan-4	_K(145.0197)						NaN	NaN	NaN	NaN	NaN	NaN	NaN	NaN	NaN	NaN	NaN	NaN	NaN	NaN	NaN	NaN	93	105	NaN	1	0	NaN	NaN	1	0	NaN	NaN	1	0	NaN	NaN	1	0
AGSGSQVPTEPK[145.0197]KLEENEVIPK	sp|P31431|SDC4_HUMAN	AGSGSQVPTEPKKLEENEVIPK	R	R	22	12K(145.0197)	P31431	SDC4_HUMAN	SDC4	Syndecan-4	_K(145.0197)						22.8725	23.0641	22.8833	22.664	23.0191	23.5079	22.7213	21.7336	20.6504	NaN	22.6575	21.978	NaN	NaN	NaN	NaN	93	114	0.504415	0.158663	0.194669	1.33692	0.697172	0.10306	1.03606	1.8802	0	0.988156	-1.66735	0	NaN	1	0
AGSGSQVPTEPK[145.0197]KLEENEVIPK[57.0215]	sp|P31431|SDC4_HUMAN	AGSGSQVPTEPKKLEENEVIPK	R	R	22	12K(145.0197);22K(57.0215)	P31431	SDC4_HUMAN	SDC4	Syndecan-4	_K(145.0197);_K(57.0215)						NaN	NaN	NaN	NaN	NaN	NaN	NaN	NaN	NaN	NaN	NaN	NaN	NaN	NaN	NaN	NaN	93	114	NaN	1	0	NaN	NaN	1	0	NaN	NaN	1	0	NaN	NaN	1	0
AGSGSQVPTEPK[145.0197]K[57.0215]	sp|P31431|SDC4_HUMAN	AGSGSQVPTEPKK	R	L	13	12K(145.0197);13K(57.0215)	P31431	SDC4_HUMAN	SDC4	Syndecan-4	_K(145.0197);_K(57.0215)						NaN	NaN	NaN	NaN	NaN	NaN	NaN	NaN	NaN	NaN	NaN	NaN	NaN	NaN	NaN	NaN	93	105	NaN	1	0	NaN	NaN	1	0	NaN	NaN	1	0	NaN	NaN	1	0
AGSGSQVPTEPK[57.0215]KLEENEVIPK[145.0197]	sp|P31431|SDC4_HUMAN	AGSGSQVPTEPKKLEENEVIPK	R	R	22	12K(57.0215);22K(145.0197)	P31431	SDC4_HUMAN	SDC4	Syndecan-4	_K(145.0197);_K(57.0215)						NaN	NaN	NaN	NaN	NaN	NaN	NaN	NaN	NaN	NaN	NaN	NaN	NaN	NaN	NaN	NaN	93	114	NaN	1	0	NaN	NaN	1	0	NaN	NaN	1	0	NaN	NaN	1	0
AGSGSQVPTEPK[57.0215]K[145.0197]LEENEVIPK	sp|P31431|SDC4_HUMAN	AGSGSQVPTEPKKLEENEVIPK	R	R	22	12K(57.0215);13K(145.0197)	P31431	SDC4_HUMAN	SDC4	Syndecan-4	_K(145.0197);_K(57.0215)						NaN	NaN	NaN	NaN	NaN	NaN	NaN	NaN	NaN	NaN	NaN	NaN	NaN	NaN	NaN	NaN	93	114	NaN	1	0	NaN	NaN	1	0	NaN	NaN	1	0	NaN	NaN	1	0
AGSNMLLIGVHGPTTPC[57.0215]EEVSMK	sp|O75369|FLNB_HUMAN	AGSNMLLIGVHGPTTPCEEVSMK	K	H	23	17C(57.0215)	O75369	FLNB_HUMAN	FLNB	Filamin-B	_C(57.0215)						NaN	NaN	NaN	NaN	NaN	NaN	NaN	NaN	NaN	NaN	20.5179	NaN	NaN	NaN	NaN	NaN	2540	2562	NaN	1	0	NaN	NaN	1	0	NaN	0	0.987479	NaN	0	NaN	1	0
AGSNM[15.9949]LLIGVHGPTTPC[57.0215]EEVSM[15.9949]K	sp|O75369|FLNB_HUMAN	AGSNMLLIGVHGPTTPCEEVSMK	K	H	23	17C(57.0215);22M(15.9949);5M(15.9949)	O75369	FLNB_HUMAN	FLNB	Filamin-B	_C(57.0215);_M(15.9949)						NaN	NaN	NaN	NaN	NaN	NaN	NaN	NaN	NaN	NaN	NaN	20.3772	NaN	NaN	NaN	NaN	2540	2562	NaN	1	0	NaN	NaN	1	0	NaN	0	0.988072	NaN	0	NaN	1	0
AGSPTAPVHDESLVGPVDPSSGQQSR	sp|Q12913|PTPRJ_HUMAN	AGSPTAPVHDESLVGPVDPSSGQQSR	R	D	26		Q12913	PTPRJ_HUMAN	PTPRJ	Receptor-type tyrosine-protein phosphatase eta							NaN	NaN	NaN	NaN	NaN	NaN	NaN	NaN	NaN	NaN	22.2699	22.2699	NaN	NaN	NaN	NaN	301	326	NaN	1	0	NaN	NaN	1	0	NaN	0	0.987987	NaN	0	NaN	1	0
AGSPTLLNC[57.0215]LMYK	sp|Q8TCJ2|STT3B_HUMAN	AGSPTLLNCLMYK	K	M	13	9C(57.0215)	Q8TCJ2	STT3B_HUMAN	STT3B	Dolichyl-diphosphooligosaccharide--protein glycosyltransferase subunit STT3B	_C(57.0215)						NaN	NaN	NaN	NaN	NaN	NaN	NaN	NaN	19.3952	19.3408	19.2844	NaN	NaN	NaN	NaN	NaN	707	719	NaN	1	0	NaN	NaN	1	0	NaN	0	0.987902	0.0835924	0	NaN	1	0
AGTGVDNVDLEAATR	sp|O43175|SERA_HUMAN	AGTGVDNVDLEAATR	R	K	15		O43175	SERA_HUMAN	PHGDH	D-3-phosphoglycerate dehydrogenase							NaN	NaN	NaN	NaN	NaN	NaN	NaN	NaN	19.9234	20.3702	20.3745	19.9292	NaN	NaN	NaN	NaN	76	90	NaN	1	0	NaN	NaN	1	0	NaN	0.00495652	0.934703	-0.0050621	-0.0160494	NaN	1	0
AGTLSITEFADMLSGNAGGFR	sp|Q15149|PLEC_HUMAN	AGTLSITEFADMLSGNAGGFR	R	S	21		Q15149	PLEC_HUMAN	PLEC	Plectin							NaN	NaN	NaN	NaN	NaN	NaN	NaN	NaN	NaN	NaN	19.1786	NaN	NaN	NaN	NaN	NaN	4361	4381	NaN	1	0	NaN	NaN	1	0	NaN	0	0.987818	NaN	0	NaN	1	0
AGTQIENIDEDFRDGLK	sp|O43707|ACTN4_HUMAN	AGTQIENIDEDFRDGLK	K	L	17		O43707	ACTN4_HUMAN	ACTN4	Alpha-actinin-4							NaN	NaN	NaN	NaN	NaN	NaN	NaN	NaN	19.9445	19.0253	20.3636	20.7991	NaN	NaN	NaN	NaN	67	83	NaN	1	0	NaN	NaN	1	0	NaN	0.7856	0.219633	-1.09647	-2.15602	NaN	1	0
AGTQLLAGLR	sp|P06756|ITAV_HUMAN	AGTQLLAGLR	K	F	10		P06756	ITAV_HUMAN	ITGAV	Integrin alpha-V							NaN	NaN	NaN	NaN	NaN	NaN	NaN	NaN	22.208	22.3099	21.7342	21.5796	20.7935	21.9904	22.6355	NaN	719	728	NaN	1	0	NaN	NaN	1	0	NaN	1.6412	0.186903	0.60206	6.50218	0	0.980688	-1.24353
AGTWLAVHPNK	sp|Q9UGT4|SUSD2_HUMAN	AGTWLAVHPNK	R	V	11		Q9UGT4	SUSD2_HUMAN	SUSD2	Sushi domain-containing protein 2							NaN	NaN	NaN	NaN	NaN	NaN	NaN	NaN	22.6992	22.0013	20.5968	NaN	NaN	NaN	NaN	NaN	141	151	NaN	1	0	NaN	NaN	1	0	NaN	0	0.987733	1.75342	0	NaN	1	0
AGVAAPATQVAQVTLQSVQR	sp|Q15149|PLEC_HUMAN	AGVAAPATQVAQVTLQSVQR	K	R	20		Q15149	PLEC_HUMAN	PLEC	Plectin							NaN	NaN	NaN	NaN	NaN	NaN	NaN	NaN	22.1233	22.1718	21.4814	21.4022	21.1214	22.6656	22.3142	19.6859	631	650	NaN	1	0	NaN	NaN	1	0	NaN	2.36633	0.178873	0.705753	15.1971	0.209647	0.243392	0.893453
AGVAPLQVK	tr|Q60FE5|Q60FE5_HUMAN	AGVAPLQVK	K	V	9		Q60FE5	Q60FE5_HUMAN	FLNA	Filamin A							NaN	NaN	NaN	NaN	NaN	NaN	NaN	NaN	23.3528	23.5398	23.4131	23.2076	23.6546	23.7117	23.0488	22.9573	1451	1459	NaN	1	0	NaN	NaN	1	0	NaN	0.365598	0.292072	0.135958	0.978727	2.20467	0.077617	0.680101
AGVGQSWKENSPLNVS	sp|P13726|TF_HUMAN	AGVGQSWKENSPLNVS	K	-	16		P13726	TF_HUMAN	F3	Tissue factor							NaN	NaN	NaN	NaN	NaN	NaN	NaN	NaN	21.158	21.6434	NaN	20.4211	21.158	21.158	NaN	NaN	280	295	NaN	1	0	NaN	NaN	1	0	NaN	0	0.987648	0.979602	0	0	0.980837	NaN
AGVIFPVGR	sp|O75367|H2AY_HUMAN	AGVIFPVGR	K	M	9		O75367	H2AY_HUMAN	MACROH2A1	Core histone macro-H2A.1							NaN	NaN	20.8464	NaN	NaN	NaN	NaN	NaN	20.95	21.1078	20.4002	20.1327	20.7011	NaN	NaN	NaN	19	27	0	0.97147	NaN	0	NaN	1	0	NaN	1.40813	0.196337	0.7624	4.90951	0	0.980987	NaN
AGVIGLTQTAAR	sp|Q92506|DHB8_HUMAN	AGVIGLTQTAAR	K	E	12		Q92506	DHB8_HUMAN	HSD17B8	(3R)-3-hydroxyacyl-CoA dehydrogenase							NaN	NaN	NaN	NaN	NaN	NaN	NaN	NaN	20.1399	20.1474	20.1493	20.1417	20.1446	20.1446	NaN	NaN	174	185	NaN	1	0	NaN	NaN	1	0	NaN	0.117862	0.405112	-0.00184631	-0.346046	0	0.981136	NaN
AGVNTVTTLVENK	sp|P62424|RL7A_HUMAN	AGVNTVTTLVENK	R	K	13		P62424	RL7A_HUMAN	RPL7A	Large ribosomal subunit protein eL8							NaN	NaN	21.2614	21.2614	NaN	NaN	NaN	NaN	22.4261	NaN	22.5526	22.4908	22.436	23.2107	22.5435	20.9878	138	150	0	0.973379	NaN	0	NaN	1	0	NaN	0	0.987564	-0.0955715	0	0.458831	0.111452	1.05767
AGVNTVTTLVENKK	sp|P62424|RL7A_HUMAN	AGVNTVTTLVENKK	R	A	14		P62424	RL7A_HUMAN	RPL7A	Large ribosomal subunit protein eL8							NaN	NaN	NaN	NaN	NaN	NaN	NaN	NaN	21.8301	21.7551	21.733	21.8091	NaN	21.7824	NaN	NaN	138	151	NaN	1	0	NaN	NaN	1	0	NaN	0.138919	0.388126	0.0215111	0.40253	0	0.981286	NaN
AGVNTVTTLVENKK[145.0197]	sp|P62424|RL7A_HUMAN	AGVNTVTTLVENKK	R	A	14	14K(145.0197)	P62424	RL7A_HUMAN	RPL7A	Large ribosomal subunit protein eL8	_K(145.0197)						24.5472	24.5472	NaN	NaN	NaN	NaN	NaN	NaN	NaN	NaN	NaN	NaN	NaN	NaN	NaN	NaN	138	151	0	0.971153	NaN	0	NaN	1	0	NaN	NaN	1	0	NaN	NaN	1	0
AGVNTVTTLVENK[145.0197]K	sp|P62424|RL7A_HUMAN	AGVNTVTTLVENKK	R	A	14	13K(145.0197)	P62424	RL7A_HUMAN	RPL7A	Large ribosomal subunit protein eL8	_K(145.0197)						22.9733	22.6746	21.4909	22.0975	23.1972	22.9078	20.5778	21.6596	NaN	NaN	NaN	NaN	NaN	NaN	NaN	NaN	138	151	1.03147	0.106535	1.02975	3.04562	1.1274	0.0714712	1.9338	3.45378	NaN	1	0	NaN	NaN	1	0
AGVNTVTTLVENK[145.0197]K[57.0215]	sp|P62424|RL7A_HUMAN	AGVNTVTTLVENKK	R	A	14	13K(145.0197);14K(57.0215)	P62424	RL7A_HUMAN	RPL7A	Large ribosomal subunit protein eL8	_K(145.0197);_K(57.0215)						21.9484	21.9484	NaN	NaN	21.9484	22.4253	NaN	21.2312	NaN	NaN	NaN	NaN	NaN	NaN	NaN	NaN	138	151	0	0.971047	NaN	0	0	0.973774	0.955679	0	NaN	1	0	NaN	NaN	1	0
AGVN[0.9840]TVTTLVENK[145.0197]K	sp|P62424|RL7A_HUMAN	AGVNTVTTLVENKK	R	A	14	13K(145.0197);4N(0.9840)	P62424	RL7A_HUMAN	RPL7A	Large ribosomal subunit protein eL8	_K(145.0197);_N(0.9840)						NaN	NaN	NaN	22.5697	22.2481	NaN	22.8324	NaN	NaN	NaN	NaN	NaN	NaN	NaN	NaN	NaN	138	151	0	0.970941	NaN	0	0	0.973904	-0.584333	0	NaN	1	0	NaN	NaN	1	0
AGVN[0.9840]TVTTLVENK[145.0197]K[57.0215]	sp|P62424|RL7A_HUMAN	AGVNTVTTLVENKK	R	A	14	13K(145.0197);14K(57.0215);4N(0.9840)	P62424	RL7A_HUMAN	RPL7A	Large ribosomal subunit protein eL8	_K(145.0197);_K(57.0215);_N(0.9840)						NaN	NaN	NaN	NaN	NaN	NaN	NaN	NaN	NaN	NaN	NaN	NaN	NaN	NaN	NaN	NaN	138	151	NaN	1	0	NaN	NaN	1	0	NaN	NaN	1	0	NaN	NaN	1	0
AGVSISVVHGNLSEEAAK	sp|P36551|HEM6_HUMAN	AGVSISVVHGNLSEEAAK	K	Q	18		P36551	HEM6_HUMAN	CPOX	Oxygen-dependent coproporphyrinogen-III oxidase, mitochondrial							NaN	NaN	NaN	NaN	NaN	NaN	NaN	NaN	20.9661	21.1295	21.058	20.8857	21.0128	21.0128	NaN	NaN	203	220	NaN	1	0	NaN	NaN	1	0	NaN	0.23061	0.337846	0.0759201	0.639418	0	0.981436	NaN
AGVTC[57.0215]IVLPAENKK	sp|P36776|LONM_HUMAN	AGVTCIVLPAENKK	R	D	14	5C(57.0215)	P36776	LONM_HUMAN	LONP1	Lon protease homolog, mitochondrial	_C(57.0215)		+			HCT116KOApical_Peptide_HCT116KOBasolateral_Peptide	21.8679	21.6153	21.3888	21.6802	22.0674	22.0388	21.0547	21.1107	NaN	NaN	20.9946	20.9946	NaN	NaN	NaN	NaN	905	918	0.403156	0.183171	0.207115	1.07394	2.97898	0.0466894	0.970447	30.8425	0	0.985705	NaN	0	NaN	1	0
AGVVGPELHEQLLSAEK	sp|Q15149|PLEC_HUMAN	AGVVGPELHEQLLSAEK	K	A	17		Q15149	PLEC_HUMAN	PLEC	Plectin							NaN	NaN	NaN	NaN	NaN	NaN	NaN	NaN	22.3363	22.2645	22.1359	22.2142	22.6261	22.2396	21.71	NaN	3552	3568	NaN	1	0	NaN	NaN	1	0	NaN	0.847526	0.215119	0.125377	2.36167	0	0.981586	0.722872
AGYIIPLQGPGLTTTESR	sp|P10253|LYAG_HUMAN	AGYIIPLQGPGLTTTESR	R	Q	18		P10253	LYAG_HUMAN	GAA	Lysosomal alpha-glucosidase							NaN	NaN	NaN	NaN	NaN	NaN	NaN	NaN	22.5643	22.4419	22.4307	22.554	23.0206	23.0784	21.6741	21.5156	820	837	NaN	1	0	NaN	NaN	1	0	NaN	0.0395306	0.595957	0.0107355	0.123509	2.47514	0.07695	1.45464
AGYNVK[145.0197]QLFR	sp|P20340|RAB6A_HUMAN	AGYNVKQLFR	K	R	10	6K(145.0197)	P20340	RAB6A_HUMAN	RAB6A	Ras-related protein Rab-6A	_K(145.0197)						NaN	NaN	19.5062	19.5062	NaN	NaN	NaN	19.5062	NaN	NaN	NaN	NaN	NaN	NaN	NaN	NaN	159	168	0	0.970836	NaN	0	0	0.974034	NaN	0	NaN	1	0	NaN	NaN	1	0
AGYNVK[145.0197]QLFRR	sp|P20340|RAB6A_HUMAN	AGYNVKQLFRR	K	V	11	6K(145.0197)	P20340	RAB6A_HUMAN	RAB6A	Ras-related protein Rab-6A	_K(145.0197)						NaN	NaN	20.11	20.11	NaN	NaN	NaN	20.11	NaN	NaN	NaN	NaN	NaN	NaN	NaN	NaN	159	169	0	0.97073	NaN	0	0	0.974164	NaN	0	NaN	1	0	NaN	NaN	1	0
AHC[57.0215]VWLEC[57.0215]PIPDAPVVTNVTVK[57.0215]	sp|P26006|ITA3_HUMAN	AHCVWLECPIPDAPVVTNVTVK	R	A	22	22K(57.0215);3C(57.0215);8C(57.0215)	P26006	ITA3_HUMAN	ITGA3	Integrin alpha-3	_C(57.0215);_K(57.0215)						NaN	NaN	NaN	NaN	NaN	NaN	NaN	NaN	NaN	NaN	NaN	NaN	NaN	NaN	NaN	NaN	909	930	NaN	1	0	NaN	NaN	1	0	NaN	NaN	1	0	NaN	NaN	1	0
AHC[57.0215]VWLEC[57.0215]PIPDAPVVTNVTVK[57.0215]AR	sp|P26006|ITA3_HUMAN	AHCVWLECPIPDAPVVTNVTVKAR	R	V	24	22K(57.0215);3C(57.0215);8C(57.0215)	P26006	ITA3_HUMAN	ITGA3	Integrin alpha-3	_C(57.0215);_K(57.0215)						NaN	NaN	NaN	NaN	NaN	NaN	NaN	NaN	NaN	NaN	NaN	NaN	NaN	NaN	NaN	NaN	909	932	NaN	1	0	NaN	NaN	1	0	NaN	NaN	1	0	NaN	NaN	1	0
AHC[57.0215]VWLEC[57.0215]PIPDAPVVTN[0.9840]VTVK	sp|P26006|ITA3_HUMAN	AHCVWLECPIPDAPVVTNVTVK	R	A	22	18N(0.9840);3C(57.0215);8C(57.0215)	P26006	ITA3_HUMAN	ITGA3	Integrin alpha-3	_C(57.0215);_N(0.9840)		+			HCT116KOApical_Peptide_HCT116KOBasolateral_Peptide	25.7404	26.3128	26.2437	25.6364	26.4166	26.3691	25.4534	25.5417	NaN	NaN	NaN	NaN	NaN	NaN	NaN	NaN	909	930	0.0681071	0.465575	0.0865631	0.207462	2.50538	0.0430866	0.895265	17.8513	NaN	1	0	NaN	NaN	1	0
AHC[57.0215]VWLEC[57.0215]PIPDAPVVTN[0.9840]VTVK[145.0197]	sp|P26006|ITA3_HUMAN	AHCVWLECPIPDAPVVTNVTVK	R	A	22	18N(0.9840);22K(145.0197);3C(57.0215);8C(57.0215)	P26006	ITA3_HUMAN	ITGA3	Integrin alpha-3	_C(57.0215);_K(145.0197);_N(0.9840)						25.1472	25.4876	24.2154	23.1932	25.1299	25.4552	24.2477	23.3422	NaN	NaN	NaN	NaN	NaN	NaN	NaN	NaN	909	930	1.01882	0.106515	1.61311	2.99466	1.04793	0.0759642	1.49765	3.11293	NaN	1	0	NaN	NaN	1	0
AHC[57.0215]VWLEC[57.0215]PIPDAPVVTN[0.9840]VTVK[145.0197]AR	sp|P26006|ITA3_HUMAN	AHCVWLECPIPDAPVVTNVTVKAR	R	V	24	18N(0.9840);22K(145.0197);3C(57.0215);8C(57.0215)	P26006	ITA3_HUMAN	ITGA3	Integrin alpha-3	_C(57.0215);_K(145.0197);_N(0.9840)		+			HCT116KOApical_Peptide_HCT116KOBasolateral_Peptide	24.9328	25.4413	24.629	23.5653	25.3937	25.514	23.7277	23.2619	NaN	NaN	NaN	NaN	NaN	NaN	NaN	NaN	909	932	0.686792	0.131899	1.08992	1.84907	1.83144	0.0457307	1.95899	8.14472	NaN	1	0	NaN	NaN	1	0
AHC[57.0215]VWLEC[57.0215]PIPDAPVVTN[0.9840]VTVK[57.0215]	sp|P26006|ITA3_HUMAN	AHCVWLECPIPDAPVVTNVTVK	R	A	22	18N(0.9840);22K(57.0215);3C(57.0215);8C(57.0215)	P26006	ITA3_HUMAN	ITGA3	Integrin alpha-3	_C(57.0215);_K(57.0215);_N(0.9840)						NaN	24.4916	24.2467	23.9517	24.5448	24.2467	23.8706	NaN	NaN	NaN	NaN	NaN	NaN	NaN	NaN	NaN	909	930	0	0.970624	0.392356	0	0	0.974294	0.525146	0	NaN	1	0	NaN	NaN	1	0
AHC[57.0215]VWLEC[57.0215]PIPDAPVVTN[0.9840]VTVK[57.0215]AR	sp|P26006|ITA3_HUMAN	AHCVWLECPIPDAPVVTNVTVKAR	R	V	24	18N(0.9840);22K(57.0215);3C(57.0215);8C(57.0215)	P26006	ITA3_HUMAN	ITGA3	Integrin alpha-3	_C(57.0215);_K(57.0215);_N(0.9840)						NaN	NaN	NaN	NaN	NaN	NaN	NaN	NaN	NaN	NaN	NaN	NaN	NaN	NaN	NaN	NaN	909	932	NaN	1	0	NaN	NaN	1	0	NaN	NaN	1	0	NaN	NaN	1	0
AHDQKVEGC[57.0215]FNQLLYDIR	sp|O60635|TSN1_HUMAN	AHDQKVEGCFNQLLYDIR	K	T	18	9C(57.0215)	O60635	TSN1_HUMAN	TSPAN1	Tetraspanin-1	_C(57.0215)						NaN	NaN	NaN	NaN	20.476	NaN	NaN	NaN	NaN	NaN	NaN	NaN	NaN	NaN	NaN	NaN	192	209	NaN	1	0	NaN	0	0.974424	NaN	0	NaN	1	0	NaN	NaN	1	0
AHDQK[145.0197]VEGC[57.0215]FNQLLYDIR	sp|O60635|TSN1_HUMAN	AHDQKVEGCFNQLLYDIR	K	T	18	5K(145.0197);9C(57.0215)	O60635	TSN1_HUMAN	TSPAN1	Tetraspanin-1	_C(57.0215);_K(145.0197)						NaN	20.8141	NaN	NaN	NaN	NaN	NaN	NaN	NaN	NaN	NaN	NaN	NaN	NaN	NaN	NaN	192	209	0	0.970519	NaN	0	NaN	1	0	NaN	NaN	1	0	NaN	NaN	1	0
AHEEQLKEAQAVPATLPELEATK	sp|Q15149|PLEC_HUMAN	AHEEQLKEAQAVPATLPELEATK	R	A	23		Q15149	PLEC_HUMAN	PLEC	Plectin							NaN	NaN	NaN	NaN	NaN	NaN	NaN	NaN	20.1979	21.9859	22.1848	20.7928	NaN	21.5093	NaN	NaN	1244	1266	NaN	1	0	NaN	NaN	1	0	NaN	0.119425	0.403923	-0.396858	-0.350275	0	0.981736	NaN
AHEGEIEDLALGPDGK	sp|Q9HCU5|SEC12_HUMAN	AHEGEIEDLALGPDGK	K	L	16		Q9HCU5	SEC12_HUMAN	PREB	Guanine nucleotide-exchange factor SEC12							NaN	NaN	NaN	NaN	NaN	NaN	NaN	NaN	NaN	NaN	NaN	18.2273	NaN	NaN	NaN	NaN	194	209	NaN	1	0	NaN	NaN	1	0	NaN	0	0.985621	NaN	0	NaN	1	0
AHEILPNLVC[57.0215]C[57.0215]SAK	sp|P50990|TCPQ_HUMAN	AHEILPNLVCCSAK	K	N	14	10C(57.0215);11C(57.0215)	P50990	TCPQ_HUMAN	CCT8	T-complex protein 1 subunit theta	_C(57.0215)						21.6264	21.3348	20.4644	20.9595	21.5951	NaN	20.5319	NaN	NaN	NaN	NaN	NaN	NaN	NaN	NaN	NaN	139	152	0.935866	0.108162	0.768674	2.67542	0	0.974554	1.0632	0	NaN	1	0	NaN	NaN	1	0
AHGPGLEGGLVGKPAEFTIDTK	sp|O75369|FLNB_HUMAN	AHGPGLEGGLVGKPAEFTIDTK	K	G	22		O75369	FLNB_HUMAN	FLNB	Filamin-B							NaN	NaN	NaN	NaN	NaN	NaN	NaN	NaN	NaN	NaN	19.9326	NaN	NaN	NaN	NaN	NaN	1045	1066	NaN	1	0	NaN	NaN	1	0	NaN	0	0.985536	NaN	0	NaN	1	0
AHGSSILAC[57.0215]APLYSWR	sp|P08648|ITA5_HUMAN	AHGSSILACAPLYSWR	R	T	16	9C(57.0215)	P08648	ITA5_HUMAN	ITGA5	Integrin alpha-5	_C(57.0215)		+			HCT116KOApical_Peptide_HCT116KOBasolateral_Peptide	22.2018	22.28	20.6162	20.3524	22.0401	22.1127	21.0149	20.8548	19.6788	19.1643	19.7493	20.1118	20.1399	19.7145	19.1086	NaN	148	163	2.21632	0.0866851	1.75665	12.7695	2.231	0.0407262	1.14148	12.9891	0.607026	0.241999	-0.509048	-1.61756	0	0.981885	0.818573
AHGVSSYDTVISR	sp|P01130|LDLR_HUMAN	AHGVSSYDTVISR	R	D	13		P01130	LDLR_HUMAN	LDLR	Low-density lipoprotein receptor							NaN	NaN	NaN	NaN	NaN	NaN	NaN	NaN	21.7517	22.0042	21.4737	21.0931	21.6194	21.6194	NaN	NaN	459	471	NaN	1	0	NaN	NaN	1	0	NaN	0.916173	0.21134	0.59454	2.60326	0	1	NaN
AHHC[57.0215]SAC[57.0215]DSC[57.0215]ILK	sp|Q5W0Z9|ZDH20_HUMAN	AHHCSACDSCILK	R	M	13	10C(57.0215);4C(57.0215);7C(57.0215)	Q5W0Z9	ZDH20_HUMAN	ZDHHC20	Palmitoyltransferase ZDHHC20	_C(57.0215)						NaN	NaN	NaN	19.6601	NaN	NaN	NaN	NaN	NaN	NaN	NaN	NaN	NaN	NaN	NaN	NaN	139	151	0	0.970307	NaN	0	NaN	1	0	NaN	NaN	1	0	NaN	NaN	1	0
AHIAQLC[57.0215]EK	sp|Q00610|CLH1_HUMAN	AHIAQLCEK	R	A	9	7C(57.0215)	Q00610	CLH1_HUMAN	CLTC	Clathrin heavy chain 1	_C(57.0215)						NaN	NaN	18.6859	NaN	NaN	NaN	NaN	NaN	NaN	NaN	NaN	NaN	NaN	NaN	NaN	NaN	611	619	0	0.969464	NaN	0	NaN	1	0	NaN	NaN	1	0	NaN	NaN	1	0
AHIAQLC[57.0215]EKAGLLQR	sp|Q00610|CLH1_HUMAN	AHIAQLCEKAGLLQR	R	A	15	7C(57.0215)	Q00610	CLH1_HUMAN	CLTC	Clathrin heavy chain 1	_C(57.0215)						NaN	NaN	NaN	20.9067	NaN	NaN	20.9067	NaN	NaN	NaN	NaN	NaN	NaN	NaN	NaN	NaN	611	625	0	0.970202	NaN	0	0	0.974685	NaN	0	NaN	1	0	NaN	NaN	1	0
AHLGTALK[145.0197]ANPFGGASHAK	sp|P62266|RS23_HUMAN	AHLGTALKANPFGGASHAK	K	G	19	8K(145.0197)	P62266	RS23_HUMAN	RPS23	Small ribosomal subunit protein uS12	_K(145.0197)						NaN	20.6338	20.5596	20.4813	NaN	NaN	NaN	NaN	NaN	NaN	NaN	NaN	NaN	NaN	NaN	NaN	30	48	0	0.970096	0.113361	0	NaN	1	0	NaN	NaN	1	0	NaN	NaN	1	0
AHLMEIQVNGGTVAEK	sp|P39023|RL3_HUMAN	AHLMEIQVNGGTVAEK	K	L	16		P39023	RL3_HUMAN	RPL3	Large ribosomal subunit protein uL3							NaN	NaN	NaN	NaN	NaN	NaN	NaN	NaN	NaN	NaN	NaN	18.8413	NaN	NaN	NaN	NaN	178	193	NaN	1	0	NaN	NaN	1	0	NaN	0	0.985452	NaN	0	NaN	1	0
AHLMEIQVN[0.9840]GGTVAEK	sp|P39023|RL3_HUMAN	AHLMEIQVNGGTVAEK	K	L	16	9N(0.9840)	P39023	RL3_HUMAN	RPL3	Large ribosomal subunit protein uL3	_N(0.9840)						NaN	NaN	NaN	NaN	NaN	NaN	NaN	NaN	21.4328	22.3024	22.8412	NaN	NaN	NaN	NaN	NaN	178	193	NaN	1	0	NaN	NaN	1	0	NaN	0	0.983601	-0.973542	0	NaN	1	0
AHLM[15.9949]EIQVN[0.9840]GGTVAEK	sp|P39023|RL3_HUMAN	AHLMEIQVNGGTVAEK	K	L	16	4M(15.9949);9N(0.9840)	P39023	RL3_HUMAN	RPL3	Large ribosomal subunit protein uL3	_M(15.9949);_N(0.9840)						NaN	NaN	NaN	NaN	NaN	NaN	NaN	NaN	21.1023	NaN	21.7658	21.4719	NaN	NaN	NaN	NaN	178	193	NaN	1	0	NaN	NaN	1	0	NaN	0	0.983517	-0.516526	0	NaN	1	0
AHLQGPAGASVAGPQTSEAFAITVR	sp|Q6UVK1|CSPG4_HUMAN	AHLQGPAGASVAGPQTSEAFAITVR	R	D	25		Q6UVK1	CSPG4_HUMAN	CSPG4	Chondroitin sulfate proteoglycan 4							NaN	NaN	NaN	NaN	NaN	NaN	NaN	NaN	NaN	NaN	20.0361	NaN	NaN	NaN	NaN	NaN	1802	1826	NaN	1	0	NaN	NaN	1	0	NaN	0	0.983433	NaN	0	NaN	1	0
AHLSENELEALEKN[0.9840]DMEQMKYRDR	sp|P98175|RBM10_HUMAN	AHLSENELEALEKNDMEQMKYRDR	R	A	24	14N(0.9840)	P98175	RBM10_HUMAN	RBM10	RNA-binding protein 10	_N(0.9840)						NaN	NaN	NaN	NaN	NaN	NaN	NaN	NaN	NaN	NaN	NaN	NaN	NaN	NaN	NaN	NaN	794	817	NaN	1	0	NaN	NaN	1	0	NaN	NaN	1	0	NaN	NaN	1	0
AHMEDSC[57.0215]PQFLGPSPLVIPMNHETDVNFQGK	sp|O15031|PLXB2_HUMAN	AHMEDSCPQFLGPSPLVIPMNHETDVNFQGK	R	N	31	7C(57.0215)	O15031	PLXB2_HUMAN	PLXNB2	Plexin-B2	_C(57.0215)						NaN	NaN	NaN	NaN	NaN	NaN	NaN	NaN	NaN	NaN	17.6918	NaN	NaN	NaN	NaN	NaN	660	690	NaN	1	0	NaN	NaN	1	0	NaN	0	0.983349	NaN	0	NaN	1	0
AHPPELK[145.0197]K	sp|A8MWD9|RUXGL_HUMAN	AHPPELKK	K	F	8	7K(145.0197)	A8MWD9	RUXGL_HUMAN	SNRPGP15	Putative small nuclear ribonucleoprotein G-like protein 15	_K(145.0197)						NaN	NaN	NaN	NaN	NaN	NaN	NaN	NaN	NaN	NaN	NaN	NaN	NaN	NaN	NaN	NaN	4	11	NaN	1	0	NaN	NaN	1	0	NaN	NaN	1	0	NaN	NaN	1	0
AHQITDESLESTRR	sp|O00161|SNP23_HUMAN	AHQITDESLESTRR	R	I	14		O00161	SNP23_HUMAN	SNAP23	Synaptosomal-associated protein 23							NaN	NaN	NaN	NaN	NaN	NaN	NaN	NaN	NaN	21.7251	21.7251	NaN	NaN	21.7251	NaN	NaN	13	26	NaN	1	0	NaN	NaN	1	0	NaN	0	0.983265	0	0	0	0.973708	NaN
AHSGAQGLLAAQK	sp|Q9Y2Z4|SYYM_HUMAN	AHSGAQGLLAAQK	K	A	13		Q9Y2Z4	SYYM_HUMAN	YARS2	Tyrosine--tRNA ligase, mitochondrial							NaN	NaN	NaN	NaN	NaN	NaN	NaN	NaN	20.118	19.7466	19.2451	NaN	NaN	NaN	NaN	NaN	31	43	NaN	1	0	NaN	NaN	1	0	NaN	0	0.983182	0.687216	0	NaN	1	0
AHSIQIMK	sp|Q02543|RL18A_HUMAN	AHSIQIMK	R	V	8		Q02543	RL18A_HUMAN	RPL18A	Large ribosomal subunit protein eL20							NaN	NaN	NaN	NaN	NaN	NaN	NaN	NaN	21.7643	22.2011	22.4901	22.1431	22.7674	22.8505	21.1419	20.8502	121	128	NaN	1	0	NaN	NaN	1	0	NaN	0.451073	0.2721	-0.333858	-1.19702	2.15958	0.0753719	1.81291
AHSIQIM[15.9949]K	sp|Q02543|RL18A_HUMAN	AHSIQIMK	R	V	8	7M(15.9949)	Q02543	RL18A_HUMAN	RPL18A	Large ribosomal subunit protein eL20	_M(15.9949)						NaN	NaN	NaN	NaN	NaN	NaN	NaN	NaN	20.2312	20.7494	20.849	20.3718	20.5729	20.5729	NaN	NaN	121	128	NaN	1	0	NaN	NaN	1	0	NaN	0.116005	0.406831	-0.120102	-0.341009	0	1	NaN
AHTDVGPGPESSPVLVR	sp|P10586|PTPRF_HUMAN	AHTDVGPGPESSPVLVR	R	T	17		P10586	PTPRF_HUMAN	PTPRF	Receptor-type tyrosine-protein phosphatase F							NaN	NaN	NaN	NaN	NaN	NaN	NaN	NaN	23.5735	24.2552	23.6944	22.5249	24.0936	24.4258	22.9594	21.7479	686	702	NaN	1	0	NaN	NaN	1	0	NaN	0.447956	0.272963	0.804711	1.18895	1.02871	0.0628332	1.90603
AHTEYTFC[57.0215]VTSLR	sp|Q5R3F8|PPR29_HUMAN	AHTEYTFCVTSLR	R	N	13	8C(57.0215)	Q5R3F8	PPR29_HUMAN	ELFN2	Protein phosphatase 1 regulatory subunit 29	_C(57.0215)						NaN	21.3917	21.1981	20.9743	21.1981	21.7254	NaN	20.3584	NaN	NaN	NaN	NaN	NaN	NaN	NaN	NaN	353	365	0	0.969991	0.305527	0	0	0.974815	1.10337	0	NaN	1	0	NaN	NaN	1	0
AHTVLAASC[57.0215]AR	sp|Q8WUY1|THEM6_HUMAN	AHTVLAASCAR	R	H	11	9C(57.0215)	Q8WUY1	THEM6_HUMAN	THEM6	Protein THEM6	_C(57.0215)						NaN	NaN	NaN	NaN	NaN	NaN	NaN	NaN	NaN	NaN	NaN	NaN	NaN	NaN	NaN	NaN	96	106	NaN	1	0	NaN	NaN	1	0	NaN	NaN	1	0	NaN	NaN	1	0
AHVQEVAQHNLK	sp|Q86UP2|KTN1_HUMAN	AHVQEVAQHNLK	K	E	12		Q86UP2	KTN1_HUMAN	KTN1	Kinectin							NaN	NaN	NaN	NaN	NaN	NaN	NaN	NaN	NaN	20.3742	20.3742	NaN	NaN	NaN	NaN	NaN	909	920	NaN	1	0	NaN	NaN	1	0	NaN	0	0.983098	0	0	NaN	1	0
AHVVPC[57.0215]FDASK	tr|Q60FE5|Q60FE5_HUMAN	AHVVPCFDASK	K	V	11	6C(57.0215)	Q60FE5	Q60FE5_HUMAN	FLNA	Filamin A	_C(57.0215)						NaN	NaN	NaN	NaN	NaN	NaN	NaN	NaN	21.6884	21.7627	20.6796	20.5174	21.3137	21.9623	21.2258	19.892	1125	1135	NaN	1	0	NaN	NaN	1	0	NaN	2.20693	0.183939	1.12702	12.6309	0.548404	0.0929485	1.07908
AIADTGANVVVTGGK	sp|P50990|TCPQ_HUMAN	AIADTGANVVVTGGK	K	V	15		P50990	TCPQ_HUMAN	CCT8	T-complex protein 1 subunit theta							NaN	NaN	NaN	NaN	NaN	NaN	NaN	NaN	NaN	20.6336	NaN	NaN	20.6336	NaN	NaN	NaN	282	296	NaN	1	0	NaN	NaN	1	0	NaN	0	0.983014	NaN	0	0	1	NaN
AIAEGLGSELLVGTTK	sp|Q32P44|EMAL3_HUMAN	AIAEGLGSELLVGTTK	R	N	16		Q32P44	EMAL3_HUMAN	EML3	Echinoderm microtubule-associated protein-like 3							NaN	NaN	NaN	NaN	NaN	NaN	NaN	NaN	NaN	NaN	NaN	19.1762	NaN	NaN	NaN	NaN	562	577	NaN	1	0	NaN	NaN	1	0	NaN	0	0.98293	NaN	0	NaN	1	0
AIAELGIYPAVDPLDSTSR	sp|P06576|ATPB_HUMAN	AIAELGIYPAVDPLDSTSR	R	I	19		P06576	ATPB_HUMAN	ATP5F1B	ATP synthase subunit beta, mitochondrial							NaN	NaN	22.0749	22.0749	NaN	22.0749	NaN	NaN	24.3445	24.3294	24.0873	24.1053	24.7264	24.7847	23.4387	23.2854	388	406	0	0.969885	NaN	0	0	0.974945	NaN	0	2.62484	0.1824	0.240646	20.4949	2.46281	0.0769157	1.39346
AIAFLQQPR	sp|P22102|PUR2_HUMAN	AIAFLQQPR	R	S	9		P22102	PUR2_HUMAN	GART	Trifunctional purine biosynthetic protein adenosine-3							NaN	NaN	NaN	NaN	NaN	NaN	NaN	NaN	20.1109	19.7468	19.2587	NaN	NaN	19.7468	NaN	NaN	425	433	NaN	1	0	NaN	NaN	1	0	NaN	0	0.982846	0.670161	0	0	1	NaN
AIAFTQYPQYSC[57.0215]STTGSSLNAIYR	sp|P22830|HEMH_HUMAN	AIAFTQYPQYSCSTTGSSLNAIYR	R	Y	24	12C(57.0215)	P22830	HEMH_HUMAN	FECH	Ferrochelatase, mitochondrial	_C(57.0215)		+			HCT116KOApical_Peptide_HCT116KOBasolateral_Peptide	NaN	NaN	20.5393	20.5393	21.2938	21.2529	18.8633	19.0655	NaN	NaN	NaN	NaN	NaN	NaN	NaN	NaN	185	208	0	0.96978	NaN	0	2.70102	0.043803	2.30895	22.38	NaN	1	0	NaN	NaN	1	0
AIAINTFLPK	tr|A0A8I5KVU2|A0A8I5KVU2_HUMAN	AIAINTFLPK	K	N	10		A0A8I5KVU2	A0A8I5KVU2_HUMAN	LARP4B	La ribonucleoprotein 4B							NaN	NaN	NaN	NaN	NaN	NaN	NaN	NaN	19.7253	19.4701	19.1598	NaN	NaN	NaN	NaN	NaN	1309	1318	NaN	1	0	NaN	NaN	1	0	NaN	0	0.982762	0.437842	0	NaN	1	0
AIANEC[57.0215]QANFISIK	sp|P55072|TERA_HUMAN	AIANECQANFISIK	K	G	14	6C(57.0215)	P55072	TERA_HUMAN	VCP	Transitional endoplasmic reticulum ATPase	_C(57.0215)						NaN	NaN	NaN	NaN	NaN	NaN	19.8129	NaN	NaN	NaN	NaN	NaN	NaN	NaN	NaN	NaN	530	543	NaN	1	0	NaN	0	0.975076	NaN	0	NaN	1	0	NaN	NaN	1	0
AIASIPTER	sp|P17301|ITA2_HUMAN	AIASIPTER	K	Y	9		P17301	ITA2_HUMAN	ITGA2	Integrin alpha-2							NaN	NaN	NaN	NaN	NaN	NaN	NaN	NaN	NaN	NaN	NaN	NaN	20.207	21.2508	21.7901	21.159	331	339	NaN	1	0	NaN	NaN	1	0	NaN	NaN	1	0	NaN	0.460958	0.110796	-0.74568
AIAVDPLR	tr|A0A590UK84|A0A590UK84_HUMAN	AIAVDPLR	R	G	8		A0A590UK84	A0A590UK84_HUMAN	LRP8	LDL receptor related protein 8 (Fragment)							NaN	NaN	NaN	NaN	NaN	NaN	NaN	NaN	21.2456	21.3748	20.8273	20.6344	21.5041	21.696	20.3885	19.8569	406	413	NaN	1	0	NaN	NaN	1	0	NaN	1.42169	0.195509	0.579307	4.99146	1.45974	0.0587733	1.47739
AIAVTVQEMVTK	sp|Q9Y490|TLN1_HUMAN	AIAVTVQEMVTK	K	S	12		Q9Y490	TLN1_HUMAN	TLN1	Talin-1							NaN	NaN	NaN	NaN	NaN	NaN	NaN	NaN	21.0353	NaN	20.6181	NaN	21.1393	20.8417	20.4664	NaN	1863	1874	NaN	1	0	NaN	NaN	1	0	NaN	0	0.982678	0.41715	0	0	1	0.524081
AIAYLFPSGLFEK	sp|P82933|RT09_HUMAN	AIAYLFPSGLFEK	R	R	13		P82933	RT09_HUMAN	MRPS9	Small ribosomal subunit protein uS9m							NaN	NaN	NaN	NaN	NaN	NaN	NaN	NaN	18.2762	NaN	16.9869	NaN	NaN	NaN	NaN	NaN	107	119	NaN	1	0	NaN	NaN	1	0	NaN	0	0.982595	1.2893	0	NaN	1	0
AIAYLFPSGLFEKR	sp|P82933|RT09_HUMAN	AIAYLFPSGLFEKR	R	A	14		P82933	RT09_HUMAN	MRPS9	Small ribosomal subunit protein uS9m							NaN	NaN	NaN	NaN	NaN	NaN	NaN	NaN	NaN	NaN	NaN	NaN	NaN	NaN	NaN	NaN	107	120	NaN	1	0	NaN	NaN	1	0	NaN	NaN	1	0	NaN	NaN	1	0
AIC[57.0215]IPEGAK	sp|Q6PI48|SYDM_HUMAN	AICIPEGAK	K	Y	9	3C(57.0215)	Q6PI48	SYDM_HUMAN	DARS2	Aspartate--tRNA ligase, mitochondrial	_C(57.0215)						NaN	NaN	20.1833	NaN	NaN	20.1833	20.1833	NaN	NaN	NaN	NaN	NaN	NaN	NaN	NaN	NaN	369	377	0	0.969674	NaN	0	0	0.975206	0	0	NaN	1	0	NaN	NaN	1	0
AIC[57.0215]TC[57.0215]PSGYTGPAC[57.0215]SQDVDEC[57.0215]SLGANPC[57.0215]EHAGK	sp|P46531|NOTC1_HUMAN	AICTCPSGYTGPACSQDVDECSLGANPCEHAGK	K	C	33	14C(57.0215);21C(57.0215);28C(57.0215);3C(57.0215);5C(57.0215)	P46531	NOTC1_HUMAN	NOTCH1	Neurogenic locus notch homolog protein 1	_C(57.0215)						NaN	NaN	NaN	NaN	NaN	NaN	NaN	NaN	NaN	NaN	NaN	NaN	NaN	NaN	NaN	NaN	396	428	NaN	1	0	NaN	NaN	1	0	NaN	NaN	1	0	NaN	NaN	1	0
AIC[57.0215]TEAGLMALR	sp|P62191|PRS4_HUMAN	AICTEAGLMALR	K	E	12	3C(57.0215)	P62191	PRS4_HUMAN	PSMC1	26S proteasome regulatory subunit 4	_C(57.0215)						NaN	NaN	NaN	NaN	NaN	NaN	NaN	NaN	19.8898	NaN	NaN	NaN	NaN	NaN	NaN	NaN	397	408	NaN	1	0	NaN	NaN	1	0	NaN	0	0.982511	NaN	0	NaN	1	0
AIC[57.0215]TEAGLM[15.9949]ALR	sp|P62191|PRS4_HUMAN	AICTEAGLMALR	K	E	12	3C(57.0215);9M(15.9949)	P62191	PRS4_HUMAN	PSMC1	26S proteasome regulatory subunit 4	_C(57.0215);_M(15.9949)						NaN	NaN	NaN	NaN	NaN	NaN	NaN	NaN	NaN	NaN	NaN	20.4597	NaN	NaN	NaN	NaN	397	408	NaN	1	0	NaN	NaN	1	0	NaN	0	0.982427	NaN	0	NaN	1	0
AIDMFNK	sp|O94826|TOM70_HUMAN	AIDMFNK	K	A	7		O94826	TOM70_HUMAN	TOMM70	Mitochondrial import receptor subunit TOM70							NaN	NaN	NaN	NaN	NaN	NaN	NaN	NaN	NaN	NaN	20.3849	NaN	NaN	NaN	NaN	NaN	564	570	NaN	1	0	NaN	NaN	1	0	NaN	0	0.982343	NaN	0	NaN	1	0
AIDTTQLFSLPK	sp|Q16822|PCKGM_HUMAN	AIDTTQLFSLPK	R	D	12		Q16822	PCKGM_HUMAN	PCK2	Phosphoenolpyruvate carboxykinase [GTP], mitochondrial							NaN	NaN	NaN	NaN	NaN	NaN	NaN	NaN	20.6389	20.5871	20.954	20.9943	NaN	NaN	NaN	NaN	589	600	NaN	1	0	NaN	NaN	1	0	NaN	2.08986	0.184671	-0.361159	-11.0223	NaN	1	0
AIEALKEFNEDGALAVLQQFK	tr|A0A7I2YQN2|A0A7I2YQN2_HUMAN	AIEALKEFNEDGALAVLQQFK	R	D	21		A0A7I2YQN2	A0A7I2YQN2_HUMAN	SYNCRIP	Synaptotagmin binding cytoplasmic RNA interacting protein							NaN	NaN	NaN	NaN	NaN	NaN	NaN	NaN	19.4403	19.6956	19.9124	NaN	NaN	NaN	NaN	NaN	61	81	NaN	1	0	NaN	NaN	1	0	NaN	0	0.98226	-0.344435	0	NaN	1	0
AIEALKEFN[0.9840]EDGALAVLQQFK	tr|A0A7I2YQN2|A0A7I2YQN2_HUMAN	AIEALKEFNEDGALAVLQQFK	R	D	21	9N(0.9840)	A0A7I2YQN2	A0A7I2YQN2_HUMAN	SYNCRIP	Synaptotagmin binding cytoplasmic RNA interacting protein	_N(0.9840)						NaN	NaN	NaN	NaN	NaN	NaN	NaN	NaN	NaN	18.8768	NaN	19.7405	NaN	NaN	NaN	NaN	61	81	NaN	1	0	NaN	NaN	1	0	NaN	0	0.983685	-0.863699	0	NaN	1	0
AIEASNAYSR	sp|O15230|LAMA5_HUMAN	AIEASNAYSR	R	I	10		O15230	LAMA5_HUMAN	LAMA5	Laminin subunit alpha-5							NaN	NaN	NaN	NaN	NaN	NaN	NaN	NaN	NaN	NaN	20.5894	20.5894	NaN	NaN	NaN	NaN	2518	2527	NaN	1	0	NaN	NaN	1	0	NaN	0	0.982176	NaN	0	NaN	1	0
AIEDEGGNPDEIEITSEGNKK	sp|Q15424|SAFB1_HUMAN	AIEDEGGNPDEIEITSEGNKK	K	T	21		Q15424	SAFB1_HUMAN	SAFB	Scaffold attachment factor B1							NaN	NaN	NaN	NaN	NaN	NaN	NaN	NaN	NaN	22.213	22.213	NaN	22.213	22.213	NaN	NaN	64	84	NaN	1	0	NaN	NaN	1	0	NaN	0	0.983769	0	0	0	1	NaN
AIEEQMVAAK	sp|Q9H0A0|NAT10_HUMAN	AIEEQMVAAK	K	D	10		Q9H0A0	NAT10_HUMAN	NAT10	RNA cytidine acetyltransferase							NaN	NaN	NaN	NaN	NaN	NaN	NaN	NaN	NaN	20.0524	NaN	NaN	NaN	NaN	NaN	NaN	913	922	NaN	1	0	NaN	NaN	1	0	NaN	0	0.983937	NaN	0	NaN	1	0
AIELFSVGQGPAK	tr|A0A7I2V3X4|A0A7I2V3X4_HUMAN	AIELFSVGQGPAK	K	T	13		A0A7I2V3X4	A0A7I2V3X4_HUMAN	NMT1	Glycylpeptide N-tetradecanoyltransferase							NaN	NaN	NaN	NaN	NaN	NaN	NaN	NaN	NaN	NaN	21.0946	21.0946	NaN	NaN	NaN	NaN	95	107	NaN	1	0	NaN	NaN	1	0	NaN	0	0.985368	NaN	0	NaN	1	0
AIELLEK	sp|Q9NUP9|LIN7C_HUMAN	AIELLEK	R	L	7		Q9NUP9	LIN7C_HUMAN	LIN7C	Protein lin-7 homolog C							NaN	NaN	NaN	NaN	NaN	NaN	NaN	NaN	20.5931	20.5931	NaN	NaN	NaN	NaN	NaN	NaN	17	23	NaN	1	0	NaN	NaN	1	0	NaN	0	0.985283	NaN	0	NaN	1	0
AIEMLGGELGSK	sp|P07954|FUMH_HUMAN	AIEMLGGELGSK	R	I	12		P07954	FUMH_HUMAN	FH	Fumarate hydratase, mitochondrial							NaN	NaN	NaN	NaN	NaN	NaN	NaN	NaN	20.8927	20.8927	NaN	NaN	NaN	NaN	NaN	NaN	161	172	NaN	1	0	NaN	NaN	1	0	NaN	0	0.985199	NaN	0	NaN	1	0
AIEPPPLDAVIEAEHTLR	sp|Q08211|DHX9_HUMAN	AIEPPPLDAVIEAEHTLR	K	E	18		Q08211	DHX9_HUMAN	DHX9	ATP-dependent RNA helicase A							NaN	NaN	NaN	NaN	NaN	NaN	NaN	NaN	21.0226	21.2732	21.4479	21.2282	NaN	21.2509	NaN	NaN	820	837	NaN	1	0	NaN	NaN	1	0	NaN	0.429441	0.275884	-0.190184	-1.1412	0	1	NaN
AIETLIK	sp|Q9HCY8|S10AE_HUMAN	AIETLIK	R	N	7		Q9HCY8	S10AE_HUMAN	S100A14	Protein S100-A14							NaN	NaN	NaN	NaN	NaN	NaN	NaN	NaN	23.6466	23.6959	23.0365	22.9579	23.3878	24.1459	23.3593	21.5977	21	27	NaN	1	0	NaN	NaN	1	0	NaN	2.32748	0.175079	0.674046	14.5279	0.506918	0.101184	1.28832
AIETTDIISR	tr|A0A994J4Y8|A0A994J4Y8_HUMAN	AIETTDIISR	R	H	10		A0A994J4Y8	A0A994J4Y8_HUMAN	PGAM5	Serine/threonine-protein phosphatase PGAM5, mitochondrial							NaN	NaN	NaN	NaN	NaN	NaN	NaN	NaN	22.888	23.0516	22.8619	22.6737	22.875	23.6187	NaN	21.256	153	162	NaN	1	0	NaN	NaN	1	0	NaN	0.608061	0.241952	0.202055	1.62048	0	1	1.99087
AIFAGYK	sp|P18077|RL35A_HUMAN	AIFAGYK	K	R	7		P18077	RL35A_HUMAN	RPL35A	Large ribosomal subunit protein eL33							NaN	NaN	NaN	NaN	NaN	NaN	NaN	NaN	21.0571	NaN	NaN	21.0571	21.0571	NaN	NaN	NaN	9	15	NaN	1	0	NaN	NaN	1	0	NaN	0	0.985115	0	0	0	1	NaN
AIFAGYKR	sp|P18077|RL35A_HUMAN	AIFAGYKR	K	G	8		P18077	RL35A_HUMAN	RPL35A	Large ribosomal subunit protein eL33							NaN	21.775	21.791	21.8068	22.2223	21.791	21.1728	NaN	22.239	21.9503	21.7691	22.0925	21.951	22.9045	22.0919	19.3594	9	16	0	0.969569	-0.0239077	0	0	0.975336	0.833865	0	0.276862	0.320772	0.16385	0.755892	0.443059	0.114214	1.70211
AIFAGYK[145.0197]R	sp|P18077|RL35A_HUMAN	AIFAGYKR	K	G	8	7K(145.0197)	P18077	RL35A_HUMAN	RPL35A	Large ribosomal subunit protein eL33	_K(145.0197)						NaN	20.5379	NaN	NaN	NaN	21.0048	NaN	19.8434	NaN	NaN	NaN	NaN	NaN	NaN	NaN	NaN	9	16	0	0.971259	NaN	0	0	0.975467	1.16142	0	NaN	1	0	NaN	NaN	1	0
AIFLAAQK	sp|Q9Y3B7|RM11_HUMAN	AIFLAAQK	R	E	8		Q9Y3B7	RM11_HUMAN	MRPL11	Large ribosomal subunit protein uL11m							NaN	NaN	NaN	NaN	NaN	NaN	NaN	NaN	21.1718	21.1952	21.2937	21.2718	21.234	21.9489	NaN	19.7547	172	179	NaN	1	0	NaN	NaN	1	0	NaN	1.60088	0.189569	-0.0992775	-6.19663	0	1	1.83671
AIFLADGK	sp|Q9BR76|COR1B_HUMAN	AIFLADGK	R	V	8		Q9BR76	COR1B_HUMAN	CORO1B	Coronin-1B							NaN	NaN	NaN	NaN	NaN	NaN	NaN	NaN	20.5438	20.5438	NaN	NaN	NaN	NaN	NaN	NaN	226	233	NaN	1	0	NaN	NaN	1	0	NaN	0	0.985031	NaN	0	NaN	1	0
AIFLADGNVFTTGFSR	sp|Q9ULV4|COR1C_HUMAN	AIFLADGNVFTTGFSR	R	M	16		Q9ULV4	COR1C_HUMAN	CORO1C	Coronin-1C							NaN	NaN	NaN	NaN	NaN	NaN	NaN	NaN	19.9825	19.8595	20.3174	20.408	20.725	20.1597	19.217	NaN	224	239	NaN	1	0	NaN	NaN	1	0	NaN	1.54301	0.190615	-0.441697	-5.78115	0	1	1.22536
AIFLHPEPFSIENGLLTPTLK	sp|Q9ULC5|ACSL5_HUMAN	AIFLHPEPFSIENGLLTPTLK	K	A	21		Q9ULC5	ACSL5_HUMAN	ACSL5	Long-chain-fatty-acid--CoA ligase 5							NaN	NaN	NaN	NaN	NaN	NaN	NaN	NaN	NaN	18.7327	NaN	18.3962	NaN	NaN	NaN	NaN	640	660	NaN	1	0	NaN	NaN	1	0	NaN	0	0.984946	0.336466	0	NaN	1	0
AIFLHPEPFSIEN[0.9840]GLLTPTLK	sp|Q9ULC5|ACSL5_HUMAN	AIFLHPEPFSIENGLLTPTLK	K	A	21	13N(0.9840)	Q9ULC5	ACSL5_HUMAN	ACSL5	Long-chain-fatty-acid--CoA ligase 5	_N(0.9840)						NaN	NaN	NaN	NaN	NaN	NaN	NaN	NaN	NaN	NaN	NaN	18.576	NaN	NaN	NaN	NaN	640	660	NaN	1	0	NaN	NaN	1	0	NaN	0	0.984862	NaN	0	NaN	1	0
AIFTGYYGK	sp|P09543|CN37_HUMAN	AIFTGYYGK	R	G	9		P09543	CN37_HUMAN	CNP	2',3'-cyclic-nucleotide 3'-phosphodiesterase							NaN	NaN	NaN	NaN	NaN	NaN	NaN	NaN	20.1943	NaN	20.0432	20.1207	NaN	NaN	NaN	NaN	392	400	NaN	1	0	NaN	NaN	1	0	NaN	0	0.984778	0.112391	0	NaN	1	0
AIGAVPLIQGEYMIPC[57.0215]EK	tr|A0A1B0GU03|A0A1B0GU03_HUMAN	AIGAVPLIQGEYMIPCEK	K	V	18	16C(57.0215)	A0A1B0GU03	A0A1B0GU03_HUMAN		Cathepsin D	_C(57.0215)						NaN	NaN	NaN	NaN	NaN	NaN	NaN	NaN	19.5383	20.0446	19.7841	19.1527	NaN	NaN	NaN	NaN	314	331	NaN	1	0	NaN	NaN	1	0	NaN	0.293766	0.314853	0.323036	0.798287	NaN	1	0
AIGAVPLIQGEYMIPC[57.0215]EK[57.0215]	tr|A0A1B0GU03|A0A1B0GU03_HUMAN	AIGAVPLIQGEYMIPCEK	K	V	18	16C(57.0215);18K(57.0215)	A0A1B0GU03	A0A1B0GU03_HUMAN		Cathepsin D	_C(57.0215);_K(57.0215)						NaN	NaN	21.2344	NaN	NaN	NaN	NaN	NaN	NaN	NaN	NaN	NaN	NaN	NaN	NaN	NaN	314	331	0	0.970413	NaN	0	NaN	1	0	NaN	NaN	1	0	NaN	NaN	1	0
AIGAVPLIQGEYM[15.9949]IPC[57.0215]EK	tr|A0A1B0GU03|A0A1B0GU03_HUMAN	AIGAVPLIQGEYMIPCEK	K	V	18	13M(15.9949);16C(57.0215)	A0A1B0GU03	A0A1B0GU03_HUMAN		Cathepsin D	_C(57.0215);_M(15.9949)						20.8607	21.4487	22.0155	21.6459	21.516	21.7443	21.5846	21.3269	NaN	NaN	NaN	NaN	NaN	NaN	NaN	NaN	314	331	0.719073	0.127058	-0.675971	-1.94671	0.379246	0.153144	0.174401	1.01322	NaN	1	0	NaN	NaN	1	0
AIGAVPLIQGEYM[15.9949]IPC[57.0215]EK[57.0215]	tr|A0A1B0GU03|A0A1B0GU03_HUMAN	AIGAVPLIQGEYMIPCEK	K	V	18	13M(15.9949);16C(57.0215);18K(57.0215)	A0A1B0GU03	A0A1B0GU03_HUMAN		Cathepsin D	_C(57.0215);_K(57.0215);_M(15.9949)						NaN	NaN	NaN	NaN	NaN	NaN	NaN	NaN	NaN	NaN	NaN	NaN	NaN	NaN	NaN	NaN	314	331	NaN	1	0	NaN	NaN	1	0	NaN	NaN	1	0	NaN	NaN	1	0
AIGGGLSSVGGGSSTIK	sp|P02538|K2C6A_HUMAN	AIGGGLSSVGGGSSTIK	R	Y	17		P02538	K2C6A_HUMAN	KRT6A	Keratin, type II cytoskeletal 6A							NaN	NaN	NaN	NaN	NaN	NaN	NaN	NaN	23.6425	24.1877	24.5668	24.1671	23.5985	25.0909	24.5894	21.0756	534	550	NaN	1	0	NaN	NaN	1	0	NaN	0.504339	0.259553	-0.451817	-1.33672	0.291344	0.175254	1.51217
AIGSASEGAQSSLQEVYHK	sp|P28066|PSA5_HUMAN	AIGSASEGAQSSLQEVYHK	R	S	19		P28066	PSA5_HUMAN	PSMA5	Proteasome subunit alpha type-5							NaN	NaN	NaN	NaN	NaN	NaN	NaN	NaN	21.071	21.0594	21.0268	21.0387	NaN	21.0491	NaN	NaN	169	187	NaN	1	0	NaN	NaN	1	0	NaN	1.22418	0.195683	0.0324478	3.90791	0	1	NaN
AIGTDEDLAHSSIR	sp|Q9Y697|NFS1_HUMAN	AIGTDEDLAHSSIR	R	F	14		Q9Y697	NFS1_HUMAN	NFS1	Cysteine desulfurase							NaN	NaN	NaN	NaN	NaN	NaN	NaN	NaN	20.0722	NaN	20.1303	20.1016	NaN	NaN	NaN	NaN	394	407	NaN	1	0	NaN	NaN	1	0	NaN	0	0.984694	-0.0436707	0	NaN	1	0
AIGTLIVTK	sp|P22735|TGM1_HUMAN	AIGTLIVTK	K	A	9		P22735	TGM1_HUMAN	TGM1	Protein-glutamine gamma-glutamyltransferase K							NaN	NaN	NaN	NaN	NaN	NaN	NaN	NaN	NaN	NaN	NaN	20.3639	NaN	20.3639	NaN	NaN	522	530	NaN	1	0	NaN	NaN	1	0	NaN	0	0.98461	NaN	0	0	1	NaN
AIGVK[145.0197]PPR	sp|P55072|TERA_HUMAN	AIGVKPPR	K	G	8	5K(145.0197)	P55072	TERA_HUMAN	VCP	Transitional endoplasmic reticulum ATPase	_K(145.0197)						NaN	NaN	NaN	NaN	NaN	NaN	NaN	NaN	NaN	NaN	NaN	NaN	NaN	NaN	NaN	NaN	232	239	NaN	1	0	NaN	NaN	1	0	NaN	NaN	1	0	NaN	NaN	1	0
AIGYLNTGYQR	sp|P01023|A2MG_HUMAN	AIGYLNTGYQR	K	Q	11		P01023	A2MG_HUMAN	A2M	Alpha-2-macroglobulin							NaN	NaN	NaN	NaN	NaN	NaN	NaN	NaN	NaN	NaN	NaN	NaN	NaN	NaN	NaN	20.0124	1004	1014	NaN	1	0	NaN	NaN	1	0	NaN	NaN	1	0	NaN	0	1	NaN
AIHKEGC[57.0215]VEK	sp|P08962|CD63_HUMAN	AIHKEGCVEK	K	I	10	7C(57.0215)	P08962	CD63_HUMAN	CD63	CD63 antigen	_C(57.0215)						NaN	NaN	NaN	NaN	NaN	NaN	NaN	NaN	NaN	NaN	NaN	NaN	NaN	NaN	NaN	NaN	185	194	NaN	1	0	NaN	NaN	1	0	NaN	NaN	1	0	NaN	NaN	1	0
AIHYALNC[57.0215]C[57.0215]GLAGGVEQFISDIC[57.0215]PK	sp|P21926|CD9_HUMAN	AIHYALNCCGLAGGVEQFISDICPK	K	K	25	23C(57.0215);8C(57.0215);9C(57.0215)	P21926	CD9_HUMAN	CD9	CD9 antigen	_C(57.0215)						21.6339	21.3267	23.2586	23.3456	23.0164	22.6097	22.1962	22.716	20.6765	20.5312	19.9543	20.1659	NaN	20.3601	NaN	NaN	145	169	2.1197	0.0876299	-1.82186	-11.4121	0.406166	0.147017	0.356925	1.08161	1.28875	0.198955	0.543775	4.23738	0	1	NaN
AIHYALNC[57.0215]C[57.0215]GLAGGVEQFISDIC[57.0215]PK[57.0215]	sp|P21926|CD9_HUMAN	AIHYALNCCGLAGGVEQFISDICPK	K	K	25	23C(57.0215);25K(57.0215);8C(57.0215);9C(57.0215)	P21926	CD9_HUMAN	CD9	CD9 antigen	_C(57.0215);_K(57.0215)						NaN	19.1672	20.0774	20.6312	20.1484	NaN	20.0028	NaN	NaN	NaN	NaN	NaN	NaN	NaN	NaN	NaN	145	169	0	0.971364	-1.1871	0	0	0.975597	0.145512	0	NaN	1	0	NaN	NaN	1	0
AIHYALN[0.9840]C[57.0215]C[57.0215]GLAGGVEQFISDIC[57.0215]PK	sp|P21926|CD9_HUMAN	AIHYALNCCGLAGGVEQFISDICPK	K	K	25	23C(57.0215);7N(0.9840);8C(57.0215);9C(57.0215)	P21926	CD9_HUMAN	CD9	CD9 antigen	_C(57.0215);_N(0.9840)						NaN	20.855	21.3678	21.7453	22.2326	NaN	18.8852	21.3678	19.6471	NaN	NaN	NaN	NaN	19.6471	NaN	NaN	145	169	0	0.97253	-0.701534	0	0	0.975728	2.10611	0	0	0.984526	NaN	0	0	1	NaN
AIHYALN[0.9840]C[57.0215]C[57.0215]GLAGGVEQFISDIC[57.0215]PK[57.0215]	sp|P21926|CD9_HUMAN	AIHYALNCCGLAGGVEQFISDICPK	K	K	25	23C(57.0215);25K(57.0215);7N(0.9840);8C(57.0215);9C(57.0215)	P21926	CD9_HUMAN	CD9	CD9 antigen	_C(57.0215);_K(57.0215);_N(0.9840)						NaN	NaN	NaN	20.3319	NaN	NaN	NaN	NaN	NaN	NaN	NaN	NaN	NaN	NaN	NaN	NaN	145	169	0	0.973273	NaN	0	NaN	1	0	NaN	NaN	1	0	NaN	NaN	1	0
AIIENLIQK	sp|O75976|CBPD_HUMAN	AIIENLIQK	K	Q	9		O75976	CBPD_HUMAN	CPD	Carboxypeptidase D							NaN	NaN	NaN	NaN	NaN	NaN	NaN	NaN	NaN	NaN	19.8304	19.8304	NaN	NaN	NaN	NaN	1078	1086	NaN	1	0	NaN	NaN	1	0	NaN	0	0.984442	NaN	0	NaN	1	0
AIIIFVPVPQLK	sp|P62081|RS7_HUMAN	AIIIFVPVPQLK	K	S	12		P62081	RS7_HUMAN	RPS7	Small ribosomal subunit protein eS7							22.4367	22.4212	23.6312	23.6379	23.2178	23.303	23.0877	22.9884	22.2206	22.1403	22.2396	22.3147	21.7884	23.1015	22.5679	19.6793	59	70	4.31156	0.0862703	-1.20563	-143.142	1.11509	0.0722734	0.222372	3.39916	0.655835	0.235657	-0.0966988	-1.75765	0.307553	0.165598	1.32134
AIIIFVPVPQLKSFQK	sp|P62081|RS7_HUMAN	AIIIFVPVPQLKSFQK	K	I	16		P62081	RS7_HUMAN	RPS7	Small ribosomal subunit protein eS7							NaN	NaN	NaN	NaN	NaN	NaN	NaN	NaN	NaN	NaN	NaN	18.2268	NaN	NaN	NaN	NaN	59	74	NaN	1	0	NaN	NaN	1	0	NaN	0	0.984357	NaN	0	NaN	1	0
AIIIFVPVPQLK[57.0215]	sp|P62081|RS7_HUMAN	AIIIFVPVPQLK	K	S	12	12K(57.0215)	P62081	RS7_HUMAN	RPS7	Small ribosomal subunit protein eS7	_K(57.0215)		+			HCT116KOApical_Peptide_HCT116KOBasolateral_Peptide	19.2186	19.966	20.7417	20.3531	19.7587	19.7126	20.4937	20.5207	NaN	NaN	NaN	NaN	NaN	NaN	NaN	NaN	59	70	0.819547	0.116734	-0.955066	-2.26739	2.92212	0.0483859	-0.771598	-28.8848	NaN	1	0	NaN	NaN	1	0
AIITALGVER	sp|Q92616|GCN1_HUMAN	AIITALGVER	K	R	10		Q92616	GCN1_HUMAN	GCN1	Stalled ribosome sensor GCN1							NaN	NaN	NaN	NaN	NaN	NaN	NaN	NaN	20.753	20.8749	20.6219	20.4754	20.6889	20.6889	NaN	NaN	1872	1881	NaN	1	0	NaN	NaN	1	0	NaN	0.964608	0.204639	0.265278	2.78318	0	1	NaN
AIITIC[57.0215]R	sp|P82675|RT05_HUMAN	AIITICR	R	L	7	6C(57.0215)	P82675	RT05_HUMAN	MRPS5	Small ribosomal subunit protein uS5m	_C(57.0215)						21.4517	21.617	NaN	21.2649	21.4517	21.4517	NaN	NaN	NaN	NaN	NaN	NaN	NaN	NaN	NaN	NaN	319	325	0	0.973166	0.269464	0	0	0.975858	NaN	0	NaN	1	0	NaN	NaN	1	0
AIKEKEYEIER	sp|P15924|DESP_HUMAN	AIKEKEYEIER	K	L	11		P15924	DESP_HUMAN	DSP	Desmoplakin							NaN	NaN	NaN	NaN	NaN	NaN	NaN	NaN	NaN	NaN	NaN	NaN	NaN	19.9744	NaN	NaN	1163	1173	NaN	1	0	NaN	NaN	1	0	NaN	NaN	1	0	NaN	0	1	NaN
AIKELGDHVTNLR	sp|P02794|FRIH_HUMAN	AIKELGDHVTNLR	K	K	13		P02794	FRIH_HUMAN	FTH1	Ferritin heavy chain							NaN	NaN	NaN	NaN	NaN	NaN	NaN	NaN	NaN	NaN	NaN	NaN	NaN	20.8836	NaN	NaN	145	157	NaN	1	0	NaN	NaN	1	0	NaN	NaN	1	0	NaN	0	1	NaN
AIKELGDHVTNLRK	sp|P02794|FRIH_HUMAN	AIKELGDHVTNLRK	K	M	14		P02794	FRIH_HUMAN	FTH1	Ferritin heavy chain							NaN	NaN	NaN	NaN	NaN	NaN	NaN	NaN	NaN	NaN	NaN	NaN	NaN	NaN	NaN	NaN	145	158	NaN	1	0	NaN	NaN	1	0	NaN	NaN	1	0	NaN	NaN	1	0
AIKNDSVVAGGGAIEM[15.9949]ELSK	sp|Q99832|TCPH_HUMAN	AIKNDSVVAGGGAIEMELSK	R	Y	20	16M(15.9949)	Q99832	TCPH_HUMAN	CCT7	T-complex protein 1 subunit eta	_M(15.9949)						NaN	NaN	NaN	NaN	NaN	NaN	NaN	NaN	NaN	NaN	NaN	20.0553	NaN	NaN	NaN	NaN	399	418	NaN	1	0	NaN	NaN	1	0	NaN	0	0.984273	NaN	0	NaN	1	0
AIKVEQATKPSFESGR	sp|P38159|RBMX_HUMAN	AIKVEQATKPSFESGR	K	R	16		P38159	RBMX_HUMAN	RBMX	RNA-binding motif protein, X chromosome							NaN	NaN	NaN	NaN	NaN	NaN	NaN	NaN	21.1214	19.7734	21.3785	21.9712	NaN	NaN	NaN	NaN	78	93	NaN	1	0	NaN	NaN	1	0	NaN	0.624492	0.239913	-1.22741	-1.66715	NaN	1	0
AIK[145.0197]LAANDFFR	sp|Q9H936|GHC1_HUMAN	AIKLAANDFFR	K	H	11	3K(145.0197)	Q9H936	GHC1_HUMAN	SLC25A22	Mitochondrial glutamate carrier 1	_K(145.0197)						21.1454	20.9906	21.1494	21.2888	21.2939	20.6549	20.9843	21.5139	NaN	NaN	NaN	NaN	NaN	NaN	NaN	NaN	81	91	0.546552	0.152794	-0.151093	-1.45012	0.239496	0.207102	-0.274668	-0.661879	NaN	1	0	NaN	NaN	1	0
AIK[145.0197]NDSVVAGGGAIEMELSK[57.0215]	sp|Q99832|TCPH_HUMAN	AIKNDSVVAGGGAIEMELSK	R	Y	20	20K(57.0215);3K(145.0197)	Q99832	TCPH_HUMAN	CCT7	T-complex protein 1 subunit eta	_K(145.0197);_K(57.0215)						NaN	21.7653	NaN	NaN	NaN	NaN	NaN	NaN	NaN	NaN	NaN	NaN	NaN	NaN	NaN	NaN	399	418	0	0.97306	NaN	0	NaN	1	0	NaN	NaN	1	0	NaN	NaN	1	0
AIK[145.0197]QIIK	sp|P38919|IF4A3_HUMAN	AIKQIIK	R	G	7	3K(145.0197)	P38919	IF4A3_HUMAN	EIF4A3	Eukaryotic initiation factor 4A-III	_K(145.0197)		+			HCT116KOApical_Peptide_HCT116KOBasolateral_Peptide	NaN	21.1454	21.2141	21.2797	21.3658	21.352	21.0446	21.0618	NaN	NaN	NaN	NaN	NaN	NaN	NaN	NaN	68	74	0	0.972954	-0.101515	0	2.88582	0.0478519	0.305721	27.7005	NaN	1	0	NaN	NaN	1	0
AILEK[145.0197]SR	sp|O94906|PRP6_HUMAN	AILEKSR	R	L	7	5K(145.0197)	O94906	PRP6_HUMAN	PRPF6	Pre-mRNA-processing factor 6	_K(145.0197)						NaN	20.2497	NaN	NaN	NaN	NaN	NaN	NaN	NaN	NaN	NaN	NaN	NaN	NaN	NaN	NaN	764	770	0	0.972848	NaN	0	NaN	1	0	NaN	NaN	1	0	NaN	NaN	1	0
AILFAVVAR	sp|P51809|VAMP7_HUMAN	AILFAVVAR	M	G	9		P51809	VAMP7_HUMAN	VAMP7	Vesicle-associated membrane protein 7							NaN	NaN	19.2189	19.2189	NaN	19.2189	NaN	NaN	NaN	NaN	NaN	NaN	NaN	NaN	NaN	NaN	2	10	0	0.972742	NaN	0	0	0.975989	NaN	0	NaN	1	0	NaN	NaN	1	0
AILILDNDGDR	sp|P61923|COPZ1_HUMAN	AILILDNDGDR	K	L	11		P61923	COPZ1_HUMAN	COPZ1	Coatomer subunit zeta-1							NaN	NaN	NaN	NaN	NaN	NaN	NaN	NaN	NaN	NaN	NaN	NaN	18.757	NaN	NaN	NaN	15	25	NaN	1	0	NaN	NaN	1	0	NaN	NaN	1	0	NaN	0	1	NaN
AILILDNDGDRLFAK	sp|P61923|COPZ1_HUMAN	AILILDNDGDRLFAK	K	Y	15		P61923	COPZ1_HUMAN	COPZ1	Coatomer subunit zeta-1							NaN	NaN	NaN	NaN	NaN	NaN	NaN	NaN	NaN	NaN	NaN	18.2142	NaN	NaN	NaN	NaN	15	29	NaN	1	0	NaN	NaN	1	0	NaN	0	0.984189	NaN	0	NaN	1	0
AILPC[57.0215]IK	sp|P60842|IF4A1_HUMAN	AILPCIK	R	G	7	5C(57.0215)	P60842	IF4A1_HUMAN	EIF4A1	Eukaryotic initiation factor 4A-I	_C(57.0215)						21.7038	21.8682	21.6974	21.5109	21.7006	22.1721	NaN	20.9955	20.9496	20.8671	20.7795	NaN	NaN	NaN	NaN	NaN	62	68	0.55124	0.151877	0.181823	1.46288	0	0.976119	0.940811	0	0	0.984105	0.128831	0	NaN	1	0
AILPC[57.0215]IKGYDVIAQAQSGTGK	sp|P60842|IF4A1_HUMAN	AILPCIKGYDVIAQAQSGTGK	R	T	21	5C(57.0215)	P60842	IF4A1_HUMAN	EIF4A1	Eukaryotic initiation factor 4A-I	_C(57.0215)						21.3219	20.7805	20.0857	20.8824	21.4252	20.8406	19.8085	20.8241	NaN	NaN	NaN	NaN	NaN	NaN	NaN	NaN	62	82	0.443605	0.171515	0.567184	1.1777	0.525679	0.129174	0.816617	1.39372	NaN	1	0	NaN	NaN	1	0
AILVDLEPGTMDSVR	sp|P07437|TBB5_HUMAN	AILVDLEPGTMDSVR	R	S	15		P07437	TBB5_HUMAN	TUBB	Tubulin beta chain							NaN	NaN	NaN	NaN	NaN	NaN	NaN	NaN	22.4048	22.5355	22.5535	22.4245	22.8282	23.1325	22.0231	21.2612	63	77	NaN	1	0	NaN	NaN	1	0	NaN	0.0672781	0.486614	-0.0188427	-0.205078	1.08353	0.0618036	1.33816
AILVDLEPGTM[15.9949]DSVR	sp|P07437|TBB5_HUMAN	AILVDLEPGTMDSVR	R	S	15	11M(15.9949)	P07437	TBB5_HUMAN	TUBB	Tubulin beta chain	_M(15.9949)						NaN	NaN	NaN	NaN	NaN	NaN	NaN	NaN	21.1645	NaN	22.6914	22.1211	22.1211	22.4244	NaN	21.7367	63	77	NaN	1	0	NaN	NaN	1	0	NaN	0	0.984021	-1.24172	0	0	1	0.536043
AIMAQLPQEQK	sp|P35221|CTNA1_HUMAN	AIMAQLPQEQK	R	A	11		P35221	CTNA1_HUMAN	CTNNA1	Catenin alpha-1							NaN	NaN	NaN	NaN	NaN	NaN	NaN	NaN	21.3851	22.1576	21.5605	20.137	21.8304	22.2055	21.0036	19.9244	671	681	NaN	1	0	NaN	NaN	1	0	NaN	0.428731	0.275764	0.922632	1.13937	0.947947	0.0628163	1.55404
AIM[15.9949]AQLPQEQK	sp|P35221|CTNA1_HUMAN	AIMAQLPQEQK	R	A	11	3M(15.9949)	P35221	CTNA1_HUMAN	CTNNA1	Catenin alpha-1	_M(15.9949)						NaN	NaN	NaN	NaN	NaN	NaN	NaN	NaN	19.9484	NaN	19.8464	NaN	NaN	NaN	19.8983	NaN	671	681	NaN	1	0	NaN	NaN	1	0	NaN	0	1	0.101969	0	0	1	NaN
AINDGFR	sp|P29317|EPHA2_HUMAN	AINDGFR	K	L	7		P29317	EPHA2_HUMAN	EPHA2	Ephrin type-A receptor 2							NaN	NaN	NaN	NaN	NaN	NaN	NaN	NaN	NaN	20.7552	NaN	NaN	NaN	NaN	NaN	NaN	829	835	NaN	1	0	NaN	NaN	1	0	NaN	0	0.978589	NaN	0	NaN	1	0
AINIADELPR	sp|Q8NFV4|ABHDB_HUMAN	AINIADELPR	R	S	10		Q8NFV4	ABHDB_HUMAN	ABHD11	sn-1-specific diacylglycerol lipase ABHD11							NaN	NaN	NaN	NaN	NaN	NaN	NaN	NaN	19.7115	20.4319	20.3811	19.6269	20.0848	NaN	NaN	NaN	177	186	NaN	1	0	NaN	NaN	1	0	NaN	0.041615	0.583459	0.0676699	0.129766	0	1	NaN
AINIGQLVDVK	sp|Q14690|RRP5_HUMAN	AINIGQLVDVK	K	V	11		Q14690	RRP5_HUMAN	PDCD11	Protein RRP5 homolog							NaN	NaN	NaN	NaN	NaN	NaN	NaN	NaN	19.1524	NaN	19.3464	19.2527	NaN	NaN	NaN	NaN	632	642	NaN	1	0	NaN	NaN	1	0	NaN	0	1	-0.14712	0	NaN	1	0
AINQGGLTSVAVR	sp|P60900|PSA6_HUMAN	AINQGGLTSVAVR	K	G	13		P60900	PSA6_HUMAN	PSMA6	Proteasome subunit alpha type-6							NaN	NaN	19.3281	NaN	NaN	NaN	NaN	NaN	21.5952	22.0601	21.9367	21.4219	22.182	22.5974	21.209	19.674	31	43	0	0.972636	NaN	0	NaN	1	0	NaN	0.148442	0.383216	0.14836	0.427748	0.873216	0.0643585	1.94819
AINQQTGAFVEISR	sp|Q92945|FUBP2_HUMAN	AINQQTGAFVEISR	K	Q	14		Q92945	FUBP2_HUMAN	KHSRP	Far upstream element-binding protein 2							NaN	NaN	NaN	NaN	NaN	NaN	NaN	NaN	NaN	20.7852	20.7852	NaN	NaN	NaN	NaN	NaN	449	462	NaN	1	0	NaN	NaN	1	0	NaN	0	1	0	0	NaN	1	0
AINTAVK[145.0197]SGR	sp|Q14204|DYHC1_HUMAN	AINTAVKSGR	K	W	10	7K(145.0197)	Q14204	DYHC1_HUMAN	DYNC1H1	Cytoplasmic dynein 1 heavy chain 1	_K(145.0197)						NaN	NaN	NaN	NaN	NaN	NaN	NaN	NaN	NaN	NaN	NaN	NaN	NaN	NaN	NaN	NaN	4083	4092	NaN	1	0	NaN	NaN	1	0	NaN	NaN	1	0	NaN	NaN	1	0
AINTLNGLR	sp|Q15717|ELAV1_HUMAN	AINTLNGLR	R	L	9		Q15717	ELAV1_HUMAN	ELAVL1	ELAV-like protein 1							NaN	NaN	19.4392	NaN	NaN	NaN	NaN	NaN	20.7746	21.1296	NaN	20.3027	NaN	NaN	NaN	NaN	77	85	0	0.972424	NaN	0	NaN	1	0	NaN	0	1	0.649419	0	NaN	1	0
AIN[0.9840]QTAVEC[57.0215]TWTGPR	sp|Q92673|SORL_HUMAN	AINQTAVECTWTGPR	K	N	15	3N(0.9840);9C(57.0215)	Q92673	SORL_HUMAN	SORL1	Sortilin-related receptor	_C(57.0215);_N(0.9840)						NaN	NaN	NaN	NaN	NaN	NaN	NaN	NaN	NaN	NaN	NaN	NaN	NaN	NaN	NaN	NaN	1852	1866	NaN	1	0	NaN	NaN	1	0	NaN	NaN	1	0	NaN	NaN	1	0
AIN[0.9840]TAVK[145.0197]SGR	sp|Q14204|DYHC1_HUMAN	AINTAVKSGR	K	W	10	3N(0.9840);7K(145.0197)	Q14204	DYHC1_HUMAN	DYNC1H1	Cytoplasmic dynein 1 heavy chain 1	_K(145.0197);_N(0.9840)						NaN	NaN	NaN	NaN	NaN	NaN	NaN	NaN	NaN	NaN	NaN	NaN	NaN	NaN	NaN	NaN	4083	4092	NaN	1	0	NaN	NaN	1	0	NaN	NaN	1	0	NaN	NaN	1	0
AIPQLQGYLR	sp|Q02878|RL6_HUMAN	AIPQLQGYLR	K	S	10		Q02878	RL6_HUMAN	RPL6	Large ribosomal subunit protein eL6							NaN	NaN	NaN	NaN	NaN	NaN	NaN	NaN	19.8755	NaN	19.8656	19.8705	NaN	NaN	NaN	NaN	263	272	NaN	1	0	NaN	NaN	1	0	NaN	0	1	0.0074091	0	NaN	1	0
AIPVSPSAVEEDEDEDGHTVVATAR	tr|A0A0G2JNH2|A0A0G2JNH2_HUMAN	AIPVSPSAVEEDEDEDGHTVVATAR	K	G	25		A0A0G2JNH2	A0A0G2JNH2_HUMAN	TJP1	Tight junction protein 1							NaN	NaN	NaN	NaN	NaN	NaN	NaN	NaN	21.066	21.2036	21.4587	21.3443	NaN	NaN	NaN	NaN	1521	1545	NaN	1	0	NaN	NaN	1	0	NaN	1.01535	0.200796	-0.266683	-2.98078	NaN	1	0
AIQLTYNPDESSKPNM[15.9949]IDAATLK	sp|P02679|FIBG_HUMAN	AIQLTYNPDESSKPNMIDAATLK	K	S	23	16M(15.9949)	P02679	FIBG_HUMAN	FGG	Fibrinogen gamma chain	_M(15.9949)						NaN	NaN	NaN	NaN	NaN	NaN	NaN	NaN	NaN	NaN	NaN	NaN	NaN	NaN	NaN	20.4075	89	111	NaN	1	0	NaN	NaN	1	0	NaN	NaN	1	0	NaN	0	1	NaN
AIQLTYN[0.9840]PDESSKPNM[15.9949]IDAATLK	sp|P02679|FIBG_HUMAN	AIQLTYNPDESSKPNMIDAATLK	K	S	23	16M(15.9949);7N(0.9840)	P02679	FIBG_HUMAN	FGG	Fibrinogen gamma chain	_M(15.9949);_N(0.9840)						NaN	NaN	NaN	NaN	NaN	NaN	NaN	NaN	NaN	NaN	NaN	NaN	NaN	NaN	NaN	19.5578	89	111	NaN	1	0	NaN	NaN	1	0	NaN	NaN	1	0	NaN	0	1	NaN
AIRLELQGPR	sp|P19338|NUCL_HUMAN	AIRLELQGPR	R	G	10		P19338	NUCL_HUMAN	NCL	Nucleolin							NaN	NaN	NaN	NaN	NaN	NaN	NaN	NaN	NaN	NaN	19.9539	NaN	NaN	20.7981	NaN	17.6658	552	561	NaN	1	0	NaN	NaN	1	0	NaN	0	1	NaN	0	0	1	3.13225
AISAANLHLR	sp|Q6P2Q9|PRP8_HUMAN	AISAANLHLR	R	T	10		Q6P2Q9	PRP8_HUMAN	PRPF8	Pre-mRNA-processing-splicing factor 8							NaN	NaN	NaN	NaN	NaN	NaN	NaN	NaN	20.0816	NaN	19.9022	19.9947	NaN	NaN	NaN	NaN	2077	2086	NaN	1	0	NaN	NaN	1	0	NaN	0	1	0.133179	0	NaN	1	0
AISSSAISR	sp|Q16630|CPSF6_HUMAN	AISSSAISR	R	A	9		Q16630	CPSF6_HUMAN	CPSF6	Cleavage and polyadenylation specificity factor subunit 6							NaN	NaN	NaN	NaN	NaN	NaN	NaN	NaN	NaN	NaN	20.1812	NaN	NaN	NaN	NaN	NaN	423	431	NaN	1	0	NaN	NaN	1	0	NaN	0	1	NaN	0	NaN	1	0
AITGASLADIMAK	sp|P83731|RL24_HUMAN	AITGASLADIMAK	R	R	13		P83731	RL24_HUMAN	RPL24	Large ribosomal subunit protein eL24							NaN	NaN	NaN	NaN	NaN	NaN	NaN	NaN	22.0703	22.3445	22.3925	22.1281	22.3741	22.9464	22.0929	20.8009	81	93	NaN	1	0	NaN	NaN	1	0	NaN	0.093093	0.43351	-0.0529594	-0.27808	0.641952	0.0780518	1.21337
AITGASLADIMAK[145.0197]R	sp|P83731|RL24_HUMAN	AITGASLADIMAKR	R	N	14	13K(145.0197)	P83731	RL24_HUMAN	RPL24	Large ribosomal subunit protein eL24	_K(145.0197)						NaN	NaN	NaN	NaN	20.5001	NaN	NaN	NaN	NaN	NaN	NaN	NaN	NaN	NaN	NaN	NaN	81	94	NaN	1	0	NaN	0	0.97625	NaN	0	NaN	1	0	NaN	NaN	1	0
AITGASLADIM[15.9949]AK	sp|P83731|RL24_HUMAN	AITGASLADIMAK	R	R	13	11M(15.9949)	P83731	RL24_HUMAN	RPL24	Large ribosomal subunit protein eL24	_M(15.9949)						NaN	NaN	NaN	NaN	NaN	NaN	NaN	NaN	NaN	NaN	NaN	23.9013	23.9013	NaN	NaN	NaN	81	93	NaN	1	0	NaN	NaN	1	0	NaN	0	1	NaN	0	0	1	NaN
AITGFDDPFSGK	sp|P15924|DESP_HUMAN	AITGFDDPFSGK	K	T	12		P15924	DESP_HUMAN	DSP	Desmoplakin							NaN	NaN	NaN	NaN	NaN	NaN	NaN	NaN	NaN	NaN	NaN	NaN	NaN	NaN	NaN	18.2697	2092	2103	NaN	1	0	NaN	NaN	1	0	NaN	NaN	1	0	NaN	0	1	NaN
AITGIQAFTASK	sp|Q92947|GCDH_HUMAN	AITGIQAFTASK	R	-	12		Q92947	GCDH_HUMAN	GCDH	Glutaryl-CoA dehydrogenase, mitochondrial							NaN	NaN	NaN	NaN	NaN	NaN	NaN	NaN	NaN	19.6821	19.9734	20.2156	NaN	NaN	NaN	NaN	427	438	NaN	1	0	NaN	NaN	1	0	NaN	0	1	-0.412406	0	NaN	1	0
AITHLNNNFMFGQK	tr|A0A3B3ITJ4|A0A3B3ITJ4_HUMAN	AITHLNNNFMFGQK	R	L	14		A0A3B3ITJ4	A0A3B3ITJ4_HUMAN	HNRNPL	Heterogeneous nuclear ribonucleoprotein L							NaN	NaN	NaN	NaN	NaN	NaN	NaN	NaN	20.2798	20.3244	20.3676	NaN	NaN	NaN	NaN	NaN	472	485	NaN	1	0	NaN	NaN	1	0	NaN	0	1	-0.0654612	0	NaN	1	0
AITHLNNNFM[15.9949]FGQK	tr|A0A3B3ITJ4|A0A3B3ITJ4_HUMAN	AITHLNNNFMFGQK	R	L	14	10M(15.9949)	A0A3B3ITJ4	A0A3B3ITJ4_HUMAN	HNRNPL	Heterogeneous nuclear ribonucleoprotein L	_M(15.9949)						NaN	NaN	NaN	NaN	NaN	NaN	NaN	NaN	NaN	NaN	20.5769	20.5769	NaN	NaN	NaN	NaN	472	485	NaN	1	0	NaN	NaN	1	0	NaN	0	1	NaN	0	NaN	1	0
AITIAGVPQSVTEC[57.0215]VK	sp|Q15365|PCBP1_HUMAN	AITIAGVPQSVTECVK	R	Q	16	14C(57.0215)	Q15365	PCBP1_HUMAN	PCBP1	Poly(rC)-binding protein 1	_C(57.0215)						NaN	NaN	NaN	NaN	NaN	NaN	NaN	NaN	21.2825	21.7919	20.9571	19.8661	NaN	NaN	NaN	NaN	145	160	NaN	1	0	NaN	NaN	1	0	NaN	0.693714	0.232106	1.1256	1.8698	NaN	1	0
AITPQAQEELQK	sp|Q02952|AKA12_HUMAN	AITPQAQEELQK	K	Q	12		Q02952	AKA12_HUMAN	AKAP12	A-kinase anchor protein 12							NaN	NaN	NaN	NaN	NaN	NaN	NaN	NaN	NaN	19.9672	NaN	19.2703	NaN	NaN	19.6604	NaN	1758	1769	NaN	1	0	NaN	NaN	1	0	NaN	0	1	0.696943	0	0	1	NaN
AITPQAQEELQKQER	sp|Q02952|AKA12_HUMAN	AITPQAQEELQKQER	K	E	15		Q02952	AKA12_HUMAN	AKAP12	A-kinase anchor protein 12							NaN	NaN	NaN	NaN	NaN	NaN	NaN	NaN	20.7617	20.4359	20.6816	20.9609	20.7222	20.7222	NaN	NaN	1758	1772	NaN	1	0	NaN	NaN	1	0	NaN	0.388517	0.287034	-0.222458	-1.03672	0	1	NaN
AITSAYYR	sp|P62491|RB11A_HUMAN	AITSAYYR	R	G	8		P62491	RB11A_HUMAN	RAB11A	Ras-related protein Rab-11A							NaN	NaN	NaN	NaN	NaN	NaN	NaN	NaN	NaN	NaN	NaN	NaN	NaN	NaN	NaN	NaN	75	82	NaN	1	0	NaN	NaN	1	0	NaN	NaN	1	0	NaN	NaN	1	0
AITVFSPDGHLFQVEYAQEAVK	sp|O14818|PSA7_HUMAN	AITVFSPDGHLFQVEYAQEAVK	R	K	22		O14818	PSA7_HUMAN	PSMA7	Proteasome subunit alpha type-7							NaN	NaN	NaN	NaN	NaN	NaN	NaN	NaN	NaN	NaN	NaN	NaN	NaN	NaN	NaN	NaN	6	27	NaN	1	0	NaN	NaN	1	0	NaN	NaN	1	0	NaN	NaN	1	0
AITVFSPDGHLFQVEYAQEAVKK	sp|O14818|PSA7_HUMAN	AITVFSPDGHLFQVEYAQEAVKK	R	G	23		O14818	PSA7_HUMAN	PSMA7	Proteasome subunit alpha type-7							NaN	NaN	NaN	NaN	NaN	NaN	NaN	NaN	NaN	NaN	NaN	NaN	NaN	18.1123	NaN	NaN	6	28	NaN	1	0	NaN	NaN	1	0	NaN	NaN	1	0	NaN	0	1	NaN
AIVAIENPADVSVISSR	sp|P08865|RSSA_HUMAN	AIVAIENPADVSVISSR	R	N	17		P08865	RSSA_HUMAN	RPSA	Small ribosomal subunit protein uS2							NaN	NaN	19.1446	NaN	NaN	NaN	NaN	NaN	20.8676	20.9576	21.3686	21.3015	NaN	21.1398	21.1398	NaN	64	80	0	0.971576	NaN	0	NaN	1	0	NaN	1.76494	0.19307	-0.422472	-7.53035	0	1	0
AIVAIEN[0.9840]PADVSVISSR	sp|P08865|RSSA_HUMAN	AIVAIENPADVSVISSR	R	N	17	7N(0.9840)	P08865	RSSA_HUMAN	RPSA	Small ribosomal subunit protein uS2	_N(0.9840)						NaN	NaN	NaN	NaN	NaN	NaN	NaN	NaN	NaN	NaN	NaN	19.813	NaN	NaN	NaN	NaN	64	80	NaN	1	0	NaN	NaN	1	0	NaN	0	1	NaN	0	NaN	1	0
AIVIC[57.0215]PTDEDLKDR	sp|Q9BUJ2|HNRL1_HUMAN	AIVICPTDEDLKDR	K	T	14	5C(57.0215)	Q9BUJ2	HNRL1_HUMAN	HNRNPUL1	Heterogeneous nuclear ribonucleoprotein U-like protein 1	_C(57.0215)						22.0332	21.6021	20.5611	21.3407	22.2879	21.4773	19.4542	NaN	NaN	NaN	21.0186	NaN	NaN	NaN	NaN	NaN	528	541	0.718788	0.127	0.866736	1.94583	0	0.976381	2.42841	0	0	1	NaN	0	NaN	1	0
AIVIC[57.0215]PTDEDLK[57.0215]DR	sp|Q9BUJ2|HNRL1_HUMAN	AIVICPTDEDLKDR	K	T	14	12K(57.0215);5C(57.0215)	Q9BUJ2	HNRL1_HUMAN	HNRNPUL1	Heterogeneous nuclear ribonucleoprotein U-like protein 1	_C(57.0215);_K(57.0215)						NaN	NaN	NaN	NaN	NaN	NaN	NaN	NaN	NaN	NaN	NaN	NaN	NaN	NaN	NaN	NaN	528	541	NaN	1	0	NaN	NaN	1	0	NaN	NaN	1	0	NaN	NaN	1	0
AIVPLEAR	sp|O14776|TCRG1_HUMAN	AIVPLEAR	R	M	8		O14776	TCRG1_HUMAN	TCERG1	Transcription elongation regulator 1							NaN	NaN	NaN	NaN	NaN	NaN	NaN	NaN	20.4863	20.4863	NaN	NaN	NaN	NaN	NaN	NaN	655	662	NaN	1	0	NaN	NaN	1	0	NaN	0	1	NaN	0	NaN	1	0
AIYDIYGKR	sp|Q9NVH1|DJC11_HUMAN	AIYDIYGKR	R	G	9		Q9NVH1	DJC11_HUMAN	DNAJC11	DnaJ homolog subfamily C member 11							NaN	NaN	NaN	NaN	NaN	NaN	NaN	NaN	19.872	NaN	NaN	NaN	NaN	NaN	NaN	NaN	76	84	NaN	1	0	NaN	NaN	1	0	NaN	0	1	NaN	0	NaN	1	0
AIYFDGDFGQIVR	sp|Q96RP9|EFGM_HUMAN	AIYFDGDFGQIVR	R	Y	13		Q96RP9	EFGM_HUMAN	GFM1	Elongation factor G, mitochondrial							NaN	NaN	NaN	NaN	NaN	NaN	NaN	NaN	NaN	18.2004	18.2603	18.3179	NaN	NaN	NaN	NaN	222	234	NaN	1	0	NaN	NaN	1	0	NaN	0	1	-0.0887403	0	NaN	1	0
AIYHTLNLC[57.0215]NIDVTQK	sp|Q93050|VPP1_HUMAN	AIYHTLNLCNIDVTQK	K	C	16	9C(57.0215)	Q93050	VPP1_HUMAN	ATP6V0A1	V-type proton ATPase 116 kDa subunit a 1	_C(57.0215)						NaN	20.4355	19.8974	19.0294	NaN	NaN	19.8974	19.8974	NaN	NaN	NaN	NaN	NaN	NaN	NaN	NaN	302	317	0	0.972317	0.972156	0	0	0.976511	NaN	0	NaN	1	0	NaN	NaN	1	0
AIYKGPGSEAGP	sp|P21964|COMT_HUMAN	AIYKGPGSEAGP	K	-	12		P21964	COMT_HUMAN	COMT	Catechol O-methyltransferase							NaN	NaN	NaN	NaN	NaN	NaN	NaN	NaN	20.1029	20.4253	19.9509	19.4806	NaN	20.0289	NaN	NaN	260	271	NaN	1	0	NaN	NaN	1	0	NaN	0.711429	0.228193	0.548369	1.92337	0	1	NaN
AIYQATYR	sp|P28074|PSB5_HUMAN	AIYQATYR	R	D	8		P28074	PSB5_HUMAN	PSMB5	Proteasome subunit beta type-5							NaN	NaN	NaN	NaN	NaN	NaN	NaN	NaN	20.4388	20.5864	20.6535	20.5129	20.5501	20.5501	NaN	NaN	218	225	NaN	1	0	NaN	NaN	1	0	NaN	0.251639	0.329007	-0.0705748	-0.692499	0	1	NaN
AKAGAGSATLSM[15.9949]AYAGAR	sp|P40926|MDHM_HUMAN	AKAGAGSATLSMAYAGAR	K	F	18	12M(15.9949)	P40926	MDHM_HUMAN	MDH2	Malate dehydrogenase, mitochondrial	_M(15.9949)						NaN	NaN	NaN	NaN	NaN	NaN	NaN	NaN	NaN	NaN	NaN	NaN	NaN	NaN	NaN	NaN	240	257	NaN	1	0	NaN	NaN	1	0	NaN	NaN	1	0	NaN	NaN	1	0
AKC[57.0215]ELSSSVQTDINLPYLTMDSSGPK	sp|P38646|GRP75_HUMAN	AKCELSSSVQTDINLPYLTMDSSGPK	K	H	26	3C(57.0215)	P38646	GRP75_HUMAN	HSPA9	Stress-70 protein, mitochondrial	_C(57.0215)						NaN	NaN	NaN	NaN	NaN	NaN	NaN	NaN	20.4498	20.9203	20.8567	20.361	NaN	NaN	NaN	NaN	315	340	NaN	1	0	NaN	NaN	1	0	NaN	0.0734956	0.471438	0.0761642	0.22289	NaN	1	0
AKC[57.0215]ELSSSVQTDINLPYLTM[15.9949]DSSGPK	sp|P38646|GRP75_HUMAN	AKCELSSSVQTDINLPYLTMDSSGPK	K	H	26	20M(15.9949);3C(57.0215)	P38646	GRP75_HUMAN	HSPA9	Stress-70 protein, mitochondrial	_C(57.0215);_M(15.9949)						NaN	NaN	NaN	NaN	NaN	NaN	NaN	NaN	21.1394	NaN	21.9195	21.5815	NaN	NaN	NaN	NaN	315	340	NaN	1	0	NaN	NaN	1	0	NaN	0	1	-0.611095	0	NaN	1	0
AKC[57.0215]ELSSSVQTDIN[0.9840]LPYLTMDSSGPK	sp|P38646|GRP75_HUMAN	AKCELSSSVQTDINLPYLTMDSSGPK	K	H	26	14N(0.9840);3C(57.0215)	P38646	GRP75_HUMAN	HSPA9	Stress-70 protein, mitochondrial	_C(57.0215);_N(0.9840)						NaN	NaN	NaN	NaN	NaN	NaN	NaN	NaN	20.6165	NaN	NaN	NaN	NaN	NaN	NaN	NaN	315	340	NaN	1	0	NaN	NaN	1	0	NaN	0	1	NaN	0	NaN	1	0
AKDDSELEGQVISC[57.0215]LK	sp|Q92896|GSLG1_HUMAN	AKDDSELEGQVISCLK	K	L	16	14C(57.0215)	Q92896	GSLG1_HUMAN	GLG1	Golgi apparatus protein 1	_C(57.0215)						22.375	22.082	22.4272	22.6626	21.6296	23.1411	22.9014	20.8024	20.5606	20.3727	21.1072	21.2231	NaN	NaN	NaN	NaN	957	972	0.630324	0.137748	-0.316408	-1.68384	0.142675	0.279798	0.533478	0.412499	1.61833	0.188834	-0.698473	-6.32714	NaN	1	0
AKDDSELEGQVISC[57.0215]LK[57.0215]	sp|Q92896|GSLG1_HUMAN	AKDDSELEGQVISCLK	K	L	16	14C(57.0215);16K(57.0215)	Q92896	GSLG1_HUMAN	GLG1	Golgi apparatus protein 1	_C(57.0215);_K(57.0215)						NaN	NaN	NaN	NaN	NaN	NaN	NaN	NaN	NaN	NaN	NaN	NaN	NaN	NaN	NaN	NaN	957	972	NaN	1	0	NaN	NaN	1	0	NaN	NaN	1	0	NaN	NaN	1	0
AKDIVPGDIVEIAVGDKVPADIR	sp|P16615|AT2A2_HUMAN	AKDIVPGDIVEIAVGDKVPADIR	K	L	23		P16615	AT2A2_HUMAN	ATP2A2	Sarcoplasmic/endoplasmic reticulum calcium ATPase 2							NaN	NaN	NaN	NaN	NaN	NaN	NaN	NaN	21.0571	20.2045	21.1633	21.6637	NaN	21.1112	NaN	NaN	142	164	NaN	1	0	NaN	NaN	1	0	NaN	0.594886	0.242956	-0.782717	-1.58343	0	1	NaN
AKDPFAHLPK	sp|P26641|EF1G_HUMAN	AKDPFAHLPK	K	S	10		P26641	EF1G_HUMAN	EEF1G	Elongation factor 1-gamma							NaN	NaN	NaN	NaN	20.9803	20.9803	NaN	NaN	22.4046	22.2896	21.731	21.8973	NaN	22.1067	NaN	NaN	276	285	NaN	1	0	NaN	0	0.976642	NaN	0	1.46646	0.194584	0.53291	5.27076	0	1	NaN
AKDPFAHLPK[145.0197]STFVLDEFKR	sp|P26641|EF1G_HUMAN	AKDPFAHLPKSTFVLDEFKR	K	K	20	10K(145.0197)	P26641	EF1G_HUMAN	EEF1G	Elongation factor 1-gamma	_K(145.0197)						NaN	18.7539	NaN	NaN	NaN	NaN	NaN	NaN	NaN	NaN	NaN	NaN	NaN	NaN	NaN	NaN	276	295	0	0.972211	NaN	0	NaN	1	0	NaN	NaN	1	0	NaN	NaN	1	0
AKDQTK[145.0197]AQAAAPASVPAQAPK	sp|P47914|RL29_HUMAN	AKDQTKAQAAAPASVPAQAPK	K	R	21	6K(145.0197)	P47914	RL29_HUMAN	RPL29	Large ribosomal subunit protein eL29	_K(145.0197)						NaN	21.3389	NaN	NaN	NaN	NaN	NaN	NaN	NaN	NaN	NaN	NaN	NaN	NaN	NaN	NaN	129	149	0	0.972106	NaN	0	NaN	1	0	NaN	NaN	1	0	NaN	NaN	1	0
AKEALELTDTGLLSGSEER	sp|Q14204|DYHC1_HUMAN	AKEALELTDTGLLSGSEER	K	V	19		Q14204	DYHC1_HUMAN	DYNC1H1	Cytoplasmic dynein 1 heavy chain 1							NaN	NaN	NaN	NaN	NaN	NaN	NaN	NaN	NaN	NaN	NaN	NaN	18.5889	NaN	NaN	NaN	1300	1318	NaN	1	0	NaN	NaN	1	0	NaN	NaN	1	0	NaN	0	1	NaN
AKEAQDDLVK	sp|P15311|EZRI_HUMAN	AKEAQDDLVK	R	T	10		P15311	EZRI_HUMAN	EZR	Ezrin							NaN	NaN	NaN	23.3158	NaN	NaN	NaN	NaN	NaN	NaN	NaN	NaN	NaN	NaN	NaN	NaN	449	458	0	0.972	NaN	0	NaN	1	0	NaN	NaN	1	0	NaN	NaN	1	0
AKEFTNVYIK	sp|P11940|PABP1_HUMAN	AKEFTNVYIK	R	N	10		P11940	PABP1_HUMAN	PABPC1	Polyadenylate-binding protein 1							NaN	NaN	NaN	NaN	NaN	NaN	NaN	NaN	21.7732	21.6462	20.6716	20.9114	NaN	21.3251	NaN	NaN	187	196	NaN	1	0	NaN	NaN	1	0	NaN	1.67476	0.187677	0.918216	6.76715	0	1	NaN
AKFEELNMDLFR	sp|P11021|BIP_HUMAN	AKFEELNMDLFR	R	S	12		P11021	BIP_HUMAN	HSPA5	Endoplasmic reticulum chaperone BiP							NaN	NaN	NaN	NaN	NaN	NaN	NaN	NaN	21.9198	22.2935	22.0452	21.5891	21.9839	21.9839	NaN	NaN	325	336	NaN	1	0	NaN	NaN	1	0	NaN	0.366862	0.291144	0.289515	0.981917	0	1	NaN
AKFEELNM[15.9949]DLFR	sp|P11021|BIP_HUMAN	AKFEELNMDLFR	R	S	12	8M(15.9949)	P11021	BIP_HUMAN	HSPA5	Endoplasmic reticulum chaperone BiP	_M(15.9949)						NaN	NaN	NaN	NaN	NaN	NaN	NaN	NaN	20.8602	23.8111	24.4817	23.3393	NaN	23.5944	NaN	NaN	325	336	NaN	1	0	NaN	NaN	1	0	NaN	0.372194	0.289854	-1.57483	-0.995386	0	1	NaN
AKFENLC[57.0215]K	sp|P08238|HS90B_HUMAN	AKFENLCK	K	L	8	7C(57.0215)	P08238	HS90B_HUMAN	HSP90AB1	Heat shock protein HSP 90-beta	_C(57.0215)						NaN	NaN	NaN	NaN	NaN	NaN	NaN	NaN	NaN	NaN	NaN	NaN	NaN	NaN	NaN	NaN	558	565	NaN	1	0	NaN	NaN	1	0	NaN	NaN	1	0	NaN	NaN	1	0
AKFK[145.0197]FPGR	sp|P27635|RL10_HUMAN	AKFKFPGR	R	Q	8	4K(145.0197)	P27635	RL10_HUMAN	RPL10	Large ribosomal subunit protein uL16	_K(145.0197)						NaN	NaN	19.8826	NaN	NaN	20.1892	19.8826	19.4928	NaN	NaN	NaN	NaN	NaN	NaN	NaN	NaN	155	162	0	0.971894	NaN	0	0	0.980449	0.501508	0	NaN	1	0	NaN	NaN	1	0
AKFYPEDVAEELIQDITQK	sp|P15311|EZRI_HUMAN	AKFYPEDVAEELIQDITQK	R	L	19		P15311	EZRI_HUMAN	EZR	Ezrin							NaN	NaN	NaN	NaN	NaN	NaN	NaN	NaN	21.9815	22.3155	22.7396	22.4983	22.4098	23.2532	NaN	20.1288	82	100	NaN	1	0	NaN	NaN	1	0	NaN	0.824283	0.215217	-0.470441	-2.28318	0	1	2.70271
AKFYPEDVSEELIQDITQR	sp|P26038|MOES_HUMAN	AKFYPEDVSEELIQDITQR	R	L	19		P26038	MOES_HUMAN	MSN	Moesin							NaN	NaN	NaN	NaN	NaN	NaN	NaN	NaN	19.8151	19.9061	20.9678	20.9249	NaN	20.5036	NaN	NaN	82	100	NaN	1	0	NaN	NaN	1	0	NaN	2.67041	0.181457	-1.08575	-21.6028	0	1	NaN
AKGETAYLPC[57.0215]K	sp|P78310|CXAR_HUMAN	AKGETAYLPCK	K	F	11	10C(57.0215)	P78310	CXAR_HUMAN	CXADR	Coxsackievirus and adenovirus receptor	_C(57.0215)						21.8885	22.0307	21.5974	21.402	22.4596	21.3125	20.296	22.0857	NaN	NaN	20.3896	NaN	NaN	NaN	NaN	NaN	32	42	1.20346	0.102277	0.459929	3.80682	0.236388	0.208621	0.695164	0.65403	0	1	NaN	0	NaN	1	0
AKGETAYLPC[57.0215]K[57.0215]	sp|P78310|CXAR_HUMAN	AKGETAYLPCK	K	F	11	10C(57.0215);11K(57.0215)	P78310	CXAR_HUMAN	CXADR	Coxsackievirus and adenovirus receptor	_C(57.0215);_K(57.0215)						NaN	21.6179	NaN	NaN	NaN	NaN	NaN	NaN	NaN	NaN	NaN	NaN	NaN	NaN	NaN	NaN	32	42	0	0.971788	NaN	0	NaN	1	0	NaN	NaN	1	0	NaN	NaN	1	0
AKGPLASQISGLYLPYK	sp|P21589|5NTD_HUMAN	AKGPLASQISGLYLPYK	K	V	17		P21589	5NTD_HUMAN	NT5E	5'-nucleotidase							NaN	NaN	19.4964	NaN	NaN	NaN	NaN	NaN	NaN	NaN	NaN	NaN	NaN	NaN	19.3929	NaN	146	162	0	0.971682	NaN	0	NaN	1	0	NaN	NaN	1	0	NaN	0	1	NaN
AKGPLASQISGLYLPYK[145.0197]VLPVGDEVVGIVGYTSK	sp|P21589|5NTD_HUMAN	AKGPLASQISGLYLPYKVLPVGDEVVGIVGYTSK	K	E	34	17K(145.0197)	P21589	5NTD_HUMAN	NT5E	5'-nucleotidase	_K(145.0197)						20.5746	20.5746	NaN	NaN	NaN	NaN	NaN	20.5746	NaN	NaN	NaN	19.6208	NaN	NaN	NaN	NaN	146	179	0	0.977647	NaN	0	0	0.973384	NaN	0	0	1	NaN	0	NaN	1	0
AKIGLIQFC[57.0215]LSAPK	sp|P50991|TCPD_HUMAN	AKIGLIQFCLSAPK	K	T	14	9C(57.0215)	P50991	TCPD_HUMAN	CCT4	T-complex protein 1 subunit delta	_C(57.0215)						NaN	NaN	20.4872	20.4872	20.9027	19.3514	19.9013	21.1148	20.3999	20.4428	20.3289	20.2824	NaN	NaN	NaN	NaN	244	257	0	0.973591	NaN	0	0.133033	0.291266	-0.380963	-0.386846	1.17198	0.195338	0.115744	3.65733	NaN	1	0
AKINEAVEC[57.0215]LLSLK[145.0197]AQYKEK	sp|P07814|SYEP_HUMAN	AKINEAVECLLSLKAQYKEK	K	T	20	14K(145.0197);9C(57.0215)	P07814	SYEP_HUMAN	EPRS1	Bifunctional glutamate/proline--tRNA ligase	_C(57.0215);_K(145.0197)						NaN	NaN	NaN	NaN	NaN	NaN	NaN	NaN	NaN	NaN	NaN	NaN	NaN	NaN	NaN	NaN	848	867	NaN	1	0	NaN	NaN	1	0	NaN	NaN	1	0	NaN	NaN	1	0
AKIQDKEGIPPDQQR	sp|P62979|RS27A_HUMAN	AKIQDKEGIPPDQQR	K	L	15		P62979	RS27A_HUMAN	RPS27A	Ubiquitin-ribosomal protein eS31 fusion protein							NaN	NaN	NaN	NaN	NaN	NaN	NaN	NaN	20.7818	20.6104	22.3135	22.3684	21.7421	21.7421	NaN	NaN	28	42	NaN	1	0	NaN	NaN	1	0	NaN	2.5263	0.1824	-1.64485	-18.2886	0	1	NaN
AKKPAAATVTK[145.0197]K	sp|P16403|H12_HUMAN	AKKPAAATVTKK	K	V	12	11K(145.0197)	P16403	H12_HUMAN	H1-2	Histone H1.2	_K(145.0197)						NaN	NaN	NaN	NaN	18.5438	NaN	NaN	NaN	NaN	NaN	NaN	NaN	NaN	NaN	NaN	NaN	158	169	NaN	1	0	NaN	0	0.980581	NaN	0	NaN	1	0	NaN	NaN	1	0
AKK[145.0197]PAGAAK	sp|P10412|H14_HUMAN	AKKPAGAAK	K	K	9	3K(145.0197)	P10412	H14_HUMAN	H1-4	Histone H1.4	_K(145.0197)						NaN	21.4515	NaN	NaN	NaN	NaN	NaN	NaN	NaN	NaN	NaN	NaN	NaN	NaN	NaN	NaN	128	136	0	0.977754	NaN	0	NaN	1	0	NaN	NaN	1	0	NaN	NaN	1	0
AKLEQLFQDEVAK	sp|Q15149|PLEC_HUMAN	AKLEQLFQDEVAK	K	A	13		Q15149	PLEC_HUMAN	PLEC	Plectin							NaN	NaN	NaN	NaN	NaN	NaN	NaN	NaN	22.3044	22.07	21.467	21.8095	NaN	NaN	NaN	NaN	2651	2663	NaN	1	0	NaN	NaN	1	0	NaN	0.927711	0.210313	0.548979	2.64538	NaN	1	0
AKLFPHC[57.0215]GR	sp|P61421|VA0D1_HUMAN	AKLFPHCGR	R	L	9	7C(57.0215)	P61421	VA0D1_HUMAN	ATP6V0D1	V-type proton ATPase subunit d 1	_C(57.0215)						NaN	NaN	NaN	NaN	NaN	NaN	NaN	18.9637	NaN	NaN	NaN	NaN	NaN	NaN	NaN	NaN	238	246	NaN	1	0	NaN	0	0.980844	NaN	0	NaN	1	0	NaN	NaN	1	0
AKLQIELGKC[57.0215]K	sp|P20700|LMNB1_HUMAN	AKLQIELGKCK	R	A	11	10C(57.0215)	P20700	LMNB1_HUMAN	LMNB1	Lamin-B1	_C(57.0215)						NaN	NaN	20.3513	NaN	NaN	NaN	NaN	NaN	NaN	NaN	NaN	NaN	NaN	NaN	NaN	NaN	101	111	0	0.982169	NaN	0	NaN	1	0	NaN	NaN	1	0	NaN	NaN	1	0
AKLVILANNC[57.0215]PALR	sp|P62888|RL30_HUMAN	AKLVILANNCPALR	K	K	14	10C(57.0215)	P62888	RL30_HUMAN	RPL30	Large ribosomal subunit protein eL30	_C(57.0215)						26.2252	25.9909	25.5704	25.8761	26.2448	26.0359	25.5391	25.8258	23.1551	23.1454	23.0791	23.0893	23.1176	23.1176	NaN	NaN	43	56	0.735689	0.125641	0.384825	1.99793	0.910337	0.0819863	0.457925	2.58212	1.95635	0.190823	0.0660686	9.43079	0	1	NaN
AKLVILANNC[57.0215]PALRK	sp|P62888|RL30_HUMAN	AKLVILANNCPALRK	K	S	15	10C(57.0215)	P62888	RL30_HUMAN	RPL30	Large ribosomal subunit protein eL30	_C(57.0215)						22.9958	23.0942	22.0912	21.8866	22.6793	NaN	22.5441	22.6133	NaN	NaN	NaN	NaN	NaN	NaN	NaN	NaN	43	57	1.9448	0.0802403	1.05612	9.30411	0	0.984817	0.100574	0	NaN	1	0	NaN	NaN	1	0
AKLVILAN[0.9840]NC[57.0215]PALR	sp|P62888|RL30_HUMAN	AKLVILANNCPALR	K	K	14	10C(57.0215);8N(0.9840)	P62888	RL30_HUMAN	RPL30	Large ribosomal subunit protein eL30	_C(57.0215);_N(0.9840)						NaN	NaN	NaN	NaN	NaN	NaN	NaN	NaN	NaN	NaN	NaN	NaN	NaN	NaN	NaN	NaN	43	56	NaN	1	0	NaN	NaN	1	0	NaN	NaN	1	0	NaN	NaN	1	0
AKNTVVATGGYGR	sp|P31040|SDHA_HUMAN	AKNTVVATGGYGR	R	T	13		P31040	SDHA_HUMAN	SDHA	Succinate dehydrogenase [ubiquinone] flavoprotein subunit, mitochondrial							NaN	NaN	NaN	NaN	NaN	NaN	NaN	NaN	NaN	20.9583	20.9583	NaN	NaN	NaN	NaN	NaN	249	261	NaN	1	0	NaN	NaN	1	0	NaN	0	1	0	0	NaN	1	0
AKNWVK[145.0197]ELQR	sp|P51148|RAB5C_HUMAN	AKNWVKELQR	R	Q	10	6K(145.0197)	P51148	RAB5C_HUMAN	RAB5C	Ras-related protein Rab-5C	_K(145.0197)						NaN	NaN	NaN	NaN	NaN	NaN	19.5411	NaN	NaN	NaN	NaN	NaN	NaN	NaN	NaN	NaN	112	121	NaN	1	0	NaN	0	0.98495	NaN	0	NaN	1	0	NaN	NaN	1	0
AKPEGALQNNDGLYDPDC[57.0215]DESGLFK	sp|P16422|EPCAM_HUMAN	AKPEGALQNNDGLYDPDCDESGLFK	R	A	25	18C(57.0215)	P16422	EPCAM_HUMAN	EPCAM	Epithelial cell adhesion molecule	_C(57.0215)						23.3884	23.7661	24.3372	24.0941	23.5687	24.0202	24.2341	23.8538	22.9564	23.3117	23.3954	23.0627	23.578	23.1964	22.665	23.1887	82	106	0.979985	0.10588	-0.638344	-2.84204	0.31259	0.176248	-0.249524	-0.845477	0.134345	0.391225	-0.0949936	-0.39035	0.535767	0.0943527	0.460374
AKPEGALQNNDGLYDPDC[57.0215]DESGLFK[145.0197]AK	sp|P16422|EPCAM_HUMAN	AKPEGALQNNDGLYDPDCDESGLFKAK	R	Q	27	18C(57.0215);25K(145.0197)	P16422	EPCAM_HUMAN	EPCAM	Epithelial cell adhesion molecule	_C(57.0215);_K(145.0197)		+			HCT116KOApical_Peptide_HCT116KOBasolateral_Peptide	27.6699	27.6647	27.4963	27.5022	27.897	27.9664	27.1883	27.0672	24.1066	24.615	24.6883	24.2098	25.2111	24.4266	22.5771	NaN	82	108	3.25648	0.104978	0.168045	42.4679	2.1275	0.0418349	0.803926	11.5162	0.084046	0.450431	-0.0882511	-0.252773	0	1	2.24173
AKPEGALQNNDGLYDPDC[57.0215]DESGLFK[145.0197]AK[57.0215]	sp|P16422|EPCAM_HUMAN	AKPEGALQNNDGLYDPDCDESGLFKAK	R	Q	27	18C(57.0215);25K(145.0197);27K(57.0215)	P16422	EPCAM_HUMAN	EPCAM	Epithelial cell adhesion molecule	_C(57.0215);_K(145.0197);_K(57.0215)						24.942	NaN	NaN	24.942	23.4142	25.2794	25.6673	24.5009	NaN	NaN	NaN	NaN	NaN	NaN	NaN	NaN	82	108	0	0.984011	0	0	0.242849	0.206126	-0.737322	-0.670345	NaN	1	0	NaN	NaN	1	0
AKPEGALQNNDGLYDPDC[57.0215]DESGLFK[57.0215]	sp|P16422|EPCAM_HUMAN	AKPEGALQNNDGLYDPDCDESGLFK	R	A	25	18C(57.0215);25K(57.0215)	P16422	EPCAM_HUMAN	EPCAM	Epithelial cell adhesion molecule	_C(57.0215);_K(57.0215)						NaN	21.4747	21.4747	NaN	NaN	21.8818	NaN	20.9054	NaN	NaN	NaN	NaN	NaN	NaN	NaN	NaN	82	106	0	0.983903	0	0	0	0.985083	0.976442	0	NaN	1	0	NaN	NaN	1	0
AKPEGALQNNDGLYDPDC[57.0215]DESGLFK[57.0215]AK[145.0197]	sp|P16422|EPCAM_HUMAN	AKPEGALQNNDGLYDPDCDESGLFKAK	R	Q	27	18C(57.0215);25K(57.0215);27K(145.0197)	P16422	EPCAM_HUMAN	EPCAM	Epithelial cell adhesion molecule	_C(57.0215);_K(145.0197);_K(57.0215)		+			HCT116KOApical_Peptide_HCT116KOBasolateral_Peptide	24.6531	24.6959	24.5165	24.468	24.9428	24.9672	24.1122	24.0678	NaN	NaN	NaN	NaN	NaN	NaN	NaN	NaN	82	108	1.52172	0.0910337	0.182275	5.63494	3.06702	0.0473538	0.864991	34.1374	NaN	1	0	NaN	NaN	1	0
AKPEGALQNN[0.9840]DGLYDPDC[57.0215]DESGLFK	sp|P16422|EPCAM_HUMAN	AKPEGALQNNDGLYDPDCDESGLFK	R	A	25	10N(0.9840);18C(57.0215)	P16422	EPCAM_HUMAN	EPCAM	Epithelial cell adhesion molecule	_C(57.0215);_N(0.9840)						NaN	NaN	NaN	NaN	NaN	NaN	NaN	NaN	20.8196	NaN	NaN	NaN	NaN	NaN	NaN	NaN	82	106	NaN	1	0	NaN	NaN	1	0	NaN	0	1	NaN	0	NaN	1	0
AKPEGALQNN[0.9840]DGLYDPDC[57.0215]DESGLFK[145.0197]AK	sp|P16422|EPCAM_HUMAN	AKPEGALQNNDGLYDPDCDESGLFKAK	R	Q	27	10N(0.9840);18C(57.0215);25K(145.0197)	P16422	EPCAM_HUMAN	EPCAM	Epithelial cell adhesion molecule	_C(57.0215);_K(145.0197);_N(0.9840)						NaN	NaN	NaN	NaN	NaN	NaN	NaN	NaN	22.8242	NaN	NaN	NaN	NaN	NaN	NaN	NaN	82	108	NaN	1	0	NaN	NaN	1	0	NaN	0	1	NaN	0	NaN	1	0
AKPEGALQNN[0.9840]DGLYDPDC[57.0215]DESGLFK[145.0197]AK[57.0215]	sp|P16422|EPCAM_HUMAN	AKPEGALQNNDGLYDPDCDESGLFKAK	R	Q	27	10N(0.9840);18C(57.0215);25K(145.0197);27K(57.0215)	P16422	EPCAM_HUMAN	EPCAM	Epithelial cell adhesion molecule	_C(57.0215);_K(145.0197);_K(57.0215);_N(0.9840)						NaN	NaN	NaN	NaN	NaN	21.4778	NaN	NaN	NaN	NaN	NaN	NaN	NaN	NaN	NaN	NaN	82	108	NaN	1	0	NaN	0	0.985216	NaN	0	NaN	1	0	NaN	NaN	1	0
AKPEGALQN[0.9840]NDGLYDPDC[57.0215]DESGLFK	sp|P16422|EPCAM_HUMAN	AKPEGALQNNDGLYDPDCDESGLFK	R	A	25	18C(57.0215);9N(0.9840)	P16422	EPCAM_HUMAN	EPCAM	Epithelial cell adhesion molecule	_C(57.0215);_N(0.9840)						NaN	NaN	20.5643	20.5643	NaN	NaN	NaN	NaN	20.5393	20.5486	NaN	20.5299	20.6359	20.5393	20.4357	NaN	82	106	0	0.983794	NaN	0	NaN	1	0	NaN	0	1	0.0139856	0	0	1	0.151836
AKPEGALQN[0.9840]NDGLYDPDC[57.0215]DESGLFK[145.0197]AK	sp|P16422|EPCAM_HUMAN	AKPEGALQNNDGLYDPDCDESGLFKAK	R	Q	27	18C(57.0215);25K(145.0197);9N(0.9840)	P16422	EPCAM_HUMAN	EPCAM	Epithelial cell adhesion molecule	_C(57.0215);_K(145.0197);_N(0.9840)						23.4643	NaN	23.3376	23.4024	23.4024	23.6556	NaN	23.095	21.311	21.9684	22.1456	21.5813	NaN	NaN	21.7878	21.7878	82	108	0	0.983686	0.0943747	0	0	0.985349	0.433924	0	0.182523	0.361393	-0.223793	-0.516632	0	1	NaN
AKPEGALQN[0.9840]NDGLYDPDC[57.0215]DESGLFK[57.0215]AK[145.0197]	sp|P16422|EPCAM_HUMAN	AKPEGALQNNDGLYDPDCDESGLFKAK	R	Q	27	18C(57.0215);25K(57.0215);27K(145.0197);9N(0.9840)	P16422	EPCAM_HUMAN	EPCAM	Epithelial cell adhesion molecule	_C(57.0215);_K(145.0197);_K(57.0215);_N(0.9840)						NaN	NaN	NaN	NaN	NaN	NaN	NaN	NaN	NaN	NaN	NaN	NaN	NaN	NaN	NaN	NaN	82	108	NaN	1	0	NaN	NaN	1	0	NaN	NaN	1	0	NaN	NaN	1	0
AKPQGQWAEDVLGN[0.9840]K[145.0197]TWDR	sp|Q29983|MICA_HUMAN	AKPQGQWAEDVLGNKTWDR	R	E	19	14N(0.9840);15K(145.0197)	Q29983	MICA_HUMAN	MICA	MHC class I polypeptide-related sequence A	_K(145.0197);_N(0.9840)						19.0742	NaN	21.6185	20.8467	NaN	NaN	20.8467	20.8467	NaN	NaN	NaN	NaN	NaN	NaN	NaN	NaN	66	84	0	0.983577	-2.1584	0	0	0.985482	NaN	0	NaN	1	0	NaN	NaN	1	0
AKPSAPVVSGPAAR	sp|P78324|SHPS1_HUMAN	AKPSAPVVSGPAAR	R	A	14		P78324	SHPS1_HUMAN	SIRPA	Tyrosine-protein phosphatase non-receptor type substrate 1							NaN	NaN	NaN	NaN	NaN	NaN	NaN	NaN	22.937	23.3145	23.7182	23.4424	23.5342	23.6094	23.2071	23.1069	146	159	NaN	1	0	NaN	NaN	1	0	NaN	0.718317	0.226833	-0.454541	-1.94439	1.65691	0.0571133	0.414827
AKPVATAPIPGTPWC[57.0215]VVWTGDER	sp|O14776|TCRG1_HUMAN	AKPVATAPIPGTPWCVVWTGDER	K	V	23	15C(57.0215)	O14776	TCRG1_HUMAN	TCERG1	Transcription elongation regulator 1	_C(57.0215)						NaN	NaN	NaN	19.7735	NaN	19.9602	19.7735	19.5589	NaN	NaN	NaN	NaN	NaN	NaN	NaN	NaN	521	543	0	0.983469	NaN	0	0	0.985615	0.294073	0	NaN	1	0	NaN	NaN	1	0
AKPVK[145.0197]ASKPK	sp|P07305|H10_HUMAN	AKPVKASKPK	K	K	10	5K(145.0197)	P07305	H10_HUMAN	H1-0	Histone H1.0	_K(145.0197)						21.9254	21.9254	NaN	NaN	NaN	NaN	NaN	NaN	NaN	NaN	NaN	NaN	NaN	NaN	NaN	NaN	165	174	0	0.98336	NaN	0	NaN	1	0	NaN	NaN	1	0	NaN	NaN	1	0
AKPYEGSILEADC[57.0215]DILIPAASEK	sp|P00367|DHE3_HUMAN	AKPYEGSILEADCDILIPAASEK	K	Q	23	13C(57.0215)	P00367	DHE3_HUMAN	GLUD1	Glutamate dehydrogenase 1, mitochondrial	_C(57.0215)						23.0779	23.1962	NaN	22.949	23.9643	23.5003	20.3556	22.4782	21.6633	21.8683	21.2923	20.975	21.4897	21.4897	NaN	NaN	364	386	0	0.983144	0.188046	0	0.777959	0.0954295	2.31538	2.13139	1.10329	0.200171	0.632155	3.34746	0	1	NaN
AKPYEGSILEADC[57.0215]DILIPAASEK[57.0215]	sp|P00367|DHE3_HUMAN	AKPYEGSILEADCDILIPAASEK	K	Q	23	13C(57.0215);23K(57.0215)	P00367	DHE3_HUMAN	GLUD1	Glutamate dehydrogenase 1, mitochondrial	_C(57.0215);_K(57.0215)						NaN	21.3394	20.9768	20.4913	NaN	21.822	20.9768	18.6796	NaN	NaN	NaN	NaN	NaN	NaN	NaN	NaN	364	386	0	0.982277	0.605347	0	0	0.985749	1.99382	0	NaN	1	0	NaN	NaN	1	0
AKQC[57.0215]N[0.9840]GTSMC[57.0215]WC[57.0215]VNTAGVR	sp|P16422|EPCAM_HUMAN	AKQCNGTSMCWCVNTAGVR	K	R	19	10C(57.0215);12C(57.0215);4C(57.0215);5N(0.9840)	P16422	EPCAM_HUMAN	EPCAM	Epithelial cell adhesion molecule	_C(57.0215);_N(0.9840)						NaN	NaN	NaN	NaN	NaN	NaN	NaN	NaN	NaN	NaN	NaN	NaN	NaN	NaN	NaN	NaN	107	125	NaN	1	0	NaN	NaN	1	0	NaN	NaN	1	0	NaN	NaN	1	0
AKQEELEAALQR	sp|P08729|K2C7_HUMAN	AKQEELEAALQR	R	G	12		P08729	K2C7_HUMAN	KRT7	Keratin, type II cytoskeletal 7							NaN	NaN	NaN	NaN	NaN	NaN	NaN	NaN	NaN	NaN	19.8329	19.8329	NaN	NaN	NaN	NaN	352	363	NaN	1	0	NaN	NaN	1	0	NaN	0	1	NaN	0	NaN	1	0
AKQFLPFLQR	sp|Q7KZF4|SND1_HUMAN	AKQFLPFLQR	K	A	10		Q7KZF4	SND1_HUMAN	SND1	Staphylococcal nuclease domain-containing protein 1							NaN	NaN	NaN	NaN	NaN	NaN	NaN	NaN	NaN	NaN	NaN	19.3579	NaN	NaN	NaN	NaN	514	523	NaN	1	0	NaN	NaN	1	0	NaN	0	1	NaN	0	NaN	1	0
AKQGYVIYR	sp|P61313|RL15_HUMAN	AKQGYVIYR	K	I	9		P61313	RL15_HUMAN	RPL15	Large ribosomal subunit protein eL15							NaN	NaN	NaN	NaN	NaN	NaN	NaN	NaN	22.439	21.7234	21.037	22.0609	21.902	21.902	NaN	NaN	55	63	NaN	1	0	NaN	NaN	1	0	NaN	0.315237	0.307431	0.53221	0.852113	0	1	NaN
AKQTLENERGELANEVK	sp|P35579|MYH9_HUMAN	AKQTLENERGELANEVK	K	V	17		P35579	MYH9_HUMAN	MYH9	Myosin-9							NaN	NaN	NaN	NaN	NaN	NaN	NaN	NaN	20.2927	20.6809	20.7196	20.3431	NaN	NaN	NaN	NaN	1218	1234	NaN	1	0	NaN	NaN	1	0	NaN	0.0534309	0.527106	-0.0445633	-0.164821	NaN	1	0
AKSETVLTC[57.0215]ATGR	sp|P26006|ITA3_HUMAN	AKSETVLTCATGR	K	A	13	9C(57.0215)	P26006	ITA3_HUMAN	ITGA3	Integrin alpha-3	_C(57.0215)						25.7286	25.9593	25.199	24.7834	25.4862	25.5259	25.4897	25.449	24.5558	24.5566	24.3168	24.3158	24.5236	24.8582	24.3538	23.8523	896	908	1.15704	0.102705	0.852695	3.58808	0.487402	0.136267	0.0367279	1.29192	5.15574	0.0977143	0.239858	378.327	0.720199	0.0712254	0.587894
AKTC[57.0215]TFILR	sp|Q99832|TCPH_HUMAN	AKTCTFILR	K	G	9	4C(57.0215)	Q99832	TCPH_HUMAN	CCT7	T-complex protein 1 subunit eta	_C(57.0215)		+			HCT116KOApical_Peptide_HCT116KOBasolateral_Peptide	22.6579	NaN	24.405	23.7812	23.9902	23.9609	23.5368	23.5759	NaN	NaN	NaN	NaN	NaN	NaN	NaN	NaN	367	375	0	0.983035	-1.4352	0	2.47249	0.0409121	0.419193	17.1849	NaN	1	0	NaN	NaN	1	0
AKVDEFPLC[57.0215]GHMVSDEYEQLSSEALEAAR	sp|P27635|RL10_HUMAN	AKVDEFPLCGHMVSDEYEQLSSEALEAAR	K	I	29	9C(57.0215)	P27635	RL10_HUMAN	RPL10	Large ribosomal subunit protein uL16	_C(57.0215)						NaN	NaN	NaN	NaN	NaN	NaN	NaN	NaN	19.7868	21.0574	21.089	19.862	NaN	NaN	NaN	NaN	41	69	NaN	1	0	NaN	NaN	1	0	NaN	0.0189623	0.767509	-0.0534077	-0.0604745	NaN	1	0
AKVDEFPLC[57.0215]GHM[15.9949]VSDEYEQLSSEALEAAR	sp|P27635|RL10_HUMAN	AKVDEFPLCGHMVSDEYEQLSSEALEAAR	K	I	29	12M(15.9949);9C(57.0215)	P27635	RL10_HUMAN	RPL10	Large ribosomal subunit protein uL16	_C(57.0215);_M(15.9949)						NaN	NaN	NaN	NaN	NaN	NaN	NaN	NaN	NaN	NaN	NaN	19.7513	NaN	NaN	NaN	NaN	41	69	NaN	1	0	NaN	NaN	1	0	NaN	0	1	NaN	0	NaN	1	0
AKVEFNIR	sp|Q8NC51|SERB1_HUMAN	AKVEFNIR	R	K	8		Q8NC51	SERB1_HUMAN	SERBP1	SERPINE1 mRNA-binding protein 1							NaN	NaN	NaN	NaN	NaN	NaN	NaN	NaN	NaN	NaN	19.4411	NaN	NaN	NaN	NaN	NaN	302	309	NaN	1	0	NaN	NaN	1	0	NaN	0	1	NaN	0	NaN	1	0
AKVGAAEEELQK	sp|Q9P2E9|RRBP1_HUMAN	AKVGAAEEELQK	R	S	12		Q9P2E9	RRBP1_HUMAN	RRBP1	Ribosome-binding protein 1							NaN	NaN	NaN	NaN	NaN	NaN	NaN	NaN	22.7691	22.9548	22.8385	22.6361	23.0037	22.8042	22.5727	NaN	1158	1169	NaN	1	0	NaN	NaN	1	0	NaN	0.337498	0.301371	0.124681	0.907982	0	1	0.331243
AKVTLNGVPAQPLGPR	sp|P05362|ICAM1_HUMAN	AKVTLNGVPAQPLGPR	R	A	16		P05362	ICAM1_HUMAN	ICAM1	Intercellular adhesion molecule 1							NaN	NaN	NaN	NaN	NaN	NaN	NaN	NaN	NaN	NaN	NaN	NaN	NaN	NaN	NaN	NaN	338	353	NaN	1	0	NaN	NaN	1	0	NaN	NaN	1	0	NaN	NaN	1	0
AKVTLN[0.9840]GVPAQPLGPR	sp|P05362|ICAM1_HUMAN	AKVTLNGVPAQPLGPR	R	A	16	6N(0.9840)	P05362	ICAM1_HUMAN	ICAM1	Intercellular adhesion molecule 1	_N(0.9840)						NaN	NaN	NaN	NaN	NaN	NaN	NaN	NaN	NaN	NaN	NaN	NaN	NaN	NaN	NaN	NaN	338	353	NaN	1	0	NaN	NaN	1	0	NaN	NaN	1	0	NaN	NaN	1	0
AK[145.0197]AVKPK	sp|P10412|H14_HUMAN	AKAVKPK	K	A	7	2K(145.0197)	P10412	H14_HUMAN	H1-4	Histone H1.4	_K(145.0197)						21.3196	NaN	NaN	NaN	NaN	NaN	NaN	NaN	NaN	NaN	NaN	NaN	NaN	NaN	NaN	NaN	191	197	0	0.982927	NaN	0	NaN	1	0	NaN	NaN	1	0	NaN	NaN	1	0
AK[145.0197]AVVQLKPR	sp|Q15149|PLEC_HUMAN	AKAVVQLKPR	R	H	10	2K(145.0197)	Q15149	PLEC_HUMAN	PLEC	Plectin	_K(145.0197)						NaN	NaN	NaN	NaN	NaN	NaN	NaN	NaN	NaN	NaN	NaN	NaN	NaN	NaN	NaN	NaN	925	934	NaN	1	0	NaN	NaN	1	0	NaN	NaN	1	0	NaN	NaN	1	0
AK[145.0197]EAAEQDVEK	sp|P26373|RL13_HUMAN	AKEAAEQDVEK	R	K	11	2K(145.0197)	P26373	RL13_HUMAN	RPL13	Large ribosomal subunit protein eL13	_K(145.0197)						22.7404	22.4096	20.3753	21.4148	NaN	NaN	NaN	NaN	NaN	NaN	NaN	NaN	NaN	NaN	NaN	NaN	199	209	1.03995	0.106735	1.67993	3.08015	NaN	1	0	NaN	NaN	1	0	NaN	NaN	1	0
AK[145.0197]EAAEQDVEK[57.0215]	sp|P26373|RL13_HUMAN	AKEAAEQDVEK	R	K	11	11K(57.0215);2K(145.0197)	P26373	RL13_HUMAN	RPL13	Large ribosomal subunit protein eL13	_K(145.0197);_K(57.0215)						NaN	NaN	NaN	NaN	NaN	NaN	NaN	NaN	NaN	NaN	NaN	NaN	NaN	NaN	NaN	NaN	199	209	NaN	1	0	NaN	NaN	1	0	NaN	NaN	1	0	NaN	NaN	1	0
AK[145.0197]EAQDDLVK	sp|P15311|EZRI_HUMAN	AKEAQDDLVK	R	T	10	2K(145.0197)	P15311	EZRI_HUMAN	EZR	Ezrin	_K(145.0197)		+			HCT116KOApical_Peptide_HCT116KOBasolateral_Peptide	21.4533	21.4355	19.7454	19.8022	21.0987	21.1279	20.5211	20.4763	NaN	NaN	NaN	NaN	NaN	NaN	NaN	NaN	449	458	3.49812	0.105231	1.67061	56.0991	2.72426	0.0456	0.614577	22.9887	NaN	1	0	NaN	NaN	1	0
AK[145.0197]EAQER	sp|Q96AG4|LRC59_HUMAN	AKEAQER	R	E	7	2K(145.0197)	Q96AG4	LRC59_HUMAN	LRRC59	Leucine-rich repeat-containing protein 59	_K(145.0197)						23.5248	NaN	NaN	NaN	NaN	NaN	NaN	NaN	NaN	NaN	NaN	NaN	NaN	NaN	NaN	NaN	179	185	0	0.982819	NaN	0	NaN	1	0	NaN	NaN	1	0	NaN	NaN	1	0
AK[145.0197]EEELR	sp|Q07666|KHDR1_HUMAN	AKEEELR	K	K	7	2K(145.0197)	Q07666	KHDR1_HUMAN	KHDRBS1	KH domain-containing, RNA-binding, signal transduction-associated protein 1	_K(145.0197)						NaN	NaN	21.5577	NaN	NaN	NaN	NaN	NaN	NaN	NaN	NaN	NaN	NaN	NaN	NaN	NaN	207	213	0	0.98271	NaN	0	NaN	1	0	NaN	NaN	1	0	NaN	NaN	1	0
AK[145.0197]EELEK	sp|Q16891|MIC60_HUMAN	AKEELEK	K	M	7	2K(145.0197)	Q16891	MIC60_HUMAN	IMMT	MICOS complex subunit MIC60	_K(145.0197)						NaN	NaN	NaN	NaN	NaN	NaN	NaN	NaN	NaN	NaN	NaN	NaN	NaN	NaN	NaN	NaN	298	304	NaN	1	0	NaN	NaN	1	0	NaN	NaN	1	0	NaN	NaN	1	0
AK[145.0197]EELER	sp|P15311|EZRI_HUMAN	AKEELER	R	Q	7	2K(145.0197)	P15311	EZRI_HUMAN	EZR	Ezrin	_K(145.0197)						23.4319	NaN	NaN	NaN	NaN	NaN	23.4319	NaN	NaN	NaN	NaN	NaN	NaN	NaN	NaN	NaN	399	405	0	0.982602	NaN	0	0	0.985882	NaN	0	NaN	1	0	NaN	NaN	1	0
AK[145.0197]EFTNVYIK	sp|P11940|PABP1_HUMAN	AKEFTNVYIK	R	N	10	2K(145.0197)	P11940	PABP1_HUMAN	PABPC1	Polyadenylate-binding protein 1	_K(145.0197)						21.098	21.098	NaN	NaN	21.4763	NaN	20.5839	NaN	NaN	NaN	NaN	NaN	NaN	NaN	NaN	NaN	187	196	0	0.982494	NaN	0	0	0.986015	0.892395	0	NaN	1	0	NaN	NaN	1	0
AK[145.0197]ELATK	sp|P62424|RL7A_HUMAN	AKELATK	K	L	7	2K(145.0197)	P62424	RL7A_HUMAN	RPL7A	Large ribosomal subunit protein eL8	_K(145.0197)						NaN	22.9255	22.3219	21.2644	22.3219	22.9442	NaN	21.2036	NaN	NaN	NaN	NaN	NaN	NaN	NaN	NaN	258	264	0	0.982386	1.13235	0	0	0.986148	1.42942	0	NaN	1	0	NaN	NaN	1	0
AK[145.0197]ELLGQGLLLR	sp|B5ME19|EIFCL_HUMAN	AKELLGQGLLLR	R	S	12	2K(145.0197)	B5ME19	EIFCL_HUMAN	EIF3CL	Eukaryotic translation initiation factor 3 subunit C-like protein	_K(145.0197)						21.5257	21.5257	NaN	NaN	21.5257	21.5257	NaN	NaN	NaN	NaN	NaN	NaN	NaN	NaN	NaN	NaN	643	654	0	0.98412	NaN	0	0	0.984684	NaN	0	NaN	1	0	NaN	NaN	1	0
AK[145.0197]EQLEIR	sp|Q06481|APLP2_HUMAN	AKEQLEIR	K	H	8	2K(145.0197)	Q06481	APLP2_HUMAN	APLP2	Amyloid beta precursor like protein 2	_K(145.0197)						NaN	21.2551	21.4234	21.5741	NaN	NaN	NaN	NaN	NaN	NaN	20.2205	NaN	NaN	NaN	NaN	NaN	393	400	0	0.983252	-0.243615	0	NaN	1	0	NaN	0	1	NaN	0	NaN	1	0
AK[145.0197]FKFPGR	sp|P27635|RL10_HUMAN	AKFKFPGR	R	Q	8	2K(145.0197)	P27635	RL10_HUMAN	RPL10	Large ribosomal subunit protein uL16	_K(145.0197)						NaN	NaN	NaN	NaN	NaN	NaN	18.4501	NaN	NaN	NaN	NaN	NaN	NaN	NaN	NaN	NaN	155	162	NaN	1	0	NaN	0	0.986282	NaN	0	NaN	1	0	NaN	NaN	1	0
AK[145.0197]GETAYLPC[57.0215]K	sp|P78310|CXAR_HUMAN	AKGETAYLPCK	K	F	11	10C(57.0215);2K(145.0197)	P78310	CXAR_HUMAN	CXADR	Coxsackievirus and adenovirus receptor	_C(57.0215);_K(145.0197)		+			HCT116KOApical_Peptide_HCT116KOBasolateral_Peptide	23.1569	22.7595	22.2091	NaN	23.3616	23.4132	21.7068	21.5312	NaN	NaN	NaN	NaN	NaN	NaN	NaN	NaN	32	42	0	0.984229	0.749084	0	2.57369	0.0457949	1.76839	19.3186	NaN	1	0	NaN	NaN	1	0
AK[145.0197]GETAYLPC[57.0215]K[57.0215]	sp|P78310|CXAR_HUMAN	AKGETAYLPCK	K	F	11	10C(57.0215);11K(57.0215);2K(145.0197)	P78310	CXAR_HUMAN	CXADR	Coxsackievirus and adenovirus receptor	_C(57.0215);_K(145.0197);_K(57.0215)						NaN	NaN	NaN	NaN	NaN	NaN	NaN	NaN	NaN	NaN	NaN	NaN	NaN	NaN	NaN	NaN	32	42	NaN	1	0	NaN	NaN	1	0	NaN	NaN	1	0	NaN	NaN	1	0
AK[145.0197]GKPDAAK	sp|P09429|HMGB1_HUMAN	AKGKPDAAK	R	K	9	2K(145.0197)	P09429	HMGB1_HUMAN	HMGB1	High mobility group protein B1	_K(145.0197)						20.5161	20.5161	NaN	NaN	NaN	NaN	NaN	NaN	NaN	NaN	NaN	NaN	NaN	NaN	NaN	NaN	164	172	0	0.985425	NaN	0	NaN	1	0	NaN	NaN	1	0	NaN	NaN	1	0
AK[145.0197]GPLASQISGLYLPYK	sp|P21589|5NTD_HUMAN	AKGPLASQISGLYLPYK	K	V	17	2K(145.0197)	P21589	5NTD_HUMAN	NT5E	5'-nucleotidase	_K(145.0197)						NaN	NaN	NaN	NaN	NaN	NaN	NaN	NaN	NaN	NaN	NaN	NaN	NaN	NaN	NaN	NaN	146	162	NaN	1	0	NaN	NaN	1	0	NaN	NaN	1	0	NaN	NaN	1	0
AK[145.0197]GPLASQISGLYLPYK[57.0215]	sp|P21589|5NTD_HUMAN	AKGPLASQISGLYLPYK	K	V	17	17K(57.0215);2K(145.0197)	P21589	5NTD_HUMAN	NT5E	5'-nucleotidase	_K(145.0197);_K(57.0215)						NaN	22.9852	NaN	NaN	22.9852	22.9852	NaN	NaN	NaN	NaN	NaN	NaN	NaN	NaN	NaN	NaN	146	162	0	0.986188	NaN	0	0	0.986549	NaN	0	NaN	1	0	NaN	NaN	1	0
AK[145.0197]PQGQWAEDVLGAK	tr|A0A140T979|A0A140T979_HUMAN	AKPQGQWAEDVLGAK	R	T	15	2K(145.0197)	A0A140T979	A0A140T979_HUMAN	MICB	MHC class I polypeptide-related sequence B (Fragment)	_K(145.0197)		+			HCT116KOApical_Peptide_HCT116KOBasolateral_Peptide	21.6414	21.8706	22.3509	22.1904	22.333	22.3547	21.6703	21.6352	NaN	NaN	NaN	NaN	NaN	NaN	NaN	NaN	43	57	1.17663	0.103581	-0.514686	-3.67912	3.05113	0.0469924	0.691094	33.5176	NaN	1	0	NaN	NaN	1	0
AK[145.0197]PQGQWAEDVLGN[0.9840]K	sp|Q29983|MICA_HUMAN	AKPQGQWAEDVLGNK	R	T	15	14N(0.9840);2K(145.0197)	Q29983	MICA_HUMAN	MICA	MHC class I polypeptide-related sequence A	_K(145.0197);_N(0.9840)						NaN	NaN	20.896	20.896	NaN	NaN	NaN	20.896	NaN	NaN	NaN	NaN	NaN	NaN	NaN	NaN	66	80	0	0.986079	NaN	0	0	0.986682	NaN	0	NaN	1	0	NaN	NaN	1	0
AK[145.0197]PSAPVVSGPAAR	sp|P78324|SHPS1_HUMAN	AKPSAPVVSGPAAR	R	A	14	2K(145.0197)	P78324	SHPS1_HUMAN	SIRPA	Tyrosine-protein phosphatase non-receptor type substrate 1	_K(145.0197)						23.3956	23.6639	22.1773	21.2458	22.9114	22.9114	NaN	NaN	22.0198	22.2484	21.8368	21.5241	NaN	21.9312	NaN	NaN	146	159	1.19187	0.102756	1.81817	3.75122	0	0.986815	NaN	0	0.841897	0.214476	0.453616	2.34251	0	1	NaN
AK[145.0197]QTLENERGELANEVK	sp|P35579|MYH9_HUMAN	AKQTLENERGELANEVK	K	V	17	2K(145.0197)	P35579	MYH9_HUMAN	MYH9	Myosin-9	_K(145.0197)						21.418	21.6445	21.4308	21.1645	21.657	21.862	21.147	20.7934	NaN	NaN	NaN	NaN	NaN	NaN	NaN	NaN	1218	1234	0.504096	0.158779	0.233577	1.33608	1.21475	0.067674	0.789273	3.86162	NaN	1	0	NaN	NaN	1	0
AK[145.0197]SETVLTC[57.0215]ATGR	sp|P26006|ITA3_HUMAN	AKSETVLTCATGR	K	A	13	2K(145.0197);9C(57.0215)	P26006	ITA3_HUMAN	ITGA3	Integrin alpha-3	_C(57.0215);_K(145.0197)		+			HCT116KOApical_Peptide_HCT116KOBasolateral_Peptide	26.0575	26.2666	25.3389	24.9112	26.441	26.4145	24.3358	24.4447	23.9138	24.2576	23.9561	23.5192	23.9351	24.7965	NaN	21.4869	896	908	1.31101	0.0958911	1.03701	4.35628	3.12106	0.044129	2.03752	36.3317	0.472195	0.267128	0.348023	1.25201	0	1	2.87896
AK[145.0197]SIVFHR	sp|P62826|RAN_HUMAN	AKSIVFHR	K	K	8	2K(145.0197)	P62826	RAN_HUMAN	RAN	GTP-binding nuclear protein Ran	_K(145.0197)						NaN	NaN	NaN	21.1278	NaN	NaN	NaN	NaN	NaN	NaN	NaN	NaN	NaN	NaN	NaN	NaN	133	140	0	0.98597	NaN	0	NaN	1	0	NaN	NaN	1	0	NaN	NaN	1	0
AK[145.0197]VEEAR	sp|Q15149|PLEC_HUMAN	AKVEEAR	K	R	7	2K(145.0197)	Q15149	PLEC_HUMAN	PLEC	Plectin	_K(145.0197)						NaN	NaN	NaN	NaN	NaN	NaN	NaN	NaN	NaN	NaN	NaN	NaN	NaN	NaN	NaN	NaN	2153	2159	NaN	1	0	NaN	NaN	1	0	NaN	NaN	1	0	NaN	NaN	1	0
AK[145.0197]VEFNIR	sp|Q8NC51|SERB1_HUMAN	AKVEFNIR	R	K	8	2K(145.0197)	Q8NC51	SERB1_HUMAN	SERBP1	SERPINE1 mRNA-binding protein 1	_K(145.0197)						23.3479	23.3186	19.4228	19.8078	22.4399	22.4399	NaN	NaN	NaN	NaN	NaN	NaN	NaN	NaN	NaN	NaN	302	309	2.57113	0.0856727	3.71794	19.2615	0	0.986949	NaN	0	NaN	1	0	NaN	NaN	1	0
AK[145.0197]VGAAEEELQK	sp|Q9P2E9|RRBP1_HUMAN	AKVGAAEEELQK	R	S	12	2K(145.0197)	Q9P2E9	RRBP1_HUMAN	RRBP1	Ribosome-binding protein 1	_K(145.0197)						NaN	NaN	NaN	NaN	NaN	NaN	19.5015	19.5015	NaN	NaN	NaN	NaN	NaN	NaN	NaN	NaN	1158	1169	NaN	1	0	NaN	0	0.987083	NaN	0	NaN	1	0	NaN	NaN	1	0
AK[145.0197]YGGIER	sp|Q9UIW2|PLXA1_HUMAN	AKYGGIER	R	E	8	2K(145.0197)	Q9UIW2	PLXA1_HUMAN	PLXNA1	Plexin-A1	_K(145.0197)						NaN	NaN	NaN	NaN	NaN	NaN	NaN	NaN	NaN	NaN	NaN	NaN	NaN	NaN	NaN	NaN	1083	1090	NaN	1	0	NaN	NaN	1	0	NaN	NaN	1	0	NaN	NaN	1	0
AK[57.0215]SETVLTC[57.0215]ATGR	sp|P26006|ITA3_HUMAN	AKSETVLTCATGR	K	A	13	2K(57.0215);9C(57.0215)	P26006	ITA3_HUMAN	ITGA3	Integrin alpha-3	_C(57.0215);_K(57.0215)						22.91	21.6181	20.0756	22.4595	22.0993	22.8245	NaN	20.5716	NaN	NaN	NaN	NaN	NaN	NaN	NaN	NaN	896	908	0.268547	0.231799	0.996495	0.735018	0	0.987216	1.89028	0	NaN	1	0	NaN	NaN	1	0
ALAAAGYDVEK	sp|P10412|H14_HUMAN	ALAAAGYDVEK	K	N	11		P10412	H14_HUMAN	H1-4	Histone H1.4							NaN	NaN	21.5722	NaN	NaN	NaN	NaN	NaN	NaN	NaN	NaN	NaN	NaN	NaN	NaN	NaN	65	75	0	0.985861	NaN	0	NaN	1	0	NaN	NaN	1	0	NaN	NaN	1	0
ALAAAGYDVEKNNSR	sp|P10412|H14_HUMAN	ALAAAGYDVEKNNSR	K	I	15		P10412	H14_HUMAN	H1-4	Histone H1.4							NaN	NaN	19.3799	NaN	NaN	NaN	NaN	NaN	NaN	NaN	NaN	NaN	NaN	NaN	NaN	NaN	65	79	0	0.985752	NaN	0	NaN	1	0	NaN	NaN	1	0	NaN	NaN	1	0
ALAAAGYDVEK[145.0197]NNSR	sp|P10412|H14_HUMAN	ALAAAGYDVEKNNSR	K	I	15	11K(145.0197)	P10412	H14_HUMAN	H1-4	Histone H1.4	_K(145.0197)						20.9283	20.5494	20.0341	NaN	NaN	20.5494	20.5494	NaN	NaN	NaN	NaN	NaN	NaN	NaN	NaN	NaN	65	79	0	0.985643	0.70478	0	0	0.98735	0	0	NaN	1	0	NaN	NaN	1	0
ALAAFLK[145.0197]K	sp|P39019|RS19_HUMAN	ALAAFLKK	R	S	8	7K(145.0197)	P39019	RS19_HUMAN	RPS19	Small ribosomal subunit protein eS19	_K(145.0197)						NaN	NaN	NaN	NaN	NaN	NaN	NaN	NaN	NaN	NaN	NaN	NaN	NaN	NaN	NaN	NaN	17	24	NaN	1	0	NaN	NaN	1	0	NaN	NaN	1	0	NaN	NaN	1	0
ALAAGGVGSIVR	sp|O15511|ARPC5_HUMAN	ALAAGGVGSIVR	K	V	12		O15511	ARPC5_HUMAN	ARPC5	Actin-related protein 2/3 complex subunit 5							NaN	NaN	NaN	NaN	NaN	NaN	NaN	NaN	NaN	20.9167	20.9167	NaN	NaN	NaN	NaN	NaN	132	143	NaN	1	0	NaN	NaN	1	0	NaN	0	1	0	0	NaN	1	0
ALAAPAAEEKEEAR	sp|Q01650|LAT1_HUMAN	ALAAPAAEEKEEAR	R	E	14		Q01650	LAT1_HUMAN	SLC7A5	Large neutral amino acids transporter small subunit 1							NaN	NaN	NaN	NaN	NaN	NaN	NaN	NaN	25.5723	25.5587	25.3541	25.3697	26.2837	26.3422	23.4022	22.8774	10	23	NaN	1	0	NaN	NaN	1	0	NaN	2.58731	0.181546	0.203569	19.6251	2.16415	0.076	3.17312
ALAAPAAEEKEEAREK	sp|Q01650|LAT1_HUMAN	ALAAPAAEEKEEAREK	R	M	16		Q01650	LAT1_HUMAN	SLC7A5	Large neutral amino acids transporter small subunit 1							NaN	NaN	NaN	NaN	NaN	NaN	NaN	NaN	24.7809	25.9829	25.5518	23.4795	25.2172	25.2172	NaN	NaN	10	25	NaN	1	0	NaN	NaN	1	0	NaN	0.263826	0.325207	0.866218	0.723158	0	1	NaN
ALAAPAAEEK[145.0197]EEAR	sp|Q01650|LAT1_HUMAN	ALAAPAAEEKEEAR	R	E	14	10K(145.0197)	Q01650	LAT1_HUMAN	SLC7A5	Large neutral amino acids transporter small subunit 1	_K(145.0197)						NaN	NaN	NaN	NaN	NaN	NaN	NaN	NaN	NaN	NaN	NaN	NaN	NaN	NaN	NaN	NaN	10	23	NaN	1	0	NaN	NaN	1	0	NaN	NaN	1	0	NaN	NaN	1	0
ALAAVPSAGSVQR	tr|A0A0G2JMS7|A0A0G2JMS7_HUMAN	ALAAVPSAGSVQR	R	V	13		A0A0G2JMS7	A0A0G2JMS7_HUMAN	SCRIB	Protein scribble homolog							NaN	NaN	NaN	NaN	NaN	NaN	NaN	NaN	20.5513	19.9829	19.0315	NaN	NaN	NaN	19.9829	NaN	1189	1201	NaN	1	0	NaN	NaN	1	0	NaN	0	1	1.2356	0	0	1	NaN
ALADDDFLTVTGK	tr|A0A3B3IT92|A0A3B3IT92_HUMAN	ALADDDFLTVTGK	R	T	13		A0A3B3IT92	A0A3B3IT92_HUMAN	MCM4	DNA replication licensing factor MCM4							NaN	NaN	NaN	NaN	NaN	NaN	NaN	NaN	NaN	NaN	NaN	NaN	NaN	NaN	NaN	NaN	887	899	NaN	1	0	NaN	NaN	1	0	NaN	NaN	1	0	NaN	NaN	1	0
ALADHSMAQTPR	sp|P08240|SRPRA_HUMAN	ALADHSMAQTPR	R	L	12		P08240	SRPRA_HUMAN	SRPRA	Signal recognition particle receptor subunit alpha							NaN	NaN	NaN	NaN	NaN	NaN	NaN	NaN	21.0619	21.0619	NaN	NaN	NaN	21.0619	NaN	NaN	569	580	NaN	1	0	NaN	NaN	1	0	NaN	0	1	NaN	0	0	1	NaN
ALADTENLR	sp|Q9HAV7|GRPE1_HUMAN	ALADTENLR	R	Q	9		Q9HAV7	GRPE1_HUMAN	GRPEL1	GrpE protein homolog 1, mitochondrial							NaN	NaN	NaN	NaN	NaN	NaN	NaN	NaN	21.0582	21.0752	21.092	NaN	21.4252	21.0752	20.612	NaN	81	89	NaN	1	0	NaN	NaN	1	0	NaN	0	1	-0.0252934	0	0	1	0.638191
ALADVATVLGR	sp|Q92542|NICA_HUMAN	ALADVATVLGR	K	A	11		Q92542	NICA_HUMAN	NCSTN	Nicastrin							NaN	NaN	NaN	NaN	NaN	NaN	NaN	NaN	21.6272	21.8171	22.1875	22.0428	21.9344	22.473	NaN	21.0649	486	496	NaN	1	0	NaN	NaN	1	0	NaN	1.09081	0.199885	-0.393033	-3.29345	0	1	1.13875
ALADYIR	sp|Q9BS26|ERP44_HUMAN	ALADYIR	K	Q	7		Q9BS26	ERP44_HUMAN	ERP44	Endoplasmic reticulum resident protein 44							NaN	NaN	NaN	NaN	NaN	NaN	NaN	NaN	20.9539	20.8122	20.6549	NaN	20.8122	NaN	NaN	NaN	131	137	NaN	1	0	NaN	NaN	1	0	NaN	0	1	0.228139	0	0	1	NaN
ALAEEAK[145.0197]R	sp|Q15149|PLEC_HUMAN	ALAEEAKR	R	Q	8	7K(145.0197)	Q15149	PLEC_HUMAN	PLEC	Plectin	_K(145.0197)						NaN	NaN	NaN	NaN	NaN	NaN	NaN	NaN	NaN	20.3301	NaN	NaN	NaN	NaN	NaN	NaN	1945	1952	NaN	1	0	NaN	NaN	1	0	NaN	0	1	NaN	0	NaN	1	0
ALAEEWGC[57.0215]PFM[15.9949]ETSAK[57.0215]	sp|P10114|RAP2A_HUMAN	ALAEEWGCPFMETSAK	R	S	16	11M(15.9949);16K(57.0215);8C(57.0215)	P10114	RAP2A_HUMAN	RAP2A	Ras-related protein Rap-2a	_C(57.0215);_K(57.0215);_M(15.9949)						20.9731	20.9644	NaN	20.9817	NaN	20.9731	20.9731	NaN	NaN	NaN	NaN	NaN	NaN	NaN	NaN	NaN	133	148	0	0.985534	-0.0129137	0	0	0.987483	0	0	NaN	1	0	NaN	NaN	1	0
ALAEGGSILSR	sp|P55268|LAMB2_HUMAN	ALAEGGSILSR	R	V	11		P55268	LAMB2_HUMAN	LAMB2	Laminin subunit beta-2							NaN	NaN	NaN	NaN	NaN	NaN	NaN	NaN	23.6489	23.6489	NaN	NaN	NaN	NaN	NaN	NaN	1466	1476	NaN	1	0	NaN	NaN	1	0	NaN	0	1	NaN	0	NaN	1	0
ALAGLVYN[0.9840]ASGSEHC[57.0215]YDIYR	sp|Q9UHL4|DPP2_HUMAN	ALAGLVYNASGSEHCYDIYR	R	L	20	15C(57.0215);8N(0.9840)	Q9UHL4	DPP2_HUMAN	DPP7	Dipeptidyl peptidase 2	_C(57.0215);_N(0.9840)						NaN	NaN	NaN	NaN	21.0043	NaN	NaN	NaN	NaN	NaN	NaN	NaN	NaN	NaN	NaN	NaN	308	327	NaN	1	0	NaN	0	0.987617	NaN	0	NaN	1	0	NaN	NaN	1	0
ALAHQLGLAEDEDVLFTVFAQGQK[145.0197]NR	sp|Q9UIW2|PLXA1_HUMAN	ALAHQLGLAEDEDVLFTVFAQGQKNR	R	V	26	24K(145.0197)	Q9UIW2	PLXA1_HUMAN	PLXNA1	Plexin-A1	_K(145.0197)						NaN	NaN	NaN	NaN	NaN	19.2926	NaN	NaN	NaN	NaN	NaN	NaN	NaN	NaN	NaN	NaN	323	348	NaN	1	0	NaN	0	0.987751	NaN	0	NaN	1	0	NaN	NaN	1	0
ALAIEEFC[57.0215]K	sp|Q9NUJ1|ABHDA_HUMAN	ALAIEEFCK	K	S	9	8C(57.0215)	Q9NUJ1	ABHDA_HUMAN	ABHD10	Palmitoyl-protein thioesterase ABHD10, mitochondrial	_C(57.0215)		+			HCT116KOApical_Peptide_HCT116KOBasolateral_Peptide	24.1278	NaN	23.9154	24.0255	24.1831	24.2372	23.8487	23.7773	22.3803	22.6588	22.9218	22.6937	23.1921	23.4965	21.8658	20.5831	93	101	0	0.985316	0.157328	0	1.90364	0.0456466	0.397155	8.86596	0.601193	0.242192	-0.288164	-1.60113	1.07262	0.0625729	2.11982
ALAIEEFC[57.0215]KSLGHAC[57.0215]IR	sp|Q9NUJ1|ABHDA_HUMAN	ALAIEEFCKSLGHACIR	K	F	17	15C(57.0215);8C(57.0215)	Q9NUJ1	ABHDA_HUMAN	ABHD10	Palmitoyl-protein thioesterase ABHD10, mitochondrial	_C(57.0215)						20.8621	21.2638	20.625	19.9389	NaN	NaN	NaN	NaN	NaN	NaN	NaN	NaN	NaN	NaN	NaN	NaN	93	109	0.724938	0.126331	0.781013	1.96471	NaN	1	0	NaN	NaN	1	0	NaN	NaN	1	0
ALAIEEFC[57.0215]K[57.0215]	sp|Q9NUJ1|ABHDA_HUMAN	ALAIEEFCK	K	S	9	8C(57.0215);9K(57.0215)	Q9NUJ1	ABHDA_HUMAN	ABHD10	Palmitoyl-protein thioesterase ABHD10, mitochondrial	_C(57.0215);_K(57.0215)						23.0417	NaN	21.2406	22.4057	22.4057	NaN	NaN	NaN	NaN	NaN	NaN	NaN	NaN	NaN	NaN	NaN	93	101	0	0.984446	1.21855	0	0	0.987885	NaN	0	NaN	1	0	NaN	NaN	1	0
ALAIM[15.9949]C[57.0215]R	sp|Q9UHX1|PUF60_HUMAN	ALAIMCR	R	V	7	5M(15.9949);6C(57.0215)	Q9UHX1	PUF60_HUMAN	PUF60	Poly(U)-binding-splicing factor PUF60	_C(57.0215);_M(15.9949)						NaN	NaN	NaN	NaN	NaN	NaN	NaN	NaN	NaN	NaN	NaN	24.5255	NaN	NaN	NaN	NaN	124	130	NaN	1	0	NaN	NaN	1	0	NaN	0	1	NaN	0	NaN	1	0
ALALEC[57.0215]ER	sp|Q9BZF9|UACA_HUMAN	ALALECER	K	V	8	6C(57.0215)	Q9BZF9	UACA_HUMAN	UACA	Uveal autoantigen with coiled-coil domains and ankyrin repeats	_C(57.0215)						NaN	NaN	NaN	NaN	NaN	NaN	NaN	NaN	NaN	NaN	NaN	19.2279	NaN	NaN	NaN	NaN	476	483	NaN	1	0	NaN	NaN	1	0	NaN	0	1	NaN	0	NaN	1	0
ALALLEDEER	sp|A0FGR8|ESYT2_HUMAN	ALALLEDEER	R	V	10		A0FGR8	ESYT2_HUMAN	ESYT2	Extended synaptotagmin-2							NaN	NaN	NaN	NaN	NaN	NaN	NaN	NaN	NaN	NaN	20.6654	20.6654	NaN	20.6654	NaN	NaN	163	172	NaN	1	0	NaN	NaN	1	0	NaN	0	1	NaN	0	0	1	NaN
ALALNC[57.0215]FAPINDQEGAEAK	sp|Q96T88|UHRF1_HUMAN	ALALNCFAPINDQEGAEAK	R	D	19	6C(57.0215)	Q96T88	UHRF1_HUMAN	UHRF1	E3 ubiquitin-protein ligase UHRF1	_C(57.0215)						NaN	NaN	NaN	NaN	NaN	NaN	NaN	NaN	NaN	NaN	NaN	NaN	NaN	NaN	NaN	NaN	507	525	NaN	1	0	NaN	NaN	1	0	NaN	NaN	1	0	NaN	NaN	1	0
ALANSLAC[57.0215]QGK	sp|P04075|ALDOA_HUMAN	ALANSLACQGK	R	Y	11	8C(57.0215)	P04075	ALDOA_HUMAN	ALDOA	Fructose-bisphosphate aldolase A	_C(57.0215)						27.6211	27.4907	26.396	26.6614	27.5407	27.3432	26.5679	26.8911	25.3427	25.4177	25.016	24.9162	25.5907	25.857	24.6292	23.9047	332	342	1.69679	0.0898107	1.02716	6.94657	1.19414	0.0687389	0.712452	3.76205	1.65809	0.186264	0.414102	6.63431	1.19683	0.0597805	1.45692
ALANSLAC[57.0215]QGKYTPSGQAGAAASESLFVSNHAY	sp|P04075|ALDOA_HUMAN	ALANSLACQGKYTPSGQAGAAASESLFVSNHAY	R	-	33	8C(57.0215)	P04075	ALDOA_HUMAN	ALDOA	Fructose-bisphosphate aldolase A	_C(57.0215)						21.5134	22.0177	22.1705	21.7255	22.3578	21.9749	21.1575	21.7763	NaN	NaN	NaN	NaN	NaN	NaN	NaN	NaN	332	364	0.192564	0.277208	-0.18244	-0.542481	0.711161	0.101561	0.699467	1.92255	NaN	1	0	NaN	NaN	1	0
ALANSLAC[57.0215]QGK[57.0215]	sp|P04075|ALDOA_HUMAN	ALANSLACQGK	R	Y	11	11K(57.0215);8C(57.0215)	P04075	ALDOA_HUMAN	ALDOA	Fructose-bisphosphate aldolase A	_C(57.0215);_K(57.0215)						23.4282	24.8823	25.129	24.0236	24.7932	25.382	24.1724	22.0201	NaN	NaN	NaN	NaN	NaN	NaN	NaN	NaN	332	342	0.161123	0.300501	-0.421048	-0.46105	0.665135	0.106638	1.99137	1.78489	NaN	1	0	NaN	NaN	1	0
ALANVNIGSLIC[57.0215]NVGAGGPAPAAGAAPAGGPAPSTAAAPAEEK	sp|P05386|RLA1_HUMAN	ALANVNIGSLICNVGAGGPAPAAGAAPAGGPAPSTAAAPAEEK	K	K	43	12C(57.0215)	P05386	RLA1_HUMAN	RPLP1	Large ribosomal subunit protein P1	_C(57.0215)						NaN	NaN	21.0327	NaN	21.0031	NaN	21.0617	NaN	22.8667	22.8339	23.0462	23.0746	23.8121	22.9593	20.593	NaN	50	92	0	0.985207	NaN	0	0	0.986415	-0.0586014	0	1.97854	0.187172	-0.210141	-9.67892	0	1	2.79269
ALANVNIGSLIC[57.0215]N[0.9840]VGAGGPAPAAGAAPAGGPAPSTAAAPAEEK	sp|P05386|RLA1_HUMAN	ALANVNIGSLICNVGAGGPAPAAGAAPAGGPAPSTAAAPAEEK	K	K	43	12C(57.0215);13N(0.9840)	P05386	RLA1_HUMAN	RPLP1	Large ribosomal subunit protein P1	_C(57.0215);_N(0.9840)						NaN	NaN	19.363	19.363	NaN	19.363	NaN	NaN	NaN	NaN	NaN	NaN	19.7847	NaN	NaN	NaN	50	92	0	0.985098	NaN	0	0	0.984551	NaN	0	NaN	1	0	NaN	0	1	NaN
ALANVNIGSLIC[57.0215]N[0.9840]VGAGGPAPAAGAAPAGGPAPSTAAAPAEEK[57.0215]	sp|P05386|RLA1_HUMAN	ALANVNIGSLICNVGAGGPAPAAGAAPAGGPAPSTAAAPAEEK	K	K	43	12C(57.0215);13N(0.9840);43K(57.0215)	P05386	RLA1_HUMAN	RPLP1	Large ribosomal subunit protein P1	_C(57.0215);_K(57.0215);_N(0.9840)						NaN	NaN	NaN	NaN	NaN	NaN	NaN	NaN	NaN	NaN	NaN	NaN	NaN	NaN	NaN	NaN	50	92	NaN	1	0	NaN	NaN	1	0	NaN	NaN	1	0	NaN	NaN	1	0
ALAN[0.9840]SLAC[57.0215]QGK	sp|P04075|ALDOA_HUMAN	ALANSLACQGK	R	Y	11	4N(0.9840);8C(57.0215)	P04075	ALDOA_HUMAN	ALDOA	Fructose-bisphosphate aldolase A	_C(57.0215);_N(0.9840)						21.7169	21.5693	20.578	20.858	21.4744	21.5728	21.001	20.8522	21.6175	22.0225	21.0924	20.1863	21.8533	21.3787	20.6666	NaN	332	342	1.5524	0.0915438	0.925131	5.84682	1.66526	0.0507484	0.597008	6.69112	0.852634	0.215122	1.1806	2.37913	0	1	0.949452
ALAN[0.9840]SLAC[57.0215]QGKYTPSGQAGAAASESLFVSNHAY	sp|P04075|ALDOA_HUMAN	ALANSLACQGKYTPSGQAGAAASESLFVSNHAY	R	-	33	4N(0.9840);8C(57.0215)	P04075	ALDOA_HUMAN	ALDOA	Fructose-bisphosphate aldolase A	_C(57.0215);_N(0.9840)						NaN	NaN	NaN	NaN	NaN	NaN	NaN	NaN	NaN	NaN	NaN	NaN	NaN	NaN	NaN	NaN	332	364	NaN	1	0	NaN	NaN	1	0	NaN	NaN	1	0	NaN	NaN	1	0
ALAN[0.9840]SLAC[57.0215]QGK[57.0215]	sp|P04075|ALDOA_HUMAN	ALANSLACQGK	R	Y	11	11K(57.0215);4N(0.9840);8C(57.0215)	P04075	ALDOA_HUMAN	ALDOA	Fructose-bisphosphate aldolase A	_C(57.0215);_K(57.0215);_N(0.9840)						NaN	NaN	NaN	21.7008	NaN	NaN	NaN	NaN	NaN	NaN	NaN	NaN	NaN	NaN	NaN	NaN	332	342	0	0.98499	NaN	0	NaN	1	0	NaN	NaN	1	0	NaN	NaN	1	0
ALAN[0.9840]VNIGSLIC[57.0215]NVGAGGPAPAAGAAPAGGPAPSTAAAPAEEK	sp|P05386|RLA1_HUMAN	ALANVNIGSLICNVGAGGPAPAAGAAPAGGPAPSTAAAPAEEK	K	K	43	12C(57.0215);4N(0.9840)	P05386	RLA1_HUMAN	RPLP1	Large ribosomal subunit protein P1	_C(57.0215);_N(0.9840)						NaN	NaN	NaN	NaN	NaN	NaN	NaN	NaN	NaN	NaN	NaN	NaN	NaN	NaN	NaN	NaN	50	92	NaN	1	0	NaN	NaN	1	0	NaN	NaN	1	0	NaN	NaN	1	0
ALAPEYAK	sp|P07237|PDIA1_HUMAN	ALAPEYAK	K	A	8		P07237	PDIA1_HUMAN	P4HB	Protein disulfide-isomerase							NaN	NaN	21.2249	21.2249	NaN	NaN	NaN	NaN	25.503	25.7154	25.2879	24.9943	25.9233	26.0016	24.5687	24.3467	58	65	0	0.984881	NaN	0	NaN	1	0	NaN	0.910674	0.21159	0.468116	2.58334	2.21742	0.0773217	1.50474
ALAPEYAK[145.0197]AAGK	sp|P07237|PDIA1_HUMAN	ALAPEYAKAAGK	K	L	12	8K(145.0197)	P07237	PDIA1_HUMAN	P4HB	Protein disulfide-isomerase	_K(145.0197)						NaN	NaN	NaN	22.3841	NaN	NaN	NaN	NaN	NaN	NaN	NaN	NaN	NaN	NaN	NaN	NaN	58	69	0	0.984772	NaN	0	NaN	1	0	NaN	NaN	1	0	NaN	NaN	1	0
ALAPEYAK[57.0215]	sp|P07237|PDIA1_HUMAN	ALAPEYAK	K	A	8	8K(57.0215)	P07237	PDIA1_HUMAN	P4HB	Protein disulfide-isomerase	_K(57.0215)						NaN	NaN	18.9332	NaN	NaN	NaN	NaN	NaN	NaN	NaN	NaN	NaN	NaN	NaN	NaN	NaN	58	65	0	0.984663	NaN	0	NaN	1	0	NaN	NaN	1	0	NaN	NaN	1	0
ALAPTWEQLALGLEHSETVK	sp|Q8NBS9|TXND5_HUMAN	ALAPTWEQLALGLEHSETVK	K	I	20		Q8NBS9	TXND5_HUMAN	TXNDC5	Thioredoxin domain-containing protein 5							NaN	NaN	NaN	NaN	NaN	NaN	NaN	NaN	NaN	NaN	18.0675	18.0675	NaN	NaN	NaN	NaN	222	241	NaN	1	0	NaN	NaN	1	0	NaN	0	1	NaN	0	NaN	1	0
ALASLMTYK	sp|P00367|DHE3_HUMAN	ALASLMTYK	K	C	9		P00367	DHE3_HUMAN	GLUD1	Glutamate dehydrogenase 1, mitochondrial							NaN	NaN	NaN	NaN	NaN	NaN	NaN	NaN	21.5467	22.0835	21.4242	20.4507	21.4867	21.4867	NaN	NaN	163	171	NaN	1	0	NaN	NaN	1	0	NaN	0.593309	0.243689	0.877654	1.57902	0	1	NaN
ALASLM[15.9949]TYK	sp|P00367|DHE3_HUMAN	ALASLMTYK	K	C	9	6M(15.9949)	P00367	DHE3_HUMAN	GLUD1	Glutamate dehydrogenase 1, mitochondrial	_M(15.9949)						NaN	NaN	NaN	NaN	NaN	NaN	NaN	NaN	NaN	NaN	21.1296	21.1296	21.1296	21.1296	NaN	NaN	163	171	NaN	1	0	NaN	NaN	1	0	NaN	0	1	NaN	0	0	1	NaN
ALASLM[15.9949]TYKC[57.0215]AVVDVPFGGAK	sp|P00367|DHE3_HUMAN	ALASLMTYKCAVVDVPFGGAK	K	A	21	10C(57.0215);6M(15.9949)	P00367	DHE3_HUMAN	GLUD1	Glutamate dehydrogenase 1, mitochondrial	_C(57.0215);_M(15.9949)						NaN	NaN	NaN	NaN	19.3979	NaN	NaN	NaN	NaN	NaN	NaN	NaN	NaN	NaN	NaN	NaN	163	183	NaN	1	0	NaN	0	0.984418	NaN	0	NaN	1	0	NaN	NaN	1	0
ALASQLQDSLK	sp|P18206|VINC_HUMAN	ALASQLQDSLK	R	D	11		P18206	VINC_HUMAN	VCL	Vinculin							NaN	NaN	NaN	NaN	NaN	NaN	NaN	NaN	19.3349	19.3349	NaN	NaN	NaN	19.3349	NaN	NaN	571	581	NaN	1	0	NaN	NaN	1	0	NaN	0	1	NaN	0	0	1	NaN
ALAVASK[145.0197]K	sp|P35580|MYH10_HUMAN	ALAVASKK	R	K	8	7K(145.0197)	P35580	MYH10_HUMAN	MYH10	Myosin-10	_K(145.0197)						NaN	NaN	NaN	NaN	NaN	NaN	NaN	NaN	NaN	NaN	NaN	NaN	NaN	NaN	NaN	NaN	1613	1620	NaN	1	0	NaN	NaN	1	0	NaN	NaN	1	0	NaN	NaN	1	0
ALAVVYGPHEIR	sp|Q9NPD3|EXOS4_HUMAN	ALAVVYGPHEIR	K	G	12		Q9NPD3	EXOS4_HUMAN	EXOSC4	Exosome complex component RRP41							NaN	NaN	NaN	NaN	NaN	NaN	NaN	NaN	NaN	20.0447	NaN	NaN	NaN	NaN	NaN	NaN	48	59	NaN	1	0	NaN	NaN	1	0	NaN	0	1	NaN	0	NaN	1	0
ALC[57.0215]ATRQEPLLIGSTK	sp|P49327|FAS_HUMAN	ALCATRQEPLLIGSTK	R	S	16	3C(57.0215)	P49327	FAS_HUMAN	FASN	Fatty acid synthase	_C(57.0215)						NaN	NaN	NaN	NaN	NaN	NaN	19.4736	NaN	NaN	NaN	NaN	NaN	NaN	NaN	NaN	NaN	311	326	NaN	1	0	NaN	0	0.984286	NaN	0	NaN	1	0	NaN	NaN	1	0
ALC[57.0215]DLGPWVK	sp|Q8N0U8|VKORL_HUMAN	ALCDLGPWVK	R	C	10	3C(57.0215)	Q8N0U8	VKORL_HUMAN	VKORC1L1	Vitamin K epoxide reductase complex subunit 1-like protein 1	_C(57.0215)						22.5553	22.8349	22.6984	22.3879	22.6621	22.6841	22.5944	22.571	NaN	NaN	NaN	NaN	NaN	NaN	NaN	NaN	48	57	0.26541	0.233029	0.151928	0.727138	1.52024	0.0544906	0.0904226	5.62483	NaN	1	0	NaN	NaN	1	0
ALC[57.0215]DLGPWVKC[57.0215]SAALASR	sp|Q8N0U8|VKORL_HUMAN	ALCDLGPWVKCSAALASR	R	W	18	11C(57.0215);3C(57.0215)	Q8N0U8	VKORL_HUMAN	VKORC1L1	Vitamin K epoxide reductase complex subunit 1-like protein 1	_C(57.0215)						NaN	21.4391	20.7363	19.3108	20.8397	21.27	20.6249	19.8799	NaN	NaN	NaN	NaN	NaN	NaN	NaN	NaN	48	65	0	0.984555	1.4156	0	0.692334	0.10356	0.802469	1.86566	NaN	1	0	NaN	NaN	1	0
ALC[57.0215]DLGPWVK[57.0215]	sp|Q8N0U8|VKORL_HUMAN	ALCDLGPWVK	R	C	10	10K(57.0215);3C(57.0215)	Q8N0U8	VKORL_HUMAN	VKORC1L1	Vitamin K epoxide reductase complex subunit 1-like protein 1	_C(57.0215);_K(57.0215)						NaN	NaN	NaN	NaN	NaN	NaN	NaN	20.1806	NaN	NaN	NaN	NaN	NaN	NaN	NaN	NaN	48	57	NaN	1	0	NaN	0	0.980976	NaN	0	NaN	1	0	NaN	NaN	1	0
ALC[57.0215]DVGTAISC[57.0215]SR	sp|Q9BQB6|VKOR1_HUMAN	ALCDVGTAISCSR	R	V	13	11C(57.0215);3C(57.0215)	Q9BQB6	VKOR1_HUMAN	VKORC1	Vitamin K epoxide reductase complex subunit 1	_C(57.0215)						25.3509	23.6641	24.9147	25.8654	25.291	25.5266	24.992	24.6367	NaN	21.9053	21.6209	21.2663	22.1614	22.3296	20.7466	20.1694	41	53	0.338916	0.203078	-0.882511	-0.911545	0.966123	0.0783338	0.594449	2.78894	0	1	0.461744	0	1.56645	0.0526759	1.78746
ALC[57.0215]DVGTAISC[57.0215]SRVFSSR	sp|Q9BQB6|VKOR1_HUMAN	ALCDVGTAISCSRVFSSR	R	W	18	11C(57.0215);3C(57.0215)	Q9BQB6	VKOR1_HUMAN	VKORC1	Vitamin K epoxide reductase complex subunit 1	_C(57.0215)						NaN	23.7604	23.7727	23.7849	23.963	24.3028	23.5534	22.9257	NaN	NaN	NaN	NaN	NaN	NaN	NaN	NaN	41	58	0	0.984337	-0.0184183	0	0.888305	0.0840456	0.893337	2.50336	NaN	1	0	NaN	NaN	1	0
ALC[57.0215]IDQLDVFLQK	sp|Q5T8P6|RBM26_HUMAN	ALCIDQLDVFLQK	K	E	13	3C(57.0215)	Q5T8P6	RBM26_HUMAN	RBM26	RNA-binding protein 26	_C(57.0215)						NaN	19.3474	NaN	NaN	NaN	NaN	NaN	NaN	NaN	NaN	NaN	NaN	NaN	NaN	NaN	NaN	51	63	0	0.982061	NaN	0	NaN	1	0	NaN	NaN	1	0	NaN	NaN	1	0
ALC[57.0215]PDHDSDSSGK[145.0197]DPR	sp|Q13433|S39A6_HUMAN	ALCPDHDSDSSGKDPR	K	N	16	13K(145.0197);3C(57.0215)	Q13433	S39A6_HUMAN	SLC39A6	Zinc transporter ZIP6	_C(57.0215);_K(145.0197)						NaN	NaN	20.7936	20.7936	NaN	NaN	NaN	NaN	NaN	NaN	NaN	NaN	NaN	20.5906	NaN	NaN	144	159	0	0.980011	NaN	0	NaN	1	0	NaN	NaN	1	0	NaN	0	1	NaN
ALC[57.0215]TGEK[57.0215]	sp|P30405|PPIF_HUMAN	ALCTGEK	R	G	7	3C(57.0215);7K(57.0215)	P30405	PPIF_HUMAN	PPIF	Peptidyl-prolyl cis-trans isomerase F, mitochondrial	_C(57.0215);_K(57.0215)						23.4795	23.4795	NaN	NaN	NaN	NaN	NaN	NaN	NaN	NaN	NaN	NaN	NaN	NaN	NaN	NaN	80	86	0	0.981953	NaN	0	NaN	1	0	NaN	NaN	1	0	NaN	NaN	1	0
ALC[57.0215]YLVLK	sp|Q15785|TOM34_HUMAN	ALCYLVLK	R	Q	8	3C(57.0215)	Q15785	TOM34_HUMAN	TOMM34	Mitochondrial import receptor subunit TOM34	_C(57.0215)						20.5733	20.7944	NaN	20.312	20.6151	NaN	20.5303	NaN	NaN	NaN	NaN	NaN	NaN	NaN	NaN	NaN	234	241	0	0.979688	0.371862	0	0	0.981108	0.0847683	0	NaN	1	0	NaN	NaN	1	0
ALDAAAGITR	sp|Q96HR9|REEP6_HUMAN	ALDAAAGITR	R	N	10		Q96HR9	REEP6_HUMAN	REEP6	Receptor expression-enhancing protein 6							NaN	NaN	NaN	NaN	NaN	NaN	NaN	NaN	21.4509	21.4231	20.6363	20.6839	21.5089	21.8462	20.5282	19.4701	162	171	NaN	1	0	NaN	NaN	1	0	NaN	2.90029	0.188914	0.776889	28.1666	1.02582	0.0626313	1.67843
ALDDFVLGSAR	sp|O60831|PRAF2_HUMAN	ALDDFVLGSAR	R	L	11		O60831	PRAF2_HUMAN	PRAF2	PRA1 family protein 2							NaN	NaN	NaN	NaN	NaN	NaN	NaN	NaN	20.4087	20.2232	20.0815	20.2849	20.2544	NaN	NaN	NaN	11	21	NaN	1	0	NaN	NaN	1	0	NaN	0.359876	0.294256	0.132716	0.964294	0	1	NaN
ALDEGDIALLK	sp|P35998|PRS7_HUMAN	ALDEGDIALLK	R	T	11		P35998	PRS7_HUMAN	PSMC2	26S proteasome regulatory subunit 7							NaN	NaN	NaN	NaN	NaN	NaN	NaN	NaN	20.6425	20.8037	21.1418	21.0158	21.4492	21.3566	20.0524	20.2711	24	34	NaN	1	0	NaN	NaN	1	0	NaN	1.13286	0.19684	-0.355697	-3.4782	2.04423	0.072331	1.24116
ALDEGDIALLK[145.0197]TYGQSTYSR	sp|P35998|PRS7_HUMAN	ALDEGDIALLKTYGQSTYSR	R	Q	20	11K(145.0197)	P35998	PRS7_HUMAN	PSMC2	26S proteasome regulatory subunit 7	_K(145.0197)						20.4006	NaN	NaN	NaN	NaN	NaN	NaN	NaN	NaN	NaN	NaN	NaN	NaN	NaN	NaN	NaN	24	43	0	0.97958	NaN	0	NaN	1	0	NaN	NaN	1	0	NaN	NaN	1	0
ALDFIASK	sp|O43707|ACTN4_HUMAN	ALDFIASK	K	G	8		O43707	ACTN4_HUMAN	ACTN4	Alpha-actinin-4							NaN	NaN	NaN	NaN	NaN	NaN	NaN	NaN	21.9778	22.0135	22.0484	NaN	NaN	NaN	NaN	NaN	115	122	NaN	1	0	NaN	NaN	1	0	NaN	0	1	-0.0527477	0	NaN	1	0
ALDGAFTEENR	sp|Q9Y490|TLN1_HUMAN	ALDGAFTEENR	K	A	11		Q9Y490	TLN1_HUMAN	TLN1	Talin-1							NaN	NaN	NaN	NaN	NaN	NaN	NaN	NaN	NaN	NaN	NaN	NaN	NaN	NaN	NaN	NaN	1545	1555	NaN	1	0	NaN	NaN	1	0	NaN	NaN	1	0	NaN	NaN	1	0
ALDIPLVK	sp|Q6P2Q9|PRP8_HUMAN	ALDIPLVK	R	N	8		Q6P2Q9	PRP8_HUMAN	PRPF8	Pre-mRNA-processing-splicing factor 8							NaN	NaN	NaN	NaN	NaN	NaN	NaN	NaN	NaN	20.2113	NaN	NaN	NaN	NaN	NaN	NaN	421	428	NaN	1	0	NaN	NaN	1	0	NaN	0	1	NaN	0	NaN	1	0
ALDKLDGTEIN[0.9840]GR	sp|Q13247|SRSF6_HUMAN	ALDKLDGTEINGR	R	N	13	11N(0.9840)	Q13247	SRSF6_HUMAN	SRSF6	Serine/arginine-rich splicing factor 6	_N(0.9840)						NaN	NaN	NaN	NaN	NaN	NaN	NaN	NaN	19.0265	NaN	NaN	NaN	NaN	NaN	NaN	NaN	162	174	NaN	1	0	NaN	NaN	1	0	NaN	0	1	NaN	0	NaN	1	0
ALDLDSSC[57.0215]K	sp|P31948|STIP1_HUMAN	ALDLDSSCK	K	E	9	8C(57.0215)	P31948	STIP1_HUMAN	STIP1	Stress-induced-phosphoprotein 1	_C(57.0215)						NaN	NaN	NaN	NaN	NaN	NaN	NaN	NaN	19.8374	NaN	20.5313	20.2257	20.2257	NaN	NaN	NaN	454	462	NaN	1	0	NaN	NaN	1	0	NaN	0	1	-0.541122	0	0	1	NaN
ALDLDSSC[57.0215]KEAADGYQR	sp|P31948|STIP1_HUMAN	ALDLDSSCKEAADGYQR	K	C	17	8C(57.0215)	P31948	STIP1_HUMAN	STIP1	Stress-induced-phosphoprotein 1	_C(57.0215)						NaN	NaN	NaN	NaN	NaN	NaN	NaN	NaN	NaN	NaN	NaN	NaN	19.908	19.908	NaN	NaN	454	470	NaN	1	0	NaN	NaN	1	0	NaN	NaN	1	0	NaN	0	1	NaN
ALDLFSDNAPPPELLEIINEDIAKR	sp|Q15084|PDIA6_HUMAN	ALDLFSDNAPPPELLEIINEDIAKR	R	T	25		Q15084	PDIA6_HUMAN	PDIA6	Protein disulfide-isomerase A6							NaN	NaN	NaN	NaN	NaN	NaN	NaN	NaN	NaN	NaN	18.9142	NaN	NaN	NaN	NaN	NaN	265	289	NaN	1	0	NaN	NaN	1	0	NaN	0	1	NaN	0	NaN	1	0
ALDLFSDN[0.9840]APPPELLEIINEDIAKR	sp|Q15084|PDIA6_HUMAN	ALDLFSDNAPPPELLEIINEDIAKR	R	T	25	8N(0.9840)	Q15084	PDIA6_HUMAN	PDIA6	Protein disulfide-isomerase A6	_N(0.9840)						NaN	NaN	NaN	NaN	NaN	NaN	NaN	NaN	NaN	NaN	NaN	NaN	NaN	NaN	NaN	NaN	265	289	NaN	1	0	NaN	NaN	1	0	NaN	NaN	1	0	NaN	NaN	1	0
ALDLVAAK	sp|O43242|PSMD3_HUMAN	ALDLVAAK	R	C	8		O43242	PSMD3_HUMAN	PSMD3	26S proteasome non-ATPase regulatory subunit 3							NaN	NaN	NaN	NaN	NaN	NaN	NaN	NaN	19.9227	20.0006	19.9212	19.8388	NaN	NaN	NaN	NaN	202	209	NaN	1	0	NaN	NaN	1	0	NaN	0.542955	0.252887	0.0816708	1.44036	NaN	1	0
ALDPAFK[145.0197]IEDPYSPR	sp|P07942|LAMB1_HUMAN	ALDPAFKIEDPYSPR	R	I	15	7K(145.0197)	P07942	LAMB1_HUMAN	LAMB1	Laminin subunit beta-1	_K(145.0197)						NaN	NaN	NaN	NaN	NaN	NaN	NaN	NaN	NaN	NaN	NaN	NaN	NaN	NaN	NaN	NaN	209	223	NaN	1	0	NaN	NaN	1	0	NaN	NaN	1	0	NaN	NaN	1	0
ALDSEVDPDPEGDLGVR	sp|Q6IA17|SIGIR_HUMAN	ALDSEVDPDPEGDLGVR	R	G	17		Q6IA17	SIGIR_HUMAN	SIGIRR	Single Ig IL-1-related receptor							NaN	NaN	NaN	NaN	NaN	NaN	NaN	NaN	21.4114	21.3918	20.6986	20.7302	NaN	NaN	NaN	NaN	343	359	NaN	1	0	NaN	NaN	1	0	NaN	3.13636	0.166378	0.687166	36.9778	NaN	1	0
ALDTMNFDVIK	sp|P11940|PABP1_HUMAN	ALDTMNFDVIK	R	G	11		P11940	PABP1_HUMAN	PABPC1	Polyadenylate-binding protein 1							NaN	NaN	NaN	NaN	NaN	NaN	NaN	NaN	21.1212	21.9311	22.326	21.7553	21.9228	21.8459	21.7647	NaN	68	78	NaN	1	0	NaN	NaN	1	0	NaN	0.389243	0.286647	-0.514495	-1.03856	0	1	0.119699
ALDTM[15.9949]NFDVIK	sp|P11940|PABP1_HUMAN	ALDTMNFDVIK	R	G	11	5M(15.9949)	P11940	PABP1_HUMAN	PABPC1	Polyadenylate-binding protein 1	_M(15.9949)						NaN	NaN	NaN	NaN	NaN	NaN	NaN	NaN	NaN	NaN	21.4698	NaN	21.4698	NaN	NaN	NaN	68	78	NaN	1	0	NaN	NaN	1	0	NaN	0	1	NaN	0	0	1	NaN
ALDTVLFGPPLLTR	sp|Q13586|STIM1_HUMAN	ALDTVLFGPPLLTR	K	H	14		Q13586	STIM1_HUMAN	STIM1	Stromal interaction molecule 1							NaN	NaN	NaN	NaN	NaN	NaN	NaN	NaN	NaN	NaN	18.4542	18.4542	NaN	NaN	NaN	NaN	194	207	NaN	1	0	NaN	NaN	1	0	NaN	0	1	NaN	0	NaN	1	0
ALDVGSGSGILTAC[57.0215]FAR	sp|P22061|PIMT_HUMAN	ALDVGSGSGILTACFAR	K	M	17	14C(57.0215)	P22061	PIMT_HUMAN	PCMT1	Protein-L-isoaspartate(D-aspartate) O-methyltransferase	_C(57.0215)						20.7945	20.6307	20.4459	NaN	20.8002	20.5091	20.4386	20.7429	19.5225	19.8175	19.6391	19.3004	NaN	19.582	NaN	NaN	82	98	0	0.979472	0.26669	0	0.102306	0.331267	0.0639162	0.303573	0.330954	0.303168	0.20022	0.891547	0	1	NaN
ALEAANGELEVK	sp|P08727|K1C19_HUMAN	ALEAANGELEVK	R	I	12		P08727	K1C19_HUMAN	KRT19	Keratin, type I cytoskeletal 19							NaN	NaN	21.4273	21.4273	NaN	NaN	NaN	NaN	21.6511	21.718	21.0728	20.9668	NaN	21.3907	21.3907	NaN	100	111	0	0.979365	NaN	0	NaN	1	0	NaN	2.05698	0.187151	0.664753	10.6076	0	1	0
ALEAAN[0.9840]GELEVK	sp|P08727|K1C19_HUMAN	ALEAANGELEVK	R	I	12	6N(0.9840)	P08727	K1C19_HUMAN	KRT19	Keratin, type I cytoskeletal 19	_N(0.9840)						NaN	NaN	NaN	NaN	NaN	NaN	NaN	NaN	21.7571	21.8881	21.2113	20.9958	21.6125	22.2467	21.3994	19.9256	100	111	NaN	1	0	NaN	NaN	1	0	NaN	1.53154	0.191917	0.718982	5.70192	0.593486	0.0829953	1.26711
ALEC[57.0215]FC[57.0215]QAASEVGKEEFLDR	tr|A0A8V8NBT1|A0A8V8NBT1_HUMAN	ALECFCQAASEVGKEEFLDR	K	L	20	4C(57.0215);6C(57.0215)	A0A8V8NBT1	A0A8V8NBT1_HUMAN	NUP160	Nucleoporin 160	_C(57.0215)						NaN	NaN	NaN	NaN	NaN	NaN	NaN	NaN	NaN	NaN	NaN	NaN	NaN	NaN	NaN	NaN	892	911	NaN	1	0	NaN	NaN	1	0	NaN	NaN	1	0	NaN	NaN	1	0
ALEC[57.0215]LPSK	sp|Q14690|RRP5_HUMAN	ALECLPSK	R	E	8	4C(57.0215)	Q14690	RRP5_HUMAN	PDCD11	Protein RRP5 homolog	_C(57.0215)						NaN	NaN	NaN	NaN	NaN	NaN	NaN	NaN	NaN	NaN	NaN	NaN	NaN	NaN	NaN	NaN	1751	1758	NaN	1	0	NaN	NaN	1	0	NaN	NaN	1	0	NaN	NaN	1	0
ALEEALEAKEEFER	sp|P35580|MYH10_HUMAN	ALEEALEAKEEFER	R	Q	14		P35580	MYH10_HUMAN	MYH10	Myosin-10							NaN	NaN	NaN	NaN	NaN	NaN	NaN	NaN	NaN	NaN	NaN	NaN	NaN	NaN	NaN	NaN	1491	1504	NaN	1	0	NaN	NaN	1	0	NaN	NaN	1	0	NaN	NaN	1	0
ALEEAMEQK	sp|P35579|MYH9_HUMAN	ALEEAMEQK	R	A	9		P35579	MYH9_HUMAN	MYH9	Myosin-9							NaN	NaN	NaN	NaN	NaN	NaN	NaN	NaN	22.3623	22.52	21.5775	21.2575	21.6947	22.4724	22.2896	21.3655	1484	1492	NaN	1	0	NaN	NaN	1	0	NaN	1.53673	0.190847	1.0236	5.73765	0.147001	0.343233	0.256008
ALEEAMEQKAELER	sp|P35579|MYH9_HUMAN	ALEEAMEQKAELER	R	L	14		P35579	MYH9_HUMAN	MYH9	Myosin-9							NaN	NaN	NaN	NaN	NaN	NaN	NaN	NaN	21.8734	21.8346	20.3262	20.4339	22.0578	22.1826	19.5933	18.5959	1484	1497	NaN	1	0	NaN	NaN	1	0	NaN	2.82219	0.185065	1.47399	25.7398	1.57672	0.0533617	3.02561
ALEEAM[15.9949]EQK	sp|P35579|MYH9_HUMAN	ALEEAMEQK	R	A	9	6M(15.9949)	P35579	MYH9_HUMAN	MYH9	Myosin-9	_M(15.9949)						NaN	NaN	NaN	NaN	NaN	NaN	NaN	NaN	20.4185	20.4185	NaN	NaN	NaN	NaN	NaN	NaN	1484	1492	NaN	1	0	NaN	NaN	1	0	NaN	0	1	NaN	0	NaN	1	0
ALEEAM[15.9949]EQKAELER	sp|P35579|MYH9_HUMAN	ALEEAMEQKAELER	R	L	14	6M(15.9949)	P35579	MYH9_HUMAN	MYH9	Myosin-9	_M(15.9949)						NaN	NaN	NaN	NaN	NaN	NaN	NaN	NaN	NaN	NaN	21.2325	21.2325	NaN	NaN	NaN	NaN	1484	1497	NaN	1	0	NaN	NaN	1	0	NaN	0	1	NaN	0	NaN	1	0
ALEEANADLEVK	sp|P02533|K1C14_HUMAN	ALEEANADLEVK	R	I	12		P02533	K1C14_HUMAN	KRT14	Keratin, type I cytoskeletal 14							NaN	NaN	NaN	NaN	NaN	NaN	NaN	NaN	NaN	NaN	NaN	NaN	20.8585	21.2845	20.1831	19.0355	135	146	NaN	1	0	NaN	NaN	1	0	NaN	NaN	1	0	NaN	0.855495	0.064125	1.46218
ALEEANTELEVK	sp|Q04695|K1C17_HUMAN	ALEEANTELEVK	R	I	12		Q04695	K1C17_HUMAN	KRT17	Keratin, type I cytoskeletal 17							NaN	NaN	NaN	NaN	NaN	NaN	NaN	NaN	NaN	NaN	23.3599	23.3599	22.5944	24.326	23.8573	18.9299	104	115	NaN	1	0	NaN	NaN	1	0	NaN	0	1	NaN	0	0.291007	0.175176	2.06659
ALEESNYELEGK	sp|P13645|K1C10_HUMAN	ALEESNYELEGK	R	I	12		P13645	K1C10_HUMAN	KRT10	Keratin, type I cytoskeletal 10							NaN	NaN	NaN	NaN	NaN	NaN	NaN	NaN	25.7263	NaN	NaN	25.7263	26.049	26.6094	25.31	23.0423	166	177	NaN	1	0	NaN	NaN	1	0	NaN	0	1	0	0	0.684919	0.0735731	2.15306
ALEFVQTESQK	sp|Q14789|GOGB1_HUMAN	ALEFVQTESQK	K	D	11		Q14789	GOGB1_HUMAN	GOLGB1	Golgin subfamily B member 1							NaN	NaN	NaN	NaN	NaN	NaN	NaN	NaN	NaN	NaN	19.4312	NaN	NaN	NaN	NaN	NaN	2044	2054	NaN	1	0	NaN	NaN	1	0	NaN	0	1	NaN	0	NaN	1	0
ALEHFTDLYDIK[145.0197]R	sp|Q00610|CLH1_HUMAN	ALEHFTDLYDIKR	R	A	13	12K(145.0197)	Q00610	CLH1_HUMAN	CLTC	Clathrin heavy chain 1	_K(145.0197)						NaN	22.8606	21.9929	19.4812	21.9929	22.5415	NaN	21.097	NaN	NaN	NaN	NaN	NaN	NaN	NaN	NaN	626	638	0	0.979257	2.12349	0	0	0.98124	1.17017	0	NaN	1	0	NaN	NaN	1	0
ALEHVDGTHVC[57.0215]QLPEDQK	sp|P16144|ITB4_HUMAN	ALEHVDGTHVCQLPEDQK	R	G	18	11C(57.0215)	P16144	ITB4_HUMAN	ITGB4	Integrin beta-4	_C(57.0215)						25.5356	25.2799	25.6841	25.8814	25.3838	25.629	25.8086	25.5944	22.3307	22.2157	21.2866	21.4982	NaN	21.9011	NaN	NaN	414	431	0.835926	0.11599	-0.374991	-2.3223	0.451649	0.141697	-0.195102	-1.19852	1.74026	0.190409	0.880859	7.31383	0	1	NaN
ALEHVDGTHVC[57.0215]QLPEDQKGNIHLKPSFSDGLK	sp|P16144|ITB4_HUMAN	ALEHVDGTHVCQLPEDQKGNIHLKPSFSDGLK	R	M	32	11C(57.0215)	P16144	ITB4_HUMAN	ITGB4	Integrin beta-4	_C(57.0215)						25.1369	24.5805	23.4808	24.4869	25.3912	25.1851	22.1319	23.3175	NaN	NaN	NaN	NaN	NaN	NaN	NaN	NaN	414	445	0.572763	0.148396	0.874845	1.52192	1.29306	0.0638663	2.5634	4.2602	NaN	1	0	NaN	NaN	1	0
ALEHVDGTHVC[57.0215]QLPEDQKGNIHLKPSFSDGLK[57.0215]	sp|P16144|ITB4_HUMAN	ALEHVDGTHVCQLPEDQKGNIHLKPSFSDGLK	R	M	32	11C(57.0215);32K(57.0215)	P16144	ITB4_HUMAN	ITGB4	Integrin beta-4	_C(57.0215);_K(57.0215)						NaN	NaN	NaN	NaN	22.1153	NaN	NaN	NaN	NaN	NaN	NaN	NaN	NaN	NaN	NaN	NaN	414	445	NaN	1	0	NaN	0	0.981372	NaN	0	NaN	1	0	NaN	NaN	1	0
ALEHVDGTHVC[57.0215]QLPEDQKGNIHLK[57.0215]PSFSDGLK	sp|P16144|ITB4_HUMAN	ALEHVDGTHVCQLPEDQKGNIHLKPSFSDGLK	R	M	32	11C(57.0215);24K(57.0215)	P16144	ITB4_HUMAN	ITGB4	Integrin beta-4	_C(57.0215);_K(57.0215)						NaN	NaN	NaN	NaN	NaN	22.489	NaN	NaN	NaN	NaN	NaN	NaN	NaN	NaN	NaN	NaN	414	445	NaN	1	0	NaN	0	0.981504	NaN	0	NaN	1	0	NaN	NaN	1	0
ALEHVDGTHVC[57.0215]QLPEDQK[145.0197]GNIHLKPSFSDGLK	sp|P16144|ITB4_HUMAN	ALEHVDGTHVCQLPEDQKGNIHLKPSFSDGLK	R	M	32	11C(57.0215);18K(145.0197)	P16144	ITB4_HUMAN	ITGB4	Integrin beta-4	_C(57.0215);_K(145.0197)						23.8149	23.8149	NaN	NaN	23.8149	23.8149	NaN	NaN	NaN	NaN	NaN	NaN	NaN	NaN	NaN	NaN	414	445	0	0.97915	NaN	0	0	0.981636	NaN	0	NaN	1	0	NaN	NaN	1	0
ALEHVDGTHVC[57.0215]QLPEDQK[145.0197]GNIHLKPSFSDGLK[57.0215]	sp|P16144|ITB4_HUMAN	ALEHVDGTHVCQLPEDQKGNIHLKPSFSDGLK	R	M	32	11C(57.0215);18K(145.0197);32K(57.0215)	P16144	ITB4_HUMAN	ITGB4	Integrin beta-4	_C(57.0215);_K(145.0197);_K(57.0215)						NaN	NaN	NaN	NaN	NaN	NaN	NaN	NaN	NaN	NaN	NaN	NaN	NaN	NaN	NaN	NaN	414	445	NaN	1	0	NaN	NaN	1	0	NaN	NaN	1	0	NaN	NaN	1	0
ALEHVDGTHVC[57.0215]QLPEDQK[57.0215]	sp|P16144|ITB4_HUMAN	ALEHVDGTHVCQLPEDQK	R	G	18	11C(57.0215);18K(57.0215)	P16144	ITB4_HUMAN	ITGB4	Integrin beta-4	_C(57.0215);_K(57.0215)						NaN	23.7295	23.7295	NaN	23.7295	NaN	NaN	NaN	NaN	NaN	NaN	NaN	NaN	NaN	NaN	NaN	414	431	0	0.979042	0	0	0	0.981769	NaN	0	NaN	1	0	NaN	NaN	1	0
ALEHVDGTHVC[57.0215]QLPEDQK[57.0215]GNIHLKPSFSDGLK	sp|P16144|ITB4_HUMAN	ALEHVDGTHVCQLPEDQKGNIHLKPSFSDGLK	R	M	32	11C(57.0215);18K(57.0215)	P16144	ITB4_HUMAN	ITGB4	Integrin beta-4	_C(57.0215);_K(57.0215)						NaN	NaN	NaN	NaN	22.2477	22.2477	NaN	NaN	NaN	NaN	NaN	NaN	NaN	NaN	NaN	NaN	414	445	NaN	1	0	NaN	0	0.981901	NaN	0	NaN	1	0	NaN	NaN	1	0
ALEHVDGTHVC[57.0215]QLPEDQK[57.0215]GN[0.9840]IHLKPSFSDGLK	sp|P16144|ITB4_HUMAN	ALEHVDGTHVCQLPEDQKGNIHLKPSFSDGLK	R	M	32	11C(57.0215);18K(57.0215);20N(0.9840)	P16144	ITB4_HUMAN	ITGB4	Integrin beta-4	_C(57.0215);_K(57.0215);_N(0.9840)						NaN	NaN	NaN	NaN	NaN	NaN	NaN	NaN	NaN	NaN	NaN	NaN	NaN	NaN	NaN	NaN	414	445	NaN	1	0	NaN	NaN	1	0	NaN	NaN	1	0	NaN	NaN	1	0
ALEIIPR	sp|Q99832|TCPH_HUMAN	ALEIIPR	K	Q	7		Q99832	TCPH_HUMAN	CCT7	T-complex protein 1 subunit eta							NaN	NaN	19.9792	NaN	NaN	NaN	NaN	NaN	20.8216	20.5847	20.301	NaN	NaN	NaN	NaN	NaN	441	447	0	0.978827	NaN	0	NaN	1	0	NaN	0	1	0.40213	0	NaN	1	0
ALEIPGEELPGVC[57.0215]SAR	sp|P22570|ADRO_HUMAN	ALEIPGEELPGVCSAR	R	A	16	13C(57.0215)	P22570	ADRO_HUMAN	FDXR	NADPH:adrenodoxin oxidoreductase, mitochondrial	_C(57.0215)						21.5111	21.6298	21.5087	21.379	21.7388	21.9871	21.2376	20.7917	NaN	NaN	NaN	NaN	NaN	NaN	NaN	NaN	140	155	0.542975	0.152669	0.126637	1.44041	1.09789	0.0730313	0.848284	3.324	NaN	1	0	NaN	NaN	1	0
ALEIYQTK	tr|E7EVH7|E7EVH7_HUMAN	ALEIYQTK	R	L	8		E7EVH7	E7EVH7_HUMAN		Kinesin light chain							NaN	NaN	NaN	NaN	NaN	NaN	NaN	NaN	NaN	NaN	19.1019	NaN	NaN	NaN	NaN	NaN	524	531	NaN	1	0	NaN	NaN	1	0	NaN	0	1	NaN	0	NaN	1	0
ALEKIDLK	sp|P39023|RL3_HUMAN	ALEKIDLK	R	F	8		P39023	RL3_HUMAN	RPL3	Large ribosomal subunit protein uL3							NaN	NaN	NaN	NaN	NaN	NaN	NaN	NaN	NaN	NaN	20.3557	NaN	20.3557	20.3557	NaN	NaN	359	366	NaN	1	0	NaN	NaN	1	0	NaN	0	1	NaN	0	0	1	NaN
ALEK[145.0197]IDLK	sp|P39023|RL3_HUMAN	ALEKIDLK	R	F	8	4K(145.0197)	P39023	RL3_HUMAN	RPL3	Large ribosomal subunit protein uL3	_K(145.0197)						22.0333	NaN	21.6291	21.8453	21.6822	22.1993	21.9918	21.3751	NaN	NaN	NaN	NaN	NaN	NaN	NaN	NaN	359	366	0	0.977969	0.296095	0	0.230596	0.211467	0.257269	0.639381	NaN	1	0	NaN	NaN	1	0
ALEK[145.0197]NTNVEAR	sp|Q14517|FAT1_HUMAN	ALEKNTNVEAR	K	T	11	4K(145.0197)	Q14517	FAT1_HUMAN	FAT1	Protocadherin Fat 1	_K(145.0197)						NaN	NaN	NaN	NaN	NaN	NaN	NaN	NaN	NaN	NaN	NaN	NaN	NaN	NaN	NaN	NaN	122	132	NaN	1	0	NaN	NaN	1	0	NaN	NaN	1	0	NaN	NaN	1	0
ALELDPNLYR	sp|P35580|MYH10_HUMAN	ALELDPNLYR	R	I	10		P35580	MYH10_HUMAN	MYH10	Myosin-10							NaN	NaN	NaN	NaN	NaN	NaN	NaN	NaN	NaN	NaN	NaN	NaN	NaN	NaN	NaN	NaN	753	762	NaN	1	0	NaN	NaN	1	0	NaN	NaN	1	0	NaN	NaN	1	0
ALELDQER	sp|P35241|RADI_HUMAN	ALELDQER	K	K	8		P35241	RADI_HUMAN	RDX	Radixin							NaN	NaN	NaN	NaN	NaN	NaN	NaN	NaN	19.7674	20.1118	20.2537	19.9453	20.0309	NaN	NaN	NaN	372	379	NaN	1	0	NaN	NaN	1	0	NaN	0.251282	0.329213	-0.159878	-0.6916	0	1	NaN
ALELDSNLYR	sp|P35579|MYH9_HUMAN	ALELDSNLYR	K	I	10		P35579	MYH9_HUMAN	MYH9	Myosin-9							NaN	NaN	NaN	NaN	NaN	NaN	NaN	NaN	21.7859	21.8139	21.0423	20.9941	21.8322	21.4615	20.9612	NaN	746	755	NaN	1	0	NaN	NaN	1	0	NaN	2.89787	0.186254	0.781702	28.0882	0	1	0.685632
ALELDSNNEK[145.0197]GLFR	sp|Q02790|FKBP4_HUMAN	ALELDSNNEKGLFR	K	R	14	10K(145.0197)	Q02790	FKBP4_HUMAN	FKBP4	Peptidyl-prolyl cis-trans isomerase FKBP4	_K(145.0197)						NaN	NaN	NaN	NaN	NaN	NaN	NaN	NaN	NaN	NaN	NaN	NaN	NaN	NaN	NaN	NaN	345	358	NaN	1	0	NaN	NaN	1	0	NaN	NaN	1	0	NaN	NaN	1	0
ALELENDRLLLK	sp|Q03252|LMNB2_HUMAN	ALELENDRLLLK	R	I	12		Q03252	LMNB2_HUMAN	LMNB2	Lamin-B2							NaN	NaN	NaN	NaN	NaN	NaN	NaN	NaN	NaN	NaN	NaN	NaN	NaN	17.2563	NaN	NaN	66	77	NaN	1	0	NaN	NaN	1	0	NaN	NaN	1	0	NaN	0	1	NaN
ALELEQER	sp|P26038|MOES_HUMAN	ALELEQER	R	K	8		P26038	MOES_HUMAN	MSN	Moesin							NaN	NaN	NaN	NaN	NaN	NaN	NaN	NaN	NaN	NaN	NaN	NaN	NaN	26.0628	NaN	NaN	372	379	NaN	1	0	NaN	NaN	1	0	NaN	NaN	1	0	NaN	0	1	NaN
ALELNPK	sp|Q6ZXV5|TMTC3_HUMAN	ALELNPK	R	H	7		Q6ZXV5	TMTC3_HUMAN	TMTC3	Protein O-mannosyl-transferase TMTC3							NaN	NaN	NaN	NaN	NaN	NaN	NaN	NaN	19.2972	NaN	NaN	19.2972	NaN	NaN	NaN	NaN	624	630	NaN	1	0	NaN	NaN	1	0	NaN	0	1	0	0	NaN	1	0
ALELTGLK	sp|P19338|NUCL_HUMAN	ALELTGLK	K	V	8		P19338	NUCL_HUMAN	NCL	Nucleolin							NaN	NaN	20.8065	NaN	NaN	NaN	NaN	NaN	23.4236	23.5254	22.2237	21.9584	22.7627	NaN	23.1068	NaN	363	370	0	0.97872	NaN	0	NaN	1	0	NaN	1.98361	0.186231	1.38342	9.73651	0	1	-0.344133
ALELTGLK[145.0197]VFGNEIK	sp|P19338|NUCL_HUMAN	ALELTGLKVFGNEIK	K	L	15	8K(145.0197)	P19338	NUCL_HUMAN	NCL	Nucleolin	_K(145.0197)						21.1848	21.6336	20.5414	19.3241	21.4648	21.0855	19.9538	20.6841	NaN	NaN	NaN	NaN	NaN	NaN	NaN	NaN	363	377	0.822152	0.117142	1.47648	2.27606	0.836363	0.0900489	0.956169	2.32377	NaN	1	0	NaN	NaN	1	0
ALENVLSGK	sp|O43678|NDUA2_HUMAN	ALENVLSGK	R	A	9		O43678	NDUA2_HUMAN	NDUFA2	NADH dehydrogenase [ubiquinone] 1 alpha subcomplex subunit 2							NaN	NaN	NaN	NaN	NaN	NaN	NaN	NaN	NaN	21.0907	21.0907	NaN	NaN	NaN	NaN	NaN	90	98	NaN	1	0	NaN	NaN	1	0	NaN	0	1	0	0	NaN	1	0
ALENVLSGKA	sp|O43678|NDUA2_HUMAN	ALENVLSGKA	R	-	10		O43678	NDUA2_HUMAN	NDUFA2	NADH dehydrogenase [ubiquinone] 1 alpha subcomplex subunit 2							NaN	NaN	NaN	NaN	NaN	NaN	NaN	NaN	22.7336	23.0155	23.139	22.8824	23.5345	23.6609	21.9532	21.4914	90	99	NaN	1	0	NaN	NaN	1	0	NaN	0.260279	0.326712	-0.13613	-0.71424	1.79836	0.0602054	1.8754
ALEQFATVVEAK	sp|P49748|ACADV_HUMAN	ALEQFATVVEAK	R	L	12		P49748	ACADV_HUMAN	ACADVL	Very long-chain specific acyl-CoA dehydrogenase, mitochondrial							NaN	NaN	NaN	NaN	NaN	NaN	NaN	NaN	NaN	19.3591	19.715	20.0003	NaN	NaN	NaN	NaN	539	550	NaN	1	0	NaN	NaN	1	0	NaN	0	1	-0.498606	0	NaN	1	0
ALEQQVEEMK	sp|P35579|MYH9_HUMAN	ALEQQVEEMK	R	T	10		P35579	MYH9_HUMAN	MYH9	Myosin-9							NaN	NaN	NaN	NaN	NaN	NaN	NaN	NaN	20.7415	20.7415	NaN	NaN	20.7415	NaN	NaN	NaN	1529	1538	NaN	1	0	NaN	NaN	1	0	NaN	0	1	NaN	0	0	1	NaN
ALEQQVEEMKTQLEELEDELQATEDAK	sp|P35579|MYH9_HUMAN	ALEQQVEEMKTQLEELEDELQATEDAK	R	L	27		P35579	MYH9_HUMAN	MYH9	Myosin-9							NaN	NaN	NaN	NaN	NaN	NaN	NaN	NaN	20.2785	20.2921	20.3055	NaN	NaN	NaN	NaN	NaN	1529	1555	NaN	1	0	NaN	NaN	1	0	NaN	0	1	-0.0202446	0	NaN	1	0
ALEQQVEEMR	sp|P35580|MYH10_HUMAN	ALEQQVEEMR	R	T	10		P35580	MYH10_HUMAN	MYH10	Myosin-10							NaN	NaN	NaN	NaN	NaN	NaN	NaN	NaN	NaN	NaN	NaN	NaN	NaN	NaN	NaN	NaN	1536	1545	NaN	1	0	NaN	NaN	1	0	NaN	NaN	1	0	NaN	NaN	1	0
ALEQQVEEM[15.9949]K	sp|P35579|MYH9_HUMAN	ALEQQVEEMK	R	T	10	9M(15.9949)	P35579	MYH9_HUMAN	MYH9	Myosin-9	_M(15.9949)						NaN	NaN	NaN	NaN	NaN	NaN	NaN	NaN	NaN	NaN	NaN	20.439	NaN	NaN	NaN	NaN	1529	1538	NaN	1	0	NaN	NaN	1	0	NaN	0	1	NaN	0	NaN	1	0
ALESGDVNTVWK	sp|P46940|IQGA1_HUMAN	ALESGDVNTVWK	R	Q	12		P46940	IQGA1_HUMAN	IQGAP1	Ras GTPase-activating-like protein IQGAP1							NaN	NaN	NaN	NaN	NaN	NaN	NaN	NaN	NaN	NaN	NaN	20.7812	20.7812	20.7812	NaN	NaN	466	477	NaN	1	0	NaN	NaN	1	0	NaN	0	1	NaN	0	0	1	NaN
ALESSIAPIVIFASNRGNC[57.0215]VIR	sp|Q9Y265|RUVB1_HUMAN	ALESSIAPIVIFASNRGNCVIR	R	G	22	19C(57.0215)	Q9Y265	RUVB1_HUMAN	RUVBL1	RuvB-like 1	_C(57.0215)						NaN	20.4206	NaN	NaN	19.8061	NaN	20.8502	20.4206	NaN	NaN	NaN	NaN	NaN	NaN	NaN	NaN	318	339	0	0.978613	NaN	0	0	0.982033	-0.829365	0	NaN	1	0	NaN	NaN	1	0
ALETC[57.0215]GGDLK	sp|P43897|EFTS_HUMAN	ALETCGGDLK	K	Q	10	5C(57.0215)	P43897	EFTS_HUMAN	TSFM	Elongation factor Ts, mitochondrial	_C(57.0215)						NaN	20.9605	NaN	NaN	NaN	NaN	NaN	NaN	NaN	NaN	NaN	NaN	NaN	19.4071	NaN	NaN	67	76	0	0.978505	NaN	0	NaN	1	0	NaN	NaN	1	0	NaN	0	1	NaN
ALFLASR	sp|P08648|ITA5_HUMAN	ALFLASR	R	Q	7		P08648	ITA5_HUMAN	ITGA5	Integrin alpha-5							NaN	NaN	NaN	NaN	NaN	NaN	NaN	NaN	23.7846	23.9046	24.0155	NaN	23.9595	24.5676	23.8476	22.6415	560	566	NaN	1	0	NaN	NaN	1	0	NaN	0	1	-0.170876	0	0.567986	0.0880327	1.01899
ALFLETEQLK	sp|Q13740|CD166_HUMAN	ALFLETEQLK	K	K	10		Q13740	CD166_HUMAN	ALCAM	CD166 antigen							NaN	NaN	NaN	NaN	NaN	NaN	NaN	NaN	25.0157	25.0117	25.3715	25.3746	25.2991	25.0208	25.1033	25.3675	143	152	NaN	1	0	NaN	NaN	1	0	NaN	4.30244	0.162305	-0.359305	-141.646	0.135502	0.375005	-0.0754938
ALFLETEQLKK	sp|Q13740|CD166_HUMAN	ALFLETEQLKK	K	L	11		Q13740	CD166_HUMAN	ALCAM	CD166 antigen							NaN	NaN	NaN	NaN	NaN	NaN	NaN	NaN	25.5448	25.809	26.3022	26.1195	26.0056	26.751	25.9389	24.1605	143	153	NaN	1	0	NaN	NaN	1	0	NaN	1.09804	0.200119	-0.533907	-3.32467	0.519802	0.0986495	1.3286
ALFLETEQLKK[145.0197]	sp|Q13740|CD166_HUMAN	ALFLETEQLKK	K	L	11	11K(145.0197)	Q13740	CD166_HUMAN	ALCAM	CD166 antigen	_K(145.0197)						NaN	24.2292	NaN	NaN	NaN	NaN	NaN	NaN	NaN	NaN	NaN	NaN	NaN	NaN	NaN	NaN	143	153	0	0.978398	NaN	0	NaN	1	0	NaN	NaN	1	0	NaN	NaN	1	0
ALFLETEQLK[145.0197]K	sp|Q13740|CD166_HUMAN	ALFLETEQLKK	K	L	11	10K(145.0197)	Q13740	CD166_HUMAN	ALCAM	CD166 antigen	_K(145.0197)		+			HCT116KOApical_Peptide_HCT116KOBasolateral_Peptide	NaN	NaN	23.7608	23.7608	24.3657	24.4053	22.6994	22.5658	22.0651	22.031	22.2491	22.2784	22.9002	22.16	20.5588	NaN	143	153	0	0.97829	NaN	0	2.8023	0.0450847	1.75287	25.1558	1.97091	0.189124	-0.215706	-9.59296	0	1	1.97134
ALFLETEQLK[145.0197]K[57.0215]	sp|Q13740|CD166_HUMAN	ALFLETEQLKK	K	L	11	10K(145.0197);11K(57.0215)	Q13740	CD166_HUMAN	ALCAM	CD166 antigen	_K(145.0197);_K(57.0215)						21.4891	21.4891	NaN	NaN	21.4891	21.4891	NaN	NaN	NaN	NaN	NaN	NaN	NaN	NaN	NaN	NaN	143	153	0	0.978183	NaN	0	0	0.982165	NaN	0	NaN	1	0	NaN	NaN	1	0
ALFLETEQLK[57.0215]K[145.0197]	sp|Q13740|CD166_HUMAN	ALFLETEQLKK	K	L	11	10K(57.0215);11K(145.0197)	Q13740	CD166_HUMAN	ALCAM	CD166 antigen	_K(145.0197);_K(57.0215)						NaN	NaN	NaN	NaN	NaN	NaN	NaN	NaN	NaN	NaN	NaN	NaN	NaN	NaN	NaN	NaN	143	153	NaN	1	0	NaN	NaN	1	0	NaN	NaN	1	0	NaN	NaN	1	0
ALFLYSR	sp|P06756|ITAV_HUMAN	ALFLYSR	R	S	7		P06756	ITAV_HUMAN	ITGAV	Integrin alpha-V							NaN	NaN	NaN	NaN	20.0824	NaN	NaN	NaN	22.754	22.8495	22.5437	22.4248	22.2616	22.6419	22.9601	22.6634	541	547	NaN	1	0	NaN	0	0.982297	NaN	0	1.27452	0.197568	0.317473	4.16287	0.562045	0.0889756	-0.359964
ALFQDIK	sp|P02792|FRIL_HUMAN	ALFQDIK	R	K	7		P02792	FRIL_HUMAN	FTL	Ferritin light chain							NaN	NaN	NaN	NaN	NaN	NaN	NaN	NaN	NaN	NaN	NaN	22.2874	22.5478	22.9092	21.9695	21.1709	77	83	NaN	1	0	NaN	NaN	1	0	NaN	0	1	NaN	0	0.926984	0.0616998	1.1583
ALGALVDSC[57.0215]APGLC[57.0215]PDWDSWDASKPVTNAR	tr|Q60FE5|Q60FE5_HUMAN	ALGALVDSCAPGLCPDWDSWDASKPVTNAR	R	E	30	14C(57.0215);9C(57.0215)	Q60FE5	Q60FE5_HUMAN	FLNA	Filamin A	_C(57.0215)						21.4073	21.4073	NaN	NaN	NaN	NaN	NaN	NaN	NaN	NaN	NaN	NaN	NaN	NaN	NaN	NaN	170	199	0	0.978076	NaN	0	NaN	1	0	NaN	NaN	1	0	NaN	NaN	1	0
ALGFPLERPK	sp|O75390|CISY_HUMAN	ALGFPLERPK	R	S	10		O75390	CISY_HUMAN	CS	Citrate synthase, mitochondrial							NaN	NaN	NaN	18.8664	NaN	NaN	NaN	NaN	22.6397	22.3937	22.2469	22.517	NaN	22.4566	NaN	NaN	441	450	0	0.979795	NaN	0	NaN	1	0	NaN	0.269569	0.323761	0.134738	0.737585	0	1	NaN
ALGGFGFGSR	sp|Q5XKE5|K2C79_HUMAN	ALGGFGFGSR	R	A	10		Q5XKE5	K2C79_HUMAN	KRT79	Keratin, type II cytoskeletal 79							NaN	NaN	NaN	NaN	NaN	NaN	NaN	NaN	NaN	NaN	NaN	NaN	NaN	23.1054	NaN	NaN	84	93	NaN	1	0	NaN	NaN	1	0	NaN	NaN	1	0	NaN	0	1	NaN
ALGLLC[57.0215]GK	sp|O15118|NPC1_HUMAN	ALGLLCGK	K	D	8	6C(57.0215)	O15118	NPC1_HUMAN	NPC1	NPC intracellular cholesterol transporter 1	_C(57.0215)						NaN	NaN	NaN	NaN	NaN	NaN	NaN	NaN	NaN	NaN	NaN	NaN	NaN	NaN	NaN	NaN	172	179	NaN	1	0	NaN	NaN	1	0	NaN	NaN	1	0	NaN	NaN	1	0
ALGQNPTNAEVLK	sp|P60660|MYL6_HUMAN	ALGQNPTNAEVLK	R	V	13		P60660	MYL6_HUMAN	MYL6	Myosin light polypeptide 6							NaN	NaN	21.4144	21.4144	NaN	NaN	NaN	NaN	24.5244	25.3391	25.2437	24.3522	25.3596	25.451	24.3106	24.101	38	50	0	0.978935	NaN	0	NaN	1	0	NaN	0.0730613	0.472651	0.133845	0.221651	2.04751	0.0733427	1.1995
ALGQNPTNAEVLK[145.0197]VLGNPK	sp|P60660|MYL6_HUMAN	ALGQNPTNAEVLKVLGNPK	R	S	19	13K(145.0197)	P60660	MYL6_HUMAN	MYL6	Myosin light polypeptide 6	_K(145.0197)						21.026	21.8517	NaN	18.8909	21.026	21.026	NaN	NaN	NaN	NaN	NaN	NaN	19.6289	19.6289	NaN	NaN	38	56	0	0.979903	2.54797	0	0	0.98243	NaN	0	NaN	1	0	NaN	0	1	NaN
ALGQN[0.9840]PTNAEVLK[145.0197]VLGNPK	sp|P60660|MYL6_HUMAN	ALGQNPTNAEVLKVLGNPK	R	S	19	13K(145.0197);5N(0.9840)	P60660	MYL6_HUMAN	MYL6	Myosin light polypeptide 6	_K(145.0197);_N(0.9840)						NaN	NaN	NaN	NaN	NaN	NaN	NaN	NaN	NaN	NaN	NaN	NaN	18.0633	NaN	NaN	NaN	38	56	NaN	1	0	NaN	NaN	1	0	NaN	NaN	1	0	NaN	0	1	NaN
ALGSDHC[57.0215]PITLYLAL	sp|P27695|APEX1_HUMAN	ALGSDHCPITLYLAL	K	-	15	7C(57.0215)	P27695	APEX1_HUMAN	APEX1	DNA repair nuclease/redox regulator APEX1	_C(57.0215)		+			HCT116KOApical_Peptide_HCT116KOBasolateral_Peptide	NaN	19.4143	21.2934	22.0826	21.6767	21.7294	20.7699	20.6656	20.4669	20.2522	20.8979	21.0387	NaN	NaN	NaN	NaN	304	318	0	0.981089	-2.27369	0	2.45575	0.0413013	0.985289	16.8552	1.37985	0.195124	-0.608745	-4.74243	NaN	1	0
ALGSGMAVDC[57.0215]STLTSK	sp|P09758|TACD2_HUMAN	ALGSGMAVDCSTLTSK	R	C	16	10C(57.0215)	P09758	TACD2_HUMAN	TACSTD2	Tumor-associated calcium signal transducer 2	_C(57.0215)						NaN	NaN	NaN	NaN	NaN	NaN	NaN	NaN	22.558	23.6254	23.6268	22.561	23.7799	23.9428	22.1717	21.518	57	72	NaN	1	0	NaN	NaN	1	0	NaN	0.000908039	0.989173	-0.00222778	-0.00295381	1.57203	0.0536942	2.01647
ALGSGM[15.9949]AVDC[57.0215]STLTSK	sp|P09758|TACD2_HUMAN	ALGSGMAVDCSTLTSK	R	C	16	10C(57.0215);6M(15.9949)	P09758	TACD2_HUMAN	TACSTD2	Tumor-associated calcium signal transducer 2	_C(57.0215);_M(15.9949)						NaN	NaN	NaN	NaN	NaN	NaN	NaN	NaN	20.6485	20.5194	21.9374	21.9871	21.872	21.9665	20.7968	20.575	57	72	NaN	1	0	NaN	NaN	1	0	NaN	2.60068	0.182619	-1.37827	-19.9306	2.02609	0.0731468	1.23338
ALGVTALFDK[145.0197]HSNTTGITGQR	tr|cRAP-A0A3Q1MAK6|cRAP-A0A3Q1MAK6_BOVIN	ALGVTALFDKHSNTTGITGQR	R	I	21	10K(145.0197)	cRAP-A0A3Q1MAK6	cRAP-A0A3Q1MAK6_BOVIN	SERPIND1	Serpin family D member 1	_K(145.0197)						NaN	NaN	NaN	NaN	20.9401	NaN	NaN	NaN	NaN	NaN	NaN	NaN	NaN	NaN	NaN	NaN	478	498	NaN	1	0	NaN	0	0.982562	NaN	0	NaN	1	0	NaN	NaN	1	0
ALGVTALFDK[145.0197]HSN[0.9840]TTGITGQR	tr|cRAP-A0A3Q1MAK6|cRAP-A0A3Q1MAK6_BOVIN	ALGVTALFDKHSNTTGITGQR	R	I	21	10K(145.0197);13N(0.9840)	cRAP-A0A3Q1MAK6	cRAP-A0A3Q1MAK6_BOVIN	SERPIND1	Serpin family D member 1	_K(145.0197);_N(0.9840)						NaN	20.6173	20.2397	19.7267	20.2397	NaN	NaN	NaN	NaN	NaN	NaN	NaN	NaN	NaN	NaN	NaN	478	498	0	0.981845	0.634136	0	0	0.982694	NaN	0	NaN	1	0	NaN	NaN	1	0
[truncated: 31,450 more rows]
[truncated: 6 more columns]

## Sheet: Protein_column_description
Column name	Description
[truncated: 45 more rows]

## Sheet: HCT116_KO_WT_Protein_data
Protein ID	Entry Name	Gene	Description	Mass	Significant WT/KO	-LOG(P-value) WT/KO	log2(WT/KO)	HCT116WTApical_1	HCT116WTApical_2	HCT116WTBasolateral_1	HCT116WTBasolateral_2	HCT116KOApical_1	HCT116KOApical_2	HCT116KOBasolateral_1	HCT116KOBasolateral_2	Total peptides	Biotin peptides	Topo_OK	Topo_notOK	Topo_NaN	Protein Length	Combined Total Peptides	Combined Spectral Count	Combined Unique Spectral Count	Combined Total Spectral Count	Indistinguishable Proteins	Contaminant	CORUM	Biotin	TM	Gene Names (primary)	Gene Names (synonym)	Gene Names (primary)_	Protein Existence	Reviewed	Organism_	Keywords	Interacts with	Gene Ontology (biological process)	Gene Ontology (cellular component)	Gene Ontology (molecular function)	Protein families	Glycosylation	Post-translational modification
[truncated: 934 more rows]
