# Supplementary material for: Decoding the Apical–Basal Surfaceome of Colon Epithelial Cells via Side-Selective Biotinylation
Source: Biomolecules. 2026 Jun 12;16(6):865. doi: 10.3390/biom16060865 (PMC13296770; doi:10.3390/biom16060865)
Supplement: Supplementary file 1 [file biomolecules-16-00865-s001.zip › Supplementary_Table_S3.xlsx]

## Sheet: CRC cells column descriptions
Column name	Description
Modified Sequence	Peptide sequence with modification(s)
Protein ID	UniProt identification number
Entry Name	UniProt protein name
Gene	UniProt gene name
Protein Description	UniProt protein description
ID@N-glycosite position	UniProt identification number@N-glycosite postion in protein
AA in the second position after N-glycosite	Single letter code of amino acid in the second position after N-glycosite
TM	CCTOP TmFilter result (yes: transmembrane protein; no: not transmembrane protein; unk: unknown)
Topology	CCTOP (for transmembrane proteins) or UniProt subcellular localisation (for not transmembrane proteins) of peptide is extra-cytosolic (OK) or not (notOK) or unknown (NaN)
HCT116 Apical Peptide enrichment	The number indicates that how many times were detected the N-glycopeptides in our 6 parallel apically labeled HCT116 experiments (Peptide enrichment)
HCT116 Basolateral Peptide enrichment	The number indicates that how many times were detected the N-glycopeptides in our 6 parallel basolaterally labeled HCT116 experiments (Peptide enrichment)
HCT116 Apical Protein enrichment	The number indicates that how many times were detected the N-glycopeptides in our 6 parallel apically labeled HCT116 experiments (Protein enrichment)
HCT116 Basolateral Protein enrichment	The number indicates that how many times were detected the N-glycopeptides in our 6 parallel basolaterally labeled HCT116 experiments (Protein enrichment)
HT29 Apical Peptide enrichment	The number indicates that how many times were detected the N-glycopeptides in our 6 parallel apically labeled HCT116 experiments (Peptide enrichment)
HT29 Basolateral Peptide enrichment	The number indicates that how many times were detected the N-glycopeptides in our 6 parallel basolaterally labeled HCT116 experiments (Peptide enrichment)
HT29 Apical Protein enrichment	The number indicates that how many times were detected the N-glycopeptides in our 6 parallel apically labeled HCT116 experiments (Protein enrichment)
HT29 Basolateral Protein enrichment	The number indicates that how many times were detected the N-glycopeptides in our 6 parallel basolaterally labeled HCT116 experiments (Protein enrichment)

## Sheet: CRC cells
Modified Sequence	Protein ID	Entry Name	Gene	Protein Description	ID@N-glycosite position	AA in the second position after N- glycosite	TM	Topology	HCT116 Apical Peptide enrichment	HCT116 Basolateral Peptide enrichment	HCT116 Apical Protein enrichment	HCT116 Basolateral Protein enrichment	HT29 Apical Peptide enrichment	HT29 Basolateral Peptide enrichment	HT29 Apical Protein enrichment	HT29 Basolateral Protein enrichment
AAAYNLVQHGITN[0.9840]LC[57.0215]VIGGDGSLTGANIFR	P17858	PFKAL_HUMAN	PFKL	ATP-dependent 6-phosphofructokinase, liver type	P17858@112	C	no	notOK	0	1	0	0	1	0	0	0
AAAYN[0.9840]LVQHGITNLC[57.0215]VIGGDGSLTGANIFR	P17858	PFKAL_HUMAN	PFKL	ATP-dependent 6-phosphofructokinase, liver type	P17858@104	V	no	notOK	1	0	0	0	1	0	0	0
AAEC[57.0215]N[0.9840]IVVTQPR	Q08211	DHX9_HUMAN	DHX9	ATP-dependent RNA helicase A	Q08211@439	V	no	notOK	0	1	0	0	0	0	0	0
AAEPVQLN[0.9840]SC[57.0215]LAAGDILALVFGLLFAVTSVAFLVQM[15.9949]RR	Q16790	CAH9_HUMAN	CA9	Carbonic anhydrase 9	Q16790@407	C	yes	notOK	0	0	0	0	0	0	1	0
AALAN[0.9840]LC[57.0215]IGDVITAIDGENTSNMTHLEAQNR	O00151	PDLI1_HUMAN	PDLIM1	PDZ and LIM domain protein 1	O00151@43	C	no	notOK	0	0	1	0	0	0	0	2
AALWALQGGTSVVIAN[0.9840]GTHPK	P54886	P5CS_HUMAN	ALDH18A1	Delta-1-pyrroline-5-carboxylate synthase	P54886@329	T	no	OK	0	0	1	1	0	0	1	0
AANILVGEN[0.9840]LVC[57.0215]K	P12931	SRC_HUMAN	SRC	Proto-oncogene tyrosine-protein kinase Src	P12931@400	V	no	OK	0	0	0	0	0	1	0	0
AANILVGEN[0.9840]LVC[57.0215]K[145.0197]VADFGLAR	P12931	SRC_HUMAN	SRC	Proto-oncogene tyrosine-protein kinase Src	P12931@400	V	no	OK	0	0	0	0	0	1	0	0
AAN[0.9840]GSLRALQATVGNSYKC[57.0215]NAEEHVR	P11279	LAMP1_HUMAN	LAMP1	Lysosome-associated membrane glycoprotein 1	P11279@322	S	yes	OK	4	3	0	0	4	3	0	0
AAN[0.9840]GVVLATEK	P25787	PSA2_HUMAN	PSMA2	Proteasome subunit alpha type-2	P25787@42	V	no	notOK	0	0	0	0	0	0	0	1
AAN[0.9840]GVVLATEKK	P25787	PSA2_HUMAN	PSMA2	Proteasome subunit alpha type-2	P25787@42	V	no	notOK	0	0	0	1	0	0	1	1
AAN[0.9840]YTSSLNLPDK[145.0197]TLQFVK	Q92854	SEM4D_HUMAN	SEMA4D	Semaphorin-4D	Q92854@379	T	yes	OK	6	6	0	0	6	6	0	0
AAVPK[145.0197]NVSVAEGKELDLTC[57.0215]N[0.9840]ITTDR	Q9P2B2	FPRP_HUMAN	PTGFRN	Prostaglandin F2 receptor negative regulator	Q9P2B2@300	T	yes	OK	2	1	0	0	1	0	0	0
AAVPK[145.0197]N[0.9840]VSVAEGK	Q9P2B2	FPRP_HUMAN	PTGFRN	Prostaglandin F2 receptor negative regulator	Q9P2B2@286	S	yes	OK	6	6	0	0	6	6	0	0
AAVPK[145.0197]N[0.9840]VSVAEGK[57.0215]	Q9P2B2	FPRP_HUMAN	PTGFRN	Prostaglandin F2 receptor negative regulator	Q9P2B2@286	S	yes	OK	3	4	0	0	3	3	0	0
AC[57.0215]EPIIQN[0.9840]FC[57.0215]HDVADNQIDSGDLMEC[57.0215]LIQNK	Q92896	GSLG1_HUMAN	GLG1	Golgi apparatus protein 1	Q92896@702	C	yes	OK	0	0	1	1	0	0	0	0
ADDKFVN[0.9840]VTIVTILAETTSDNEK[145.0197]TVTEK	Q9H3R2	MUC13_HUMAN	MUC13	Mucin-13	Q9H3R2@284	T	yes	OK	0	0	2	0	2	4	0	0
ADDKFVN[0.9840]VTIVTILAETTSDNEK[145.0197]TVTEK[57.0215]	Q9H3R2	MUC13_HUMAN	MUC13	Mucin-13	Q9H3R2@284	T	yes	OK	0	0	1	0	1	1	0	0
AEAVGETLTLPGLVSADN[0.9840]GTYTC[57.0215]EASNK[145.0197]HGHAR	Q8NFZ8	CADM4_HUMAN	CADM4	Cell adhesion molecule 4	Q8NFZ8@286	T	yes	OK	6	6	0	0	2	0	0	0
AEDSGEYHC[57.0215]VYHFVSAPKAN[0.9840]ATIEVK[145.0197]	Q9Y639	NPTN_HUMAN	NPTN	Neuroplastin	Q9Y639@229	T	yes	OK	1	0	0	0	0	0	0	0
AEDSGEYHC[57.0215]VYHFVSAPK[145.0197]AN[0.9840]ATIEVK	Q9Y639	NPTN_HUMAN	NPTN	Neuroplastin	Q9Y639@229	T	yes	OK	6	4	1	0	4	4	0	0
AEDSGEYHC[57.0215]VYHFVSAPK[145.0197]AN[0.9840]ATIEVK[57.0215]	Q9Y639	NPTN_HUMAN	NPTN	Neuroplastin	Q9Y639@229	T	yes	OK	4	4	0	0	3	0	0	0
AEDSGEYHC[57.0215]VYHFVSAPK[57.0215]AN[0.9840]ATIEVK[145.0197]	Q9Y639	NPTN_HUMAN	NPTN	Neuroplastin	Q9Y639@229	T	yes	OK	1	1	0	0	0	0	0	0
AEGSDVAN[0.9840]AVLDGADC[57.0215]IMLSGETAK[57.0215]GDYPLEAVR	P14618	KPYM_HUMAN	PKM	Pyruvate kinase PKM	P14618@350	V	no	notOK	0	0	0	0	1	0	0	0
AEGSDVAN[0.9840]AVLDGADC[57.0215]IM[15.9949]LSGETAKGDYPLEAVR	P14618	KPYM_HUMAN	PKM	Pyruvate kinase PKM	P14618@350	V	no	notOK	0	0	1	0	0	0	2	2
AELLK[145.0197]TASN[0.9840]LTVSVLEAEGVFEK	Q6YHK3	CD109_HUMAN	CD109	CD109 antigen	Q6YHK3@68	T	no	OK	6	6	0	0	1	0	0	0
AELLK[145.0197]TASN[0.9840]LTVSVLEAEGVFEK[57.0215]	Q6YHK3	CD109_HUMAN	CD109	CD109 antigen	Q6YHK3@68	T	no	OK	4	4	0	0	0	0	0	0
AEMN[0.9840]GSK[145.0197]LGR	B5MCA4	B5MCA4_HUMAN	EPCAM	Epithelial cell adhesion molecule	B5MCA4@102	S	yes	OK	0	0	6	6	0	0	6	6
AEM[15.9949]N[0.9840]GSK[145.0197]LGR	B5MCA4	B5MCA4_HUMAN	EPCAM	Epithelial cell adhesion molecule	B5MCA4@102	S	yes	OK	3	2	5	1	2	4	6	6
AENPEPLVFGVK[145.0197]YN[0.9840]ASSFAK	Q12864	CAD17_HUMAN	CDH17	Cadherin-17	Q12864@546	S	yes	OK	0	0	0	0	5	5	0	0
AENQVN[0.9840]VTC[57.0215]QVR	P78324	SHPS1_HUMAN	SIRPA	Tyrosine-protein phosphatase non-receptor type substrate 1	P78324@270	T	yes	OK	2	3	0	0	0	0	0	0
AEPPLN[0.9840]ASASDQGEK	Q9Y4L1	HYOU1_HUMAN	HYOU1	Hypoxia up-regulated protein 1	Q9Y4L1@931	S	yes	NaN	0	0	0	0	0	0	0	1
AEPPQC[57.0215]TSLAWSADGQTLFAGYTDN[0.9840]LVR	P63244	RACK1_HUMAN	RACK1	Small ribosomal subunit protein RACK1	P63244@305	V	no	OK	0	0	0	1	0	0	0	0
AFEGFN[0.9840]TC[57.0215]LFAYGQTGSGK	Q15058	KIF14_HUMAN	KIF14	Kinesin-like protein KIF14	Q15058@440	C	no	notOK	0	0	0	0	3	4	0	0
AFEVSENGN[0.9840]LVVSGK	P49327	FAS_HUMAN	FASN	Fatty acid synthase	P49327@951	V	no	notOK	0	0	0	1	0	0	0	0
AFNKGEKKDTC[57.0215]TQEC[57.0215]SYFN[0.9840]ITK	P05556	ITB1_HUMAN	ITGB1	Integrin beta-1	P05556@669	T	yes	OK	2	1	0	0	0	0	0	0
AFN[0.9840]STLPTMAQMEK	P16070	CD44_HUMAN	CD44	CD44 antigen	P16070@57	T	yes	OK	0	0	0	1	0	0	0	1
AFN[0.9840]STLPTMAQM[15.9949]EK	P16070	CD44_HUMAN	CD44	CD44 antigen	P16070@57	T	yes	OK	0	0	0	1	0	0	0	1
AFN[0.9840]STLPTM[15.9949]AQMEK	P16070	CD44_HUMAN	CD44	CD44 antigen	P16070@57	T	yes	OK	0	0	0	1	0	0	0	1
AFN[0.9840]STLPTM[15.9949]AQM[15.9949]EK	P16070	CD44_HUMAN	CD44	CD44 antigen	P16070@57	T	yes	OK	0	0	0	1	0	0	0	1
AFPEK[145.0197]QLSC[57.0215]VANQN[0.9840]GSQADC[57.0215]ELGNPFKR	A0A8C8KBL6	A0A8C8KBL6_HUMAN	ITGA6	Integrin subunit alpha 6	A0A8C8KBL6@731	S	yes	OK	6	6	0	0	6	6	0	0
AFPEK[145.0197]QLSC[57.0215]VANQN[0.9840]GSQADC[57.0215]ELGNPFK[57.0215]R	A0A8C8KBL6	A0A8C8KBL6_HUMAN	ITGA6	Integrin subunit alpha 6	A0A8C8KBL6@731	S	yes	OK	2	0	0	0	1	0	0	0
AFQYVETHGEVC[57.0215]PAN[0.9840]WTPDSPTIKPSPAASK	P30048	PRDX3_HUMAN	PRDX3	Thioredoxin-dependent peroxide reductase, mitochondrial	P30048@232	T	no	OK	0	0	0	1	0	0	0	0
AFSN[0.9840]SSYVLNPTTGELVFDPLSASDTGEYSC[57.0215]EAR	Q9Y624	JAM1_HUMAN	F11R	Junctional adhesion molecule A	Q9Y624@185	S	yes	OK	5	5	0	0	6	6	0	0
AFSSFK[145.0197]N[0.9840]R	P19256	LFA3_HUMAN	CD58	Lymphocyte function-associated antigen 3	P19256@79	V	yes	OK	4	5	0	0	1	2	0	0
AGAIN[0.9840]ATYK[145.0197]VDVIQR	Q8N441	FGRL1_HUMAN	FGFRL1	Fibroblast growth factor receptor-like 1	Q8N441@231	T	yes	OK	2	1	0	0	0	0	0	0
AGFEAVEN[0.9840]GTVC[57.0215]R	P29323	EPHB2_HUMAN	EPHB2	Ephrin type-B receptor 2	P29323@265	T	yes	OK	1	0	0	0	0	1	0	0
AGFEAVEN[0.9840]GTVC[57.0215]RGC[57.0215]PSGTFK	P29323	EPHB2_HUMAN	EPHB2	Ephrin type-B receptor 2	P29323@265	T	yes	OK	3	4	0	0	2	1	0	0
AGLQVYN[0.9840]K[145.0197]C[57.0215]WK[57.0215]FEHC[57.0215]NFNDVTTR	P13987	CD59_HUMAN	CD59	CD59 glycoprotein	P13987@62	C	yes	OK	0	1	0	0	0	0	0	0
AGLQVYN[0.9840]K[57.0215]C[57.0215]WK[145.0197]FEHC[57.0215]NFNDVTTR	P13987	CD59_HUMAN	CD59	CD59 glycoprotein	P13987@62	C	yes	OK	0	1	0	0	0	0	0	0
AGN[0.9840]YSC[57.0215]SYR	cRAP-Q2KJF1	cRAP-A1BG_BOVIN	A1BG	Alpha-1B-glycoprotein	cRAP-Q2KJF1@182	S	unk	NaN	0	0	0	0	0	1	0	0
AGSGSQVPTEPK[145.0197]KLEEN[0.9840]EVIPK	P31431	SDC4_HUMAN	SDC4	Syndecan-4	P31431@109	V	yes	OK	1	0	0	0	0	0	0	0
AGVN[0.9840]TVTTLVENKKAQLVVIAHDVDPIELVVFLPALC[57.0215]RK	P62424	RL7A_HUMAN	RPL7A	Large ribosomal subunit protein eL8	P62424@141	V	no	notOK	0	0	0	0	1	0	0	0
AGVN[0.9840]TVTTLVENK[145.0197]K	P62424	RL7A_HUMAN	RPL7A	Large ribosomal subunit protein eL8	P62424@141	V	no	notOK	0	1	0	0	0	0	0	0
AHC[57.0215]VWLEC[57.0215]PIPDAPVVTN[0.9840]VTVK	P26006	ITA3_HUMAN	ITGA3	Integrin alpha-3	P26006@926	T	yes	OK	6	6	1	0	6	6	0	0
AHC[57.0215]VWLEC[57.0215]PIPDAPVVTN[0.9840]VTVKAR	P26006	ITA3_HUMAN	ITGA3	Integrin alpha-3	P26006@926	T	yes	OK	3	2	0	0	0	0	0	0
AHC[57.0215]VWLEC[57.0215]PIPDAPVVTN[0.9840]VTVK[145.0197]	P26006	ITA3_HUMAN	ITGA3	Integrin alpha-3	P26006@926	T	yes	OK	6	6	0	0	6	6	0	0
AHC[57.0215]VWLEC[57.0215]PIPDAPVVTN[0.9840]VTVK[145.0197]AR	P26006	ITA3_HUMAN	ITGA3	Integrin alpha-3	P26006@926	T	yes	OK	5	6	1	0	6	6	0	0
AHC[57.0215]VWLEC[57.0215]PIPDAPVVTN[0.9840]VTVK[57.0215]	P26006	ITA3_HUMAN	ITGA3	Integrin alpha-3	P26006@926	T	yes	OK	5	5	0	0	6	3	0	0
AIHYALN[0.9840]C[57.0215]C[57.0215]GLAGGVEQFISDIC[57.0215]PK	P21926	CD9_HUMAN	CD9	CD9 antigen	P21926@151	C	yes	OK	2	4	1	1	2	2	1	1
AIHYALN[0.9840]C[57.0215]C[57.0215]GLAGGVEQFISDIC[57.0215]PK[145.0197]KDVLETFTVK	P21926	CD9_HUMAN	CD9	CD9 antigen	P21926@151	C	yes	OK	0	0	0	1	0	0	0	0
AIHYALN[0.9840]C[57.0215]C[57.0215]GLAGGVEQFISDIC[57.0215]PK[57.0215]	P21926	CD9_HUMAN	CD9	CD9 antigen	P21926@151	C	yes	OK	1	0	0	0	1	0	0	0
AIPTIVSDGN[0.9840]TTFQEKC[57.0215]YTPR	P13866	SC5A1_HUMAN	SLC5A1	Sodium/glucose cotransporter 1	P13866@248	T	yes	OK	0	0	0	0	4	5	0	0
AIYHTLN[0.9840]LC[57.0215]NIDVTQK	Q93050	VPP1_HUMAN	ATP6V0A1	V-type proton ATPase 116 kDa subunit a 1	Q93050@308	C	yes	notOK	0	0	0	0	1	0	0	0
AKELDPTN[0.9840]MTYITNQAAVYFEK	P31948	STIP1_HUMAN	STIP1	Stress-induced-phosphoprotein 1	P31948@258	T	no	notOK	0	0	0	0	0	0	0	1
AKLVILAN[0.9840]NC[57.0215]PALR	P62888	RL30_HUMAN	RPL30	Large ribosomal subunit protein eL30	P62888@50	C	no	notOK	6	6	0	0	6	6	0	0
AKN[0.9840]NTVTPGGKPNK	P18077	RL35A_HUMAN	RPL35A	Large ribosomal subunit protein eL33	P18077@55	T	no	notOK	0	0	1	0	0	0	1	0
AKVTLN[0.9840]GVPAQPLGPR	P05362	ICAM1_HUMAN	ICAM1	Intercellular adhesion molecule 1	P05362@343	V	yes	OK	0	0	0	0	0	0	5	6
AK[145.0197]VTLN[0.9840]GVPAQPLGPR	P05362	ICAM1_HUMAN	ICAM1	Intercellular adhesion molecule 1	P05362@343	V	yes	OK	0	0	0	0	0	0	1	1
ALAAAGYDVEK[145.0197]N[0.9840]NSR	P16403	H12_HUMAN	H1-2	Histone H1.2	P16403@76	S	no	notOK	0	0	0	0	1	0	0	0
ALAGLVYN[0.9840]ASGSEHC[57.0215]YDIYR	Q9UHL4	DPP2_HUMAN	DPP7	Dipeptidyl peptidase 2	Q9UHL4@315	S	no	OK	6	4	0	0	1	0	0	0
ALGFEN[0.9840]ATQALGR	Q08380	LG3BP_HUMAN	LGALS3BP	Galectin-3-binding protein	Q08380@69	T	no	OK	0	0	0	1	5	4	0	1
ALGISPFHEHAEVVFTAN[0.9840]DSGPR	P02766	TTHY_HUMAN	TTR	Transthyretin	P02766@118	S	yes	NaN	0	0	1	0	0	0	0	0
ALGVTALFDK[145.0197]HSN[0.9840]TTGITGQR	cRAP-A0A3Q1MAK6	cRAP-A0A3Q1MAK6_BOVIN	SERPIND1	Serpin family D member 1	cRAP-A0A3Q1MAK6@490	T	unk	NaN	0	0	0	0	3	2	0	0
ALLRTEAGAFEYVPDPTFEN[0.9840]FTGGVK[145.0197]K	O15031	PLXB2_HUMAN	PLXNB2	Plexin-B2	O15031@1099	T	yes	OK	0	0	0	0	2	1	0	0
ALQLNELTM[15.9949]DDDTAVLVIDN[0.9840]GSGMC[57.0215]K	P0CG39	POTEJ_HUMAN	POTEJ	POTE ankyrin domain family member J	P0CG39@675	S	yes	OK	0	0	0	2	0	0	1	1
ALYDTFSAFGNILSC[57.0215]KVVC[57.0215]DEN[0.9840]GSK	P11940	PABP1_HUMAN	PABPC1	Polyadenylate-binding protein 1	P11940@135	S	no	notOK	0	0	0	0	1	2	0	0
ANLVK[145.0197]N[0.9840]GC[57.0215]GGEIESPASSFHVLR	P18084	ITB5_HUMAN	ITGB5	Integrin beta-5	P18084@73	C	yes	OK	4	2	5	5	5	3	6	6
ANPDPN[0.9840]C[57.0215]C[57.0215]LGVFGLSLYTTER	P62995	TRA2B_HUMAN	TRA2B	Transformer-2 protein homolog beta	P62995@117	C	no	notOK	0	2	0	0	0	0	0	0
ANPDPN[0.9840]TC[57.0215]LGVFGLSLYTTER	Q13595	TRA2A_HUMAN	TRA2A	Transformer-2 protein homolog alpha	Q13595@118	C	no	notOK	0	0	0	0	1	0	0	0
AN[0.9840]ATIEVK[145.0197]AAPDITGHKR	Q9Y639	NPTN_HUMAN	NPTN	Neuroplastin	Q9Y639@229	T	yes	OK	1	0	0	0	0	0	0	0
AN[0.9840]GTTVHVGIHPSK	P61254	RL26_HUMAN	RPL26	Large ribosomal subunit protein uL24	P61254@91	T	no	notOK	0	0	5	4	0	0	3	5
AN[0.9840]HSGAVVLLK[145.0197]R	A0A8C8KBL6	A0A8C8KBL6_HUMAN	ITGA6	Integrin subunit alpha 6	A0A8C8KBL6@284	S	yes	OK	6	6	0	0	6	6	0	0
AN[0.9840]LTVVLLR	P05362	ICAM1_HUMAN	ICAM1	Intercellular adhesion molecule 1	P05362@145	T	yes	NaN	0	0	0	1	0	0	0	1
AN[0.9840]LTVVLLRGEK[145.0197]ELK	P05362	ICAM1_HUMAN	ICAM1	Intercellular adhesion molecule 1	P05362@145	T	yes	OK	3	4	0	0	4	4	0	0
AN[0.9840]LTVVLLRGEK[145.0197]ELKR	P05362	ICAM1_HUMAN	ICAM1	Intercellular adhesion molecule 1	P05362@145	T	yes	OK	0	2	0	0	0	0	0	0
AN[0.9840]TTQPGIVEGGQVLK	P06756	ITAV_HUMAN	ITGAV	Integrin alpha-V	P06756@74	T	yes	NaN	0	0	0	1	0	0	0	1
AN[0.9840]TTQPGIVEGGQVLK[145.0197]C[57.0215]DWSSTR	P06756	ITAV_HUMAN	ITGAV	Integrin alpha-V	P06756@74	T	yes	OK	6	6	0	0	6	6	0	0
AN[0.9840]TTQPGIVEGGQVLK[145.0197]C[57.0215]DWSSTRR	P06756	ITAV_HUMAN	ITGAV	Integrin alpha-V	P06756@74	T	yes	OK	6	6	0	0	6	6	0	0
AN[0.9840]YTILKGNENGNFK[145.0197]	Q02487	DSC2_HUMAN	DSC2	Desmocollin-2	Q02487@392	T	yes	OK	0	0	0	0	1	1	0	0
AN[0.9840]YTILK[145.0197]GNENGNFK	Q02487	DSC2_HUMAN	DSC2	Desmocollin-2	Q02487@392	T	yes	OK	6	6	0	0	6	6	0	0
AN[0.9840]YTILK[145.0197]GNENGNFK[57.0215]	Q02487	DSC2_HUMAN	DSC2	Desmocollin-2	Q02487@392	T	yes	OK	6	6	0	0	4	4	0	0
AQDPSEVLTMLTN[0.9840]ETGFEISSSDATVK	Q12905	ILF2_HUMAN	ILF2	Interleukin enhancer-binding factor 2	Q12905@160	T	no	notOK	0	0	0	0	0	0	1	0
AQDPSEVLTM[15.9949]LTN[0.9840]ETGFEISSSDATVK	Q12905	ILF2_HUMAN	ILF2	Interleukin enhancer-binding factor 2	Q12905@160	T	no	notOK	0	0	1	1	0	0	0	0
AQLTNPEVK[145.0197]YN[0.9840]YTEDPTILR	Q9UIW2	PLXA1_HUMAN	PLXNA1	Plexin-A1	Q9UIW2@1043	T	yes	OK	6	6	0	0	6	6	0	0
AQQN[0.9840]NVEHKVETFSGVYKK	P62081	RS7_HUMAN	RPS7	Small ribosomal subunit protein eS7	P62081@164	V	no	notOK	0	0	1	0	0	0	0	0
AQYEDIAN[0.9840]RSR	P05787	K2C8_HUMAN	KRT8	Keratin, type II cytoskeletal 8	P05787@272	S	no	notOK	0	0	0	0	0	0	4	4
AQYEDIAN[0.9840]RSRAEAESMYQIK	P05787	K2C8_HUMAN	KRT8	Keratin, type II cytoskeletal 8	P05787@272	S	no	notOK	0	0	0	0	0	0	1	1
AQYEDIAN[0.9840]RSRAEAESM[15.9949]YQIK	P05787	K2C8_HUMAN	KRT8	Keratin, type II cytoskeletal 8	P05787@272	S	no	notOK	0	0	0	0	0	0	1	0
ASAFALQEQPVVN[0.9840]AVIDDTTK[145.0197]EVVYR	P36957	ODO2_HUMAN	DLST	Dihydrolipoyllysine-residue succinyltransferase component of 2-oxoglutarate dehydrogenase complex, mitochondrial	P36957@299	V	no	notOK	0	0	0	0	1	0	0	0
ASSVTTFTGEPN[0.9840]TC[57.0215]PR	P52943	CRIP2_HUMAN	CRIP2	Cysteine-rich protein 2	P52943@124	C	no	OK	0	0	0	0	3	0	0	0
ASVSFLNFN[0.9840]LSNC[57.0215]ER	Q9H5V8	CDCP1_HUMAN	CDCP1	CUB domain-containing protein 1	Q9H5V8@270	S	yes	OK	6	6	1	1	6	6	0	1
ASVSFLNFN[0.9840]LSNC[57.0215]ERK	Q9H5V8	CDCP1_HUMAN	CDCP1	CUB domain-containing protein 1	Q9H5V8@270	S	yes	OK	6	6	0	0	1	1	0	0
ASVSFLNFN[0.9840]LSNC[57.0215]ERKEER	Q9H5V8	CDCP1_HUMAN	CDCP1	CUB domain-containing protein 1	Q9H5V8@270	S	yes	OK	6	6	1	0	6	6	0	0
ASVSFLNFN[0.9840]LSNC[57.0215]ERK[145.0197]EER	Q9H5V8	CDCP1_HUMAN	CDCP1	CUB domain-containing protein 1	Q9H5V8@270	S	yes	OK	6	6	0	0	4	6	0	0
ASVSFLNFN[0.9840]LSNC[57.0215]ERK[57.0215]EER	Q9H5V8	CDCP1_HUMAN	CDCP1	CUB domain-containing protein 1	Q9H5V8@270	S	yes	OK	6	6	0	0	4	5	0	0
ATGQVC[57.0215]HALC[57.0215]SPEGC[57.0215]WGPEPRDC[57.0215]VSC[57.0215]RN[0.9840]VSR	P00533	EGFR_HUMAN	EGFR	Epidermal growth factor receptor	P00533@528	S	yes	OK	0	2	0	0	0	0	0	0
ATLITFLC[57.0215]DRDAGVGFPEYQEEDN[0.9840]STYNFR	P11717	MPRI_HUMAN	IGF2R	Cation-independent mannose-6-phosphate receptor	P11717@747	T	yes	OK	5	6	0	0	0	0	0	0
ATSGDKLNNNKFSLC[57.0215]SIRN[0.9840]ISQVLEK	O14672	ADA10_HUMAN	ADAM10	Disintegrin and metalloproteinase domain-containing protein 10	O14672@439	S	no	OK	4	5	0	0	6	6	0	0
ATSGDKLNNNK[145.0197]FSLC[57.0215]SIRN[0.9840]ISQVLEK	O14672	ADA10_HUMAN	ADAM10	Disintegrin and metalloproteinase domain-containing protein 10	O14672@439	S	no	OK	0	0	0	0	2	2	0	0
AVELLGDIVQN[0.9840]C[57.0215]SLEDSQIEK	P31930	QCR1_HUMAN	UQCRC1	Cytochrome b-c1 complex subunit 1, mitochondrial	P31930@153	S	no	OK	0	0	1	1	0	0	1	0
AVIPMSC[57.0215]ITN[0.9840]GSGANR	Q9HC35	EMAL4_HUMAN	EML4	Echinoderm microtubule-associated protein-like 4	Q9HC35@85	S	no	notOK	0	0	0	0	0	0	1	1
AVLVN[0.9840]GTEC[57.0215]LLAR	Q04912	RON_HUMAN	MST1R	Macrophage-stimulating protein receptor	Q04912@720	T	yes	OK	6	5	1	0	6	4	0	0
AVSPLLLTTTN[0.9840]SSEGLSMGNYIGLINRIAQKKR	P19525	E2AK2_HUMAN	EIF2AK2	Interferon-induced, double-stranded RNA-activated protein kinase	P19525@91	S	no	notOK	0	0	0	0	0	0	0	1
AYHEQLSVAEITN[0.9840]AC[57.0215]FEPANQMVK	P68366	TBA4A_HUMAN	TUBA4A	Tubulin alpha-4A chain	P68366@293	C	no	notOK	1	0	1	2	0	0	0	0
AYHEQLSVAEITN[0.9840]AC[57.0215]FEPANQMVK[57.0215]	P68366	TBA4A_HUMAN	TUBA4A	Tubulin alpha-4A chain	P68366@293	C	no	notOK	0	0	0	0	1	0	0	0
AYHEQLTVAEITN[0.9840]AC[57.0215]FEPANQMVK[57.0215]	Q9BQE3	TBA1C_HUMAN	TUBA1C	Tubulin alpha-1C chain	Q9BQE3@293	C	no	notOK	0	1	0	0	0	1	0	0
AYHEQLTVAEITN[0.9840]AC[57.0215]FEPANQM[15.9949]VK	Q9BQE3	TBA1C_HUMAN	TUBA1C	Tubulin alpha-1C chain	Q9BQE3@293	C	no	notOK	0	0	0	0	0	0	0	1
AYVC[57.0215]GIQNSVSAN[0.9840]R	P06731	CEAM5_HUMAN	CEACAM5	Cell adhesion molecule CEACAM5	P06731@580	S	yes	OK	0	0	0	0	6	6	0	0
C[-17.0265]DLRANLVK[145.0197]N[0.9840]GC[57.0215]GGEIESPASSFHVLR	P18084	ITB5_HUMAN	ITGB5	Integrin beta-5	P18084@73	C	yes	OK	1	0	0	0	0	1	0	0
C[-17.0265]DVDIRKDLYAN[0.9840]TVLSGGTTMYPGIADR	P63261	ACTG_HUMAN	ACTG1	Actin, cytoplasmic 2	P63261@296	V	no	notOK	0	0	1	1	0	0	0	0
C[-17.0265]GLSQSQGN[0.9840]LSHVDWFSVHK[145.0197]EK	P43121	MUC18_HUMAN	MCAM	Cell surface glycoprotein MUC18	P43121@56	S	yes	NaN	0	1	0	0	0	0	0	0
C[-17.0265]LNNRFASFIN[0.9840]KVR	Q9NSB4	KRT82_HUMAN	KRT82	Keratin, type II cuticular Hb2	Q9NSB4@136	V	no	OK	0	0	0	0	0	0	1	0
C[-17.0265]LVMK[57.0215]AEMN[0.9840]GSK	B5MCA4	B5MCA4_HUMAN	EPCAM	Epithelial cell adhesion molecule	B5MCA4@102	S	yes	OK	0	0	0	1	0	0	0	0
C[-17.0265]LVM[15.9949]KAEMN[0.9840]GSK	B5MCA4	B5MCA4_HUMAN	EPCAM	Epithelial cell adhesion molecule	B5MCA4@102	S	yes	OK	0	0	0	0	0	0	1	1
C[-17.0265]N[0.9840]GTSSKGSDQAIITLR	A0A7P0T8A7	A0A7P0T8A7_HUMAN	BSG	Basigin	A0A7P0T8A7@93	T	yes	OK	1	0	0	0	0	0	0	0
C[-17.0265]N[0.9840]GTSSK[145.0197]GSDQAIITLR	A0A7P0T8A7	A0A7P0T8A7_HUMAN	BSG	Basigin	A0A7P0T8A7@93	T	yes	OK	6	6	2	0	6	6	0	0
C[-17.0265]PAAK[145.0197]EN[0.9840]GSR	O60449	LY75_HUMAN	LY75	Lymphocyte antigen 75	O60449@1535	S	yes	NaN	0	0	0	0	0	1	0	0
C[-17.0265]VEENN[0.9840]GVAK	Q15758	AAAT_HUMAN	SLC1A5	Neutral amino acid transporter B(0)	Q15758@368	V	yes	OK	0	0	0	1	1	1	5	6
C[-17.0265]VYEALC[57.0215]N[0.9840]TTSEC[57.0215]PPPVITR	O15031	PLXB2_HUMAN	PLXNB2	Plexin-B2	O15031@795	T	yes	OK	1	0	0	0	3	2	0	0
C[57.0215]C[57.0215]GFTN[0.9840]YTDFEDSPYFK	O60635	TSN1_HUMAN	TSPAN1	Tetraspanin-1	O60635@154	T	yes	NaN	0	0	0	0	2	2	0	0
C[57.0215]EGIN[0.9840]ISGNFYR	P40429	RL13A_HUMAN	RPL13A	Large ribosomal subunit protein uL13	P40429@42	S	no	notOK	0	0	0	0	1	2	0	0
C[57.0215]IAC[57.0215]GVNLN[0.9840]SSR	O15393	TMPS2_HUMAN	TMPRSS2	Transmembrane protease serine 2	O15393@249	S	yes	NaN	0	0	0	0	2	0	0	0
C[57.0215]N[0.9840]GTSSK[145.0197]GSDQAIITLR	A0A7P0T8A7	A0A7P0T8A7_HUMAN	BSG	Basigin	A0A7P0T8A7@93	T	yes	OK	6	6	2	0	6	6	0	0
C[57.0215]N[0.9840]GTSSK[145.0197]GSDQ[-17.0265]AIITLR	A0A7P0T8A7	A0A7P0T8A7_HUMAN	BSG	Basigin	A0A7P0T8A7@93	T	yes	OK	0	1	0	0	0	0	0	0
C[57.0215]N[0.9840]NVLYIR	P62306	RUXF_HUMAN	SNRPF	Small nuclear ribonucleoprotein F	P62306@67	V	no	notOK	1	1	6	6	0	0	6	6
C[57.0215]QYVTEKVLAAVYKALSDHHIYLEGTLLKPN[0.9840]MVTPGHAC[57.0215]TQK	P04075	ALDOA_HUMAN	ALDOA	Fructose-bisphosphate aldolase A	P04075@232	V	no	notOK	0	0	0	0	0	0	0	1
C[57.0215]VEENN[0.9840]GVAK	Q15758	AAAT_HUMAN	SLC1A5	Neutral amino acid transporter B(0)	Q15758@368	V	yes	OK	0	0	3	4	0	0	0	2
C[57.0215]VNRN[0.9840]LTEVPTDLPAYVR	Q13641	TPBG_HUMAN	TPBG	Trophoblast glycoprotein	Q13641@81	T	yes	OK	0	1	0	0	0	0	0	0
C[57.0215]VYEALC[57.0215]N[0.9840]TTSEC[57.0215]PPPVITR	O15031	PLXB2_HUMAN	PLXNB2	Plexin-B2	O15031@795	T	yes	OK	4	3	0	0	6	6	0	0
C[57.0215]YN[0.9840]STGVDYR	Q01973	ROR1_HUMAN	ROR1	Inactive tyrosine-protein kinase transmembrane receptor ROR1	Q01973@315	T	yes	NaN	0	0	0	0	0	1	0	0
DAGVVC[57.0215]TN[0.9840]ETR	Q08380	LG3BP_HUMAN	LGALS3BP	Galectin-3-binding protein	Q08380@125	T	no	OK	3	2	0	0	6	5	0	1
DASINIENMQFIHN[0.9840]GTYIC[57.0215]DVK[57.0215]NPPDIVVQPGHIR	O95297	MPZL1_HUMAN	MPZL1	Myelin protein zero-like protein 1	O95297@130	T	yes	OK	0	0	0	0	1	0	0	0
DATGNVNDTIVTELTN[0.9840]C[57.0215]TSAAC[57.0215]K	P55011	S12A2_HUMAN	SLC12A2	Solute carrier family 12 member 2	P55011@562	T	yes	OK	0	0	0	0	0	2	0	0
DAVSN[0.9840]TTNQLESK	Q86UP2	KTN1_HUMAN	KTN1	Kinectin	Q86UP2@435	T	yes	notOK	0	0	0	1	0	0	0	0
DC[57.0215]GSVDGVIKEVN[0.9840]VSPC[57.0215]PTQPC[57.0215]QLSK	P61916	NPC2_HUMAN	NPC2	NPC intracellular cholesterol transporter 2	P61916@38	S	no	OK	0	0	1	0	0	0	0	0
DC[57.0215]SC[57.0215]IPQN[0.9840]LSSGFGHATAGK	Q96BD0	SO4A1_HUMAN	SLCO4A1	Solute carrier organic anion transporter family member 4A1	Q96BD0@557	S	yes	OK	6	6	0	0	0	0	0	0
DC[57.0215]VSC[57.0215]RN[0.9840]VSR	P00533	EGFR_HUMAN	EGFR	Epidermal growth factor receptor	P00533@528	S	yes	OK	4	4	0	0	1	0	0	0
DDAGN[0.9840]YTC[57.0215]IASNGPQGQIR	Q13308	PTK7_HUMAN	PTK7	Inactive tyrosine-protein kinase 7	Q13308@567	T	yes	OK	6	6	0	0	3	2	0	0
DDAQLSGLPSALRHPVN[0.9840]EC[57.0215]APYQR	Q3MIR4	CC50B_HUMAN	TMEM30B	Cell cycle control protein 50B	Q3MIR4@145	C	yes	OK	0	0	0	0	1	0	0	0
DDLLYVN[0.9840]K[145.0197]SPNYC[57.0215]VEDK	Q9UBV4	WNT16_HUMAN	WNT16	Protein Wnt-16	Q9UBV4@288	S	no	NaN	0	1	0	0	0	0	0	0
DGHGTAISN[0.9840]ASDVWKK[145.0197]	O60449	LY75_HUMAN	LY75	Lymphocyte antigen 75	O60449@135	S	yes	OK	0	0	0	0	1	0	0	0
DGHGTAISN[0.9840]ASDVWK[145.0197]K	O60449	LY75_HUMAN	LY75	Lymphocyte antigen 75	O60449@135	S	yes	OK	0	0	0	0	3	1	0	0
DGN[0.9840]ASGTTLLEALDC[57.0215]ILPPTRPTDKPLR	cRAP-A0AAA9SDR5	cRAP-A0AAA9SDR5_BOVIN		Elongation factor 1-alpha	cRAP-A0AAA9SDR5@222	S	unk	NaN	3	2	0	0	3	5	0	0
DGN[0.9840]ASGTTLLEALDC[57.0215]ILPPTRPTDKPLRLPLQDVYK	cRAP-A0AAA9SDR5	cRAP-A0AAA9SDR5_BOVIN		Elongation factor 1-alpha	cRAP-A0AAA9SDR5@222	S	unk	NaN	0	1	0	0	1	2	2	2
DGN[0.9840]ASGTTLLEALDC[57.0215]ILPPTRPTDK[145.0197]PLRLPLQDVYK	cRAP-A0AAA9SDR5	cRAP-A0AAA9SDR5_BOVIN		Elongation factor 1-alpha	cRAP-A0AAA9SDR5@222	S	unk	NaN	0	1	0	0	0	0	0	0
DGN[0.9840]ASGTTLLEALDC[57.0215]ILPPTRPTDK[57.0215]PLR	cRAP-A0AAA9SDR5	cRAP-A0AAA9SDR5_BOVIN		Elongation factor 1-alpha	cRAP-A0AAA9SDR5@222	S	unk	NaN	0	1	0	0	0	0	0	0
DGN[0.9840]ASGTTLLEALDC[57.0215]ILPPTRPTDK[57.0215]PLRLPLQDVYK	cRAP-A0AAA9SDR5	cRAP-A0AAA9SDR5_BOVIN		Elongation factor 1-alpha	cRAP-A0AAA9SDR5@222	S	unk	NaN	0	0	0	0	1	1	0	0
DGTPLSDGQSN[0.9840]HTVSSK	Q13308	PTK7_HUMAN	PTK7	Inactive tyrosine-protein kinase 7	Q13308@175	T	yes	OK	2	2	0	0	0	0	0	0
DGTPLSDGQSN[0.9840]HTVSSK[145.0197]	Q13308	PTK7_HUMAN	PTK7	Inactive tyrosine-protein kinase 7	Q13308@175	T	yes	OK	5	6	0	0	0	0	0	0
DGTPLSDGQSN[0.9840]HTVSSK[145.0197]ER	Q13308	PTK7_HUMAN	PTK7	Inactive tyrosine-protein kinase 7	Q13308@175	T	yes	OK	6	6	0	0	6	6	0	0
DHHGAN[0.9840]FSC[57.0215]R	P05362	ICAM1_HUMAN	ICAM1	Intercellular adhesion molecule 1	P05362@183	S	yes	NaN	1	0	0	0	0	1	0	0
DHSVAESLNYVASWN[0.9840]MSMLQTQDLVK	Q13011	ECH1_HUMAN	ECH1	Delta(3,5)-Delta(2,4)-dienoyl-CoA isomerase, mitochondrial	Q13011@298	S	no	NaN	0	0	0	0	0	0	1	0
DHSVAESLN[0.9840]YVASWNMSMLQTQDLVK	Q13011	ECH1_HUMAN	ECH1	Delta(3,5)-Delta(2,4)-dienoyl-CoA isomerase, mitochondrial	Q13011@292	V	no	NaN	0	0	0	0	0	0	1	0
DIENLK[145.0197]DASSFLAEWQN[0.9840]ITK	F5GZS6	F5GZS6_HUMAN	SLC3A2	Solute carrier family 3 member 2	F5GZS6@334	T	yes	OK	3	2	0	0	0	0	0	0
DINSQQELQN[0.9840]ITTDTR	P10586	PTPRF_HUMAN	PTPRF	Receptor-type tyrosine-protein phosphatase F	P10586@966	T	yes	NaN	0	0	0	1	0	0	0	1
DIQLEN[0.9840]YTPK[145.0197]EPLTLQAR	Q9BZM5	ULBP2_HUMAN	ULBP2	UL16-binding protein 2	Q9BZM5@112	T	yes	OK	1	0	0	0	0	0	0	0
DIYTFDGALN[0.9840]K[145.0197]STVPTDFSSAK	Q08722	CD47_HUMAN	CD47	Leukocyte surface antigen CD47	Q08722@73	S	no	OK	6	6	0	0	6	6	0	0
DIYTFDGALN[0.9840]K[145.0197]STVPTDFSSAK[57.0215]	Q08722	CD47_HUMAN	CD47	Leukocyte surface antigen CD47	Q08722@73	S	no	OK	2	2	0	0	1	0	0	0
DK[145.0197]AGN[0.9840]TTESK	Q8WWY8	LIPH_HUMAN	LIPH	Lipase member H	Q8WWY8@357	T	yes	OK	1	2	0	0	0	1	0	0
DLASSEN[0.9840]GTEC[57.0215]R	O95196	CSPG5_HUMAN	CSPG5	Chondroitin sulfate proteoglycan 5	O95196@355	T	yes	NaN	2	1	0	0	0	0	0	0
DLGAIVYC[57.0215]VGVKDFN[0.9840]ETQLAR	Q9H6X2	ANTR1_HUMAN	ANTXR1	Anthrax toxin receptor 1	Q9H6X2@184	T	yes	OK	0	1	0	0	0	0	0	0
DLQAPLGQSFSC[57.0215]SN[0.9840]SSIILSPAVHLDLLSLR	P34810	CD68_HUMAN	CD68	Macrosialin	P34810@279	S	yes	OK	1	1	0	0	0	0	0	0
DLYAN[0.9840]NVLSGGTTMYPGIADR	P63267	ACTH_HUMAN	ACTG2	Actin, gamma-enteric smooth muscle	P63267@297	V	no	notOK	0	0	1	0	0	0	0	0
DLYAN[0.9840]TVLSGGTTMYPGIADR	P63261	ACTG_HUMAN	ACTG1	Actin, cytoplasmic 2	P63261@296	V	no	notOK	0	0	6	6	0	0	6	4
DLYAN[0.9840]TVLSGGTTM[15.9949]YPGIADR	P63261	ACTG_HUMAN	ACTG1	Actin, cytoplasmic 2	P63261@296	V	no	notOK	0	0	0	0	0	0	1	0
DNGN[0.9840]GTYSC[57.0215]SYVPR	Q60FE5	Q60FE5_HUMAN	FLNA	Filamin A	Q60FE5@701	T	no	OK	1	0	0	0	0	0	0	0
DN[0.9840]YVPEVSALDQEIIEVDPDTKEMLK	P08708	RS17_HUMAN	RPS17	Small ribosomal subunit protein eS17	P08708@83	V	no	notOK	0	0	0	0	0	0	1	0
DPAFK[145.0197]AAN[0.9840]GSLR	P11279	LAMP1_HUMAN	LAMP1	Lysosome-associated membrane glycoprotein 1	P11279@322	S	yes	OK	1	0	0	0	2	3	0	0
DQFPEVYVPTVFEN[0.9840]YVADIEVDGK	P61586	RHOA_HUMAN	RHOA	Transforming protein RhoA	P61586@41	V	no	notOK	0	0	1	0	0	0	0	0
DSIFSN[0.9840]LTGQLDYQGFEK	P40939	ECHA_HUMAN	HADHA	Trifunctional enzyme subunit alpha, mitochondrial	P40939@428	T	no	OK	0	0	1	0	0	0	0	0
DSNN[0.9840]LC[57.0215]LHFNPR	P09382	LEG1_HUMAN	LGALS1	Galectin-1	P09382@41	C	no	OK	0	0	6	5	0	0	0	0
DSPVLPVTLQC[57.0215]N[0.9840]LTSSSHTLTYSYWTK	Q9Y639	NPTN_HUMAN	NPTN	Neuroplastin	Q9Y639@171	T	yes	OK	5	6	0	0	4	4	0	0
DSPVLPVTLQC[57.0215]N[0.9840]LTSSSHTLTYSYWTK[57.0215]	Q9Y639	NPTN_HUMAN	NPTN	Neuroplastin	Q9Y639@171	T	yes	OK	1	1	0	0	0	0	0	0
DTC[57.0215]TQEC[57.0215]SYFN[0.9840]ITK	P05556	ITB1_HUMAN	ITGB1	Integrin beta-1	P05556@669	T	yes	OK	6	6	1	1	6	6	0	1
DTC[57.0215]TQEC[57.0215]SYFN[0.9840]ITKVESR	P05556	ITB1_HUMAN	ITGB1	Integrin beta-1	P05556@669	T	yes	OK	6	6	0	1	5	4	0	1
DTC[57.0215]TQEC[57.0215]SYFN[0.9840]ITK[145.0197]VESR	P05556	ITB1_HUMAN	ITGB1	Integrin beta-1	P05556@669	T	yes	OK	4	4	1	0	0	0	0	0
DTC[57.0215]TQEC[57.0215]SYFN[0.9840]ITK[57.0215]	P05556	ITB1_HUMAN	ITGB1	Integrin beta-1	P05556@669	T	yes	OK	6	6	0	0	0	0	0	0
DTN[0.9840]GSQFFITTVK	P23284	PPIB_HUMAN	PPIB	Peptidyl-prolyl cis-trans isomerase B	P23284@148	S	yes	OK	0	0	2	1	0	0	4	5
DVAC[57.0215]GAN[0.9840]HTLVLDSQKR	Q9P258	RCC2_HUMAN	RCC2	Protein RCC2	Q9P258@340	T	no	notOK	0	0	0	0	0	1	0	0
DVDAAYMN[0.9840]KVELQAK	P04259	K2C6B_HUMAN	KRT6B	Keratin, type II cytoskeletal 6B	P04259@280	V	no	OK	0	0	0	0	0	0	0	1
DVDEAYMN[0.9840]KVELESR	P05787	K2C8_HUMAN	KRT8	Keratin, type II cytoskeletal 8	P05787@206	V	no	notOK	0	0	0	0	0	0	3	4
DYGSQEDFTQVWN[0.9840]TTMK[145.0197]GLK[57.0215]	O60635	TSN1_HUMAN	TSPAN1	Tetraspanin-1	O60635@141	T	yes	NaN	0	0	0	0	2	0	0	0
DYGSQEDFTQVWN[0.9840]TTMK[57.0215]GLK[145.0197]	O60635	TSN1_HUMAN	TSPAN1	Tetraspanin-1	O60635@141	T	yes	NaN	0	0	0	0	1	0	0	0
EAEEETTNDN[0.9840]GVLVLEPAR	P43121	MUC18_HUMAN	MCAM	Cell surface glycoprotein MUC18	P43121@302	V	yes	OK	0	0	6	5	0	0	0	0
EAEEETTNDN[0.9840]GVLVLEPARK	P43121	MUC18_HUMAN	MCAM	Cell surface glycoprotein MUC18	P43121@302	V	yes	OK	0	0	6	6	0	0	0	0
EAESLQPMTVVGTDYVFHN[0.9840]DTK	O15031	PLXB2_HUMAN	PLXNB2	Plexin-B2	O15031@1049	T	yes	NaN	0	0	0	0	0	0	0	1
EAESLQPM[15.9949]TVVGTDYVFHN[0.9840]DTK	O15031	PLXB2_HUMAN	PLXNB2	Plexin-B2	O15031@1049	T	yes	NaN	0	0	0	0	0	0	0	1
EAETIK[145.0197]NGIYN[0.9840]ITVLASDQGGR	Q02487	DSC2_HUMAN	DSC2	Desmocollin-2	Q02487@546	T	yes	OK	2	0	0	0	1	0	0	0
EAFLN[0.9840]GSDGHK	Q8NFZ8	CADM4_HUMAN	CADM4	Cell adhesion molecule 4	Q8NFZ8@375	S	yes	notOK	0	0	4	1	0	0	0	0
EAGN[0.9840]HTSGAGLVQINK	P20645	MPRD_HUMAN	M6PR	Cation-dependent mannose-6-phosphate receptor	P20645@83	T	yes	OK	0	1	0	1	0	0	0	1
EAHLPVIEN[0.9840]K[145.0197]VC[57.0215]NR	cRAP-E1B726	cRAP-E1B726_BOVIN	PLG	Plasminogen	cRAP-E1B726@742	V	unk	NaN	0	0	0	0	1	0	0	0
EAHLPVIEN[0.9840]K[145.0197]VC[57.0215]NRNEYLDGR	cRAP-E1B726	cRAP-E1B726_BOVIN	PLG	Plasminogen	cRAP-E1B726@742	V	unk	NaN	0	0	0	0	1	1	0	0
EALLVAN[0.9840]GTPR	Q8IZ83	A16A1_HUMAN	ALDH16A1	Aldehyde dehydrogenase family 16 member A1	Q8IZ83@420	T	no	OK	0	0	0	1	0	0	1	0
EAQN[0.9840]TTEVYVK	A0A2R8Y484	A0A2R8Y484_HUMAN	CD47	Leukocyte surface antigen CD47 (Fragment)	A0A2R8Y484@5	T	yes	OK	1	1	0	0	0	0	0	0
EC[57.0215]AQLRQEVEENLN[0.9840]EVYR	P16144	ITB4_HUMAN	ITGB4	Integrin beta-4	P16144@852	V	yes	notOK	0	0	0	1	0	0	0	0
EC[57.0215]GPDN[0.9840]KC[57.0215]ESNLQMR	P26006	ITA3_HUMAN	ITGA3	Integrin alpha-3	P26006@619	C	yes	OK	0	0	0	1	0	0	0	0
EC[57.0215]GPDN[0.9840]K[145.0197]C[57.0215]ESNLQM[15.9949]R	P26006	ITA3_HUMAN	ITGA3	Integrin alpha-3	P26006@619	C	yes	OK	0	1	0	0	0	0	0	0
EC[57.0215]N[0.9840]RTSEGADGC[57.0215]NLLC[57.0215]C[57.0215]GR	Q9UBV4	WNT16_HUMAN	WNT16	Protein Wnt-16	Q9UBV4@311	T	no	NaN	1	2	0	0	0	0	0	0
EEK[145.0197]LFN[0.9840]VTSTLR	Q9NZQ7	PD1L1_HUMAN	CD274	Programmed cell death 1 ligand 1	Q9NZQ7@192	T	yes	OK	6	6	0	0	0	1	0	0
EGC[57.0215]GDDN[0.9840]VC[57.0215]NSNLKLEYK[145.0197]FC[57.0215]TR	A0A8C8KBL6	A0A8C8KBL6_HUMAN	ITGA6	Integrin subunit alpha 6	A0A8C8KBL6@630	C	yes	OK	0	1	0	0	0	0	0	0
EGC[57.0215]GDDN[0.9840]VC[57.0215]NSNLK[145.0197]LEYK	A0A8C8KBL6	A0A8C8KBL6_HUMAN	ITGA6	Integrin subunit alpha 6	A0A8C8KBL6@630	C	yes	OK	0	0	0	0	0	1	0	0
EGDN[0.9840]ITLK[145.0197]C[57.0215]LGNGNPPPEEFLFYLPGQPEGIR	Q13740	CD166_HUMAN	ALCAM	CD166 antigen	Q13740@265	T	yes	OK	6	6	0	0	0	0	0	0
EGIC[57.0215]NGFTALC[57.0215]PASDPKPN[0.9840]FTDC[57.0215]NR	O14672	ADA10_HUMAN	ADAM10	Disintegrin and metalloproteinase domain-containing protein 10	O14672@551	T	no	OK	6	5	0	0	6	6	0	0
EGIC[57.0215]NGFTALC[57.0215]PASDPK[57.0215]PN[0.9840]FTDC[57.0215]NR	O14672	ADA10_HUMAN	ADAM10	Disintegrin and metalloproteinase domain-containing protein 10	O14672@551	T	no	OK	0	0	0	0	2	2	0	0
EGLHSLQEIRVC[57.0215]EIHEDN[0.9840]STR	Q29983	MICA_HUMAN	MICA	MHC class I polypeptide-related sequence A	Q29983@125	T	yes	OK	1	0	0	0	0	0	0	0
EGN[0.9840]GTVM[15.9949]GAEIR	P60660	MYL6_HUMAN	MYL6	Myosin light polypeptide 6	P60660@101	T	no	OK	0	0	0	0	0	0	1	1
EGTDSSQGIPQLVSN[0.9840]ISAC[57.0215]QVIAEAVR	Q99832	TCPH_HUMAN	CCT7	T-complex protein 1 subunit eta	Q99832@25	S	no	notOK	2	5	0	1	4	4	0	0
ELAVPDGYTN[0.9840]R	P26006	ITA3_HUMAN	ITGA3	Integrin alpha-3	P26006@86	T	yes	OK	2	2	0	1	0	0	0	1
ELDLSN[0.9840]NC[57.0215]LGDAGILQLVESVR	P13489	RINI_HUMAN	RNH1	Ribonuclease inhibitor	P13489@407	C	no	notOK	0	0	0	0	1	1	2	0
ELDLTC[57.0215]N[0.9840]ITTDR	Q9P2B2	FPRP_HUMAN	PTGFRN	Prostaglandin F2 receptor negative regulator	Q9P2B2@300	T	yes	OK	6	6	0	0	3	4	0	1
ELISN[0.9840]SSDALDK[145.0197]IR	P07900	HS90A_HUMAN	HSP90AA1	Heat shock protein HSP 90-alpha	P07900@51	S	no	notOK	1	0	0	0	0	0	0	0
ENPRN[0.9840]FSDNQLQEGK	P37802	TAGL2_HUMAN	TAGLN2	Transgelin-2	P37802@161	S	no	OK	0	0	0	0	0	0	2	3
ENSAFPPFC[57.0215]C[57.0215]NDNVTNTAN[0.9840]ETC[57.0215]TK	O60635	TSN1_HUMAN	TSPAN1	Tetraspanin-1	O60635@184	T	yes	NaN	0	0	0	0	2	1	0	0
EN[0.9840]GTVTAANASTLNDGAAALVLMTADAAK	P24752	THIL_HUMAN	ACAT1	Acetyl-CoA acetyltransferase, mitochondrial	P24752@275	T	no	NaN	0	0	1	0	0	0	0	0
EN[0.9840]GVYLIDVK	Q60FE5	Q60FE5_HUMAN	FLNA	Filamin A	Q60FE5@2370	V	no	OK	0	0	0	0	0	0	0	1
EN[0.9840]SSEIC[57.0215]SNNGEC[57.0215]VC[57.0215]GQC[57.0215]VC[57.0215]R	P05556	ITB1_HUMAN	ITGB1	Integrin beta-1	P05556@520	S	yes	OK	2	2	0	0	0	0	0	0
EN[0.9840]SSEIC[57.0215]SNNGEC[57.0215]VC[57.0215]GQC[57.0215]VC[57.0215]RK	P05556	ITB1_HUMAN	ITGB1	Integrin beta-1	P05556@520	S	yes	OK	0	2	0	0	0	0	0	0
EN[0.9840]SSEIC[57.0215]SNNGEC[57.0215]VC[57.0215]GQC[57.0215]VC[57.0215]RKR	P05556	ITB1_HUMAN	ITGB1	Integrin beta-1	P05556@520	S	yes	OK	0	1	0	0	0	0	0	0
EN[0.9840]SSSQDPQTEGTR	P15151	PVR_HUMAN	PVR	Poliovirus receptor	P15151@405	S	yes	notOK	0	0	1	4	0	0	0	0
ERLEQQVPVN[0.9840]QVFGQDEMIDVIGVTK	P39023	RL3_HUMAN	RPL3	Large ribosomal subunit protein uL3	P39023@208	V	no	notOK	0	0	3	4	0	0	3	2
ERLEQQVPVN[0.9840]QVFGQDEM[15.9949]IDVIGVTK	P39023	RL3_HUMAN	RPL3	Large ribosomal subunit protein uL3	P39023@208	V	no	notOK	0	0	0	0	0	0	1	0
ESLLDGGN[0.9840]KVVISGFGDPLIC[57.0215]DNQVSTGDTR	O00468	AGRIN_HUMAN	AGRN	Agrin	O00468@90	V	no	OK	0	0	0	0	0	1	0	0
ESN[0.9840]ITVLIK	Q9H5V8	CDCP1_HUMAN	CDCP1	CUB domain-containing protein 1	Q9H5V8@39	T	yes	OK	0	0	0	1	0	0	0	1
ESTGAQVQVAGDMLPN[0.9840]STER	Q15365	PCBP1_HUMAN	PCBP1	Poly(rC)-binding protein 1	Q15365@140	T	no	notOK	0	0	1	0	0	0	0	0
ETKN[0.9840]QSVPLSC[57.0215]C[57.0215]R	O60637	TSN3_HUMAN	TSPAN3	Tetraspanin-3	O60637@167	S	yes	NaN	0	0	0	0	2	0	0	0
ETLK[145.0197]AIHYALN[0.9840]C[57.0215]C[57.0215]GLAGGVEQFISDIC[57.0215]PK	P21926	CD9_HUMAN	CD9	CD9 antigen	P21926@151	C	yes	OK	0	0	0	0	0	0	1	0
ETPFLSNPGTN[0.9840]LVFEDEITALQPEVDKLK	P21589	5NTD_HUMAN	NT5E	5'-nucleotidase	P21589@190	V	yes	OK	0	0	5	4	0	0	0	0
ETPFLSNPGTN[0.9840]LVFEDEITALQPEVDKLK[145.0197]	P21589	5NTD_HUMAN	NT5E	5'-nucleotidase	P21589@190	V	yes	OK	1	0	0	0	0	0	0	0
ETPFLSNPGTN[0.9840]LVFEDEITALQPEVDKLK[145.0197]TLNVNK	P21589	5NTD_HUMAN	NT5E	5'-nucleotidase	P21589@190	V	yes	OK	0	1	0	0	0	1	1	1
ETPFLSNPGTN[0.9840]LVFEDEITALQPEVDKLK[145.0197]TLNVNK[57.0215]	P21589	5NTD_HUMAN	NT5E	5'-nucleotidase	P21589@190	V	yes	OK	1	0	0	0	0	0	0	0
ETPFLSNPGTN[0.9840]LVFEDEITALQPEVDK[145.0197]LK	P21589	5NTD_HUMAN	NT5E	5'-nucleotidase	P21589@190	V	yes	OK	1	0	0	0	1	1	0	0
ETPFLSNPGTN[0.9840]LVFEDEITALQPEVDK[145.0197]LK[57.0215]	P21589	5NTD_HUMAN	NT5E	5'-nucleotidase	P21589@190	V	yes	OK	0	1	0	0	0	0	0	0
ETPFLSNPGTN[0.9840]LVFEDEITALQPEVDK[57.0215]LK[145.0197]	P21589	5NTD_HUMAN	NT5E	5'-nucleotidase	P21589@190	V	yes	OK	1	1	0	0	0	0	0	0
ETPFLSNPGTN[0.9840]LVFEDEITALQPEVDK[57.0215]LK[145.0197]TLNVNK	P21589	5NTD_HUMAN	NT5E	5'-nucleotidase	P21589@190	V	yes	OK	3	3	0	0	0	0	0	0
EVAN[0.9840]STANLVK	Q9Y490	TLN1_HUMAN	TLN1	Talin-1	Q9Y490@1534	T	no	OK	0	0	1	0	0	0	0	0
EVDILN[0.9840]HVFDDVESFVSR	Q8TE68	ES8L1_HUMAN	EPS8L1	Epidermal growth factor receptor kinase substrate 8-like protein 1	Q8TE68@262	V	no	notOK	0	0	0	0	0	0	1	0
EVDPLVYNMSHEDPGN[0.9840]VSYSEIGGLSEQIR	P62333	PRS10_HUMAN	PSMC6	26S proteasome regulatory subunit 10B	P62333@129	S	no	notOK	0	0	0	0	0	0	1	1
EVDPLVYN[0.9840]MSHEDPGNVSYSEIGGLSEQIR	P62333	PRS10_HUMAN	PSMC6	26S proteasome regulatory subunit 10B	P62333@121	S	no	notOK	0	0	1	0	0	0	0	1
EVEAVIPDHC[57.0215]IFASN[0.9840]TSALPISEIAAVSK	P40939	ECHA_HUMAN	HADHA	Trifunctional enzyme subunit alpha, mitochondrial	P40939@475	S	no	OK	0	2	0	1	1	0	1	0
EYQLN[0.9840]DSASYYLNDLDR	P08754	GNAI3_HUMAN	GNAI3	Guanine nucleotide-binding protein G(i) subunit alpha-3	P08754@149	S	no	notOK	0	0	0	0	0	0	1	0
EYSQN[0.9840]LTSEPTLLQHR	Q8TE67	ES8L3_HUMAN	EPS8L3	Epidermal growth factor receptor kinase substrate 8-like protein 3	Q8TE67@19	T	no	notOK	0	0	0	0	0	0	1	0
EYYSEADASHC[57.0215]IQQILESVN[0.9840]HC[57.0215]HLNGIVHR	Q13557	KCC2D_HUMAN	CAMK2D	Calcium/calmodulin-dependent protein kinase type II subunit delta	Q13557@125	C	no	OK	0	0	0	0	1	0	0	0
FAC[57.0215]N[0.9840]GTVIEHPEYGEVIQLQGDQR	P41567	EIF1_HUMAN	EIF1	Eukaryotic translation initiation factor 1	P41567@70	T	no	notOK	1	0	0	0	0	2	1	3
FAEIN[0.9840]GSALC[57.0215]SYNLKPSEYTTSPK	Q8WWI5	CTL1_HUMAN	SLC44A1	Choline transporter-like protein 1	Q8WWI5@135	S	yes	OK	1	5	0	0	6	6	0	0
FAEIN[0.9840]GSALC[57.0215]SYNLKPSEYTTSPK[145.0197]SSVLC[57.0215]PK	Q8WWI5	CTL1_HUMAN	SLC44A1	Choline transporter-like protein 1	Q8WWI5@135	S	yes	OK	6	6	1	0	6	6	0	0
FAEIN[0.9840]GSALC[57.0215]SYNLKPSEYTTSPK[145.0197]SSVLC[57.0215]PK[57.0215]	Q8WWI5	CTL1_HUMAN	SLC44A1	Choline transporter-like protein 1	Q8WWI5@135	S	yes	OK	1	1	0	0	2	3	0	0
FAEIN[0.9840]GSALC[57.0215]SYNLK[145.0197]PSEYTTSPK[57.0215]SSVLC[57.0215]PK	Q8WWI5	CTL1_HUMAN	SLC44A1	Choline transporter-like protein 1	Q8WWI5@135	S	yes	OK	0	0	0	0	0	1	0	0
FAEIN[0.9840]GSALC[57.0215]SYNLK[57.0215]PSEYTTSPK[145.0197]SSVLC[57.0215]PK	Q8WWI5	CTL1_HUMAN	SLC44A1	Choline transporter-like protein 1	Q8WWI5@135	S	yes	OK	0	0	0	0	2	0	0	0
FAN[0.9840]RVVVTK	P26368	U2AF2_HUMAN	U2AF2	Splicing factor U2AF 65 kDa subunit	P26368@456	V	no	NaN	0	0	0	0	0	0	1	1
FASLSVYK[145.0197]PLAGN[0.9840]NSFYGSK	cRAP-P17690	cRAP-APOH_BOVIN	APOH	Beta-2-glycoprotein 1	cRAP-P17690@162	S	unk	NaN	2	2	0	0	6	4	0	0
FC[57.0215]KPLFWVC[57.0215]DSVN[0.9840]DC[57.0215]GDNSDEQGC[57.0215]SC[57.0215]PAQTFR	Q9Y5Y6	ST14_HUMAN	ST14	Suppressor of tumorigenicity 14 protein	Q9Y5Y6@512	C	yes	OK	0	0	0	0	0	0	0	1
FDTGN[0.9840]LC[57.0215]M[15.9949]VTGGANLGR	P62701	RS4X_HUMAN	RPS4X	Small ribosomal subunit protein eS4, X isoform	P62701@179	C	no	notOK	0	1	0	0	0	0	0	0
FEEPSC[57.0215]PSN[0.9840]WTWVEGSGR	Q9UMF0	ICAM5_HUMAN	ICAM5	Intercellular adhesion molecule 5	Q9UMF0@583	T	yes	OK	1	2	0	0	0	0	0	0
FEHC[57.0215]NFN[0.9840]DVTTR	P13987	CD59_HUMAN	CD59	CD59 glycoprotein	P13987@73	V	yes	OK	5	6	6	6	2	2	5	4
FELLGC[57.0215]ELNGC[57.0215]ANPLGLKN[0.9840]NSIPDK	Q08431	MFGM_HUMAN	MFGE8	Lactadherin	Q08431@238	S	no	OK	1	2	0	0	2	3	0	0
FELLGC[57.0215]ELN[0.9840]GC[57.0215]ANPLGLK	Q08431	MFGM_HUMAN	MFGE8	Lactadherin	Q08431@228	C	no	OK	1	0	0	0	2	2	0	0
FEVFK[145.0197]N[0.9840]GTLR	Q13308	PTK7_HUMAN	PTK7	Inactive tyrosine-protein kinase 7	Q13308@463	T	yes	OK	6	6	0	0	6	5	0	0
FFPYAN[0.9840]GTLGIR	P32004	L1CAM_HUMAN	L1CAM	Neural cell adhesion molecule L1	P32004@479	T	yes	NaN	0	0	0	1	0	0	0	0
FGGFGGPGGVGGLGGPGGFGPGGYPGGIHEVSVN[0.9840]QSLLQPLNVK	P35908	K22E_HUMAN	KRT2	Keratin, type II cytoskeletal 2 epidermal	P35908@156	S	no	notOK	0	0	1	2	0	0	2	1
FIPHEN[0.9840]GVHTIDVK	O75369	FLNB_HUMAN	FLNB	Filamin-B	O75369@2352	V	no	notOK	0	0	0	0	0	0	6	6
FKLEWLGN[0.9840]C[57.0215]SGLNDETYGYK	P05026	AT1B1_HUMAN	ATP1B1	Sodium/potassium-transporting ATPase subunit beta-1	P05026@158	S	yes	OK	4	4	0	0	6	4	0	0
FKLEWLGN[0.9840]C[57.0215]SGLNDETYGYK[57.0215]	P05026	AT1B1_HUMAN	ATP1B1	Sodium/potassium-transporting ATPase subunit beta-1	P05026@158	S	yes	OK	0	0	0	0	1	1	0	0
FLDFPIGNTTGK[145.0197]EN[0.9840]K	Q9UBV4	WNT16_HUMAN	WNT16	Protein Wnt-16	Q9UBV4@195	V	no	OK	0	1	0	0	0	0	0	0
FLEQQN[0.9840]QVLQTK	P04264	K2C1_HUMAN	KRT1	Keratin, type II cytoskeletal 1	P04264@205	V	no	notOK	0	0	6	6	0	0	6	6
FLFTSN[0.9840]GC[57.0215]SR	Q8N8Z6	DCBD1_HUMAN	DCBLD1	Discoidin, CUB and LCCL domain-containing protein 1	Q8N8Z6@253	C	yes	OK	3	6	0	0	0	0	0	0
FLIPN[0.9840]ASQAESK	P63104	1433Z_HUMAN	YWHAZ	14-3-3 protein zeta/delta	P63104@108	S	no	notOK	0	0	0	0	0	0	4	4
FLKPYTLEEQKN[0.9840]LTVC[57.0215]PDGALFEQK	P54709	AT1B3_HUMAN	ATP1B3	Sodium/potassium-transporting ATPase subunit beta-3	P54709@124	T	yes	OK	1	4	0	0	0	0	0	0
FLKPYTLEEQK[145.0197]N[0.9840]LTVC[57.0215]PDGALFEQK	P54709	AT1B3_HUMAN	ATP1B3	Sodium/potassium-transporting ATPase subunit beta-3	P54709@124	T	yes	OK	6	6	0	0	2	2	0	0
FLKPYTLEEQK[145.0197]N[0.9840]LTVC[57.0215]PDGALFEQK[57.0215]	P54709	AT1B3_HUMAN	ATP1B3	Sodium/potassium-transporting ATPase subunit beta-3	P54709@124	T	yes	OK	4	4	0	0	0	0	0	0
FLK[145.0197]PYTLEEQKN[0.9840]LTVC[57.0215]PDGALFEQK	P54709	AT1B3_HUMAN	ATP1B3	Sodium/potassium-transporting ATPase subunit beta-3	P54709@124	T	yes	OK	6	6	0	0	2	0	0	0
FLK[145.0197]PYTLEEQKN[0.9840]LTVC[57.0215]PDGALFEQK[57.0215]	P54709	AT1B3_HUMAN	ATP1B3	Sodium/potassium-transporting ATPase subunit beta-3	P54709@124	T	yes	OK	4	3	0	0	0	0	0	0
FLK[145.0197]PYTLEEQK[57.0215]N[0.9840]LTVC[57.0215]PDGALFEQK	P54709	AT1B3_HUMAN	ATP1B3	Sodium/potassium-transporting ATPase subunit beta-3	P54709@124	T	yes	OK	3	4	0	0	0	0	0	0
FLRYN[0.9840]C[57.0215]SIESPR	O00469	PLOD2_HUMAN	PLOD2	Procollagen-lysine,2-oxoglutarate 5-dioxygenase 2	O00469@696	S	no	OK	1	0	0	0	4	2	0	0
FLRYN[0.9840]C[57.0215]SIR	Q02809	PLOD1_HUMAN	PLOD1	Procollagen-lysine,2-oxoglutarate 5-dioxygenase 1	Q02809@686	S	no	OK	3	2	0	0	0	0	0	0
FLRYN[0.9840]C[57.0215]SIRAPR	Q02809	PLOD1_HUMAN	PLOD1	Procollagen-lysine,2-oxoglutarate 5-dioxygenase 1	Q02809@686	S	no	OK	1	1	0	0	0	0	0	0
FLVTAPGIIRPGGN[0.9840]VTIGVELLEHC[57.0215]PSQVTVK	Q6YHK3	CD109_HUMAN	CD109	CD109 antigen	Q6YHK3@41	T	no	OK	5	6	0	0	0	0	0	0
FLVTAPGIIRPGGN[0.9840]VTIGVELLEHC[57.0215]PSQVTVK[57.0215]	Q6YHK3	CD109_HUMAN	CD109	CD109 antigen	Q6YHK3@41	T	no	OK	4	5	0	0	0	0	0	0
FNQYK[145.0197]YHQN[0.9840]FSAGNNEK	cRAP-A0A3Q1MFR4	cRAP-A0A3Q1MFR4_BOVIN	APOB	Apolipoprotein B	cRAP-A0A3Q1MFR4@3067	S	unk	NaN	0	0	0	0	2	2	0	0
FN[0.9840]GSHVVGSPFK	O75369	FLNB_HUMAN	FLNB	Filamin-B	O75369@2362	S	no	notOK	0	0	0	0	0	0	6	6
FN[0.9840]GTHIPGSPFK	Q60FE5	Q60FE5_HUMAN	FLNA	Filamin A	Q60FE5@2380	T	no	OK	0	0	0	0	0	0	2	3
FPN[0.9840]GVQLSPAEDFVLVAETTMAR	Q9HDC9	APMAP_HUMAN	APMAP	Adipocyte plasma membrane-associated protein	Q9HDC9@260	V	yes	OK	0	0	0	0	0	0	0	1
FQSSAVMALQEAC[57.0215]ESYLVGLFEDTN[0.9840]LC[57.0215]VIHAK	Q16695	H31T_HUMAN	H3-4	Histone H3.1t	Q16695@109	C	no	notOK	0	1	0	0	0	1	0	0
FQSSAVMALQEAC[57.0215]ESYLVGLFEDTN[0.9840]LC[57.0215]VIHAKR	Q16695	H31T_HUMAN	H3-4	Histone H3.1t	Q16695@109	C	no	notOK	0	0	0	0	0	1	0	0
FQSSAVM[15.9949]ALQEAC[57.0215]EAYLVGLFEDTN[0.9840]LC[57.0215]AIHAK	P68431	H31_HUMAN	H3C1	Histone H3.1	P68431@109	C	no	notOK	0	0	0	1	0	0	0	0
FQSSAVM[15.9949]ALQEAREAYLVGLFEDTN[0.9840]LC[57.0215]AIHAK	Q5TEC6	H37_HUMAN	H3-7	Histone H3-7	Q5TEC6@109	C	no	notOK	0	0	0	0	0	0	0	1
FRPTK[145.0197]QNNQVAIVYN[0.9840]ITLDADGFSSR	P17301	ITA2_HUMAN	ITGA2	Integrin alpha-2	P17301@699	T	yes	OK	1	0	0	0	1	0	0	0
FSLC[57.0215]SIRN[0.9840]ISQVLEK	O14672	ADA10_HUMAN	ADAM10	Disintegrin and metalloproteinase domain-containing protein 10	O14672@439	S	no	OK	4	5	0	0	6	6	0	0
FSLC[57.0215]SIRN[0.9840]ISQVLEKK[145.0197]	O14672	ADA10_HUMAN	ADAM10	Disintegrin and metalloproteinase domain-containing protein 10	O14672@439	S	no	OK	0	0	0	0	1	0	0	0
FSLC[57.0215]SIRN[0.9840]ISQVLEK[145.0197]K	O14672	ADA10_HUMAN	ADAM10	Disintegrin and metalloproteinase domain-containing protein 10	O14672@439	S	no	OK	1	1	0	0	2	3	0	0
FSN[0.9840]SSSSNEFSK	Q5D862	FILA2_HUMAN	FLG2	Filaggrin-2	Q5D862@406	S	no	notOK	0	0	2	1	0	0	2	2
FSPEKFPLAGLEEN[0.9840]YC[57.0215]R	cRAP-E1B726	cRAP-E1B726_BOVIN	PLG	Plasminogen	cRAP-E1B726@172	C	unk	NaN	0	0	0	1	0	0	0	0
FSPN[0.9840]SSNPIIVSC[57.0215]GWDK	P63244	RACK1_HUMAN	RACK1	Small ribosomal subunit protein RACK1	P63244@159	S	no	OK	0	0	0	0	1	1	0	0
FTFTSHTPGDHQIC[57.0215]LHSN[0.9840]STR	Q7Z7H5	TMED4_HUMAN	TMED4	Transmembrane emp24 domain-containing protein 4	Q7Z7H5@117	T	yes	OK	6	6	0	0	6	6	0	0
FVAPK[145.0197]TLFANGSIYPPNEGFC[57.0215]PC[57.0215]LESGIQN[0.9840]VSTC[57.0215]R	B7ZKQ9	B7ZKQ9_HUMAN	SCARB1	Scavenger receptor class B member 1	B7ZKQ9@330	S	yes	notOK	1	0	0	0	0	0	0	0
FVPGC[57.0215]FVC[57.0215]LESRTC[57.0215]SSN[0.9840]LTLTSGSK	Q9H5V8	CDCP1_HUMAN	CDCP1	CUB domain-containing protein 1	Q9H5V8@386	T	yes	OK	0	2	0	0	0	0	0	0
GC[57.0215]IVDAN[0.9840]LSVLNLVIVK	P62753	RS6_HUMAN	RPS6	Small ribosomal subunit protein eS6	P62753@105	S	no	notOK	0	0	0	0	0	0	0	1
GC[57.0215]PEDAAVC[57.0215]AVDKN[0.9840]GSK	P11717	MPRI_HUMAN	IGF2R	Cation-independent mannose-6-phosphate receptor	P11717@543	S	yes	OK	0	0	5	2	0	0	0	0
GDLN[0.9840]DC[57.0215]FIPC[57.0215]TPKGC[57.0215]LELIK	P11586	C1TC_HUMAN	MTHFD1	C-1-tetrahydrofolate synthase, cytoplasmic	P11586@141	C	no	notOK	0	0	0	0	0	1	0	0
GDLN[0.9840]DC[57.0215]FIPC[57.0215]TPKGC[57.0215]LELIKETGVPIAGR	P11586	C1TC_HUMAN	MTHFD1	C-1-tetrahydrofolate synthase, cytoplasmic	P11586@141	C	no	notOK	0	0	0	0	0	1	0	0
GDPSVISVN[0.9840]GTDFTFR	Q9UHN6	CEIP2_HUMAN	CEMIP2	Cell surface hyaluronidase CEMIP2	Q9UHN6@1234	T	yes	NaN	0	0	0	0	0	0	0	1
GEGESPPVN[0.9840]GTDEAAGATGDAIEPAPPSQGAEAK	P49006	MRP_HUMAN	MARCKSL1	MARCKS-related protein	P49006@52	T	no	notOK	0	0	0	0	0	0	0	2
GETASLLC[57.0215]N[0.9840]ISVR	Q969P0	IGSF8_HUMAN	IGSF8	Immunoglobulin superfamily member 8	Q969P0@463	S	yes	OK	1	0	0	0	0	0	0	0
GFC[57.0215]EAPGN[0.9840]R	P27701	CD82_HUMAN	CD82	CD82 antigen	P27701@198	T	yes	OK	2	2	0	0	6	5	0	0
GFIRPKDC[57.0215]DVLTAVSEFFN[0.9840]ASC[57.0215]VPVNNPK	P08582	TRFM_HUMAN	MELTF	Melanotransferrin	P08582@515	S	no	OK	1	4	0	0	0	0	0	0
GGLGGGYGGASGMGGITAVTVN[0.9840]QSLLSPLVLEVDPNIQAVR	P05787	K2C8_HUMAN	KRT8	Keratin, type II cytoskeletal 8	P05787@69	S	no	notOK	0	0	0	3	0	0	0	1
GGLGGGYGGASGM[15.9949]GGITAVTVN[0.9840]QSLLSPLVLEVDPNIQAVR	P05787	K2C8_HUMAN	KRT8	Keratin, type II cytoskeletal 8	P05787@69	S	no	notOK	0	0	3	4	0	0	4	4
GGQTHLGLPVFN[0.9840]TVK[145.0197]EAK	P53597	SUCA_HUMAN	SUCLG1	Succinate--CoA ligase [ADP/GDP-forming] subunit alpha, mitochondrial	P53597@102	V	no	OK	0	0	0	0	0	1	0	0
GHC[57.0215]WGPGPTQC[57.0215]VN[0.9840]C[57.0215]SQFLR	P04626	ERBB2_HUMAN	ERBB2	Receptor tyrosine-protein kinase erbB-2	P04626@530	S	yes	OK	1	2	0	0	2	2	0	0
GHTSFVN[0.9840]SC[57.0215]YPAR	Q96DI7	SNR40_HUMAN	SNRNP40	U5 small nuclear ribonucleoprotein 40 kDa protein	Q96DI7@155	C	no	notOK	0	1	0	0	0	0	0	0
GHYN[0.9840]NVSC[57.0215]AVFHPR	P53621	COPA_HUMAN	COPA	Coatomer subunit alpha	P53621@250	V	no	OK	0	0	0	0	2	4	0	0
GIAFPTSISVN[0.9840]NC[57.0215]VC[57.0215]HFSPLK	Q9UQ80	PA2G4_HUMAN	PA2G4	Proliferation-associated protein 2G4	Q9UQ80@83	C	no	notOK	0	2	0	0	0	0	0	0
GIAFPTSISVN[0.9840]NC[57.0215]VC[57.0215]HFSPLKSDQDYILK	Q9UQ80	PA2G4_HUMAN	PA2G4	Proliferation-associated protein 2G4	Q9UQ80@83	C	no	notOK	0	2	0	0	0	0	0	0
GIN[0.9840]GVSPK	P18124	RL7_HUMAN	RPL7	Large ribosomal subunit protein uL30	P18124@99	V	no	notOK	0	0	0	0	0	0	2	0
GIN[0.9840]GVSPK[145.0197]VR	P18124	RL7_HUMAN	RPL7	Large ribosomal subunit protein uL30	P18124@99	V	no	notOK	1	2	0	0	2	3	0	0
GISDN[0.9840]YTLALITYALSSVGSPK[145.0197]AK	Q6YHK3	CD109_HUMAN	CD109	CD109 antigen	Q6YHK3@1086	T	no	OK	2	0	0	0	0	0	0	0
GITN[0.9840]LC[57.0215]VIGGDGSLTGANLFR	Q01813	PFKAP_HUMAN	PFKP	ATP-dependent 6-phosphofructokinase, platelet type	Q01813@121	C	no	notOK	2	0	0	0	0	0	0	0
GK[145.0197]SPSDC[57.0215]C[57.0215]HN[0.9840]QC[57.0215]AAGC[57.0215]TGPR	P00533	EGFR_HUMAN	EGFR	Epidermal growth factor receptor	P00533@234	C	yes	OK	3	0	0	0	0	0	0	0
GLEKVTC[57.0215]EPQKEINSLN[0.9840]LTESHNSR	P23229	ITA6_HUMAN	ITGA6	Integrin alpha-6	P23229@930	T	yes	OK	0	0	0	0	3	4	0	0
GLEKVTC[57.0215]EPQK[145.0197]EINSLN[0.9840]LTESHNSR	P23229	ITA6_HUMAN	ITGA6	Integrin alpha-6	P23229@930	T	yes	OK	0	0	0	0	1	1	0	0
GLEK[145.0197]VTC[57.0215]EPQKEINSLN[0.9840]LTESHNSR	P23229	ITA6_HUMAN	ITGA6	Integrin alpha-6	P23229@930	T	yes	OK	0	0	0	0	1	1	0	0
GLFIIDPN[0.9840]GVIK	P30048	PRDX3_HUMAN	PRDX3	Thioredoxin-dependent peroxide reductase, mitochondrial	P30048@192	V	no	OK	0	0	5	4	0	0	4	4
GLGTDEDSLIEIIC[57.0215]SRTNQELQEIN[0.9840]R	H0YL33	H0YL33_HUMAN	ANXA2	Annexin	H0YL33@27	V	no	OK	0	2	0	0	2	1	0	0
GLKC[57.0215]C[57.0215]GFTN[0.9840]YTDFEDSPYFK	O60635	TSN1_HUMAN	TSPAN1	Tetraspanin-1	O60635@154	T	yes	OK	4	3	0	0	6	6	0	0
GLKC[57.0215]C[57.0215]GFTN[0.9840]YTDFEDSPYFK[57.0215]	O60635	TSN1_HUMAN	TSPAN1	Tetraspanin-1	O60635@154	T	yes	OK	0	0	0	0	2	1	0	0
GLQN[0.9840]GVPGLR	Q9H9P8	L2HDH_HUMAN	L2HGDH	L-2-hydroxyglutarate dehydrogenase, mitochondrial	Q9H9P8@159	V	no	OK	0	0	2	2	0	0	0	0
GLSPGN[0.9840]YSVR	P06213	INSR_HUMAN	INSR	Insulin receptor	P06213@920	S	yes	NaN	0	0	0	1	0	0	0	1
GNDIDPEAVKGEVLK[145.0197]VGN[0.9840]K	P08581	MET_HUMAN	MET	Hepatocyte growth factor receptor	P08581@879	S	yes	NaN	1	0	0	0	0	0	0	0
GNPYSDLGN[0.9840]HTTC[57.0215]R	Q4KMQ2	ANO6_HUMAN	ANO6	Anoctamin-6	Q4KMQ2@802	T	yes	OK	2	2	0	0	2	2	0	0
GNVISSHGNPILLN[0.9840]SSIPEDPSIK	P21589	5NTD_HUMAN	NT5E	5'-nucleotidase	P21589@311	S	yes	OK	4	4	0	1	2	1	0	1
GNVISSHGNPILLN[0.9840]SSIPEDPSIK[145.0197]ADINK	P21589	5NTD_HUMAN	NT5E	5'-nucleotidase	P21589@311	S	yes	OK	4	4	0	0	0	0	0	0
GN[0.9840]DVAFHFNPR	P17931	LEG3_HUMAN	LGALS3	Galectin-3	P17931@153	V	no	notOK	0	0	0	0	0	0	2	0
GN[0.9840]FTLPEVAEC[57.0215]FDEITYVELQKEEAQK	Q00839	HNRPU_HUMAN	HNRNPU	Heterogeneous nuclear ribonucleoprotein U	Q00839@639	T	no	notOK	0	0	0	0	1	1	0	0
GN[0.9840]FTLPEVAEC[57.0215]FDEITYVELQKEEAQK[57.0215]	Q00839	HNRPU_HUMAN	HNRNPU	Heterogeneous nuclear ribonucleoprotein U	Q00839@639	T	no	notOK	0	0	0	0	0	1	0	0
GN[0.9840]LSTEK[145.0197]FVEEIK	P56199	ITA1_HUMAN	ITGA1	Integrin alpha-1	P56199@317	S	yes	OK	0	0	0	0	4	1	0	0
GN[0.9840]NVEKPLELR	Q14126	DSG2_HUMAN	DSG2	Desmoglein-2	Q14126@137	V	yes	OK	0	0	6	6	0	0	0	0
GN[0.9840]NVEK[145.0197]PLELR	Q14126	DSG2_HUMAN	DSG2	Desmoglein-2	Q14126@137	V	yes	OK	5	2	4	4	1	1	1	0
GN[0.9840]STHGC[57.0215]SSEETFLIDC[57.0215]R	Q03405	UPAR_HUMAN	PLAUR	Urokinase plasminogen activator surface receptor	Q03405@222	T	yes	OK	6	6	0	0	6	6	0	0
GPEC[57.0215]SQN[0.9840]YTTPSGVIK	O14786	NRP1_HUMAN	NRP1	Neuropilin-1	O14786@150	T	yes	NaN	1	0	0	0	0	0	0	0
GPHFTFSLGSGSLQNDWEVSK[145.0197]IN[0.9840]GTHAR	Q12864	CAD17_HUMAN	CDH17	Cadherin-17	Q12864@722	T	yes	OK	0	0	0	0	1	1	0	0
GQFK[145.0197]YTLDPN[0.9840]ITSAGPTK	O43157	PLXB1_HUMAN	PLXNB1	Plexin-B1	O43157@1253	T	yes	OK	4	5	0	0	6	6	0	0
GQTEIQVNC[57.0215]PPAVTEN[0.9840]K	Q16563	SYPL1_HUMAN	SYPL1	Synaptophysin-like protein 1	Q16563@71	T	yes	OK	5	6	0	0	6	6	0	0
GQTEIQVNC[57.0215]PPAVTEN[0.9840]KTVTATFGYPFR	Q16563	SYPL1_HUMAN	SYPL1	Synaptophysin-like protein 1	Q16563@71	T	yes	OK	0	0	0	0	3	4	0	0
GQVPENEAN[0.9840]VVITTLK	P12830	CADH1_HUMAN	CDH1	Cadherin-1	P12830@390	V	yes	OK	0	0	0	0	0	0	3	3
GRDIYTFDGALN[0.9840]K[145.0197]STVPTDFSSAK	Q08722	CD47_HUMAN	CD47	Leukocyte surface antigen CD47	Q08722@73	S	no	OK	6	6	0	0	6	6	0	0
GSLSYLN[0.9840]VTR	A0A1B0GVD5	A0A1B0GVD5_HUMAN	CTSD	Cathepsin D	A0A1B0GVD5@263	T	no	NaN	0	0	0	1	0	0	0	1
GSQWSDIEEFC[57.0215]N[0.9840]R	B1AP13	B1AP13_HUMAN	CD55	CD55 molecule (Cromer blood group)	B1AP13@95	S	no	OK	1	2	0	0	0	0	0	0
GSQWSDIEEFC[57.0215]N[0.9840]RSC[57.0215]EVPTR	B1AP13	B1AP13_HUMAN	CD55	CD55 molecule (Cromer blood group)	B1AP13@95	S	no	OK	6	6	0	0	5	4	0	0
GSSVILN[0.9840]C[57.0215]SAYSEPSPK	Q92859	NEO1_HUMAN	NEO1	Neogenin	Q92859@73	S	yes	OK	6	6	0	0	4	5	0	0
GSSVILN[0.9840]C[57.0215]SAYSEPSPK[57.0215]	Q92859	NEO1_HUMAN	NEO1	Neogenin	Q92859@73	S	yes	OK	4	4	0	0	0	0	0	0
GTAN[0.9840]LSETIR	P78324	SHPS1_HUMAN	SIRPA	Tyrosine-protein phosphatase non-receptor type substrate 1	P78324@245	S	yes	OK	0	0	0	1	0	0	0	0
GTENGVN[0.9840]GTLTSNVADSPR	Q15629	TRAM1_HUMAN	TRAM1	Translocating chain-associated membrane protein 1	Q15629@355	T	yes	notOK	0	0	0	0	0	0	4	1
GTGAN[0.9840]GSFK[145.0197]LNR	Q92522	H1X_HUMAN	H1-10	Histone H1.10	Q92522@111	S	no	notOK	0	0	0	0	2	3	0	0
GVDEVTIVNILTN[0.9840]R	P07355	ANXA2_HUMAN	ANXA2	Annexin A2	P07355@62	S	no	OK	0	0	5	4	0	0	4	5
GVETIAN[0.9840]DVVSLATK	P10515	ODP2_HUMAN	DLAT	Dihydrolipoyllysine-residue acetyltransferase component of pyruvate dehydrogenase complex, mitochondrial	P10515@539	V	no	notOK	0	0	2	0	0	0	0	0
GVGIISEGN[0.9840]ETVEDIAAR	P05023	AT1A1_HUMAN	ATP1A1	Sodium/potassium-transporting ATPase subunit alpha-1	P05023@638	T	yes	notOK	0	0	1	0	0	0	0	0
GVKSC[57.0215]HTGIN[0.9840]R	P08582	TRFM_HUMAN	MELTF	Melanotransferrin	P08582@135	T	no	OK	0	1	0	0	0	0	0	0
GVK[145.0197]SC[57.0215]HTGIN[0.9840]R	P08582	TRFM_HUMAN	MELTF	Melanotransferrin	P08582@135	T	no	OK	2	2	0	0	0	0	0	0
GVVDSEDLPLN[0.9840]ISREMLQQSK	P08238	HS90B_HUMAN	HSP90AB1	Heat shock protein HSP 90-beta	P08238@389	S	no	notOK	0	0	0	0	0	0	1	2
GYISPYFIN[0.9840]TSK	P10809	CH60_HUMAN	HSPD1	60 kDa heat shock protein, mitochondrial	P10809@230	S	no	notOK	0	0	2	3	0	0	1	3
GYYN[0.9840]QSEAGSHIIQR	A0A140T9M0	A0A140T9M0_HUMAN	HLA-C	Major histocompatibility complex, class I, C	A0A140T9M0@110	S	yes	NaN	0	0	0	0	2	0	0	1
GYYN[0.9840]QSEAGSHIIQRMYGC[57.0215]DVGPDGR	A0A140T9M0	A0A140T9M0_HUMAN	HLA-C	Major histocompatibility complex, class I, C	A0A140T9M0@110	S	yes	OK	0	0	0	0	1	0	0	0
GYYN[0.9840]QSEAGSHTLQR	S6AU73	S6AU73_HUMAN	HLA-B	MHC class I antigen	S6AU73@110	S	yes	NaN	0	1	0	0	0	0	0	0
GYYN[0.9840]QSEAGSHTVQR	A0A140T913	A0A140T913_HUMAN	HLA-A	Major histocompatibility complex, class I, A	A0A140T913@110	S	no	NaN	2	2	0	1	0	0	0	0
GYYN[0.9840]QSEDGSHTIQR	A0A0G2JPD3	A0A0G2JPD3_HUMAN	HLA-A	Major histocompatibility complex, class I, A	A0A0G2JPD3@110	S	yes	NaN	0	0	0	0	0	0	0	1
GYYN[0.9840]QSEDGSHTIQRMYGC[57.0215]DVGPDGR	A0A0G2JPD3	A0A0G2JPD3_HUMAN	HLA-A	Major histocompatibility complex, class I, A	A0A0G2JPD3@110	S	yes	OK	0	2	0	0	0	0	0	0
GYYN[0.9840]QSEDGSHTIQRM[15.9949]YGC[57.0215]DVGPDGR	A0A0G2JPD3	A0A0G2JPD3_HUMAN	HLA-A	Major histocompatibility complex, class I, A	A0A0G2JPD3@110	S	yes	OK	0	0	0	0	1	0	0	0
GYYN[0.9840]QSEDGSHTLQRMYGC[57.0215]DLGPDGR	A0A140T921	A0A140T921_HUMAN	HLA-C	Major histocompatibility complex, class I, C	A0A140T921@110	S	yes	OK	2	4	1	0	4	3	0	0
HDDSSDN[0.9840]FC[57.0215]EADDIQSPEAEYVDLLLNPER	Q96HE7	ERO1A_HUMAN	ERO1A	ERO1-like protein alpha	Q96HE7@164	C	no	OK	0	0	1	0	1	0	0	0
HDSGDQDIN[0.9840]VVSTYISK	P21589	5NTD_HUMAN	NT5E	5'-nucleotidase	P21589@526	V	yes	OK	0	0	1	3	0	0	0	0
HFK[145.0197]GQAQN[0.9840]YSTLLLEEASAR	Q9NTN9	SEM4G_HUMAN	SEMA4G	Semaphorin-4G	Q9NTN9@55	S	yes	OK	2	2	0	0	1	1	0	0
HFN[0.9840]DSGAC[57.0215]VPR	P21860	ERBB3_HUMAN	ERBB3	Receptor tyrosine-protein kinase erbB-3	P21860@250	S	yes	NaN	0	0	0	0	0	0	0	1
HLN[0.9840]GTITAK	Q6YHK3	CD109_HUMAN	CD109	CD109 antigen	Q6YHK3@247	T	no	NaN	0	0	0	1	0	0	0	0
HLN[0.9840]GTITAK[145.0197]YTYGKPVK	Q6YHK3	CD109_HUMAN	CD109	CD109 antigen	Q6YHK3@247	T	no	OK	5	6	0	0	0	0	0	0
HN[0.9840]YC[57.0215]RNPDNR	P00749	UROK_HUMAN	PLAU	Urokinase-type plasminogen activator	P00749@120	C	no	OK	1	0	0	0	0	0	0	0
HSGN[0.9840]ITFDEIVNIAR	P30050	RL12_HUMAN	RPL12	Large ribosomal subunit protein uL11	P30050@103	T	no	notOK	0	0	0	1	0	0	1	0
HTGNVVITN[0.9840]C[57.0215]SAAHSR	Q8NES3	LFNG_HUMAN	LFNG	Beta-1,3-N-acetylglucosaminyltransferase lunatic fringe	Q8NES3@167	S	yes	NaN	0	0	0	0	2	1	0	0
HTGPGILSMANAGPNTN[0.9840]GSQFFIC[57.0215]TAK	P62937	PPIA_HUMAN	PPIA	Peptidyl-prolyl cis-trans isomerase A	P62937@108	S	no	notOK	0	0	5	5	0	0	6	5
HTGPGILSM[15.9949]ANAGPNTN[0.9840]GSQFFIC[57.0215]TAK	P62937	PPIA_HUMAN	PPIA	Peptidyl-prolyl cis-trans isomerase A	P62937@108	S	no	notOK	0	0	2	4	0	2	6	5
IAQLEEQLDN[0.9840]ETKERQAAC[57.0215]K	P35579	MYH9_HUMAN	MYH9	Myosin-9	P35579@1825	T	no	notOK	0	0	0	0	0	0	6	6
IASAVQK[145.0197]N[0.9840]ATSTK	P11047	LAMC1_HUMAN	LAMC1	Laminin subunit gamma-1	P11047@1439	T	no	OK	1	2	0	0	0	0	0	0
IAYSLLGLKDQVN[0.9840]TVGIPI	P29317	EPHA2_HUMAN	EPHA2	Ephrin type-A receptor 2	P29317@970	V	yes	notOK	0	0	0	1	0	0	0	0
IC[57.0215]DPGLTSFEPEALGN[0.9840]LVEGMDFHK	A0A2Q3DQE3	A0A2Q3DQE3_HUMAN	CAMK2G	calcium/calmodulin-dependent protein kinase	A0A2Q3DQE3@465	V	yes	OK	0	0	0	0	0	0	0	1
IDATVVRIGTFC[57.0215]SN[0.9840]GTVSR	Q9H5V8	CDCP1_HUMAN	CDCP1	CUB domain-containing protein 1	Q9H5V8@180	T	yes	OK	4	5	0	0	0	0	0	0
IDN[0.9840]TTYGC[57.0215]NLQDLQAGTIYNFR	F8VSD5	F8VSD5_HUMAN	PTPRB	Protein tyrosine phosphatase receptor type B	F8VSD5@292	T	no	NaN	0	0	0	0	0	1	0	0
IDYAN[0.9840]LTGISVSSLSDSLFVLHVQR	O00159	MYO1C_HUMAN	MYO1C	Unconventional myosin-Ic	O00159@963	T	no	notOK	0	0	0	0	0	0	0	1
IEGC[57.0215]IIGFDEYMN[0.9840]LVLDDAEEIHSK	P62304	RUXE_HUMAN	SNRPE	Small nuclear ribonucleoprotein E	P62304@55	V	no	notOK	0	0	1	0	0	0	1	0
IFAPN[0.9840]HVVAK	Q02543	RL18A_HUMAN	RPL18A	Large ribosomal subunit protein eL20	Q02543@36	V	no	notOK	0	0	6	5	0	0	6	6
IFDDSPC[57.0215]PFTAKTC[57.0215]NPETFPSSN[0.9840]ESR	Q8IWA5	CTL2_HUMAN	SLC44A2	Choline transporter-like protein 2	Q8IWA5@417	S	yes	OK	1	0	0	0	2	1	0	0
IFDDSPC[57.0215]PFTAK[145.0197]TC[57.0215]NPETFPSSN[0.9840]ESR	Q8IWA5	CTL2_HUMAN	SLC44A2	Choline transporter-like protein 2	Q8IWA5@417	S	yes	OK	1	1	0	0	1	1	0	0
IFKGC[57.0215]NIEN[0.9840]AC[57.0215]YPLGIC[57.0215]AER	P32320	CDD_HUMAN	CDA	Cytidine deaminase	P32320@57	C	no	OK	0	1	0	0	0	0	0	0
IGPGEPLELLC[57.0215]N[0.9840]VSGALPPAGR	Q969P0	IGSF8_HUMAN	IGSF8	Immunoglobulin superfamily member 8	Q969P0@327	S	yes	OK	6	6	0	0	6	6	0	0
IGTFC[57.0215]SN[0.9840]GTVSR	Q9H5V8	CDCP1_HUMAN	CDCP1	CUB domain-containing protein 1	Q9H5V8@180	T	yes	OK	6	6	1	2	6	6	1	1
IHFPLATYAPVISAEK[145.0197]AYHEQLSVAEITN[0.9840]AC[57.0215]FEPANQMVK[57.0215]	P68366	TBA4A_HUMAN	TUBA4A	Tubulin alpha-4A chain	P68366@293	C	no	notOK	0	0	0	0	1	0	0	0
IIDVVYN[0.9840]ASNNELVR	P62241	RS8_HUMAN	RPS8	Small ribosomal subunit protein eS8	P62241@84	S	no	notOK	0	0	4	4	0	0	5	6
IIISPEEN[0.9840]VTLTC[57.0215]TAENQLER	Q13740	CD166_HUMAN	ALCAM	CD166 antigen	Q13740@480	T	yes	OK	6	6	0	1	3	1	0	0
IIK[145.0197]EFIN[0.9840]K	P11169	GTR3_HUMAN	SLC2A3	Solute carrier family 2, facilitated glucose transporter member 3	P11169@43	T	yes	OK	6	6	0	0	0	0	0	0
IIK[145.0197]EFIN[0.9840]K[57.0215]	P11169	GTR3_HUMAN	SLC2A3	Solute carrier family 2, facilitated glucose transporter member 3	P11169@43	T	yes	OK	6	6	0	0	0	0	0	0
IIPGFMC[57.0215]QGGDFTRHN[0.9840]GTGGK[57.0215]	P62937	PPIA_HUMAN	PPIA	Peptidyl-prolyl cis-trans isomerase A	P62937@71	T	no	notOK	0	0	0	0	0	1	0	0
IIPGFM[15.9949]C[57.0215]QGGDFTRHN[0.9840]GTGGK	P62937	PPIA_HUMAN	PPIA	Peptidyl-prolyl cis-trans isomerase A	P62937@71	T	no	notOK	0	0	0	0	0	0	1	0
IISANGC[57.0215]KVDN[0.9840]SSLTGESEPQTR	P05023	AT1A1_HUMAN	ATP1A1	Sodium/potassium-transporting ATPase subunit alpha-1	P05023@215	S	yes	notOK	0	0	0	0	1	1	0	0
IISAN[0.9840]GC[57.0215]K	P05023	AT1A1_HUMAN	ATP1A1	Sodium/potassium-transporting ATPase subunit alpha-1	P05023@209	C	yes	notOK	0	2	1	4	2	0	1	2
IISAN[0.9840]GC[57.0215]KVDNSSLTGESEPQTR	P05023	AT1A1_HUMAN	ATP1A1	Sodium/potassium-transporting ATPase subunit alpha-1	P05023@209	C	yes	notOK	5	6	1	1	6	5	2	2
IISAN[0.9840]GC[57.0215]K[57.0215]	P05023	AT1A1_HUMAN	ATP1A1	Sodium/potassium-transporting ATPase subunit alpha-1	P05023@209	C	yes	notOK	1	1	0	0	0	0	0	0
IISAN[0.9840]GC[57.0215]K[57.0215]VDNSSLTGESEPQTR	P05023	AT1A1_HUMAN	ATP1A1	Sodium/potassium-transporting ATPase subunit alpha-1	P05023@209	C	yes	notOK	1	1	0	0	0	0	0	0
IISN[0.9840]ASC[57.0215]TTNC[57.0215]LAPLAK	P04406	G3P_HUMAN	GAPDH	Glyceraldehyde-3-phosphate dehydrogenase	P04406@149	S	no	notOK	1	1	4	3	0	2	4	3
IKLDN[0.9840]YSTQELGK	P21589	5NTD_HUMAN	NT5E	5'-nucleotidase	P21589@333	S	yes	OK	0	0	0	1	0	0	0	0
IKLDN[0.9840]YSTQELGK[145.0197]TIVYLDGSSQSC[57.0215]R	P21589	5NTD_HUMAN	NT5E	5'-nucleotidase	P21589@333	S	yes	OK	6	6	0	0	4	4	0	0
IK[145.0197]ISSLQTTEKN[0.9840]DTVAGQGER	P06756	ITAV_HUMAN	ITGAV	Integrin alpha-V	P06756@874	T	yes	OK	6	6	0	0	6	6	0	0
IK[145.0197]ISSLQTTEK[57.0215]N[0.9840]DTVAGQGER	P06756	ITAV_HUMAN	ITGAV	Integrin alpha-V	P06756@874	T	yes	OK	0	0	0	0	1	0	0	0
IK[145.0197]LDN[0.9840]YSTQELGK	P21589	5NTD_HUMAN	NT5E	5'-nucleotidase	P21589@333	S	yes	OK	6	6	1	1	6	6	0	0
IK[145.0197]LDN[0.9840]YSTQELGK[57.0215]	P21589	5NTD_HUMAN	NT5E	5'-nucleotidase	P21589@333	S	yes	OK	6	6	0	0	6	5	0	0
ILAPAYFILGGN[0.9840]QSGEGC[57.0215]VITR	Q13510	ASAH1_HUMAN	ASAH1	Acid ceramidase	Q13510@286	S	no	notOK	0	2	1	0	3	4	0	0
ILDVNDNIPVVEN[0.9840]K	Q14126	DSG2_HUMAN	DSG2	Desmoglein-2	Q14126@274	V	yes	OK	0	0	1	0	0	0	0	0
ILLTC[57.0215]SLN[0.9840]DSATEVTGHR	A0A7P0TA85	A0A7P0TA85_HUMAN	BSG	Basigin	A0A7P0TA85@41	S	yes	OK	6	6	4	6	6	6	1	1
ILRN[0.9840]VSEC[57.0215]FLAR	Q8N271	PROM2_HUMAN	PROM2	Prominin-2	Q8N271@725	S	yes	OK	0	0	0	0	6	6	0	0
IMQSSSEVGYDAMAGDFVN[0.9840]MVEK	P10809	CH60_HUMAN	HSPD1	60 kDa heat shock protein, mitochondrial	P10809@512	V	no	notOK	0	0	1	1	0	0	0	0
IMQSSSEVGYDAMAGDFVN[0.9840]M[15.9949]VEK	P10809	CH60_HUMAN	HSPD1	60 kDa heat shock protein, mitochondrial	P10809@512	V	no	notOK	0	0	0	2	0	0	1	1
IMSLVDPN[0.9840]HSGLVTFQAFIDFMSR	O43707	ACTN4_HUMAN	ACTN4	Alpha-actinin-4	O43707@821	S	no	notOK	0	0	0	0	0	0	1	0
IM[15.9949]QSSSEVGYDAMAGDFVN[0.9840]M[15.9949]VEK	P10809	CH60_HUMAN	HSPD1	60 kDa heat shock protein, mitochondrial	P10809@512	V	no	notOK	0	0	0	1	0	0	0	0
IM[15.9949]SLVDPN[0.9840]HSGLVTFQAFIDFMSR	O43707	ACTN4_HUMAN	ACTN4	Alpha-actinin-4	O43707@821	S	no	notOK	0	0	0	0	0	0	1	0
INTLKEENTQEAAVLN[0.9840]GVS	P51114	FXR1_HUMAN	FXR1	RNA-binding protein FXR1	P51114@618	V	no	NaN	0	0	1	0	0	0	0	0
IN[0.9840]ATDADEPNTLNSK	Q14126	DSG2_HUMAN	DSG2	Desmoglein-2	Q14126@182	T	yes	NaN	0	0	0	1	0	0	0	1
IN[0.9840]ATDADEPNTLNSK[145.0197]	Q14126	DSG2_HUMAN	DSG2	Desmoglein-2	Q14126@182	T	yes	NaN	1	0	0	0	0	0	0	0
IN[0.9840]ATDADEPNTLNSK[145.0197]ISYR	Q14126	DSG2_HUMAN	DSG2	Desmoglein-2	Q14126@182	T	yes	OK	6	6	0	0	5	6	0	0
IN[0.9840]ISEGNC[57.0215]PER	Q15365	PCBP1_HUMAN	PCBP1	Poly(rC)-binding protein 1	Q15365@48	S	no	notOK	0	0	0	0	0	1	0	0
IN[0.9840]ISSPGSPVTAVTDDFK[145.0197]QGQR	P46059	S15A1_HUMAN	SLC15A1	Solute carrier family 15 member 1	P46059@439	S	yes	NaN	1	0	0	0	0	0	0	0
IN[0.9840]TTADEKDPTNPFR	O14672	ADA10_HUMAN	ADAM10	Disintegrin and metalloproteinase domain-containing protein 10	O14672@278	T	no	OK	0	0	0	0	0	0	0	1
IN[0.9840]TTADEKDPTNPFRFPNIGVEK	O14672	ADA10_HUMAN	ADAM10	Disintegrin and metalloproteinase domain-containing protein 10	O14672@278	T	no	OK	0	0	0	1	0	0	0	0
IN[0.9840]TTADEK[145.0197]DPTNPFR	O14672	ADA10_HUMAN	ADAM10	Disintegrin and metalloproteinase domain-containing protein 10	O14672@278	T	no	OK	6	6	0	0	6	6	0	0
IN[0.9840]TTADEK[145.0197]DPTNPFRFPNIGVEK	O14672	ADA10_HUMAN	ADAM10	Disintegrin and metalloproteinase domain-containing protein 10	O14672@278	T	no	OK	6	6	0	0	6	6	0	0
IN[0.9840]TTADEK[145.0197]DPTNPFRFPNIGVEK[57.0215]	O14672	ADA10_HUMAN	ADAM10	Disintegrin and metalloproteinase domain-containing protein 10	O14672@278	T	no	OK	6	6	0	0	6	6	0	0
IN[0.9840]TTADEK[57.0215]DPTNPFRFPNIGVEK[145.0197]	O14672	ADA10_HUMAN	ADAM10	Disintegrin and metalloproteinase domain-containing protein 10	O14672@278	T	no	OK	0	1	0	0	0	1	0	0
IN[0.9840]TTTNEIFYC[57.0215]TFR	Q9NZQ7	PD1L1_HUMAN	CD274	Programmed cell death 1 ligand 1	Q9NZQ7@200	T	yes	OK	6	6	0	0	4	3	0	0
IPVFEDEQSN[0.9840]IVDILYVK	Q6P4Q7	CNNM4_HUMAN	CNNM4	Metal transporter CNNM4	Q6P4Q7@417	V	yes	OK	0	0	0	1	0	0	0	0
IQN[0.9840]GTSGIR	P55795	HNRH2_HUMAN	HNRNPH2	Heterogeneous nuclear ribonucleoprotein H2	P55795@38	T	no	notOK	0	0	0	0	0	0	1	0
IREFDSSTLN[0.9840]ESVR	Q96EC8	YIPF6_HUMAN	YIPF6	Protein YIPF6	Q96EC8@55	S	yes	notOK	0	0	0	1	0	0	0	0
IRIN[0.9840]TTADEK[145.0197]DPTNPFR	O14672	ADA10_HUMAN	ADAM10	Disintegrin and metalloproteinase domain-containing protein 10	O14672@278	T	no	OK	6	6	0	0	6	6	0	0
IRIN[0.9840]TTADEK[145.0197]DPTNPFRFPNIGVEK	O14672	ADA10_HUMAN	ADAM10	Disintegrin and metalloproteinase domain-containing protein 10	O14672@278	T	no	OK	6	6	0	0	6	6	0	0
IRIN[0.9840]TTADEK[145.0197]DPTNPFRFPNIGVEK[57.0215]	O14672	ADA10_HUMAN	ADAM10	Disintegrin and metalloproteinase domain-containing protein 10	O14672@278	T	no	OK	0	0	0	0	2	1	0	0
ISAVSLAN[0.9840]R	Q7Z478	DHX29_HUMAN	DHX29	ATP-dependent RNA helicase DHX29	Q7Z478@640	V	no	notOK	0	0	0	0	0	0	1	0
ISIEMN[0.9840]GTLEDQLSHLK	O43707	ACTN4_HUMAN	ACTN4	Alpha-actinin-4	O43707@680	T	no	notOK	0	0	4	4	0	0	4	4
ISIEM[15.9949]N[0.9840]GTLEDQLSHLK	O43707	ACTN4_HUMAN	ACTN4	Alpha-actinin-4	O43707@680	T	no	notOK	0	0	0	1	0	0	4	6
ISSLQTTEK[145.0197]N[0.9840]DTVAGQGER	P06756	ITAV_HUMAN	ITGAV	Integrin alpha-V	P06756@874	T	yes	OK	3	3	0	0	4	5	0	0
ISVAGRN[0.9840]C[57.0215]SFQPER	O15031	PLXB2_HUMAN	PLXNB2	Plexin-B2	O15031@844	S	yes	OK	6	6	0	0	6	6	0	0
ITDFIK[57.0215]FDTGN[0.9840]LC[57.0215]MVTGGANLGR	P62701	RS4X_HUMAN	RPS4X	Small ribosomal subunit protein eS4, X isoform	P62701@179	C	no	notOK	1	1	0	0	0	2	0	0
ITDSEDKALMN[0.9840]GSESR	A0A7P0T8A7	A0A7P0T8A7_HUMAN	BSG	Basigin	A0A7P0T8A7@59	S	yes	OK	0	0	1	1	0	0	0	1
ITDSEDKALM[15.9949]N[0.9840]GSESR	A0A7P0T8A7	A0A7P0T8A7_HUMAN	BSG	Basigin	A0A7P0T8A7@59	S	yes	OK	0	0	0	1	0	0	0	1
ITDSEDK[145.0197]ALMN[0.9840]GSESR	A0A7P0T8A7	A0A7P0T8A7_HUMAN	BSG	Basigin	A0A7P0T8A7@59	S	yes	OK	0	0	0	1	0	0	0	1
ITDSEDK[145.0197]ALM[15.9949]N[0.9840]GSESR	A0A7P0T8A7	A0A7P0T8A7_HUMAN	BSG	Basigin	A0A7P0T8A7@59	S	yes	OK	4	5	0	0	2	2	0	0
ITLDFN[0.9840]LTDPENGPVLDDSLPNSVHEYIPFAK[145.0197]DC[57.0215]GNKEK	P56199	ITA1_HUMAN	ITGA1	Integrin alpha-1	P56199@780	T	yes	OK	0	0	0	0	2	1	0	0
ITNDAREDEMEEN[0.9840]LTQVGSILGNLK	O00161	SNP23_HUMAN	SNAP23	Synaptosomal-associated protein 23	O00161@155	T	no	OK	0	0	1	0	0	0	0	0
ITNENFVDAYENSN[0.9840]STEFVSLASK[145.0197]VK	Q9Y5Y6	ST14_HUMAN	ST14	Suppressor of tumorigenicity 14 protein	Q9Y5Y6@109	T	yes	OK	1	0	0	0	2	2	0	0
ITNVSTISSNN[0.9840]GC[57.0215]HPGGLTVNNC[57.0215]QPAGHVLR	Q6A163	K1C39_HUMAN	KRT39	Keratin, type I cytoskeletal 39	Q6A163@32	C	no	OK	0	0	0	0	0	0	1	0
ITPNNNGTYAC[57.0215]FVSNLATGRN[0.9840]NSIVK[57.0215]	P06731	CEAM5_HUMAN	CEACAM5	Cell adhesion molecule CEACAM5	P06731@665	S	yes	OK	0	0	0	0	0	1	0	0
ITPNNN[0.9840]GTYAC[57.0215]FVSNLATGR	P06731	CEAM5_HUMAN	CEACAM5	Cell adhesion molecule CEACAM5	P06731@650	T	yes	OK	0	0	0	0	2	2	0	0
IVEVN[0.9840]GVC[57.0215]MEGK	O14745	NHRF1_HUMAN	NHERF1	Na(+)/H(+) exchange regulatory cofactor NHE-RF1	O14745@203	V	no	notOK	0	0	4	4	0	0	5	6
IVEVN[0.9840]GVC[57.0215]M[15.9949]EGK	O14745	NHRF1_HUMAN	NHERF1	Na(+)/H(+) exchange regulatory cofactor NHE-RF1	O14745@203	V	no	notOK	0	0	0	0	0	0	1	2
IVN[0.9840]ETLYENTK	P19075	TSN8_HUMAN	TSPAN8	Tetraspanin-8	P19075@118	T	yes	OK	0	0	0	0	0	0	0	1
IVN[0.9840]ETLYENTK[145.0197]LLSATGESEK	P19075	TSN8_HUMAN	TSPAN8	Tetraspanin-8	P19075@118	T	yes	NaN	0	0	0	0	1	1	0	0
IVSPEPGGAVGPN[0.9840]LTC[57.0215]R	A0A087WYL5	A0A087WYL5_HUMAN	SEZ6L2	Seizure related 6 homolog like 2	A0A087WYL5@373	T	yes	OK	0	1	0	0	0	0	0	0
IVVN[0.9840]VSDTNDHAPWFTASSYK[145.0197]GR	Q14517	FAT1_HUMAN	FAT1	Protocadherin Fat 1	Q14517@1551	S	yes	OK	0	2	0	0	0	0	0	0
IYEDEVPFGTNC[57.0215]N[0.9840]LTITSR	O60449	LY75_HUMAN	LY75	Lymphocyte antigen 75	O60449@529	T	yes	OK	0	0	0	0	6	6	0	0
IYHPNINSN[0.9840]GSIC[57.0215]LDILR	P61077	UB2D3_HUMAN	UBE2D3	Ubiquitin-conjugating enzyme E2 D3	P61077@81	S	no	OK	1	1	1	4	5	5	3	4
IYIPLN[0.9840]KTAPC[57.0215]VR	Q92542	NICA_HUMAN	NCSTN	Nicastrin	Q92542@45	T	yes	OK	6	6	0	0	5	6	0	0
KADSVSSNHTLSSN[0.9840]ATR	P30989	NTR1_HUMAN	NTSR1	Neurotensin receptor type 1	P30989@411	T	yes	notOK	0	0	1	1	0	0	0	0
KADSVSSN[0.9840]HTLSSNATR	P30989	NTR1_HUMAN	NTSR1	Neurotensin receptor type 1	P30989@405	T	yes	notOK	0	0	2	4	0	0	0	0
KAN[0.9840]GVLEAR	Q8IWA5	CTL2_HUMAN	SLC44A2	Choline transporter-like protein 2	Q8IWA5@212	V	yes	OK	0	0	1	0	0	0	2	0
KAQTLNN[0.9840]NVNR	Q16787	LAMA3_HUMAN	LAMA3	Laminin subunit alpha-3	Q16787@1921	V	no	OK	0	0	0	1	0	0	0	0
KDGN[0.9840]ASGTTLLEALDC[57.0215]ILPPTRPTDKPLR	cRAP-A0AAA9SDR5	cRAP-A0AAA9SDR5_BOVIN		Elongation factor 1-alpha	cRAP-A0AAA9SDR5@222	S	unk	NaN	0	1	0	0	2	1	1	0
KDGN[0.9840]ASGTTLLEALDC[57.0215]ILPPTRPTDK[145.0197]PLR	cRAP-A0AAA9SDR5	cRAP-A0AAA9SDR5_BOVIN		Elongation factor 1-alpha	cRAP-A0AAA9SDR5@222	S	unk	NaN	0	0	0	0	2	1	0	0
KDGN[0.9840]ASGTTLLEALDC[57.0215]ILPPTRPTDK[57.0215]PLR	cRAP-A0AAA9SDR5	cRAP-A0AAA9SDR5_BOVIN		Elongation factor 1-alpha	cRAP-A0AAA9SDR5@222	S	unk	NaN	0	0	0	0	1	0	0	0
KDLYAN[0.9840]TVLSGGTTMYPGIADR	P63261	ACTG_HUMAN	ACTG1	Actin, cytoplasmic 2	P63261@296	V	no	notOK	0	0	3	3	0	0	0	0
KDTC[57.0215]TQEC[57.0215]SYFN[0.9840]ITK	P05556	ITB1_HUMAN	ITGB1	Integrin beta-1	P05556@669	T	yes	OK	6	6	1	1	6	6	0	1
KDTC[57.0215]TQEC[57.0215]SYFN[0.9840]ITKVESR	P05556	ITB1_HUMAN	ITGB1	Integrin beta-1	P05556@669	T	yes	OK	6	6	0	1	6	6	0	0
KDTC[57.0215]TQEC[57.0215]SYFN[0.9840]ITK[145.0197]VESR	P05556	ITB1_HUMAN	ITGB1	Integrin beta-1	P05556@669	T	yes	OK	6	6	1	0	6	6	0	0
KDTC[57.0215]TQEC[57.0215]SYFN[0.9840]ITK[57.0215]	P05556	ITB1_HUMAN	ITGB1	Integrin beta-1	P05556@669	T	yes	OK	1	6	0	0	5	4	0	0
KDTC[57.0215]TQEC[57.0215]SYFN[0.9840]ITK[57.0215]VESR	P05556	ITB1_HUMAN	ITGB1	Integrin beta-1	P05556@669	T	yes	OK	4	4	0	0	2	1	0	0
KEN[0.9840]SSEIC[57.0215]SNNGEC[57.0215]VC[57.0215]GQC[57.0215]VC[57.0215]R	P05556	ITB1_HUMAN	ITGB1	Integrin beta-1	P05556@520	S	yes	OK	2	3	0	0	2	2	0	1
KFNALFAQGN[0.9840]YSEAAK	Q00610	CLH1_HUMAN	CLTC	Clathrin heavy chain 1	Q00610@376	S	no	OK	0	0	1	0	0	0	0	0
KFVPGC[57.0215]FVC[57.0215]LESRTC[57.0215]SSN[0.9840]LTLTSGSK	Q9H5V8	CDCP1_HUMAN	CDCP1	CUB domain-containing protein 1	Q9H5V8@386	T	yes	OK	0	3	0	0	0	0	0	0
KGFC[57.0215]EAPGN[0.9840]R	P27701	CD82_HUMAN	CD82	CD82 antigen	P27701@198	T	yes	OK	3	4	0	0	4	5	0	0
KGIAFPTSISVNN[0.9840]C[57.0215]VC[57.0215]HFSPLKSDQDYILK	Q9UQ80	PA2G4_HUMAN	PA2G4	Proliferation-associated protein 2G4	Q9UQ80@84	V	no	notOK	1	1	0	0	0	2	0	0
KGIAFPTSISVN[0.9840]NC[57.0215]VC[57.0215]HFSPLK	Q9UQ80	PA2G4_HUMAN	PA2G4	Proliferation-associated protein 2G4	Q9UQ80@83	C	no	notOK	0	0	0	0	1	1	0	0
KGIAFPTSISVN[0.9840]NC[57.0215]VC[57.0215]HFSPLKSDQDYILK	Q9UQ80	PA2G4_HUMAN	PA2G4	Proliferation-associated protein 2G4	Q9UQ80@83	C	no	notOK	0	0	0	0	4	0	0	0
KGIAFPTSISVN[0.9840]NC[57.0215]VC[57.0215]HFSPLK[57.0215]	Q9UQ80	PA2G4_HUMAN	PA2G4	Proliferation-associated protein 2G4	Q9UQ80@83	C	no	notOK	1	0	0	0	0	0	0	0
KGTENGVN[0.9840]GTLTSNVADSPR	Q15629	TRAM1_HUMAN	TRAM1	Translocating chain-associated membrane protein 1	Q15629@355	T	yes	notOK	0	0	0	0	0	0	4	2
KGTEN[0.9840]GVNGTLTSNVADSPR	Q15629	TRAM1_HUMAN	TRAM1	Translocating chain-associated membrane protein 1	Q15629@352	V	yes	notOK	0	0	2	2	0	0	6	6
KHTGSGILSMVNAGPNTN[0.9840]GSQLFIC[57.0215]TAK	A0A075B767	PAL4H_HUMAN	PPIAL4H	Peptidyl-prolyl cis-trans isomerase A-like 4H	A0A075B767@108	S	no	notOK	1	0	0	0	0	0	0	0
KIPVFHN[0.9840]GSTPTLGETPK	E9PFN4	E9PFN4_HUMAN	SLC4A7	Anion exchange protein	E9PFN4@550	S	yes	OK	0	0	3	3	0	0	0	0
KIYIPLN[0.9840]K	Q92542	NICA_HUMAN	NCSTN	Nicastrin	Q92542@45	T	yes	OK	0	0	0	1	0	0	0	0
KIYIPLN[0.9840]KTAPC[57.0215]VR	Q92542	NICA_HUMAN	NCSTN	Nicastrin	Q92542@45	T	yes	OK	6	6	0	0	6	6	0	0
KIYIPLN[0.9840]K[145.0197]TAPC[57.0215]VR	Q92542	NICA_HUMAN	NCSTN	Nicastrin	Q92542@45	T	yes	OK	2	3	0	0	0	1	0	0
KIYIPLN[0.9840]K[57.0215]TAPC[57.0215]VR	Q92542	NICA_HUMAN	NCSTN	Nicastrin	Q92542@45	T	yes	OK	3	4	0	0	4	2	0	0
KLC[57.0215]PDC[57.0215]PLLAPLN[0.9840]DSR	cRAP-P12763	cRAP-FETUA_BOVIN	AHSG	Alpha-2-HS-glycoprotein	cRAP-P12763@156	S	unk	NaN	6	5	0	0	6	6	0	0
KLEEN[0.9840]EVIPK[145.0197]R	P31431	SDC4_HUMAN	SDC4	Syndecan-4	P31431@109	V	yes	OK	1	1	0	0	0	0	0	0
KLGDC[57.0215]ISEDSYPDGN[0.9840]ITWYR	Q13740	CD166_HUMAN	ALCAM	CD166 antigen	Q13740@167	T	yes	OK	6	6	0	0	0	0	0	0
KLGIPGTQGREC[57.0215]N[0.9840]R	Q9UBV4	WNT16_HUMAN	WNT16	Protein Wnt-16	Q9UBV4@311	T	no	OK	0	1	0	0	0	0	0	0
KNDNLLKALQLNELTMDDDTAVLVIDN[0.9840]GSGMC[57.0215]K	P0CG39	POTEJ_HUMAN	POTEJ	POTE ankyrin domain family member J	P0CG39@675	S	yes	OK	0	0	0	0	0	0	0	2
KNK[145.0197]N[0.9840]VTNR	P05556	ITB1_HUMAN	ITGB1	Integrin beta-1	P05556@94	T	yes	OK	0	2	0	0	0	0	0	0
KNNHHEEN[0.9840]ISSK	Q13813	SPTN1_HUMAN	SPTAN1	Spectrin alpha chain, non-erythrocytic 1	Q13813@1946	S	no	notOK	0	0	0	0	0	0	0	1
KN[0.9840]GVQAMVEFDSVQSAQR	A0A3B3ITJ4	A0A3B3ITJ4_HUMAN	HNRNPL	Heterogeneous nuclear ribonucleoprotein L	A0A3B3ITJ4@230	V	no	NaN	0	0	1	0	0	0	0	0
KN[0.9840]ITDLVEGAKK[145.0197]	Q8IWA5	CTL2_HUMAN	SLC44A2	Choline transporter-like protein 2	Q8IWA5@200	T	yes	OK	2	1	0	0	1	2	0	0
KN[0.9840]ITDLVEGAK[145.0197]K	Q8IWA5	CTL2_HUMAN	SLC44A2	Choline transporter-like protein 2	Q8IWA5@200	T	yes	OK	6	6	0	0	6	6	0	0
KN[0.9840]ITDLVEGAK[145.0197]K[57.0215]	Q8IWA5	CTL2_HUMAN	SLC44A2	Choline transporter-like protein 2	Q8IWA5@200	T	yes	OK	3	1	0	0	0	0	0	0
KN[0.9840]ITDLVEGAK[57.0215]K[145.0197]	Q8IWA5	CTL2_HUMAN	SLC44A2	Choline transporter-like protein 2	Q8IWA5@200	T	yes	OK	1	0	0	0	0	0	0	0
KN[0.9840]ITK[145.0197]TFK	Q6YHK3	CD109_HUMAN	CD109	CD109 antigen	Q6YHK3@279	T	no	OK	2	2	0	0	0	0	0	0
KN[0.9840]ITLDC[57.0215]AR	A0A8I5KSX0	A0A8I5KSX0_HUMAN	ITGA7	Integrin subunit alpha 7	A0A8I5KSX0@925	T	yes	OK	0	1	0	0	0	0	0	0
KTESIDVMDAVGSN[0.9840]IVVSTR	P28331	NDUS1_HUMAN	NDUFS1	NADH-ubiquinone oxidoreductase 75 kDa subunit, mitochondrial	P28331@260	V	no	OK	0	0	0	1	0	0	0	0
KVVVC[57.0215]DN[0.9840]GTGFVK	P61160	ARP2_HUMAN	ACTR2	Actin-related protein 2	P61160@13	T	no	notOK	1	3	0	1	6	5	3	4
KYAPTEAQLN[0.9840]AVDALIDSMSLAK	P13010	XRCC5_HUMAN	XRCC5	X-ray repair cross-complementing protein 5	P13010@452	V	no	notOK	0	0	0	0	0	0	0	1
KYAPTEAQLN[0.9840]AVDALIDSM[15.9949]SLAK	P13010	XRCC5_HUMAN	XRCC5	X-ray repair cross-complementing protein 5	P13010@452	V	no	notOK	0	0	0	1	0	0	0	0
KYDGYTSC[57.0215]PLVTGYN[0.9840]R	Q9Y6N5	SQOR_HUMAN	SQOR	Sulfide:quinone oxidoreductase, mitochondrial	Q9Y6N5@386	V	no	OK	1	0	0	0	0	0	0	0
KYQTLN[0.9840]C[57.0215]SVNVNC[57.0215]VNIR	A0A8C8KBL6	A0A8C8KBL6_HUMAN	ITGA6	Integrin subunit alpha 6	A0A8C8KBL6@912	S	yes	OK	2	3	0	0	2	3	0	0
LAAN[0.9840]SSLFTQR	O14578	CTRO_HUMAN	CIT	Citron Rho-interacting kinase	O14578@793	S	no	notOK	0	0	0	0	0	0	1	0
LALKDGHGTAISN[0.9840]ASDVWK[145.0197]K	O60449	LY75_HUMAN	LY75	Lymphocyte antigen 75	O60449@135	S	yes	OK	0	0	0	0	1	0	0	0
LALK[145.0197]DGHGTAISN[0.9840]ASDVWK	O60449	LY75_HUMAN	LY75	Lymphocyte antigen 75	O60449@135	S	yes	OK	0	0	0	0	4	3	0	0
LASELN[0.9840]HVQEVLEGYK	P78386	KRT85_HUMAN	KRT85	Keratin, type II cuticular Hb5	P78386@198	V	no	OK	0	0	0	0	0	0	1	0
LASELN[0.9840]HVQEVLEGYKK	P78386	KRT85_HUMAN	KRT85	Keratin, type II cuticular Hb5	P78386@198	V	no	OK	0	0	0	0	0	0	1	0
LAVDEEENADN[0.9840]NTK	P02786	TFR1_HUMAN	TFRC	Transferrin receptor protein 1	P02786@50	T	yes	notOK	0	0	1	1	0	0	0	0
LAVNC[57.0215]FVNNNRQC[57.0215]QC[57.0215]TSVGAQN[0.9840]TVIC[57.0215]SK	B5MCA4	B5MCA4_HUMAN	EPCAM	Epithelial cell adhesion molecule	B5MCA4@83	V	yes	OK	2	1	0	0	1	0	0	0
LAVNC[57.0215]FVNNNRQC[57.0215]QC[57.0215]TSVGAQN[0.9840]TVIC[57.0215]SK[145.0197]LAAK	B5MCA4	B5MCA4_HUMAN	EPCAM	Epithelial cell adhesion molecule	B5MCA4@83	V	yes	OK	1	3	1	0	1	2	0	0
LAVN[0.9840]MVPFPRLHFFM[15.9949]PGFAPLTSR	P07437	TBB5_HUMAN	TUBB	Tubulin beta chain	P07437@256	V	no	notOK	0	0	0	0	0	0	0	1
LC[57.0215]DEGHGLEVEIN[0.9840]C[57.0215]TR	P25445	TNR6_HUMAN	FAS	Tumor necrosis factor receptor superfamily member 6	P25445@118	T	yes	OK	5	6	0	0	1	0	0	0
LC[57.0215]GSGFQSIVN[0.9840]GC[57.0215]QEIC[57.0215]VK	P42765	THIM_HUMAN	ACAA2	3-ketoacyl-CoA thiolase, mitochondrial	P42765@101	C	no	NaN	0	0	1	0	0	0	0	0
LC[57.0215]LNN[0.9840]DTK	P30825	CTR1_HUMAN	SLC7A1	High affinity cationic amino acid transporter 1	P30825@235	T	yes	OK	1	1	0	0	2	1	0	0
LC[57.0215]PDC[57.0215]PLLAPLN[0.9840]DSR	cRAP-P12763	cRAP-FETUA_BOVIN	AHSG	Alpha-2-HS-glycoprotein	cRAP-P12763@156	S	unk	NaN	6	4	0	0	6	6	0	0
LEDK[57.0215]QPGNMAGNFN[0.9840]LSLQGC[57.0215]DQDAQSPGILR	Q9H5V8	CDCP1_HUMAN	CDCP1	CUB domain-containing protein 1	Q9H5V8@310	S	yes	OK	1	1	0	0	0	0	0	0
LEQQVPVN[0.9840]QVFGQDEMIDVIGVTK	P39023	RL3_HUMAN	RPL3	Large ribosomal subunit protein uL3	P39023@208	V	no	notOK	0	0	2	1	0	0	1	2
LEQQVPVN[0.9840]QVFGQDEMIDVIGVTK[145.0197]GK[57.0215]	P39023	RL3_HUMAN	RPL3	Large ribosomal subunit protein uL3	P39023@208	V	no	notOK	1	0	0	0	0	0	0	0
LEQTSEDSSKC[57.0215]VN[0.9840]ASR	P21589	5NTD_HUMAN	NT5E	5'-nucleotidase	P21589@53	S	yes	OK	6	6	0	0	6	6	0	0
LEQTSEDSSK[145.0197]C[57.0215]VN[0.9840]ASR	P21589	5NTD_HUMAN	NT5E	5'-nucleotidase	P21589@53	S	yes	OK	6	6	0	1	6	6	0	0
LEQTSEDSSK[57.0215]C[57.0215]VN[0.9840]ASR	P21589	5NTD_HUMAN	NT5E	5'-nucleotidase	P21589@53	S	yes	OK	6	5	0	0	3	4	0	0
LFN[0.9840]LSKEDDVR	P62753	RS6_HUMAN	RPS6	Small ribosomal subunit protein eS6	P62753@146	S	no	notOK	0	0	0	0	0	0	0	1
LFQN[0.9840]C[57.0215]SELFK	Q8NBN3	TM87A_HUMAN	TMEM87A	Transmembrane protein 87A	Q8NBN3@127	S	yes	OK	5	6	0	0	6	6	0	0
LFTPEEFFRIFN[0.9840]R	P21583	SCF_HUMAN	KITLG	Kit ligand	P21583@145	S	yes	OK	1	4	0	0	3	2	0	0
LGC[57.0215]EDSPIFIC[57.0215]PALTGAN[0.9840]GVTVPEEGLTLHR	Q7KYR7	BT2A1_HUMAN	BTN2A1	Butyrophilin subfamily 2 member A1	Q7KYR7@507	V	yes	notOK	0	0	1	0	0	0	1	0
LGDC[57.0215]ISEDSYPDGN[0.9840]ITWYR	Q13740	CD166_HUMAN	ALCAM	CD166 antigen	Q13740@167	T	yes	OK	6	6	0	0	0	0	0	0
LGFGSFVDKN[0.9840]ISPFSYTAPR	cRAP-P80747	cRAP-ITB5_BOVIN	ITGB5	Integrin beta-5	cRAP-P80747@186	S	unk	NaN	0	0	0	0	0	0	1	2
LGIPGTQGREC[57.0215]N[0.9840]R	Q9UBV4	WNT16_HUMAN	WNT16	Protein Wnt-16	Q9UBV4@311	T	no	OK	5	5	0	0	0	0	0	0
LGLALN[0.9840]YSVFYYEIQNAPEQAC[57.0215]HLAK	P61981	1433G_HUMAN	YWHAG	14-3-3 protein gamma	P61981@178	S	no	notOK	0	0	1	0	2	0	1	0
LGNN[0.9840]C[57.0215]VFAPADVTSEKDVQTALALAK	Q99714	HCD2_HUMAN	HSD17B10	3-hydroxyacyl-CoA dehydrogenase type-2	Q99714@57	V	no	OK	0	0	0	0	1	1	0	0
LHVGYLQPLVAVQVSFAPN[0.9840]NTGKEVTVEC[57.0215]K	P54709	AT1B3_HUMAN	ATP1B3	Sodium/potassium-transporting ATPase subunit beta-3	P54709@240	T	yes	OK	3	3	0	0	0	0	0	0
LHVTLYN[0.9840]C[57.0215]SFGR	O15031	PLXB2_HUMAN	PLXNB2	Plexin-B2	O15031@759	S	yes	OK	6	6	0	0	6	6	4	4
LIGDAAK[145.0197]NQVAMNPQN[0.9840]TVFDAK	P34931	HS71L_HUMAN	HSPA1L	Heat shock 70 kDa protein 1-like	P34931@67	V	no	OK	0	0	0	0	1	0	0	0
LIGDAAK[145.0197]NQVAM[15.9949]NPQN[0.9840]TVFDAK	P34931	HS71L_HUMAN	HSPA1L	Heat shock 70 kDa protein 1-like	P34931@67	V	no	OK	0	0	0	0	1	0	0	0
LKEAQN[0.9840]TC[57.0215]AMLTTFNEIDMSNIQEMR	P36957	ODO2_HUMAN	DLST	Dihydrolipoyllysine-residue succinyltransferase component of 2-oxoglutarate dehydrogenase complex, mitochondrial	P36957@243	C	no	notOK	0	0	0	1	0	0	0	0
LKPAFIKPYGTVTAAN[0.9840]SSFLTDGASAMLIMAEEK	P55084	ECHB_HUMAN	HADHB	Trifunctional enzyme subunit beta, mitochondrial	P55084@307	S	no	OK	0	0	0	1	0	0	0	0
LKYEN[0.9840]EVALR	P13645	K1C10_HUMAN	KRT10	Keratin, type I cytoskeletal 10	P13645@240	V	no	OK	0	0	4	4	0	0	4	4
LK[145.0197]AIN[0.9840]DTAAR	Q02487	DSC2_HUMAN	DSC2	Desmocollin-2	Q02487@629	T	yes	OK	6	6	0	1	6	6	0	1
LK[145.0197]GEAEYQEIRNPN[0.9840]GTVTVISR	Q15223	NECT1_HUMAN	NECTIN1	Nectin-1	Q15223@202	T	yes	OK	3	2	0	0	6	6	0	0
LK[145.0197]PLFN[0.9840]K	P20645	MPRD_HUMAN	M6PR	Cation-dependent mannose-6-phosphate receptor	P20645@57	S	yes	OK	5	6	0	0	6	5	0	0
LLFPTN[0.9840]SSSHLVALQGQPLVLEC[57.0215]IAEGFPTPTIK	P32004	L1CAM_HUMAN	L1CAM	Neural cell adhesion molecule L1	P32004@247	S	yes	OK	0	2	0	0	0	0	0	0
LLGDPSRN[0.9840]NC[57.0215]SLSIVDAR	P20138	CD33_HUMAN	CD33	Myeloid cell surface antigen CD33	P20138@99	C	yes	OK	1	2	0	0	0	0	0	0
LLKFPLGPC[57.0215]PRYEQLQN[0.9840]ETR	P11117	PPAL_HUMAN	ACP2	Lysosomal acid phosphatase	P11117@167	T	yes	OK	0	1	0	0	0	0	0	0
LLK[145.0197]NN[0.9840]ESLDEGLR	Q86SQ4	AGRG6_HUMAN	ADGRG6	Adhesion G-protein coupled receptor G6	Q86SQ4@505	S	yes	OK	1	1	0	0	0	0	0	0
LLLSIN[0.9840]VTNTR	P26006	ITA3_HUMAN	ITGA3	Integrin alpha-3	P26006@656	T	yes	NaN	0	0	0	0	0	0	0	1
LLLSTDN[0.9840]R	Q14002	CEAM7_HUMAN	CEACAM7	Cell adhesion molecule CEACAM7	Q14002@198	T	yes	NaN	0	0	0	0	0	0	0	1
LLN[0.9840]C[57.0215]TAPGPDAAAR	Q8N697	S15A4_HUMAN	SLC15A4	Solute carrier family 15 member 4	Q8N697@140	T	yes	OK	6	6	0	0	3	2	0	0
LLPFNPQLFQN[0.9840]NC[57.0215]GETEQDTEK	O94919	ENDD1_HUMAN	ENDOD1	Endonuclease domain-containing 1 protein	O94919@267	C	yes	notOK	0	0	0	0	1	2	0	0
LLSYPQN[0.9840]FSC[57.0215]VHHALR	cRAP-A0AAA9TZ37	cRAP-A0AAA9TZ37_BOVIN	SERPING1	Serpin family G member 1	cRAP-A0AAA9TZ37@187	S	unk	NaN	0	2	0	0	0	0	0	0
LLYN[0.9840]NVSNFGR	Q00610	CLH1_HUMAN	CLTC	Clathrin heavy chain 1	Q00610@1219	V	no	OK	0	0	1	2	0	0	1	0
LNIPNPAQTSVVVEDLLPN[0.9840]HSYVFR	P16144	ITB4_HUMAN	ITGB4	Integrin beta-4	P16144@1593	S	yes	notOK	0	0	0	1	0	0	0	1
LNLSEN[0.9840]YTLSISNAR	Q13740	CD166_HUMAN	ALCAM	CD166 antigen	Q13740@95	T	yes	NaN	0	0	0	1	0	0	0	0
LNNNKFSLC[57.0215]SIRN[0.9840]ISQVLEK	O14672	ADA10_HUMAN	ADAM10	Disintegrin and metalloproteinase domain-containing protein 10	O14672@439	S	no	NaN	0	0	0	0	1	1	0	0
LNPGN[0.9840]YTAR	P08069	IGF1R_HUMAN	IGF1R	Insulin-like growth factor 1 receptor	P08069@900	T	yes	NaN	0	0	0	1	0	0	0	1
LNVEVDTAPTVDLN[0.9840]QVLNETR	O76011	KRT34_HUMAN	KRT34	Keratin, type I cuticular Ha4	O76011@222	V	no	OK	0	0	0	0	0	0	1	0
LNYEHDN[0.9840]ISLK	Q969X6	UTP4_HUMAN	UTP4	U3 small nucleolar RNA-associated protein 4 homolog	Q969X6@424	S	no	notOK	0	0	1	0	0	0	0	0
LN[0.9840]GTDPEDVIR	O14950	ML12B_HUMAN	MYL12B	Myosin regulatory light chain 12B	O14950@95	T	no	OK	0	0	0	0	0	0	4	1
LN[0.9840]ISFPATGC[57.0215]QK	P62753	RS6_HUMAN	RPS6	Small ribosomal subunit protein eS6	P62753@4	S	no	notOK	0	1	0	0	0	0	0	0
LN[0.9840]LTTDPK[145.0197]FESVAR	Q92896	GSLG1_HUMAN	GLG1	Golgi apparatus protein 1	Q92896@165	T	yes	OK	5	4	0	0	0	0	0	0
LPDN[0.9840]VTFEEGALIEPLSVGIHAC[57.0215]R	Q00796	DHSO_HUMAN	SORD	Sorbitol dehydrogenase	Q00796@146	T	no	OK	0	1	0	0	1	0	0	0
LQAALDDEEAGGRPAMEPGN[0.9840]GSLDLGGDSAGR	Q00839	HNRPU_HUMAN	HNRNPU	Heterogeneous nuclear ribonucleoprotein U	Q00839@57	S	no	notOK	0	0	6	4	0	0	6	6
LQAALDDEEAGGRPAM[15.9949]EPGN[0.9840]GSLDLGGDSAGR	Q00839	HNRPU_HUMAN	HNRNPU	Heterogeneous nuclear ribonucleoprotein U	Q00839@57	S	no	notOK	0	0	1	1	0	0	3	2
LQFDDN[0.9840]GTYTC[57.0215]QVK	O60487	MPZL2_HUMAN	MPZL2	Myelin protein zero-like protein 2	O60487@118	T	yes	OK	6	6	2	0	6	6	0	0
LQFDDN[0.9840]GTYTC[57.0215]QVKNPPDVDGVIGEIR	O60487	MPZL2_HUMAN	MPZL2	Myelin protein zero-like protein 2	O60487@118	T	yes	OK	5	6	0	0	6	6	0	0
LQFDDN[0.9840]GTYTC[57.0215]QVK[145.0197]NPPDVDGVIGEIR	O60487	MPZL2_HUMAN	MPZL2	Myelin protein zero-like protein 2	O60487@118	T	yes	OK	3	0	0	0	6	6	0	0
LQFDDN[0.9840]GTYTC[57.0215]QVK[57.0215]	O60487	MPZL2_HUMAN	MPZL2	Myelin protein zero-like protein 2	O60487@118	T	yes	OK	4	5	0	0	2	3	0	0
LQFDDN[0.9840]GTYTC[57.0215]QVK[57.0215]NPPDVDGVIGEIR	O60487	MPZL2_HUMAN	MPZL2	Myelin protein zero-like protein 2	O60487@118	T	yes	OK	0	1	0	0	2	0	0	0
LQFQVLVQHPQN[0.9840]ESNK	Q9H5V8	CDCP1_HUMAN	CDCP1	CUB domain-containing protein 1	Q9H5V8@339	S	yes	OK	0	0	0	1	0	0	0	0
LQFQVLVQHPQN[0.9840]ESNK[145.0197]IYVVDLSNER	Q9H5V8	CDCP1_HUMAN	CDCP1	CUB domain-containing protein 1	Q9H5V8@339	S	yes	OK	6	6	1	0	6	6	0	0
LQGVPHVGAN[0.9840]VTLSC[57.0215]QSPR	Q96AP7	ESAM_HUMAN	ESAM	Endothelial cell-selective adhesion molecule	Q96AP7@169	T	yes	OK	0	0	0	0	5	5	0	0
LQQHTHEKPC[57.0215]N[0.9840]TSFSYLVASAIPSQDLYFGSFC[57.0215]PGGSIK[145.0197]QIQVK	Q9H5V8	CDCP1_HUMAN	CDCP1	CUB domain-containing protein 1	Q9H5V8@477	S	yes	OK	0	1	0	0	0	0	0	0
LQVELDN[0.9840]VTGLLSQSDSK	P35579	MYH9_HUMAN	MYH9	Myosin-9	P35579@1284	T	no	notOK	0	0	0	1	0	0	0	0
LRDK[145.0197]AGN[0.9840]TTESK	Q8WWY8	LIPH_HUMAN	LIPH	Lipase member H	Q8WWY8@357	T	yes	OK	1	2	0	0	2	0	0	0
LRGLSPGN[0.9840]YSVR	P06213	INSR_HUMAN	INSR	Insulin receptor	P06213@920	S	yes	NaN	0	0	0	1	0	0	0	0
LRNPC[57.0215]TSEQN[0.9840]C[57.0215]TSPFSYK	P05556	ITB1_HUMAN	ITGB1	Integrin beta-1	P05556@212	T	yes	OK	1	2	0	1	0	0	0	1
LRNPC[57.0215]TSEQN[0.9840]C[57.0215]TSPFSYKNVLSLTNK[145.0197]GEVFNELVGK	P05556	ITB1_HUMAN	ITGB1	Integrin beta-1	P05556@212	T	yes	OK	0	3	0	0	0	1	0	0
LRNPC[57.0215]TSEQN[0.9840]C[57.0215]TSPFSYK[145.0197]NVLSLTNK	P05556	ITB1_HUMAN	ITGB1	Integrin beta-1	P05556@212	T	yes	OK	1	1	0	0	0	0	0	0
LRNPC[57.0215]TSEQN[0.9840]C[57.0215]TSPFSYK[145.0197]NVLSLTNKGEVFNELVGK	P05556	ITB1_HUMAN	ITGB1	Integrin beta-1	P05556@212	T	yes	OK	5	6	0	0	6	5	0	0
LSC[57.0215]AFKTEN[0.9840]QTR	P06756	ITAV_HUMAN	ITGAV	Integrin alpha-V	P06756@704	T	yes	OK	6	6	0	0	6	6	0	0
LSC[57.0215]AFK[145.0197]TEN[0.9840]QTR	P06756	ITAV_HUMAN	ITGAV	Integrin alpha-V	P06756@704	T	yes	OK	2	2	0	0	2	2	0	0
LSC[57.0215]AFK[57.0215]TEN[0.9840]QTR	P06756	ITAV_HUMAN	ITGAV	Integrin alpha-V	P06756@704	T	yes	OK	6	6	0	0	6	6	0	0
LSDTAN[0.9840]YTC[57.0215]VAK	Q8IZJ1	UNC5B_HUMAN	UNC5B	Netrin receptor UNC5B	Q8IZJ1@222	T	yes	OK	4	4	0	0	0	0	0	0
LSHDAN[0.9840]ETLPLHLYVKSYGK[145.0197]	O15031	PLXB2_HUMAN	PLXNB2	Plexin-B2	O15031@733	T	yes	OK	1	0	0	0	0	0	0	0
LSHDAN[0.9840]ETLPLHLYVK[145.0197]SYGK	O15031	PLXB2_HUMAN	PLXNB2	Plexin-B2	O15031@733	T	yes	OK	2	6	0	0	5	6	0	0
LSK[57.0215]DPN[0.9840]IVIAK[145.0197]MDATANDVPSPYEVR	P30101	PDIA3_HUMAN	PDIA3	Protein disulfide-isomerase A3	P30101@428	V	no	OK	0	0	0	0	1	1	0	0
LSQEQVDN[0.9840]FTLDINTAYAR	Q16891	MIC60_HUMAN	IMMT	MICOS complex subunit MIC60	Q16891@534	T	yes	notOK	0	0	0	1	0	0	0	0
LSQGN[0.9840]TTLSINPVKR	P13688	CEAM1_HUMAN	CEACAM1	Cell adhesion molecule CEACAM1	P13688@378	T	yes	OK	0	0	0	0	0	0	0	1
LSQGN[0.9840]TTLSINPVK[145.0197]R	P13688	CEAM1_HUMAN	CEACAM1	Cell adhesion molecule CEACAM1	P13688@378	T	yes	OK	2	1	0	0	6	6	0	1
LTGM[15.9949]AFRVPTAN[0.9840]VSVVDLTC[57.0215]R	P04406	G3P_HUMAN	GAPDH	Glyceraldehyde-3-phosphate dehydrogenase	P04406@239	S	no	notOK	1	1	0	0	1	1	0	0
LTHLHEGLPVK[145.0197]N[0.9840]GTR	O00469	PLOD2_HUMAN	PLOD2	Procollagen-lysine,2-oxoglutarate 5-dioxygenase 2	O00469@725	T	no	NaN	0	0	0	0	1	0	0	0
LTSC[57.0215]ATN[0.9840]ASIC[57.0215]GDEAR	Q07954	LRP1_HUMAN	LRP1	Prolow-density lipoprotein receptor-related protein 1	Q07954@3788	S	yes	OK	0	0	0	0	1	0	0	0
LTVLQASPQDTGN[0.9840]YSC[57.0215]HVEEWLPSPQK[145.0197]EWYR	O75054	IGSF3_HUMAN	IGSF3	Immunoglobulin superfamily member 3	O75054@1077	S	yes	OK	0	0	0	0	1	0	0	0
LTYSSRC[57.0215]PAAKEN[0.9840]GSR	O60449	LY75_HUMAN	LY75	Lymphocyte antigen 75	O60449@1535	S	yes	OK	0	0	0	0	0	1	0	0
LTYSSRC[57.0215]PAAK[145.0197]EN[0.9840]GSR	O60449	LY75_HUMAN	LY75	Lymphocyte antigen 75	O60449@1535	S	yes	OK	0	0	0	0	3	5	0	0
LVEN[0.9840]C[57.0215]VC[57.0215]LLR	A0A669KB05	A0A669KB05_HUMAN	CTNND1	Catenin delta 1	A0A669KB05@554	V	no	OK	0	0	0	0	1	1	0	0
LVEVN[0.9840]GVNVEGETHHQVVQR	Q15599	NHRF2_HUMAN	NHERF2	Na(+)/H(+) exchange regulatory cofactor NHE-RF2	Q15599@60	V	no	OK	0	0	0	0	0	0	2	3
LVILAN[0.9840]NC[57.0215]PALR	P62888	RL30_HUMAN	RPL30	Large ribosomal subunit protein eL30	P62888@50	C	no	notOK	6	6	5	4	5	6	4	5
LVPSVN[0.9840]GVR	P11586	C1TC_HUMAN	MTHFD1	C-1-tetrahydrofolate synthase, cytoplasmic	P11586@484	V	no	notOK	0	0	1	3	0	0	1	1
LVQDVAN[0.9840]NTNEEAGDGTTTATVLAR	P10809	CH60_HUMAN	HSPD1	60 kDa heat shock protein, mitochondrial	P10809@103	T	no	notOK	0	0	5	5	0	0	6	3
LVSGYDSYGN[0.9840]IC[57.0215]GQK	Q8WWI5	CTL1_HUMAN	SLC44A1	Choline transporter-like protein 1	Q8WWI5@67	C	yes	OK	1	0	0	0	2	3	0	0
LVSIN[0.9840]K[145.0197]SSPLQK	P25116	PAR1_HUMAN	F2R	Proteinase-activated receptor 1	P25116@75	S	yes	OK	6	6	0	0	0	0	0	0
LVSN[0.9840]HSLHETSSVFVDSLTK	Q60FE5	Q60FE5_HUMAN	FLNA	Filamin A	Q60FE5@2497	S	no	OK	0	0	0	0	0	0	0	1
MDATAN[0.9840]DVPSPYEVR	P30101	PDIA3_HUMAN	PDIA3	Protein disulfide-isomerase A3	P30101@439	V	no	OK	0	0	0	0	0	0	1	0
MGN[0.9840]GTVVR	P56470	LEG4_HUMAN	LGALS4	Galectin-4	P56470@243	T	no	OK	0	0	0	0	0	0	2	4
MRYVASYLLAALGGN[0.9840]SSPSAK	P05387	RLA2_HUMAN	RPLP2	Large ribosomal subunit protein P2	P05387@15	S	no	OK	0	0	2	0	0	0	3	4
MSGGWELELN[0.9840]GTEAK	Q07021	C1QBP_HUMAN	C1QBP	Complement component 1 Q subcomponent-binding protein, mitochondrial	Q07021@114	T	no	notOK	0	0	1	2	0	0	2	0
MTEEEVEMLVAGHEDSN[0.9840]GC[57.0215]INYEELVR	G8JLA2	G8JLA2_HUMAN	MYL6	Myosin light chain 6	G8JLA2@137	C	no	OK	0	0	0	0	0	0	4	4
MTEEEVEM[15.9949]LVAGHEDSN[0.9840]GC[57.0215]INYEELVR	G8JLA2	G8JLA2_HUMAN	MYL6	Myosin light chain 6	G8JLA2@137	C	no	OK	0	0	0	0	0	0	4	6
MTVAHMWFDNQIHEADTTEN[0.9840]QSGVSFDK	P05023	AT1A1_HUMAN	ATP1A1	Sodium/potassium-transporting ATPase subunit alpha-1	P05023@405	S	yes	notOK	0	0	0	1	0	0	0	0
M[15.9949]EAVQK[145.0197]IN[0.9840]YTVPQSGTFK	Q6YHK3	CD109_HUMAN	CD109	CD109 antigen	Q6YHK3@419	T	no	OK	1	2	0	0	0	0	0	0
M[15.9949]EEEIAALVIDN[0.9840]GSGMC[57.0215]K[57.0215]AGFAGDDAPR	P63261	ACTG_HUMAN	ACTG1	Actin, cytoplasmic 2	P63261@12	S	no	notOK	0	0	0	0	1	0	0	0
M[15.9949]KLSQGN[0.9840]TTLSINPVK[145.0197]R	P13688	CEAM1_HUMAN	CEACAM1	Cell adhesion molecule CEACAM1	P13688@378	T	yes	OK	0	0	0	0	1	0	0	0
M[15.9949]N[0.9840]IVPIVNTNDAVVPPAEPNSDLQGVNVISVK	P54886	P5CS_HUMAN	ALDH18A1	Delta-1-pyrroline-5-carboxylate synthase	P54886@214	V	no	OK	0	0	1	0	0	0	0	0
M[15.9949]RYVASYLLAALGGN[0.9840]SSPSAK	P05387	RLA2_HUMAN	RPLP2	Large ribosomal subunit protein P2	P05387@15	S	no	OK	0	1	0	0	0	0	0	0
M[15.9949]TEEEVEM[15.9949]LVAGHEDSN[0.9840]GC[57.0215]INYEELVR	G8JLA2	G8JLA2_HUMAN	MYL6	Myosin light chain 6	G8JLA2@137	C	no	OK	0	0	0	0	0	0	1	0
NAC[57.0215]C[57.0215]STN[0.9840]TSQEAHK	P15328	FOLR1_HUMAN	FOLR1	Folate receptor alpha	P15328@69	S	yes	OK	1	0	0	0	0	0	0	0
NAC[57.0215]C[57.0215]STN[0.9840]TSQEAHKDVSYLYR	P15328	FOLR1_HUMAN	FOLR1	Folate receptor alpha	P15328@69	S	yes	OK	6	6	0	0	4	0	0	0
NAC[57.0215]C[57.0215]STN[0.9840]TSQEAHK[145.0197]DVSYLYR	P15328	FOLR1_HUMAN	FOLR1	Folate receptor alpha	P15328@69	S	yes	OK	6	6	0	0	4	2	0	0
NAIKEGDN[0.9840]ITLK[145.0197]C[57.0215]LGNGNPPPEEFLFYLPGQPEGIR	Q13740	CD166_HUMAN	ALCAM	CD166 antigen	Q13740@265	T	yes	OK	6	6	0	0	0	0	0	0
NAIK[145.0197]EGDN[0.9840]ITLK	Q13740	CD166_HUMAN	ALCAM	CD166 antigen	Q13740@265	T	yes	OK	2	2	0	0	0	0	0	0
NAIK[145.0197]EGDN[0.9840]ITLKC[57.0215]LGNGNPPPEEFLFYLPGQPEGIR	Q13740	CD166_HUMAN	ALCAM	CD166 antigen	Q13740@265	T	yes	OK	1	2	0	0	0	0	0	0
NAIK[145.0197]EGDN[0.9840]ITLK[57.0215]C[57.0215]LGNGNPPPEEFLFYLPGQPEGIR	Q13740	CD166_HUMAN	ALCAM	CD166 antigen	Q13740@265	T	yes	OK	1	5	0	0	0	0	0	0
NAIK[57.0215]EGDN[0.9840]ITLK[145.0197]C[57.0215]LGNGNPPPEEFLFYLPGQPEGIR	Q13740	CD166_HUMAN	ALCAM	CD166 antigen	Q13740@265	T	yes	OK	6	6	0	0	0	0	0	0
NAVITVPAYFN[0.9840]DSQR	P38646	GRP75_HUMAN	HSPA9	Stress-70 protein, mitochondrial	P38646@198	S	no	OK	0	0	4	3	0	0	0	0
NESC[57.0215]SEN[0.9840]YTTDFIYQLYSEEGK	Q01813	PFKAP_HUMAN	PFKP	ATP-dependent 6-phosphofructokinase, platelet type	Q01813@644	T	no	notOK	0	1	0	0	0	1	0	0
NESC[57.0215]SEN[0.9840]YTTDFIYQLYSEEGKGVFDC[57.0215]R	Q01813	PFKAP_HUMAN	PFKP	ATP-dependent 6-phosphofructokinase, platelet type	Q01813@644	T	no	notOK	0	1	0	0	0	2	1	2
NFILDQTN[0.9840]VSAAAQR	Q00839	HNRPU_HUMAN	HNRNPU	Heterogeneous nuclear ribonucleoprotein U	Q00839@583	S	no	notOK	0	0	2	4	0	0	2	1
NGVN[0.9840]VVSGPVFDFDYDGRC[57.0215]DSLENLR	P22413	ENPP1_HUMAN	ENPP1	Ectonucleotide pyrophosphatase/phosphodiesterase family member 1	P22413@792	V	yes	OK	0	2	0	0	0	0	0	0
NIAFFSTN[0.9840]C[57.0215]VEGTAR	P05023	AT1A1_HUMAN	ATP1A1	Sodium/potassium-transporting ATPase subunit alpha-1	P05023@248	V	yes	notOK	1	0	1	0	0	0	0	0
NIAGALAFWMAN[0.9840]ASELLNFIK[145.0197]QDRDLSR	P55196	AFAD_HUMAN	AFDN	Afadin	P55196@694	S	no	OK	4	0	0	0	1	2	0	0
NIDC[57.0215]MSGPC[57.0215]PFGEVQLQPSTSLLPTLN[0.9840]R	Q9H5V8	CDCP1_HUMAN	CDCP1	CUB domain-containing protein 1	Q9H5V8@122	T	yes	OK	0	0	0	1	0	0	0	1
NIDC[57.0215]M[15.9949]SGPC[57.0215]PFGEVQLQPSTSLLPTLN[0.9840]R	Q9H5V8	CDCP1_HUMAN	CDCP1	CUB domain-containing protein 1	Q9H5V8@122	T	yes	OK	0	0	0	1	0	0	0	1
NIDSK[145.0197]LHVTLYN[0.9840]C[57.0215]SFGR	O15031	PLXB2_HUMAN	PLXNB2	Plexin-B2	O15031@759	S	yes	OK	0	1	0	0	3	2	0	0
NIGAK[145.0197]LVQDVAN[0.9840]NTNEEAGDGTTTATVLAR	P10809	CH60_HUMAN	HSPD1	60 kDa heat shock protein, mitochondrial	P10809@103	T	no	notOK	0	0	0	0	0	1	0	0
NILVNSN[0.9840]LVC[57.0215]K	P29317	EPHA2_HUMAN	EPHA2	Ephrin type-A receptor 2	P29317@750	V	yes	notOK	3	0	5	2	0	0	0	0
NIQNN[0.9840]VSC[57.0215]YLEGK	Q99650	OSMR_HUMAN	OSMR	Oncostatin-M-specific receptor subunit beta	Q99650@176	S	yes	OK	0	2	0	0	0	0	0	0
NIQN[0.9840]NVSC[57.0215]YLEGK	Q99650	OSMR_HUMAN	OSMR	Oncostatin-M-specific receptor subunit beta	Q99650@175	V	yes	OK	1	1	0	0	0	0	0	0
NKDYYIISTSN[0.9840]GSLEGLDNQEGGVC[57.0215]QTR	P52799	EFNB2_HUMAN	EFNB2	Ephrin-B2	P52799@139	S	yes	OK	1	2	0	0	6	6	0	0
NK[145.0197]N[0.9840]VTNR	P05556	ITB1_HUMAN	ITGB1	Integrin beta-1	P05556@94	T	yes	OK	3	3	0	0	0	0	0	0
NLEEN[0.9840]YC[57.0215]RNPNGEK	cRAP-E1B726	cRAP-E1B726_BOVIN	PLG	Plasminogen	cRAP-E1B726@344	C	unk	NaN	0	0	0	0	1	0	1	0
NLLSVAYK[145.0197]N[0.9840]VVGAR	P63104	1433Z_HUMAN	YWHAZ	14-3-3 protein zeta/delta	P63104@50	V	no	notOK	0	0	0	0	6	6	0	0
NLNC[57.0215]C[57.0215]GFRSVNPN[0.9840]DTC[57.0215]LASC[57.0215]VK	O95857	TSN13_HUMAN	TSPAN13	Tetraspanin-13	O95857@137	T	yes	OK	2	2	0	0	6	6	0	0
NLN[0.9840]GTLHELLR	P54886	P5CS_HUMAN	ALDH18A1	Delta-1-pyrroline-5-carboxylate synthase	P54886@204	T	no	OK	0	0	4	2	0	0	0	0
NLN[0.9840]NSQSDVVSFR	P08648	ITA5_HUMAN	ITGA5	Integrin alpha-5	P08648@773	S	yes	NaN	0	0	0	1	0	0	0	0
NLN[0.9840]SVSVPR	P08581	MET_HUMAN	MET	Hepatocyte growth factor receptor	P08581@768	V	yes	OK	0	0	2	4	0	0	0	0
NLSREIN[0.9840]DC[57.0215]IGGTVLNISK	O76021	RL1D1_HUMAN	RSL1D1	Ribosomal L1 domain-containing protein 1	O76021@195	C	no	notOK	0	0	0	0	1	0	0	0
NNEALARLSC[57.0215]AFKTEN[0.9840]QTR	P06756	ITAV_HUMAN	ITGAV	Integrin alpha-V	P06756@704	T	yes	OK	1	2	0	0	4	4	0	0
NN[0.9840]ASTDYDLSDK	P39023	RL3_HUMAN	RPL3	Large ribosomal subunit protein uL3	P39023@302	S	no	notOK	0	0	1	0	0	0	0	0
NN[0.9840]QTEC[57.0215]FNHVR	Q9NTN9	SEM4G_HUMAN	SEMA4G	Semaphorin-4G	Q9NTN9@111	T	yes	NaN	2	2	0	0	1	0	0	0
NN[0.9840]TVTPGGKPNK	P18077	RL35A_HUMAN	RPL35A	Large ribosomal subunit protein eL33	P18077@56	V	no	notOK	0	0	2	2	0	0	4	4
NN[0.9840]VVITVTQR	Q6YHK3	CD109_HUMAN	CD109	CD109 antigen	Q6YHK3@388	V	no	OK	0	0	2	4	0	0	0	0
NPC[57.0215]TSEQN[0.9840]C[57.0215]TSPFSYK	P05556	ITB1_HUMAN	ITGB1	Integrin beta-1	P05556@212	T	yes	OK	0	0	0	1	0	0	0	1
NPC[57.0215]TSEQN[0.9840]C[57.0215]TSPFSYKNVLSLTNKGEVFNELVGK[145.0197]QR	P05556	ITB1_HUMAN	ITGB1	Integrin beta-1	P05556@212	T	yes	OK	0	2	0	0	0	0	0	0
NPC[57.0215]TSEQN[0.9840]C[57.0215]TSPFSYK[145.0197]NVLSLTNK	P05556	ITB1_HUMAN	ITGB1	Integrin beta-1	P05556@212	T	yes	OK	3	5	0	0	2	2	0	0
NPC[57.0215]TSEQN[0.9840]C[57.0215]TSPFSYK[145.0197]NVLSLTNKGEVFNELVGK	P05556	ITB1_HUMAN	ITGB1	Integrin beta-1	P05556@212	T	yes	OK	6	6	0	0	6	6	0	0
NPC[57.0215]TSEQN[0.9840]C[57.0215]TSPFSYK[145.0197]NVLSLTNKGEVFNELVGK[57.0215]	P05556	ITB1_HUMAN	ITGB1	Integrin beta-1	P05556@212	T	yes	OK	0	1	0	0	0	0	0	0
NPC[57.0215]TSEQN[0.9840]C[57.0215]TSPFSYK[145.0197]NVLSLTNK[57.0215]GEVFNELVGK	P05556	ITB1_HUMAN	ITGB1	Integrin beta-1	P05556@212	T	yes	OK	0	2	0	0	0	0	0	0
NPC[57.0215]TSEQN[0.9840]C[57.0215]TSPFSYK[57.0215]NVLSLTNK[145.0197]GEVFNELVGK	P05556	ITB1_HUMAN	ITGB1	Integrin beta-1	P05556@212	T	yes	OK	2	3	0	0	0	0	0	0
NQILN[0.9840]LTTDNANILLQIDNAR	P13645	K1C10_HUMAN	KRT10	Keratin, type I cytoskeletal 10	P13645@212	T	no	OK	0	0	0	0	0	0	0	1
NQLTSNPEN[0.9840]TVFDAK	P11021	BIP_HUMAN	HSPA5	Endoplasmic reticulum chaperone BiP	P11021@90	V	no	OK	0	0	1	0	0	0	2	0
NQYHDC[57.0215]SAPGPLAC[57.0215]GVPYTC[57.0215]C[57.0215]IRN[0.9840]TTEVVNTMC[57.0215]GYK[57.0215]	O95858	TSN15_HUMAN	TSPAN15	Tetraspanin-15	O95858@189	T	yes	OK	0	0	0	0	6	6	0	0
NRVPDSC[57.0215]C[57.0215]IN[0.9840]VTVGC[57.0215]GINFNEK	P08962	CD63_HUMAN	CD63	CD63 antigen	P08962@172	T	yes	OK	1	3	2	0	3	4	0	0
NRVPDSC[57.0215]C[57.0215]IN[0.9840]VTVGC[57.0215]GINFNEK[57.0215]	P08962	CD63_HUMAN	CD63	CD63 antigen	P08962@172	T	yes	OK	0	0	1	0	1	1	0	0
NSGLYTC[57.0215]QAN[0.9840]NSASGHSR	P06731	CEAM5_HUMAN	CEACAM5	Cell adhesion molecule CEACAM5	P06731@480	S	yes	OK	0	0	0	0	6	6	0	0
NTLNPYYN[0.9840]ESFSFEVPFEQIQK	P21579	SYT1_HUMAN	SYT1	Synaptotagmin-1	P21579@341	S	yes	notOK	0	0	2	2	0	0	0	0
NTNENPQEC[57.0215]FN[0.9840]ASK	Q13433	S39A6_HUMAN	SLC39A6	Zinc transporter ZIP6	Q13433@266	S	yes	OK	6	6	0	0	0	1	0	0
NTTVSGAGVPGPLPDFGLEESGHSN[0.9840]STITTSSTR	Q14126	DSG2_HUMAN	DSG2	Desmoglein-2	Q14126@1097	T	yes	notOK	0	0	3	4	0	0	0	0
NTVLC[57.0215]N[0.9840]VVEQFLQADLAR	Q14258	TRI25_HUMAN	TRIM25	E3 ubiquitin/ISG15 ligase TRIM25	Q14258@71	V	no	notOK	0	0	0	0	0	0	0	1
NVNIFKFIIPN[0.9840]VVKYSPNC[57.0215]K	P00338	LDHA_HUMAN	LDHA	L-lactate dehydrogenase A chain	P00338@123	V	no	notOK	0	0	0	0	0	0	0	1
NVN[0.9840]QSLLELHK	P02794	FRIH_HUMAN	FTH1	Ferritin heavy chain	P02794@112	S	no	notOK	0	0	6	6	0	0	3	4
NVSGFSIAN[0.9840]R	Q9H5V8	CDCP1_HUMAN	CDCP1	CUB domain-containing protein 1	Q9H5V8@213	S	yes	OK	0	2	0	0	0	1	0	0
NYPGTYPN[0.9840]HTVC[57.0215]EK	Q8N8Z6	DCBD1_HUMAN	DCBLD1	Discoidin, CUB and LCCL domain-containing protein 1	Q8N8Z6@64	T	yes	NaN	2	2	0	0	0	0	0	0
NYSPYYNTIDDLKDQIVDLTVGNN[0.9840]K	P35527	K1C9_HUMAN	KRT9	Keratin, type I cytoskeletal 9	P35527@223	T	no	OK	0	0	0	0	0	0	0	1
N[0.9840]ATGDYKC[57.0215]SLIDK	Q13740	CD166_HUMAN	ALCAM	CD166 antigen	Q13740@306	T	yes	OK	5	5	0	0	0	0	0	0
N[0.9840]ATGDYKC[57.0215]SLIDKK	Q13740	CD166_HUMAN	ALCAM	CD166 antigen	Q13740@306	T	yes	OK	4	3	0	0	0	0	0	0
N[0.9840]ATGDYKC[57.0215]SLIDKK[145.0197]	Q13740	CD166_HUMAN	ALCAM	CD166 antigen	Q13740@306	T	yes	OK	0	1	0	0	0	0	0	0
N[0.9840]ATGDYKC[57.0215]SLIDKK[57.0215]	Q13740	CD166_HUMAN	ALCAM	CD166 antigen	Q13740@306	T	yes	OK	0	3	0	0	0	0	0	0
N[0.9840]ATGDYKC[57.0215]SLIDK[145.0197]K	Q13740	CD166_HUMAN	ALCAM	CD166 antigen	Q13740@306	T	yes	OK	6	6	0	0	0	0	0	0
N[0.9840]ATGDYKC[57.0215]SLIDK[145.0197]K[57.0215]	Q13740	CD166_HUMAN	ALCAM	CD166 antigen	Q13740@306	T	yes	OK	2	2	0	0	0	0	0	0
N[0.9840]ATGDYKC[57.0215]SLIDK[57.0215]K	Q13740	CD166_HUMAN	ALCAM	CD166 antigen	Q13740@306	T	yes	OK	0	1	0	0	0	0	0	0
N[0.9840]ATGDYK[145.0197]C[57.0215]SLIDK	Q13740	CD166_HUMAN	ALCAM	CD166 antigen	Q13740@306	T	yes	OK	3	3	0	0	0	0	0	0
N[0.9840]ATGDYK[145.0197]C[57.0215]SLIDKK	Q13740	CD166_HUMAN	ALCAM	CD166 antigen	Q13740@306	T	yes	OK	6	6	0	0	0	0	0	0
N[0.9840]ATGDYK[145.0197]C[57.0215]SLIDKK[57.0215]	Q13740	CD166_HUMAN	ALCAM	CD166 antigen	Q13740@306	T	yes	OK	0	1	0	0	0	0	0	0
N[0.9840]ATGDYK[145.0197]C[57.0215]SLIDK[57.0215]	Q13740	CD166_HUMAN	ALCAM	CD166 antigen	Q13740@306	T	yes	OK	1	0	0	0	0	0	0	0
N[0.9840]ATGDYK[145.0197]C[57.0215]SLIDK[57.0215]K	Q13740	CD166_HUMAN	ALCAM	CD166 antigen	Q13740@306	T	yes	OK	0	1	0	0	0	0	0	0
N[0.9840]ATGDYK[57.0215]C[57.0215]SLIDKK	Q13740	CD166_HUMAN	ALCAM	CD166 antigen	Q13740@306	T	yes	OK	0	1	0	0	0	0	0	0
N[0.9840]ATGDYK[57.0215]C[57.0215]SLIDK[145.0197]K	Q13740	CD166_HUMAN	ALCAM	CD166 antigen	Q13740@306	T	yes	OK	1	0	0	0	0	0	0	0
N[0.9840]ATVVWMK	Q13740	CD166_HUMAN	ALCAM	CD166 antigen	Q13740@361	T	yes	NaN	0	0	0	1	0	0	0	0
N[0.9840]AVTQFVSSMSASADVLALAK	P47985	UCRI_HUMAN	UQCRFS1	Cytochrome b-c1 complex subunit Rieske, mitochondrial	P47985@131	V	yes	NaN	0	0	0	1	0	0	0	0
N[0.9840]C[57.0215]SFQPER	O15031	PLXB2_HUMAN	PLXNB2	Plexin-B2	O15031@844	S	yes	OK	2	2	0	0	2	0	0	0
N[0.9840]C[57.0215]SSFLIK	P46779	RL28_HUMAN	RPL28	Large ribosomal subunit protein eL28	P46779@12	S	no	notOK	3	3	2	2	3	5	0	0
N[0.9840]C[57.0215]SSFLIKR	P46779	RL28_HUMAN	RPL28	Large ribosomal subunit protein eL28	P46779@12	S	no	notOK	6	6	3	0	6	5	4	1
N[0.9840]DVAPTLMSVPR	P12830	CADH1_HUMAN	CDH1	Cadherin-1	P12830@785	V	yes	notOK	0	0	5	4	0	0	4	4
N[0.9840]FSIVAHVDHGK	Q8N442	GUF1_HUMAN	GUF1	Translation factor GUF1, mitochondrial	Q8N442@70	S	no	OK	0	0	0	0	0	0	0	2
N[0.9840]FSSC[57.0215]SAEDFEK	Q13443	ADAM9_HUMAN	ADAM9	Disintegrin and metalloproteinase domain-containing protein 9	Q13443@381	S	yes	OK	6	4	0	0	6	4	0	0
N[0.9840]FSSC[57.0215]SAVAPK	P78386	KRT85_HUMAN	KRT85	Keratin, type II cuticular Hb5	P78386@17	S	no	OK	0	0	0	0	0	0	1	0
N[0.9840]FTVAC[57.0215]QHR	P08581	MET_HUMAN	MET	Hepatocyte growth factor receptor	P08581@785	T	yes	OK	4	2	0	1	2	0	0	0
N[0.9840]GC[57.0215]GGEIESPASSFHVLR	P18084	ITB5_HUMAN	ITGB5	Integrin beta-5	P18084@73	C	yes	OK	0	3	4	5	2	0	4	4
N[0.9840]GSLIC[57.0215]TASK	Q9ULV4	COR1C_HUMAN	CORO1C	Coronin-1C	Q9ULV4@185	S	no	OK	4	6	3	2	5	6	1	0
N[0.9840]GVAPGAQILSIK	P29144	TPP2_HUMAN	TPP2	Tripeptidyl-peptidase 2	P29144@283	V	no	notOK	0	0	0	0	0	0	1	0
N[0.9840]GVELSATR	Q9Y639	NPTN_HUMAN	NPTN	Neuroplastin	Q9Y639@187	V	yes	OK	0	0	6	6	0	0	4	4
N[0.9840]GVELSATRK	Q9Y639	NPTN_HUMAN	NPTN	Neuroplastin	Q9Y639@187	V	yes	OK	0	0	3	1	0	0	0	0
N[0.9840]GVGGMAK	Q14126	DSG2_HUMAN	DSG2	Desmoglein-2	Q14126@685	V	yes	notOK	0	0	0	1	0	0	0	0
N[0.9840]GVITQYSVAYEAVDGEDRGR	P10586	PTPRF_HUMAN	PTPRF	Receptor-type tyrosine-protein phosphatase F	P10586@636	V	yes	OK	0	0	1	1	0	0	3	2
N[0.9840]GVK[145.0197]ITLPVDFVTADKFDENAK	P00558	PGK1_HUMAN	PGK1	Phosphoglycerate kinase 1	P00558@276	V	no	notOK	1	3	1	0	6	6	0	1
N[0.9840]GVK[145.0197]ITLPVDFVTADKFDENAK[57.0215]	P00558	PGK1_HUMAN	PGK1	Phosphoglycerate kinase 1	P00558@276	V	no	notOK	0	0	0	0	0	1	0	0
N[0.9840]GVK[145.0197]ITLPVDFVTADK[57.0215]FDENAK	P00558	PGK1_HUMAN	PGK1	Phosphoglycerate kinase 1	P00558@276	V	no	notOK	0	0	0	0	4	1	0	0
N[0.9840]GVMPSHFSR	P39019	RS19_HUMAN	RPS19	Small ribosomal subunit protein eS19	P39019@85	V	no	notOK	0	0	6	5	0	0	6	6
N[0.9840]GVM[15.9949]PSHFSR	P39019	RS19_HUMAN	RPS19	Small ribosomal subunit protein eS19	P39019@85	V	no	notOK	0	0	6	5	0	0	5	6
N[0.9840]GVNVVSGPVFDFDYDGRC[57.0215]DSLENLR	P22413	ENPP1_HUMAN	ENPP1	Ectonucleotide pyrophosphatase/phosphodiesterase family member 1	P22413@789	V	yes	OK	5	5	0	0	0	0	0	0
N[0.9840]GVQAMVEFDSVQSAQR	A0A3B3ITJ4	A0A3B3ITJ4_HUMAN	HNRNPL	Heterogeneous nuclear ribonucleoprotein L	A0A3B3ITJ4@230	V	no	OK	0	0	0	1	0	0	0	0
N[0.9840]GVSGLVTSR	P29317	EPHA2_HUMAN	EPHA2	Ephrin type-A receptor 2	P29317@416	V	yes	OK	0	0	6	6	0	0	6	6
N[0.9840]ISGVVLADHSGAFHNK	Q92542	NICA_HUMAN	NCSTN	Nicastrin	Q92542@435	S	yes	NaN	0	0	0	1	0	0	0	1
N[0.9840]ISQVLEK[145.0197]K	O14672	ADA10_HUMAN	ADAM10	Disintegrin and metalloproteinase domain-containing protein 10	O14672@439	S	no	OK	1	0	0	0	1	2	0	0
N[0.9840]ISRLQAEIEGLK[145.0197]GQR	P05787	K2C8_HUMAN	KRT8	Keratin, type II cytoskeletal 8	P05787@313	S	no	notOK	0	0	0	0	2	1	0	0
N[0.9840]ITIVTGAPR	P26006	ITA3_HUMAN	ITGA3	Integrin alpha-3	P26006@265	T	yes	NaN	0	0	0	1	0	0	0	1
N[0.9840]KSTESLQANVQR	P26373	RL13_HUMAN	RPL13	Large ribosomal subunit protein eL13	P26373@104	S	no	notOK	0	0	0	0	0	0	1	0
N[0.9840]KTLVTQNSGVEALIHAILR	P14923	PLAK_HUMAN	JUP	Junction plakoglobin	P14923@425	T	no	OK	0	0	1	0	0	0	0	0
N[0.9840]LTVSEC[57.0215]K[145.0197]K	E9PFN4	E9PFN4_HUMAN	SLC4A7	Anion exchange protein	E9PFN4@792	T	yes	OK	3	2	0	0	0	0	0	0
N[0.9840]MVVNQAQSC[57.0215]PEHIIYIQEPSDVVNSLDLR	P17301	ITA2_HUMAN	ITGA2	Integrin alpha-2	P17301@728	V	yes	OK	0	0	1	1	0	0	2	2
N[0.9840]NC[57.0215]SLSIVDAR	P20138	CD33_HUMAN	CD33	Myeloid cell surface antigen CD33	P20138@99	C	yes	OK	0	1	0	0	0	0	0	0
N[0.9840]NSWVK[145.0197]SK	Q9P2B2	FPRP_HUMAN	PTGFRN	Prostaglandin F2 receptor negative regulator	Q9P2B2@525	S	yes	OK	1	2	0	0	0	0	0	0
N[0.9840]NTIVNELVR	P10253	LYAG_HUMAN	GAA	Lysosomal alpha-glucosidase	P10253@882	T	yes	NaN	0	0	0	1	0	0	0	0
N[0.9840]NTQVLINC[57.0215]R	P62316	SMD2_HUMAN	SNRPD2	Small nuclear ribonucleoprotein Sm D2	P62316@38	T	no	notOK	0	1	0	0	0	0	0	0
N[0.9840]NTVTPGGKPNK	P18077	RL35A_HUMAN	RPL35A	Large ribosomal subunit protein eL33	P18077@55	T	no	notOK	0	0	1	1	0	0	0	0
N[0.9840]NTVTPGGKPNK[145.0197]TR	P18077	RL35A_HUMAN	RPL35A	Large ribosomal subunit protein eL33	P18077@55	T	no	notOK	0	0	0	0	0	2	0	0
N[0.9840]NTVTPGGK[145.0197]PNK	P18077	RL35A_HUMAN	RPL35A	Large ribosomal subunit protein eL33	P18077@55	T	no	notOK	0	0	0	0	0	1	0	0
N[0.9840]NVVITVTQR	Q6YHK3	CD109_HUMAN	CD109	CD109 antigen	Q6YHK3@387	V	no	OK	0	0	2	3	0	0	0	0
N[0.9840]QSVPLSC[57.0215]C[57.0215]R	O60637	TSN3_HUMAN	TSPAN3	Tetraspanin-3	O60637@167	S	yes	NaN	2	2	0	0	2	2	0	0
N[0.9840]QVAMNPTNTVFDAK	P11142	HSP7C_HUMAN	HSPA8	Heat shock cognate 71 kDa protein	P11142@57	V	no	notOK	0	0	0	0	0	0	1	1
N[0.9840]QVDVEIK[145.0197]R	Q9H0H5	RGAP1_HUMAN	RACGAP1	Rac GTPase-activating protein 1	Q9H0H5@77	V	no	notOK	0	0	0	0	2	1	0	0
N[0.9840]STSIYFK	P19256	LFA3_HUMAN	CD58	Lymphocyte function-associated antigen 3	P19256@169	T	yes	NaN	0	0	0	1	0	0	0	1
N[0.9840]SVNSHTIGR	Q08188	TGM3_HUMAN	TGM3	Protein-glutamine gamma-glutamyltransferase E	Q08188@412	V	no	notOK	0	0	0	0	0	0	0	1
N[0.9840]TTFNVESTK	P56199	ITA1_HUMAN	ITGA1	Integrin alpha-1	P56199@418	T	yes	NaN	0	0	0	0	0	0	0	1
N[0.9840]TTFNVESTKK	P56199	ITA1_HUMAN	ITGA1	Integrin alpha-1	P56199@418	T	yes	OK	0	0	0	0	0	0	0	1
N[0.9840]TTFNVESTK[145.0197]K	P56199	ITA1_HUMAN	ITGA1	Integrin alpha-1	P56199@418	T	yes	OK	0	0	0	0	6	6	0	0
N[0.9840]TTFNVESTK[145.0197]K[57.0215]	P56199	ITA1_HUMAN	ITGA1	Integrin alpha-1	P56199@418	T	yes	OK	0	0	0	0	5	3	0	0
N[0.9840]TTSYVLR	F5H7V9	F5H7V9_HUMAN	TNC	Tenascin C	F5H7V9@1034	T	no	NaN	0	0	0	0	0	0	0	1
N[0.9840]VSGFSIANR	Q9H5V8	CDCP1_HUMAN	CDCP1	CUB domain-containing protein 1	Q9H5V8@205	S	yes	OK	5	6	0	1	2	3	0	1
N[0.9840]VSTGDVNVEMNAAPGVDLTQLLNNMR	P13645	K1C10_HUMAN	KRT10	Keratin, type I cytoskeletal 10	P13645@296	S	no	OK	0	0	1	0	0	0	0	0
N[0.9840]VSTGDVNVEM[15.9949]NAAPGVDLTQLLNNMR	P13645	K1C10_HUMAN	KRT10	Keratin, type I cytoskeletal 10	P13645@296	S	no	OK	0	0	1	0	0	0	1	0
N[0.9840]VSTNVFFK	Q6YHK3	CD109_HUMAN	CD109	CD109 antigen	Q6YHK3@337	S	no	NaN	0	0	0	1	0	0	0	0
N[0.9840]VTHLLQQELTEAQK	Q10589	BST2_HUMAN	BST2	Bone marrow stromal antigen 2	Q10589@65	T	yes	NaN	0	0	0	0	0	0	0	1
N[0.9840]VTWK[145.0197]LGSR	P50454	SERPH_HUMAN	SERPINH1	Serpin H1	P50454@125	T	no	OK	0	0	0	0	2	2	0	0
N[0.9840]YSPYYNTIDDLKDQIVDLTVGNNK	P35527	K1C9_HUMAN	KRT9	Keratin, type I cytoskeletal 9	P35527@200	S	no	OK	0	0	4	4	0	0	4	4
N[0.9840]YVVTDHGSC[57.0215]VR	P00533	EGFR_HUMAN	EGFR	Epidermal growth factor receptor	P00533@298	V	yes	OK	2	1	0	0	0	0	0	0
PAC[57.0215]C[57.0215]QN[0.9840]TC[57.0215]C[57.0215]R	Q9BYP9	KRA99_HUMAN	KRTAP9-9	Keratin-associated protein 9-9	Q9BYP9@59	C	no	OK	0	0	0	0	0	0	1	0
PGGLLLGDVAPNFEAN[0.9840]TTVGRIR	P30041	PRDX6_HUMAN	PRDX6	Peroxiredoxin-6	P30041@17	T	no	notOK	0	0	0	0	0	0	1	2
PTC[57.0215]C[57.0215]QN[0.9840]TC[57.0215]C[57.0215]R	Q9BYQ4	KRA92_HUMAN	KRTAP9-2	Keratin-associated protein 9-2	Q9BYQ4@59	C	no	OK	0	0	0	0	0	0	1	0
PVDKPIN[0.9840]TTLIC[57.0215]NVTNALGAR	P15151	PVR_HUMAN	PVR	Poliovirus receptor	P15151@307	T	yes	OK	0	1	0	0	0	0	0	0
PYN[0.9840]FC[57.0215]LPSLSC[57.0215]R	Q14525	KT33B_HUMAN	KRT33B	Keratin, type I cuticular Ha3-II	Q14525@4	C	no	OK	0	0	0	0	0	0	1	0
QAHILLDC[57.0215]GEDN[0.9840]VC[57.0215]K[145.0197]PK	P06756	ITAV_HUMAN	ITGAV	Integrin alpha-V	P06756@630	C	yes	OK	0	0	0	0	1	0	0	0
QC[57.0215]QC[57.0215]TSVGAQN[0.9840]TVIC[57.0215]SK	B5MCA4	B5MCA4_HUMAN	EPCAM	Epithelial cell adhesion molecule	B5MCA4@83	V	yes	OK	1	0	5	5	0	0	5	3
QC[57.0215]QC[57.0215]TSVGAQN[0.9840]TVIC[57.0215]SK[145.0197]LAAK	B5MCA4	B5MCA4_HUMAN	EPCAM	Epithelial cell adhesion molecule	B5MCA4@83	V	yes	OK	2	0	4	2	1	0	6	5
QC[57.0215]Q[-17.0265]C[57.0215]TSVGAQN[0.9840]TVIC[57.0215]SK[145.0197]LAAK	B5MCA4	B5MCA4_HUMAN	EPCAM	Epithelial cell adhesion molecule	B5MCA4@83	V	yes	OK	1	3	3	2	1	1	2	2
QC[57.0215]YSC[57.0215]K[145.0197]GN[0.9840]STHGC[57.0215]SSEETFLIDC[57.0215]R	Q03405	UPAR_HUMAN	PLAUR	Urokinase plasminogen activator surface receptor	Q03405@222	T	yes	OK	4	3	0	0	0	0	0	0
QGLN[0.9840]GVPILSEEELSLLDEFYK	Q14444	CAPR1_HUMAN	CAPRIN1	Caprin-1	Q14444@173	V	no	notOK	0	0	0	0	0	0	0	1
QGN[0.9840]AVTLGDYYQGR	Q86X29	LSR_HUMAN	LSR	Lipolysis-stimulated lipoprotein receptor	Q86X29@182	V	yes	OK	0	0	1	0	0	0	0	0
QITIC[57.0215]N[0.9840]QSPVR	P22223	CADH3_HUMAN	CDH3	Cadherin-3	P22223@557	S	yes	OK	1	0	0	0	0	0	0	0
QK[145.0197]N[0.9840]SSDIVQIAPQSLILK	P18564	ITB6_HUMAN	ITGB6	Integrin beta-6	P18564@97	S	yes	OK	0	0	0	0	4	4	0	0
QLSC[57.0215]VANQN[0.9840]GSQADC[57.0215]ELGNPFKR	A0A8C8KBL6	A0A8C8KBL6_HUMAN	ITGA6	Integrin subunit alpha 6	A0A8C8KBL6@731	S	yes	OK	1	2	0	0	0	0	0	0
QLSC[57.0215]VANQN[0.9840]GSQADC[57.0215]ELGNPFK[145.0197]R	A0A8C8KBL6	A0A8C8KBL6_HUMAN	ITGA6	Integrin subunit alpha 6	A0A8C8KBL6@731	S	yes	OK	6	6	0	0	6	6	0	0
QLVHSFAEGQDQGSAYAN[0.9840]R	Q5ZPR3	CD276_HUMAN	CD276	CD276 antigen	Q5ZPR3@91	T	yes	NaN	0	0	0	0	0	0	0	1
QLVLN[0.9840]LTGNTLC[57.0215]AGGASDEK	O00592	PODXL_HUMAN	PODXL	Podocalyxin	O00592@360	T	yes	OK	6	6	0	0	1	0	0	0
QLVLN[0.9840]LTGNTLC[57.0215]AGGASDEKLISLIC[57.0215]R	O00592	PODXL_HUMAN	PODXL	Podocalyxin	O00592@360	T	yes	OK	4	5	0	0	0	0	0	0
QN[0.9840]GSLSK[145.0197]IEEYEPVHSLEELQR	Q9UHN6	CEIP2_HUMAN	CEMIP2	Cell surface hyaluronidase CEMIP2	Q9UHN6@1092	S	yes	OK	0	0	0	0	4	4	0	0
QSTGQDTEAELQDATLALHGLTVEDEGN[0.9840]YTC[57.0215]EFATFPK	Q92692	NECT2_HUMAN	NECTIN2	Nectin-2	Q92692@137	T	yes	OK	1	2	0	0	0	1	0	0
QSTGQDTEAELQDATLALHGLTVEDEGN[0.9840]YTC[57.0215]EFATFPK[145.0197]GSVR	Q92692	NECT2_HUMAN	NECTIN2	Nectin-2	Q92692@137	T	yes	OK	1	1	0	0	1	0	0	0
QTFIGHESDIN[0.9840]AVAFFPNGYAFTTGSDDATC[57.0215]R	P62879	GBB2_HUMAN	GNB2	Guanine nucleotide-binding protein G(I)/G(S)/G(T) subunit beta-2	P62879@230	V	no	notOK	0	0	0	0	1	1	0	0
QTLFFN[0.9840]GTR	Q8NFZ8	CADM4_HUMAN	CADM4	Cell adhesion molecule 4	Q8NFZ8@67	T	yes	NaN	0	0	0	1	0	0	0	0
QTLQN[0.9840]ASETVK[145.0197]YLNNLYK	O60449	LY75_HUMAN	LY75	Lymphocyte antigen 75	O60449@1103	S	yes	OK	0	0	0	0	6	4	0	0
QTLQ[-17.0265]N[0.9840]ASETVK[145.0197]YLNNLYK	O60449	LY75_HUMAN	LY75	Lymphocyte antigen 75	O60449@1103	S	yes	OK	0	0	0	0	5	5	0	0
QVLDN[0.9840]LTMEKSDLEMQYETLQEELMALKK	P35527	K1C9_HUMAN	KRT9	Keratin, type I cytoskeletal 9	P35527@266	T	no	OK	0	0	0	1	0	0	0	0
QVLDN[0.9840]LTMEKSDLEMQYETLQEELM[15.9949]ALKK	P35527	K1C9_HUMAN	KRT9	Keratin, type I cytoskeletal 9	P35527@266	T	no	OK	0	0	1	0	0	0	0	0
QVN[0.9840]EVLK	Q96RW7	HMCN1_HUMAN	HMCN1	Hemicentin-1	Q96RW7@206	V	no	OK	0	0	0	0	0	0	1	0
QVQ[-17.0265]LEC[57.0215]VVLN[0.9840]R	O75054	IGSF3_HUMAN	IGSF3	Immunoglobulin superfamily member 3	O75054@842	T	yes	OK	2	1	0	0	1	0	0	0
Q[-17.0265]AHILLDC[57.0215]GEDN[0.9840]VC[57.0215]KPK	P06756	ITAV_HUMAN	ITGAV	Integrin alpha-V	P06756@630	C	yes	OK	0	0	2	3	0	0	2	2
Q[-17.0265]AHILLDC[57.0215]GEDN[0.9840]VC[57.0215]K[145.0197]PK	P06756	ITAV_HUMAN	ITGAV	Integrin alpha-V	P06756@630	C	yes	OK	2	0	0	0	2	1	0	0
Q[-17.0265]AQQERDELADEIAN[0.9840]SSGK[145.0197]GALALEEK	P35579	MYH9_HUMAN	MYH9	Myosin-9	P35579@1712	S	no	notOK	0	0	0	0	0	1	0	0
Q[-17.0265]ATVVLN[0.9840]C[57.0215]VGPYR	Q8NBX0	SCPDL_HUMAN	SCCPDH	Saccharopine dehydrogenase-like oxidoreductase	Q8NBX0@97	V	yes	OK	0	0	0	0	0	1	0	0
Q[-17.0265]C[57.0215]QC[57.0215]TSVGAQN[0.9840]TVIC[57.0215]SK	B5MCA4	B5MCA4_HUMAN	EPCAM	Epithelial cell adhesion molecule	B5MCA4@83	V	yes	OK	0	0	5	6	0	0	6	6
Q[-17.0265]C[57.0215]QC[57.0215]TSVGAQN[0.9840]TVIC[57.0215]SK[145.0197]LAAK	B5MCA4	B5MCA4_HUMAN	EPCAM	Epithelial cell adhesion molecule	B5MCA4@83	V	yes	OK	1	3	6	6	0	1	4	5
Q[-17.0265]C[57.0215]YSC[57.0215]KGN[0.9840]STHGC[57.0215]SSEETFLIDC[57.0215]R	Q03405	UPAR_HUMAN	PLAUR	Urokinase plasminogen activator surface receptor	Q03405@222	T	yes	OK	6	6	0	0	1	0	0	0
Q[-17.0265]C[57.0215]YSC[57.0215]K[145.0197]GN[0.9840]STHGC[57.0215]SSEETFLIDC[57.0215]R	Q03405	UPAR_HUMAN	PLAUR	Urokinase plasminogen activator surface receptor	Q03405@222	T	yes	OK	3	4	0	0	0	0	0	0
Q[-17.0265]C[57.0215]YSC[57.0215]K[57.0215]GN[0.9840]STHGC[57.0215]SSEETFLIDC[57.0215]R	Q03405	UPAR_HUMAN	PLAUR	Urokinase plasminogen activator surface receptor	Q03405@222	T	yes	OK	2	3	0	0	0	0	0	0
Q[-17.0265]ETTHGQTIN[0.9840]TTR	Q5D862	FILA2_HUMAN	FLG2	Filaggrin-2	Q5D862@1245	T	no	NaN	0	0	1	0	0	0	2	2
Q[-17.0265]HTVTTTTK[145.0197]GEN[0.9840]FTETDVK	P04156	PRIO_HUMAN	PRNP	Major prion protein	P04156@197	T	yes	notOK	4	6	0	0	2	1	0	0
Q[-17.0265]IGPGESC[57.0215]PDGVTHSISGRIDATVVRIGTFC[57.0215]SN[0.9840]GTVSR	Q9H5V8	CDCP1_HUMAN	CDCP1	CUB domain-containing protein 1	Q9H5V8@180	T	yes	OK	0	1	0	0	0	0	0	0
Q[-17.0265]ITIC[57.0215]N[0.9840]QSPVR	P22223	CADH3_HUMAN	CDH3	Cadherin-3	P22223@557	S	yes	OK	6	6	1	1	0	0	0	0
Q[-17.0265]K[145.0197]N[0.9840]SSDIVQIAPQSLILK	P18564	ITB6_HUMAN	ITGB6	Integrin beta-6	P18564@97	S	yes	OK	0	0	0	0	1	2	0	0
Q[-17.0265]LC[57.0215]YHHSLN[0.9840]WTK	P21860	ERBB3_HUMAN	ERBB3	Receptor tyrosine-protein kinase erbB-3	P21860@469	T	yes	NaN	0	0	0	0	1	0	0	0
Q[-17.0265]LEFC[57.0215]FSREN[0.9840]LSK[57.0215]	Q96J85	Q96J85_HUMAN	LARP4	C-Mpl binding protein	Q96J85@65	S	no	OK	0	1	0	0	0	0	0	0
Q[-17.0265]LSC[57.0215]VANQN[0.9840]GSQADC[57.0215]ELGNPFKR	A0A8C8KBL6	A0A8C8KBL6_HUMAN	ITGA6	Integrin subunit alpha 6	A0A8C8KBL6@731	S	yes	OK	3	5	0	1	1	1	0	1
Q[-17.0265]LSC[57.0215]VANQN[0.9840]GSQADC[57.0215]ELGNPFK[145.0197]R	A0A8C8KBL6	A0A8C8KBL6_HUMAN	ITGA6	Integrin subunit alpha 6	A0A8C8KBL6@731	S	yes	OK	6	6	0	0	6	6	0	0
Q[-17.0265]LVHSFAEGQDQGSAYAN[0.9840]R	Q5ZPR3	CD276_HUMAN	CD276	CD276 antigen	Q5ZPR3@91	T	yes	NaN	0	0	0	1	0	0	0	0
Q[-17.0265]LVHSFTEGRDQGSAYAN[0.9840]R	A0A0C4DGH0	A0A0C4DGH0_HUMAN	CD276	CD276 molecule	A0A0C4DGH0@163	T	yes	NaN	0	0	0	1	0	0	0	1
Q[-17.0265]LVLN[0.9840]LTGNTLC[57.0215]AGGASDEK	O00592	PODXL_HUMAN	PODXL	Podocalyxin	O00592@360	T	yes	OK	4	5	0	0	0	0	0	0
Q[-17.0265]LVLN[0.9840]LTGNTLC[57.0215]AGGASDEKLISLIC[57.0215]R	O00592	PODXL_HUMAN	PODXL	Podocalyxin	O00592@360	T	yes	OK	4	5	0	0	0	0	0	0
Q[-17.0265]LVLN[0.9840]LTGNTLC[57.0215]AGGASDEK[57.0215]	O00592	PODXL_HUMAN	PODXL	Podocalyxin	O00592@360	T	yes	OK	2	2	0	0	0	0	0	0
Q[-17.0265]N[0.9840]GSLSK[145.0197]IEEYEPVHSLEELQR	Q9UHN6	CEIP2_HUMAN	CEMIP2	Cell surface hyaluronidase CEMIP2	Q9UHN6@1092	S	yes	OK	3	1	0	0	6	6	0	0
Q[-17.0265]N[0.9840]ISVTLR	Q9H5V8	CDCP1_HUMAN	CDCP1	CUB domain-containing protein 1	Q9H5V8@512	S	yes	NaN	0	0	0	1	0	0	0	1
Q[-17.0265]RN[0.9840]GVMPSHFSR	P39019	RS19_HUMAN	RPS19	Small ribosomal subunit protein eS19	P39019@85	V	no	notOK	0	0	6	4	0	0	6	6
Q[-17.0265]RN[0.9840]GVM[15.9949]PSHFSR	P39019	RS19_HUMAN	RPS19	Small ribosomal subunit protein eS19	P39019@85	V	no	notOK	0	0	2	1	0	0	2	2
Q[-17.0265]RPYVVTFC[57.0215]GVN[0.9840]GVGK	P08240	SRPRA_HUMAN	SRPRA	Signal recognition particle receptor subunit alpha	P08240@427	V	no	OK	0	0	0	0	2	2	0	0
Q[-17.0265]TEDYC[57.0215]LASN[0.9840]K[145.0197]VGR	O43278	SPIT1_HUMAN	SPINT1	Kunitz-type protease inhibitor 1	O43278@254	V	yes	OK	0	0	0	0	1	1	0	0
Q[-17.0265]TLFFN[0.9840]GTR	Q8NFZ8	CADM4_HUMAN	CADM4	Cell adhesion molecule 4	Q8NFZ8@67	T	yes	NaN	0	0	0	1	0	0	0	1
Q[-17.0265]TLQN[0.9840]ASETVK[145.0197]YLNNLYK	O60449	LY75_HUMAN	LY75	Lymphocyte antigen 75	O60449@1103	S	yes	OK	0	0	0	0	6	6	0	0
Q[-17.0265]VLDN[0.9840]LTMEK	P35527	K1C9_HUMAN	KRT9	Keratin, type I cytoskeletal 9	P35527@266	T	no	OK	0	0	1	1	0	0	1	2
Q[-17.0265]VLDN[0.9840]LTMEKSDLEMQYETLQEELMALKK	P35527	K1C9_HUMAN	KRT9	Keratin, type I cytoskeletal 9	P35527@266	T	no	OK	0	0	1	0	0	0	0	0
Q[-17.0265]VQLEC[57.0215]VVLN[0.9840]R	O75054	IGSF3_HUMAN	IGSF3	Immunoglobulin superfamily member 3	O75054@842	T	yes	OK	3	2	0	0	1	0	0	0
REEK[145.0197]LFN[0.9840]VTSTLR	Q9NZQ7	PD1L1_HUMAN	CD274	Programmed cell death 1 ligand 1	Q9NZQ7@192	T	yes	OK	2	1	0	0	0	0	0	0
RGPEC[57.0215]SQN[0.9840]YTTPSGVIK	O14786	NRP1_HUMAN	NRP1	Neuropilin-1	O14786@150	T	yes	NaN	0	1	0	0	0	0	0	0
RNDNLLK[57.0215]ALQLNELTM[15.9949]DDDTAVLVIDN[0.9840]GSGMC[57.0215]K	A5A3E0	POTEF_HUMAN	POTEF	POTE ankyrin domain family member F	A5A3E0@712	S	yes	OK	0	0	1	0	0	0	0	0
RN[0.9840]ATGDYKC[57.0215]SLIDK	Q13740	CD166_HUMAN	ALCAM	CD166 antigen	Q13740@306	T	yes	OK	1	3	0	0	0	0	0	0
RN[0.9840]ATGDYKC[57.0215]SLIDKK	Q13740	CD166_HUMAN	ALCAM	CD166 antigen	Q13740@306	T	yes	OK	3	5	0	0	0	0	0	0
RN[0.9840]ATGDYKC[57.0215]SLIDKK[145.0197]	Q13740	CD166_HUMAN	ALCAM	CD166 antigen	Q13740@306	T	yes	OK	2	1	0	0	0	0	0	0
RN[0.9840]ATGDYKC[57.0215]SLIDK[145.0197]K	Q13740	CD166_HUMAN	ALCAM	CD166 antigen	Q13740@306	T	yes	OK	5	6	0	0	0	0	0	0
RN[0.9840]ATGDYK[145.0197]C[57.0215]SLIDK	Q13740	CD166_HUMAN	ALCAM	CD166 antigen	Q13740@306	T	yes	OK	6	4	0	0	0	0	0	0
RN[0.9840]ATGDYK[145.0197]C[57.0215]SLIDKK	Q13740	CD166_HUMAN	ALCAM	CD166 antigen	Q13740@306	T	yes	OK	4	6	0	0	0	0	0	0
RN[0.9840]ATGDYK[145.0197]C[57.0215]SLIDKK[57.0215]	Q13740	CD166_HUMAN	ALCAM	CD166 antigen	Q13740@306	T	yes	OK	0	1	0	0	0	0	0	0
RN[0.9840]ATGDYK[145.0197]C[57.0215]SLIDK[57.0215]K	Q13740	CD166_HUMAN	ALCAM	CD166 antigen	Q13740@306	T	yes	OK	1	1	0	0	0	0	0	0
RPAPPAAVLGC[57.0215]YLFN[0.9840]C[57.0215]TAR	Q86VZ4	LRP11_HUMAN	LRP11	Low-density lipoprotein receptor-related protein 11	Q86VZ4@164	T	yes	OK	0	1	0	0	2	4	0	0
RPESK[145.0197]ATN[0.9840]ATLDPR	P25116	PAR1_HUMAN	F2R	Proteinase-activated receptor 1	P25116@35	T	yes	OK	1	0	0	0	0	0	0	0
RPTGEVYDIEIDTLETTC[57.0215]HVLDPTPLAN[0.9840]C[57.0215]SVR	cRAP-P12763	cRAP-FETUA_BOVIN	AHSG	Alpha-2-HS-glycoprotein	cRAP-P12763@99	S	unk	NaN	3	4	1	0	6	6	0	0
RSGNNN[0.9840]GSEPSDIIIPLR	P52799	EFNB2_HUMAN	EFNB2	Ephrin-B2	P52799@282	S	yes	notOK	0	0	1	1	0	0	2	2
RTC[57.0215]YHPTSVC[57.0215]LPGC[57.0215]LN[0.9840]QSC[57.0215]GSNC[57.0215]C[57.0215]QPC[57.0215]C[57.0215]RPAC[57.0215]C[57.0215]ETTC[57.0215]C[57.0215]R	Q9BYQ3	KRA93_HUMAN	KRTAP9-3	Keratin-associated protein 9-3	Q9BYQ3@118	S	no	OK	0	0	0	0	0	0	1	0
SAIN[0.9840]EVVTR	P62899	RL31_HUMAN	RPL31	Large ribosomal subunit protein eL31	P62899@18	V	no	notOK	0	0	1	1	0	0	3	3
SAN[0.9840]ASFNIK[145.0197]	Q13308	PTK7_HUMAN	PTK7	Inactive tyrosine-protein kinase 7	Q13308@116	S	yes	OK	1	0	0	0	0	0	0	0
SC[57.0215]THSEK[145.0197]TN[0.9840]R	Q03405	UPAR_HUMAN	PLAUR	Urokinase plasminogen activator surface receptor	Q03405@74	T	yes	OK	2	4	0	0	0	1	0	0
SC[57.0215]TVLNVEGDALGAGLLQN[0.9840]YVDRTESRSTEPELIQVK	Q15758	AAAT_HUMAN	SLC1A5	Neutral amino acid transporter B(0)	Q15758@484	V	yes	notOK	0	0	0	0	0	0	0	1
SC[57.0215]VAVTSAQPQN[0.9840]MSR	O15031	PLXB2_HUMAN	PLXNB2	Plexin-B2	O15031@528	S	yes	NaN	0	0	0	0	0	0	0	1
SC[57.0215]VAVTSAQPQN[0.9840]M[15.9949]SR	O15031	PLXB2_HUMAN	PLXNB2	Plexin-B2	O15031@528	S	yes	NaN	0	0	0	1	0	0	0	1
SDAVSHTGN[0.9840]YTC[57.0215]EVTELTR	Q08722	CD47_HUMAN	CD47	Leukocyte surface antigen CD47	Q08722@111	T	no	OK	6	6	0	1	6	6	0	1
SEASEGN[0.9840]ITVTC[57.0215]R	Q29983	MICA_HUMAN	MICA	MHC class I polypeptide-related sequence A	Q29983@220	T	yes	OK	1	1	0	0	1	0	0	0
SEHTGAC[57.0215]NPC[57.0215]TEGVDYTN[0.9840]ASNNEPSC[57.0215]FPC[57.0215]TVC[57.0215]K	O14798	TR10C_HUMAN	TNFRSF10C	Tumor necrosis factor receptor superfamily member 10C	O14798@77	S	yes	NaN	1	0	0	0	0	0	0	0
SELHIENLNMEADPGQYRC[57.0215]N[0.9840]GTSSK[57.0215]	A0A7P0T8A7	A0A7P0T8A7_HUMAN	BSG	Basigin	A0A7P0T8A7@93	T	yes	OK	0	1	0	0	0	0	0	0
SELHIENLNM[15.9949]EADPGQYRC[57.0215]N[0.9840]GTSSK	A0A7P0T8A7	A0A7P0T8A7_HUMAN	BSG	Basigin	A0A7P0T8A7@93	T	yes	OK	4	5	0	0	2	5	0	0
SELHIENLNM[15.9949]EADPGQYRC[57.0215]N[0.9840]GTSSK[145.0197]GSDQAIITLR	A0A7P0T8A7	A0A7P0T8A7_HUMAN	BSG	Basigin	A0A7P0T8A7@93	T	yes	OK	5	6	1	0	5	6	0	0
SEN[0.9840]ASLVLSSSNQK[145.0197]R	P56199	ITA1_HUMAN	ITGA1	Integrin alpha-1	P56199@1113	S	yes	OK	0	0	0	0	3	3	0	0
SFQTLN[0.9840]HC[57.0215]RLSTLGYK	Q3LI83	KR241_HUMAN	KRTAP24-1	Keratin-associated protein 24-1	Q3LI83@166	C	no	OK	0	0	0	0	0	0	1	0
SFSC[57.0215]SATLEVAGQLIHKN[0.9840]QTR	P05362	ICAM1_HUMAN	ICAM1	Intercellular adhesion molecule 1	P05362@385	T	yes	OK	4	4	4	2	4	5	0	0
SFSC[57.0215]SATLEVAGQLIHK[57.0215]N[0.9840]QTR	P05362	ICAM1_HUMAN	ICAM1	Intercellular adhesion molecule 1	P05362@385	T	yes	OK	0	0	1	0	3	2	0	0
SGDASIN[0.9840]VTNLQLSDIGTYQC[57.0215]K	P78310	CXAR_HUMAN	CXADR	Coxsackievirus and adenovirus receptor	P78310@106	T	yes	OK	6	6	1	0	6	6	0	0
SGDASIN[0.9840]VTNLQLSDIGTYQC[57.0215]K[145.0197]VK	P78310	CXAR_HUMAN	CXADR	Coxsackievirus and adenovirus receptor	P78310@106	T	yes	OK	5	3	0	0	3	4	0	0
SGDASIN[0.9840]VTNLQLSDIGTYQC[57.0215]K[57.0215]	P78310	CXAR_HUMAN	CXADR	Coxsackievirus and adenovirus receptor	P78310@106	T	yes	OK	4	2	0	0	0	0	0	0
SGEDAHEALLTLVVPPALLLSSVRPPGAC[57.0215]QAN[0.9840]ETIFC[57.0215]ELGNPFK[145.0197]R	P26006	ITA3_HUMAN	ITGA3	Integrin alpha-3	P26006@697	T	yes	OK	3	1	0	0	3	2	0	0
SGGVC[57.0215]GPSPPC[57.0215]ITTVSVN[0.9840]ESLLTPLNLEIDPNAQC[57.0215]VK	P78386	KRT85_HUMAN	KRT85	Keratin, type II cuticular Hb5	P78386@101	S	no	OK	0	0	0	0	0	0	1	0
SGMNVARLN[0.9840]FSHGTHEYHAETIK	P14618	KPYM_HUMAN	PKM	Pyruvate kinase PKM	P14618@75	S	no	notOK	0	0	0	0	0	0	0	2
SGNNN[0.9840]GSEPSDIIIPLR	P52799	EFNB2_HUMAN	EFNB2	Ephrin-B2	P52799@282	S	yes	notOK	0	0	0	2	0	0	2	1
SGPFGQIFRPDN[0.9840]FVFGQSGAGNNWAK	P07437	TBB5_HUMAN	TUBB	Tubulin beta chain	P07437@89	V	no	notOK	1	0	0	0	0	0	0	0
SGVSLAALKKALAAAGYDVEKN[0.9840]NSR	P16403	H12_HUMAN	H1-2	Histone H1.2	P16403@76	S	no	notOK	0	0	0	0	0	0	4	4
SHIGVVPQDTVLFN[0.9840]DTIADNIR	Q9NP58	ABCB6_HUMAN	ABCB6	ATP-binding cassette sub-family B member 6	Q9NP58@677	T	yes	notOK	0	0	0	1	0	0	0	0
SIASEPTEK[145.0197]HFFN[0.9840]VSDELALVTIVK	P56199	ITA1_HUMAN	ITGA1	Integrin alpha-1	P56199@341	S	yes	OK	0	0	1	0	0	1	0	0
SIN[0.9840]C[57.0215]SGVTRGDQEAVLQAILNNLEVK	O95395	GCNT3_HUMAN	GCNT3	Beta-1,3-galactosyl-O-glycosyl-glycoprotein beta-1,6-N-acetylglucosaminyltransferase 3	O95395@69	S	yes	OK	0	0	0	0	5	6	0	0
SIN[0.9840]C[57.0215]SGVTRGDQEAVLQAILNNLEVKK	O95395	GCNT3_HUMAN	GCNT3	Beta-1,3-galactosyl-O-glycosyl-glycoprotein beta-1,6-N-acetylglucosaminyltransferase 3	O95395@69	S	yes	OK	0	0	0	0	2	1	0	0
SIN[0.9840]VTGQGFSLIQR	O15031	PLXB2_HUMAN	PLXNB2	Plexin-B2	O15031@1002	T	yes	NaN	0	0	0	1	0	0	0	1
SITSRC[57.0215]DLRANLVK[145.0197]N[0.9840]GC[57.0215]GGEIESPASSFHVLR	P18084	ITB5_HUMAN	ITGB5	Integrin beta-5	P18084@73	C	yes	OK	0	1	0	0	0	0	0	0
SKENPRN[0.9840]FSDNQLQEGK	P37802	TAGL2_HUMAN	TAGLN2	Transgelin-2	P37802@161	S	no	OK	0	0	0	0	0	0	5	6
SKGNPYSDLGN[0.9840]HTTC[57.0215]R	Q4KMQ2	ANO6_HUMAN	ANO6	Anoctamin-6	Q4KMQ2@802	T	yes	OK	1	1	0	0	2	1	0	0
SK[145.0197]GNPYSDLGN[0.9840]HTTC[57.0215]R	Q4KMQ2	ANO6_HUMAN	ANO6	Anoctamin-6	Q4KMQ2@802	T	yes	OK	3	2	0	0	1	1	0	0
SLDAYPILNQAQALENHTEVQFQK[145.0197]EC[57.0215]GPDN[0.9840]K[57.0215]C[57.0215]ESNLQMR	P26006	ITA3_HUMAN	ITGA3	Integrin alpha-3	P26006@619	C	yes	OK	1	0	0	0	0	0	0	0
SLDAYPILNQAQALENHTEVQFQK[57.0215]EC[57.0215]GPDN[0.9840]K[145.0197]C[57.0215]ESNLQMR	P26006	ITA3_HUMAN	ITGA3	Integrin alpha-3	P26006@619	C	yes	OK	3	2	0	0	0	0	0	0
SLDAYPILNQAQALEN[0.9840]HTEVQFQK	P26006	ITA3_HUMAN	ITGA3	Integrin alpha-3	P26006@605	T	yes	OK	4	2	0	0	0	0	0	1
SLDAYPILNQAQALEN[0.9840]HTEVQFQK[57.0215]EC[57.0215]GPDNK[145.0197]C[57.0215]ESNLQMR	P26006	ITA3_HUMAN	ITGA3	Integrin alpha-3	P26006@605	T	yes	OK	0	1	0	0	1	0	0	0
SLDLDSIIAEVK[145.0197]AQYEDIAN[0.9840]R	cRAP-Q5XQN5	cRAP-K2C5_BOVIN	KRT5	Keratin, type II cytoskeletal 5	cRAP-Q5XQN5@352	S	unk	NaN	0	0	0	0	0	0	0	1
SLDREAETIK[145.0197]NGIYN[0.9840]ITVLASDQGGR	Q02487	DSC2_HUMAN	DSC2	Desmocollin-2	Q02487@546	T	yes	OK	0	1	0	0	1	0	0	0
SLLEFN[0.9840]TTVSC[57.0215]DQQGTNHR	P11717	MPRI_HUMAN	IGF2R	Cation-independent mannose-6-phosphate receptor	P11717@112	T	yes	OK	3	4	0	0	0	0	0	0
SLLESEDC[57.0215]KLPC[57.0215]NPC[57.0215]ATTNASGN[0.9840]SC[57.0215]GPC[57.0215]GTSQK	O76011	KRT34_HUMAN	KRT34	Keratin, type I cuticular Ha4	O76011@380	C	no	OK	0	0	0	0	0	0	1	0
SLLESEDC[57.0215]KLPC[57.0215]NPC[57.0215]ATTN[0.9840]ASGNSC[57.0215]GPC[57.0215]GTSQK	O76011	KRT34_HUMAN	KRT34	Keratin, type I cuticular Ha4	O76011@376	S	no	OK	0	0	0	0	0	0	1	0
SLLESEDC[57.0215]KLPSNPC[57.0215]ATTN[0.9840]AC[57.0215]DK	O76009	KT33A_HUMAN	KRT33A	Keratin, type I cuticular Ha3-I	O76009@376	C	no	OK	0	0	0	0	0	0	1	0
SLNNQFASFIDKVRFLEQQN[0.9840]QVLQTKWELLQQVDTSTR	P04264	K2C1_HUMAN	KRT1	Keratin, type II cytoskeletal 1	P04264@205	V	no	notOK	0	0	0	0	0	0	0	1
SLN[0.9840]C[57.0215]TVK	Q9HAW8	UD110_HUMAN	UGT1A10	UDP-glucuronosyltransferase 1A10	Q9HAW8@71	T	yes	OK	0	0	0	0	1	2	0	0
SLVTQYLN[0.9840]ATGNRWC[57.0215]SWSLSQAR	F5GZS6	F5GZS6_HUMAN	SLC3A2	Solute carrier family 3 member 2	F5GZS6@393	T	yes	OK	0	1	0	0	0	1	0	0
SNGLIC[57.0215]GGN[0.9840]GVC[57.0215]K	P05556	ITB1_HUMAN	ITGB1	Integrin beta-1	P05556@571	V	yes	OK	5	3	6	6	2	2	6	6
SNGLIC[57.0215]GGN[0.9840]GVC[57.0215]KC[57.0215]R	P05556	ITB1_HUMAN	ITGB1	Integrin beta-1	P05556@571	V	yes	OK	2	2	0	0	1	0	0	0
SNGLIC[57.0215]GGN[0.9840]GVC[57.0215]K[145.0197]C[57.0215]R	P05556	ITB1_HUMAN	ITGB1	Integrin beta-1	P05556@571	V	yes	OK	1	0	2	2	0	0	2	2
SNPENNVGLITLAN[0.9840]DC[57.0215]EVLTTLTPDTGR	P55036	PSMD4_HUMAN	PSMD4	26S proteasome non-ATPase regulatory subunit 4	P55036@56	C	no	OK	3	3	1	2	3	3	4	3
SN[0.9840]K[145.0197]TQTVAVAAGR	Q6UWB1	I27RA_HUMAN	IL27RA	Interleukin-27 receptor subunit alpha	Q6UWB1@76	T	yes	OK	6	5	0	0	0	0	0	0
SPFTGTWN[0.9840]FTSC[57.0215]SER	O60449	LY75_HUMAN	LY75	Lymphocyte antigen 75	O60449@1076	T	yes	NaN	0	0	0	0	1	0	0	0
SPGIIFIPGYLSYMN[0.9840]GTK	Q9NUJ1	ABHDA_HUMAN	ABHD10	Palmitoyl-protein thioesterase ABHD10, mitochondrial	Q9NUJ1@89	T	no	OK	0	0	1	0	0	0	0	0
SPGIIFIPGYLSYM[15.9949]N[0.9840]GTK	Q9NUJ1	ABHDA_HUMAN	ABHD10	Palmitoyl-protein thioesterase ABHD10, mitochondrial	Q9NUJ1@89	T	no	OK	0	0	0	2	0	0	0	0
SPSDC[57.0215]C[57.0215]HN[0.9840]QC[57.0215]AAGC[57.0215]TGPR	P00533	EGFR_HUMAN	EGFR	Epidermal growth factor receptor	P00533@234	C	yes	OK	0	1	0	0	0	0	0	0
SPSHSK[145.0197]N[0.9840]MTISR	P06756	ITAV_HUMAN	ITGAV	Integrin alpha-V	P06756@554	T	yes	OK	0	0	0	0	0	0	0	1
SPVQEN[0.9840]SSDLNK	Q9NY35	CLDN1_HUMAN	CLDND1	Claudin domain-containing protein 1	Q9NY35@42	S	yes	OK	2	2	0	0	0	1	0	0
SPVQEN[0.9840]SSDLNK[145.0197]	Q9NY35	CLDN1_HUMAN	CLDND1	Claudin domain-containing protein 1	Q9NY35@42	S	yes	OK	2	2	0	0	1	1	0	0
SQMESMLISGYALN[0.9840]C[57.0215]VVGSQGMPK	P17987	TCPA_HUMAN	TCP1	T-complex protein 1 subunit alpha	P17987@217	V	no	notOK	0	0	0	0	0	0	0	1
SQNDKFN[0.9840]VSLTVK[145.0197]NTK	P56199	ITA1_HUMAN	ITGA1	Integrin alpha-1	P56199@840	S	yes	OK	0	0	1	0	6	6	0	0
SQNDKFN[0.9840]VSLTVK[145.0197]NTK[57.0215]	P56199	ITA1_HUMAN	ITGA1	Integrin alpha-1	P56199@840	S	yes	OK	0	0	0	0	1	1	0	0
SQNDK[57.0215]FN[0.9840]VSLTVK[145.0197]NTK	P56199	ITA1_HUMAN	ITGA1	Integrin alpha-1	P56199@840	S	yes	OK	0	0	0	0	1	1	0	0
SQTFLEK[145.0197]HLN[0.9840]SSHPR	Q5JTV8	TOIP1_HUMAN	TOR1AIP1	Torsin-1A-interacting protein 1	Q5JTV8@399	S	yes	OK	0	0	0	0	3	4	0	0
SSC[57.0215]GKEN[0.9840]TSDPSLVIAFGR	P11279	LAMP1_HUMAN	LAMP1	Lysosome-associated membrane glycoprotein 1	P11279@84	S	yes	OK	0	0	0	0	1	0	0	0
SSHVTIDTLKGVKSC[57.0215]HTGIN[0.9840]R	P08582	TRFM_HUMAN	MELTF	Melanotransferrin	P08582@135	T	no	OK	1	0	0	0	0	0	0	0
SSPSFSSLHYQDAGN[0.9840]YVC[57.0215]ETALQEVEGLK	Q13740	CD166_HUMAN	ALCAM	CD166 antigen	Q13740@389	V	yes	OK	3	5	6	6	0	0	0	0
SSPSFSSLHYQDAGN[0.9840]YVC[57.0215]ETALQEVEGLKK[145.0197]	Q13740	CD166_HUMAN	ALCAM	CD166 antigen	Q13740@389	V	yes	OK	1	1	0	0	0	0	0	0
SSPSFSSLHYQDAGN[0.9840]YVC[57.0215]ETALQEVEGLK[145.0197]K	Q13740	CD166_HUMAN	ALCAM	CD166 antigen	Q13740@389	V	yes	OK	5	6	4	3	1	0	0	0
SSPSFSSLHYQDAGN[0.9840]YVC[57.0215]ETALQEVEGLK[145.0197]KR	Q13740	CD166_HUMAN	ALCAM	CD166 antigen	Q13740@389	V	yes	OK	0	1	3	4	0	0	0	0
SSPSFSSLHYQDAGN[0.9840]YVC[57.0215]ETALQEVEGLK[145.0197]K[57.0215]	Q13740	CD166_HUMAN	ALCAM	CD166 antigen	Q13740@389	V	yes	OK	2	0	0	0	0	0	0	0
SSPSFSSLHYQDAGN[0.9840]YVC[57.0215]ETALQEVEGLK[57.0215]	Q13740	CD166_HUMAN	ALCAM	CD166 antigen	Q13740@389	V	yes	OK	1	0	0	0	0	0	0	0
SSPSFSSLHYQDAGN[0.9840]YVC[57.0215]ETALQEVEGLK[57.0215]K[145.0197]	Q13740	CD166_HUMAN	ALCAM	CD166 antigen	Q13740@389	V	yes	OK	1	1	0	0	0	0	0	0
SSPSFSSLHYQDAGN[0.9840]YVC[57.0215]ETALQEVEGLK[57.0215]K[145.0197]R	Q13740	CD166_HUMAN	ALCAM	CD166 antigen	Q13740@389	V	yes	OK	2	0	0	0	0	0	0	0
STGLN[0.9840]AVPSQILEGQWAAR	P06756	ITAV_HUMAN	ITGAV	Integrin alpha-V	P06756@414	V	yes	OK	0	0	1	0	0	0	0	0
STKPIVAAIN[0.9840]GSC[57.0215]LGGGLEVAISC[57.0215]QYR	P40939	ECHA_HUMAN	HADHA	Trifunctional enzyme subunit alpha, mitochondrial	P40939@142	S	no	NaN	0	0	0	1	0	0	0	0
STN[0.9840]DSVLAVGFNPR	Q32P44	EMAL3_HUMAN	EML3	Echinoderm microtubule-associated protein-like 3	Q32P44@405	S	no	notOK	0	0	0	0	0	0	1	0
SVGDGETVEFDVVEGEKGAEAAN[0.9840]VTGPGGVPVQGSK	P67809	YBOX1_HUMAN	YBX1	Y-box-binding protein 1	P67809@124	T	no	notOK	0	0	0	1	0	0	0	0
SVGGSGGGSFGDN[0.9840]LVTR	P02545	LMNA_HUMAN	LMNA	Prelamin-A/C	P02545@640	V	no	notOK	0	0	0	0	0	0	0	1
SVNPN[0.9840]DTC[57.0215]LASC[57.0215]VK	O95857	TSN13_HUMAN	TSPAN13	Tetraspanin-13	O95857@137	T	yes	OK	6	6	0	0	6	6	0	0
SVNPN[0.9840]DTC[57.0215]LASC[57.0215]VK[57.0215]	O95857	TSN13_HUMAN	TSPAN13	Tetraspanin-13	O95857@137	T	yes	OK	2	0	0	0	2	1	0	0
SVN[0.9840]ESLNNLFITEEDYQALR	Q00610	CLH1_HUMAN	CLTC	Clathrin heavy chain 1	Q00610@1464	S	no	OK	0	0	0	1	0	0	0	1
SVTTSASGSEN[0.9840]LTLIQQEVDALEELSR	B7ZAQ6	GPHRA_HUMAN	GPR89A	Golgi pH regulator A	B7ZAQ6@243	T	yes	notOK	0	0	0	0	0	0	2	1
SVYAHFPINVVIQEN[0.9840]GSLVEIR	D6RAN4	D6RAN4_HUMAN	RPL9	Large ribosomal subunit protein uL6 (Fragment)	D6RAN4@108	S	no	OK	0	0	1	2	0	0	1	0
SYC[57.0215]KNGVN[0.9840]GTGENGRK	P05556	ITB1_HUMAN	ITGB1	Integrin beta-1	P05556@406	T	yes	OK	3	4	0	0	0	0	0	0
SYC[57.0215]K[145.0197]NGVN[0.9840]GTGENGR	P05556	ITB1_HUMAN	ITGB1	Integrin beta-1	P05556@406	T	yes	OK	2	2	0	0	0	0	0	0
SYC[57.0215]K[145.0197]NGVN[0.9840]GTGENGRK	P05556	ITB1_HUMAN	ITGB1	Integrin beta-1	P05556@406	T	yes	OK	2	2	0	0	1	1	0	0
SYSTTYEERN[0.9840]ITGTR	Q15758	AAAT_HUMAN	SLC1A5	Neutral amino acid transporter B(0)	Q15758@212	T	yes	OK	0	0	0	0	1	0	0	0
TAADTTGLQPILNQFTPAN[0.9840]ISR	P06756	ITAV_HUMAN	ITGAV	Integrin alpha-V	P06756@615	S	yes	NaN	0	0	0	1	0	0	0	1
TAHIDVHFLK[145.0197]EGC[57.0215]GDDN[0.9840]VC[57.0215]NSNLK	A0A8C8KBL6	A0A8C8KBL6_HUMAN	ITGA6	Integrin subunit alpha 6	A0A8C8KBL6@630	C	yes	OK	1	0	0	0	0	0	0	0
TAK[145.0197]TNTNEFLIDVDKGEN[0.9840]YC[57.0215]FSVQAVIPSR	P13726	TF_HUMAN	F3	Tissue factor	P13726@216	C	yes	OK	2	3	0	0	1	0	0	0
TAK[145.0197]TNTNEFLIDVDK[57.0215]GEN[0.9840]YC[57.0215]FSVQAVIPSR	P13726	TF_HUMAN	F3	Tissue factor	P13726@216	C	yes	OK	0	1	0	0	0	0	0	0
TALFPDLLAQGN[0.9840]ASLR	A0A0C4DGH0	A0A0C4DGH0_HUMAN	CD276	CD276 molecule	A0A0C4DGH0@176	S	yes	OK	0	0	5	4	0	0	3	2
TASC[57.0215]SN[0.9840]VTC[57.0215]WLK	P17301	ITA2_HUMAN	ITGA2	Integrin alpha-2	P17301@1057	T	yes	OK	1	2	0	0	0	0	0	0
TASEMVLADDN[0.9840]FSTIVAAVEEGR	P16615	AT2A2_HUMAN	ATP2A2	Sarcoplasmic/endoplasmic reticulum calcium ATPase 2	P16615@738	S	yes	notOK	0	0	3	2	0	0	1	0
TASEM[15.9949]VLADDN[0.9840]FSTIVAAVEEGR	P16615	AT2A2_HUMAN	ATP2A2	Sarcoplasmic/endoplasmic reticulum calcium ATPase 2	P16615@738	S	yes	notOK	0	0	0	1	0	0	0	0
TASN[0.9840]LTVSVLEAEGVFEK[145.0197]GSFK	Q6YHK3	CD109_HUMAN	CD109	CD109 antigen	Q6YHK3@68	T	no	OK	2	1	0	0	0	0	0	0
TASVSIN[0.9840]QTEPPKVR	P29317	EPHA2_HUMAN	EPHA2	Ephrin type-A receptor 2	P29317@435	T	yes	OK	0	0	0	1	0	0	0	0
TASVSIN[0.9840]QTEPPK[145.0197]VR	P29317	EPHA2_HUMAN	EPHA2	Ephrin type-A receptor 2	P29317@435	T	yes	OK	6	6	1	1	6	6	0	0
TAVN[0.9840]C[57.0215]SSDFDAC[57.0215]LITK	P13987	CD59_HUMAN	CD59	CD59 glycoprotein	P13987@43	S	yes	OK	6	6	4	3	6	6	0	0
TAVN[0.9840]C[57.0215]SSDFDAC[57.0215]LITK[57.0215]	P13987	CD59_HUMAN	CD59	CD59 glycoprotein	P13987@43	S	yes	OK	6	6	1	1	6	6	0	0
TC[57.0215]GFNSIGC[57.0215]GFRPGN[0.9840]FSC[57.0215]VSAC[57.0215]GPRPSR	P78385	KRT83_HUMAN	KRT83	Keratin, type II cuticular Hb3	P78385@16	S	no	OK	0	0	0	0	0	0	1	0
TC[57.0215]NC[57.0215]ETEDYGEKFDEN[0.9840]DVITC[57.0215]FANFESDEVELSYAK	Q00839	HNRPU_HUMAN	HNRNPU	Heterogeneous nuclear ribonucleoprotein U	Q00839@403	V	no	notOK	0	1	0	0	0	0	1	0
TC[57.0215]NC[57.0215]ETEDYGEK[57.0215]FDEN[0.9840]DVITC[57.0215]FANFESDEVELSYAK	Q00839	HNRPU_HUMAN	HNRNPU	Heterogeneous nuclear ribonucleoprotein U	Q00839@403	V	no	notOK	0	0	1	0	0	0	0	0
TC[57.0215]NPETFPSSN[0.9840]ESR	Q8IWA5	CTL2_HUMAN	SLC44A2	Choline transporter-like protein 2	Q8IWA5@417	S	yes	OK	2	1	0	0	2	2	0	0
TC[57.0215]NPETFPSSN[0.9840]ESRQC[57.0215]PNAR	Q8IWA5	CTL2_HUMAN	SLC44A2	Choline transporter-like protein 2	Q8IWA5@417	S	yes	OK	2	2	0	0	4	4	0	0
TC[57.0215]N[0.9840]ASQGFK	P52797	EFNA3_HUMAN	EFNA3	Ephrin-A3	P52797@100	S	yes	OK	1	0	0	0	0	0	0	0
TC[57.0215]SSN[0.9840]LTLTSGSK	Q9H5V8	CDCP1_HUMAN	CDCP1	CUB domain-containing protein 1	Q9H5V8@386	T	yes	OK	6	6	0	1	4	6	0	0
TC[57.0215]SSN[0.9840]LTLTSGSK[145.0197]	Q9H5V8	CDCP1_HUMAN	CDCP1	CUB domain-containing protein 1	Q9H5V8@386	T	yes	OK	2	4	0	0	0	0	0	0
TC[57.0215]SSN[0.9840]LTLTSGSK[145.0197]HK	Q9H5V8	CDCP1_HUMAN	CDCP1	CUB domain-containing protein 1	Q9H5V8@386	T	yes	OK	6	5	0	1	2	3	0	0
TC[57.0215]SSN[0.9840]LTLTSGSK[145.0197]HK[57.0215]	Q9H5V8	CDCP1_HUMAN	CDCP1	CUB domain-containing protein 1	Q9H5V8@386	T	yes	OK	1	0	0	0	0	0	0	0
TC[57.0215]SSN[0.9840]LTLTSGSK[57.0215]	Q9H5V8	CDCP1_HUMAN	CDCP1	CUB domain-containing protein 1	Q9H5V8@386	T	yes	OK	2	6	0	0	1	1	0	0
TC[57.0215]SSN[0.9840]LTLTSGSK[57.0215]HK[145.0197]	Q9H5V8	CDCP1_HUMAN	CDCP1	CUB domain-containing protein 1	Q9H5V8@386	T	yes	OK	1	2	0	0	0	0	0	0
TC[57.0215]YHPTSVC[57.0215]LPGC[57.0215]LNQSC[57.0215]GSN[0.9840]C[57.0215]C[57.0215]QPC[57.0215]C[57.0215]RPAC[57.0215]C[57.0215]ETTC[57.0215]C[57.0215]R	Q9BYQ3	KRA93_HUMAN	KRTAP9-3	Keratin-associated protein 9-3	Q9BYQ3@124	C	no	OK	0	0	0	0	0	0	1	0
TC[57.0215]YHPTTVC[57.0215]LPGC[57.0215]LNQSC[57.0215]GSN[0.9840]C[57.0215]C[57.0215]QPC[57.0215]C[57.0215]RPAC[57.0215]C[57.0215]ETTC[57.0215]C[57.0215]R	Q9BYQ0	KRA98_HUMAN	KRTAP9-8	Keratin-associated protein 9-8	Q9BYQ0@124	C	no	OK	0	0	0	0	0	0	1	0
TDC[57.0215]DSSTTSLC[57.0215]SFPVAN[0.9840]VSLTK	Q96G97	BSCL2_HUMAN	BSCL2	Seipin	Q96G97@88	S	yes	OK	0	0	0	0	4	2	0	0
TEAADLC[57.0215]K[145.0197]AFN[0.9840]STLPTMAQMEK	P16070	CD44_HUMAN	CD44	CD44 antigen	P16070@57	T	yes	OK	0	0	0	0	0	0	0	1
TEAGAFEYVPDPTFEN[0.9840]FTGGVKK[145.0197]	O15031	PLXB2_HUMAN	PLXNB2	Plexin-B2	O15031@1099	T	yes	OK	2	0	0	0	2	1	0	0
TEAGAFEYVPDPTFEN[0.9840]FTGGVK[145.0197]K	O15031	PLXB2_HUMAN	PLXNB2	Plexin-B2	O15031@1099	T	yes	OK	6	6	0	1	6	6	0	1
TEAGAFEYVPDPTFEN[0.9840]FTGGVK[145.0197]K[57.0215]	O15031	PLXB2_HUMAN	PLXNB2	Plexin-B2	O15031@1099	T	yes	OK	6	6	0	0	6	6	0	0
TEAGAFEYVPDPTFEN[0.9840]FTGGVK[57.0215]K[145.0197]	O15031	PLXB2_HUMAN	PLXNB2	Plexin-B2	O15031@1099	T	yes	OK	6	6	0	0	6	6	0	0
TEGNIDDSLIGGN[0.9840]ASAEGPEGEGTESTVITGVDIVMNHHLQETSFTK	P13693	TCTP_HUMAN	TPT1	Translationally-controlled tumor protein	P13693@51	S	no	notOK	0	0	0	0	0	0	0	1
TEIGK[145.0197]YC[57.0215]GLGLQMN[0.9840]HSIESK[57.0215]	Q96PD2	DCBD2_HUMAN	DCBLD2	Discoidin, CUB and LCCL domain-containing protein 2	Q96PD2@155	S	yes	OK	2	2	0	0	0	0	0	0
TEIGK[57.0215]YC[57.0215]GLGLQMN[0.9840]HSIESK	Q96PD2	DCBD2_HUMAN	DCBLD2	Discoidin, CUB and LCCL domain-containing protein 2	Q96PD2@155	S	yes	OK	3	6	0	0	0	0	0	0
TEISEMNRN[0.9840]ISRLQAEIEGLK	P05787	K2C8_HUMAN	KRT8	Keratin, type II cytoskeletal 8	P05787@313	S	no	notOK	0	0	0	0	0	0	0	1
TEISFRPNDPK[145.0197]SYEAYVLN[0.9840]IVR	P05026	AT1B1_HUMAN	ATP1B1	Sodium/potassium-transporting ATPase subunit beta-1	P05026@104	V	yes	OK	0	0	0	0	1	0	0	0
TEKEPLSDPVGTC[57.0215]YLSTDN[0.9840]FTR	P08648	ITA5_HUMAN	ITGA5	Integrin alpha-5	P08648@182	T	yes	OK	4	6	0	0	0	0	0	0
TEK[145.0197]EPLSDPVGTC[57.0215]YLSTDN[0.9840]FTR	P08648	ITA5_HUMAN	ITGA5	Integrin alpha-5	P08648@182	T	yes	OK	6	5	0	0	0	0	0	0
TFKN[0.9840]ESENTC[57.0215]QDVDEC[57.0215]QQNPR	P48960	AGRE5_HUMAN	ADGRE5	Adhesion G protein-coupled receptor E5	P48960@108	S	yes	OK	2	2	0	0	1	0	0	0
TFLHYDC[57.0215]GN[0.9840]K[145.0197]TVTPVSPLGK	Q9BZM5	ULBP2_HUMAN	ULBP2	UL16-binding protein 2	Q9BZM5@68	T	yes	NaN	1	2	0	0	0	0	0	0
TGAVYLC[57.0215]PLTAHK[145.0197]DDC[57.0215]ERMN[0.9840]ITVK[57.0215]	P26006	ITA3_HUMAN	ITGA3	Integrin alpha-3	P26006@107	T	yes	OK	5	5	0	0	5	6	0	0
TGAVYLC[57.0215]PLTAHK[57.0215]DDC[57.0215]ERMN[0.9840]ITVK[145.0197]	P26006	ITA3_HUMAN	ITGA3	Integrin alpha-3	P26006@107	T	yes	OK	6	6	0	0	4	2	0	0
TGEGFLC[57.0215]VFAIN[0.9840]NTK	A0A8I5KQ21	A0A8I5KQ21_HUMAN	KRAS	KRAS proto-oncogene, GTPase	A0A8I5KQ21@60	T	no	OK	2	3	0	0	3	5	0	0
TGEGFLC[57.0215]VFAIN[0.9840]NTK[57.0215]SFEDIHHYREQIKR	A0A8I5KQ21	A0A8I5KQ21_HUMAN	KRAS	KRAS proto-oncogene, GTPase	A0A8I5KQ21@60	T	no	OK	0	0	0	0	0	0	0	1
TGGYEAYDESEDDASDTNPDFYIN[0.9840]IC[57.0215]QPLNPMHGVPC[57.0215]PAGAAVC[57.0215]K[57.0215]	P11717	MPRI_HUMAN	IGF2R	Cation-independent mannose-6-phosphate receptor	P11717@1693	C	yes	OK	1	0	0	0	0	0	0	0
TGN[0.9840]C[57.0215]SVSRVK[145.0197]QC[57.0215]LQPPEATLR	Q9UK23	NAGPA_HUMAN	NAGPA	N-acetylglucosamine-1-phosphodiester alpha-N-acetylglucosaminidase	Q9UK23@420	S	yes	OK	0	0	0	0	1	0	0	0
TGPVVEDSGSLLLEYVN[0.9840]GSAC[57.0215]TTSDGR	P11717	MPRI_HUMAN	IGF2R	Cation-independent mannose-6-phosphate receptor	P11717@871	S	yes	OK	5	6	1	0	2	1	0	0
THIN[0.9840]IVVIGHVDSGK	Q05639	EF1A2_HUMAN	EEF1A2	Elongation factor 1-alpha 2	Q05639@9	V	no	notOK	0	1	0	0	0	0	1	0
TIDDLKNQILN[0.9840]LTTDNANILLQIDNAR	P13645	K1C10_HUMAN	KRT10	Keratin, type I cytoskeletal 10	P13645@212	T	no	OK	0	0	2	1	0	0	2	3
TKILAPAYFILGGN[0.9840]QSGEGC[57.0215]VITR	Q13510	ASAH1_HUMAN	ASAH1	Acid ceramidase	Q13510@286	S	no	notOK	0	0	1	0	0	0	0	0
TLFFKGPIN[0.9840]YSLAGTYIC[57.0215]EATNPIGTR	Q15223	NECT1_HUMAN	NECTIN1	Nectin-1	Q15223@307	S	yes	OK	0	0	0	0	2	0	0	0
TLLRN[0.9840]SSGC[57.0215]EAR	P08581	MET_HUMAN	MET	Hepatocyte growth factor receptor	P08581@405	S	yes	OK	2	2	0	0	1	1	0	0
TLN[0.9840]SSGLPFGSYTFEK[145.0197]DFSR	Q9UHN6	CEIP2_HUMAN	CEMIP2	Cell surface hyaluronidase CEMIP2	Q9UHN6@248	S	yes	OK	2	1	0	0	6	6	0	0
TLTLFN[0.9840]VTR	P06731	CEAM5_HUMAN	CEACAM5	Cell adhesion molecule CEACAM5	P06731@204	T	yes	NaN	0	0	0	0	0	0	0	1
TLTLVENK[145.0197]PIQLN[0.9840]C[57.0215]SVK	O75054	IGSF3_HUMAN	IGSF3	Immunoglobulin superfamily member 3	O75054@700	S	yes	OK	0	2	0	0	0	0	0	0
TLVLSN[0.9840]LSYSATEETLQEVFEK	P19338	NUCL_HUMAN	NCL	Nucleolin	P19338@492	S	no	notOK	0	1	2	1	0	0	0	0
TNEQVVEVC[57.0215]TN[0.9840]TSSPHAGLFPK	A0A2R8YD71	A0A2R8YD71_HUMAN	SLC11A2	Solute carrier family 11 member 2	A0A2R8YD71@348	S	yes	OK	0	0	0	0	2	3	0	0
TNHFTIPK[145.0197]EQYTIIN[0.9840]R	P40189	IL6RB_HUMAN	IL6ST	Interleukin-6 receptor subunit beta	P40189@83	T	yes	OK	1	0	0	0	0	0	0	0
TNQELQEIN[0.9840]R	H0YL33	H0YL33_HUMAN	ANXA2	Annexin	H0YL33@27	V	no	OK	0	0	4	3	1	0	3	3
TNSTFN[0.9840]QVVLKR	Q07020	RL18_HUMAN	RPL18	Large ribosomal subunit protein eL18	Q07020@44	V	no	notOK	0	2	0	0	0	0	0	0
TNSTFN[0.9840]QVVLK[145.0197]R	Q07020	RL18_HUMAN	RPL18	Large ribosomal subunit protein eL18	Q07020@44	V	no	notOK	1	2	0	0	6	5	0	0
TN[0.9840]ITLVC[57.0215]KPGDLESAPVLR	P11717	MPRI_HUMAN	IGF2R	Cation-independent mannose-6-phosphate receptor	P11717@581	T	yes	OK	0	0	0	1	0	0	0	0
TN[0.9840]M[15.9949]SLGLILTR	P17301	ITA2_HUMAN	ITGA2	Integrin alpha-2	P17301@112	S	yes	NaN	0	0	0	1	0	0	0	0
TN[0.9840]STFNQVVLK[145.0197]R	Q07020	RL18_HUMAN	RPL18	Large ribosomal subunit protein eL18	Q07020@40	T	no	notOK	0	0	0	0	1	1	3	2
TPASDPHGDN[0.9840]LTYSVFYTK[145.0197]EGIAR	Q92859	NEO1_HUMAN	NEO1	Neogenin	Q92859@470	T	yes	OK	6	5	0	0	0	0	0	0
TPENFPC[57.0215]K[145.0197]NLEEN[0.9840]YC[57.0215]RNPNGEK[57.0215]	cRAP-E1B726	cRAP-E1B726_BOVIN	PLG	Plasminogen	cRAP-E1B726@344	C	unk	NaN	0	0	0	0	1	0	0	0
TPK[145.0197]LSHDAN[0.9840]ETLPLHLYVK	O15031	PLXB2_HUMAN	PLXNB2	Plexin-B2	O15031@733	T	yes	OK	6	6	0	0	6	6	0	0
TPK[145.0197]LSHDAN[0.9840]ETLPLHLYVK[57.0215]	O15031	PLXB2_HUMAN	PLXNB2	Plexin-B2	O15031@733	T	yes	OK	2	1	0	0	1	3	0	0
TQDEILFSN[0.9840]STR	Q6YHK3	CD109_HUMAN	CD109	CD109 antigen	Q6YHK3@118	T	no	NaN	0	0	0	1	0	0	0	0
TQDN[0.9840]SC[57.0215]SFGLHAR	Q9Y5Y6	ST14_HUMAN	ST14	Suppressor of tumorigenicity 14 protein	Q9Y5Y6@212	C	yes	OK	1	0	0	0	6	5	4	4
TQN[0.9840]DVDIADVAYYFEK	B5MCA4	B5MCA4_HUMAN	EPCAM	Epithelial cell adhesion molecule	B5MCA4@233	V	yes	OK	1	0	6	6	0	0	6	6
TQN[0.9840]DVDIADVAYYFEKDVK	B5MCA4	B5MCA4_HUMAN	EPCAM	Epithelial cell adhesion molecule	B5MCA4@233	V	yes	OK	0	0	5	4	0	0	6	5
TQN[0.9840]DVDIADVAYYFEKDVK[145.0197]GESLFHSK	B5MCA4	B5MCA4_HUMAN	EPCAM	Epithelial cell adhesion molecule	B5MCA4@233	V	yes	OK	1	0	0	0	1	0	0	0
TQN[0.9840]DVDIADVAYYFEKDVK[57.0215]GESLFHSK	B5MCA4	B5MCA4_HUMAN	EPCAM	Epithelial cell adhesion molecule	B5MCA4@233	V	yes	OK	0	0	1	0	0	0	0	0
TQN[0.9840]DVDIADVAYYFEK[57.0215]	B5MCA4	B5MCA4_HUMAN	EPCAM	Epithelial cell adhesion molecule	B5MCA4@233	V	yes	OK	0	1	0	0	0	0	0	0
TQN[0.9840]FTLLVQGSPELK[145.0197]TAEIEPK	P50895	BCAM_HUMAN	BCAM	Basal cell adhesion molecule	P50895@439	T	yes	OK	6	6	1	1	6	6	0	1
TQN[0.9840]FTLLVQGSPELK[145.0197]TAEIEPK[57.0215]	P50895	BCAM_HUMAN	BCAM	Basal cell adhesion molecule	P50895@439	T	yes	OK	6	6	0	0	6	5	0	0
TQN[0.9840]FTLLVQGSPELK[57.0215]TAEIEPK[145.0197]	P50895	BCAM_HUMAN	BCAM	Basal cell adhesion molecule	P50895@439	T	yes	OK	6	6	0	0	6	6	0	0
TSALDK[145.0197]N[0.9840]TSR	P34925	RYK_HUMAN	RYK	Tyrosine-protein kinase RYK	P34925@209	S	yes	NaN	1	1	0	0	0	0	0	0
TSIPTINMEN[0.9840]K	P26006	ITA3_HUMAN	ITGA3	Integrin alpha-3	P26006@969	T	yes	NaN	0	0	0	1	0	0	0	0
TSN[0.9840]ISK[145.0197]PGTLER	Q9UBG0	MRC2_HUMAN	MRC2	C-type mannose receptor 2	Q9UBG0@140	S	yes	OK	2	2	0	0	0	0	0	0
TTC[57.0215]LC[57.0215]PN[0.9840]FVNTGFIKNPSTSLGPTLEPEEVVNR	Q8NBQ5	DHB11_HUMAN	HSD17B11	Estradiol 17-beta-dehydrogenase 11	Q8NBQ5@219	V	no	OK	0	0	0	0	0	1	0	0
TTPYQIAC[57.0215]GISQGLADN[0.9840]TVIAK	P26639	SYTC_HUMAN	TARS1	Threonine--tRNA ligase 1, cytoplasmic	P26639@116	V	no	notOK	0	0	0	0	1	0	0	0
TTSAEKN[0.9840]TC[57.0215]QLYIQTDHLFFK	O14672	ADA10_HUMAN	ADAM10	Disintegrin and metalloproteinase domain-containing protein 10	O14672@220	C	no	OK	0	0	0	0	0	1	0	0
TTVTGDKDSVNLTC[57.0215]STN[0.9840]DTGISIR	P13688	CEAM1_HUMAN	CEACAM1	Cell adhesion molecule CEACAM1	P13688@351	T	yes	OK	0	1	0	0	4	6	0	0
TTVTGDKDSVN[0.9840]LTC[57.0215]STNDTGISIR	P13688	CEAM1_HUMAN	CEACAM1	Cell adhesion molecule CEACAM1	P13688@345	T	yes	OK	0	0	0	0	1	0	0	0
TTVTGDK[57.0215]DSVNLTC[57.0215]STN[0.9840]DTGISIR	P13688	CEAM1_HUMAN	CEACAM1	Cell adhesion molecule CEACAM1	P13688@351	T	yes	OK	0	0	0	0	1	1	0	0
TVC[57.0215]IEKN[0.9840]ETLGGTC[57.0215]LNVGC[57.0215]IPSK[57.0215]	P09622	DLDH_HUMAN	DLD	Dihydrolipoyl dehydrogenase, mitochondrial	P09622@73	T	no	notOK	0	0	0	0	1	0	0	0
TVDC[57.0215]NDNQPGAIC[57.0215]YYSGN[0.9840]ETEKEVKPVDSVK	O60449	LY75_HUMAN	LY75	Lymphocyte antigen 75	O60449@1225	T	yes	OK	0	0	0	0	1	0	0	0
TVDC[57.0215]NDNQPGAIC[57.0215]YYSGN[0.9840]ETEK[145.0197]EVKPVDSVK	O60449	LY75_HUMAN	LY75	Lymphocyte antigen 75	O60449@1225	T	yes	OK	0	0	0	0	2	2	0	0
TVEEVLGHFGVN[0.9840]ESTGLSLEQVK	P16615	AT2A2_HUMAN	ATP2A2	Sarcoplasmic/endoplasmic reticulum calcium ATPase 2	P16615@19	S	yes	notOK	0	0	1	1	0	0	0	0
TVEEVLGHFGVN[0.9840]ESTGLSLEQVKK	P16615	AT2A2_HUMAN	ATP2A2	Sarcoplasmic/endoplasmic reticulum calcium ATPase 2	P16615@19	S	yes	notOK	0	0	0	0	0	0	1	0
TVIRPFYLTN[0.9840]SSGVD	Q08380	LG3BP_HUMAN	LGALS3BP	Galectin-3-binding protein	Q08380@580	S	no	OK	0	0	0	0	6	3	0	1
TVK[145.0197]C[57.0215]VNRN[0.9840]LTEVPTDLPAYVR	Q13641	TPBG_HUMAN	TPBG	Trophoblast glycoprotein	Q13641@81	T	yes	OK	6	6	0	0	6	5	0	0
TVNELQN[0.9840]LTSAEVIVPR	Q9Y6M1	IF2B2_HUMAN	IGF2BP2	Insulin-like growth factor 2 mRNA-binding protein 2	Q9Y6M1@537	T	no	notOK	0	0	1	0	0	0	0	0
TVNSLN[0.9840]VSAISIPEHDEADEISDENR	Q13740	CD166_HUMAN	ALCAM	CD166 antigen	Q13740@499	S	yes	NaN	0	0	0	1	0	0	0	0
TVN[0.9840]ESASLR	P06213	INSR_HUMAN	INSR	Insulin receptor	P06213@1060	S	yes	notOK	0	0	1	0	0	0	0	0
TVN[0.9840]VSVPK[145.0197]K	Q96KA5	CLP1L_HUMAN	CLPTM1L	Lipid scramblase CLPTM1L	Q96KA5@91	S	yes	OK	0	0	0	0	1	3	0	0
TVPPMVN[0.9840]VTR	Q29983	MICA_HUMAN	MICA	MHC class I polypeptide-related sequence A	Q29983@210	T	yes	NaN	0	0	0	1	0	0	0	0
TVTNAVVTVPAYFN[0.9840]DSQRQATK	P11142	HSP7C_HUMAN	HSPA8	Heat shock cognate 71 kDa protein	P11142@151	S	no	notOK	0	0	0	0	0	0	0	1
TWLIDLGKPTDC[57.0215]STKLPFIC[57.0215]EKYN[0.9840]VSSLEK	O60449	LY75_HUMAN	LY75	Lymphocyte antigen 75	O60449@934	S	yes	OK	0	0	0	0	2	3	0	0
VAEAVSSPAGVGVTWLEPDYQVYLN[0.9840]ASKVPGFADDPTELAC[57.0215]R	Q9P2B2	FPRP_HUMAN	PTGFRN	Prostaglandin F2 receptor negative regulator	Q9P2B2@413	S	yes	OK	2	5	0	0	0	0	0	0
VASTENGIIFGN[0.9840]IVYDVSGAASDR	P53618	COPB_HUMAN	COPB1	Coatomer subunit beta	P53618@802	V	no	notOK	0	0	0	0	0	0	1	0
VASVININPN[0.9840]TTHSTGSC[57.0215]R	P13473	LAMP2_HUMAN	LAMP2	Lysosome-associated membrane glycoprotein 2	P13473@257	T	yes	OK	6	5	0	1	4	3	0	1
VAYLDPLELSEGK[145.0197]VLSLPLNSSAVVN[0.9840]C[57.0215]SVHGLPTPALR	P50895	BCAM_HUMAN	BCAM	Basal cell adhesion molecule	P50895@383	S	yes	OK	2	1	0	0	0	0	0	0
VAYLDPLELSEGK[145.0197]VLSLPLN[0.9840]SSAVVNC[57.0215]SVHGLPTPALR	P50895	BCAM_HUMAN	BCAM	Basal cell adhesion molecule	P50895@377	S	yes	OK	1	0	0	0	0	0	0	0
VC[57.0215]ENIPIVLC[57.0215]GN[0.9840]K	P62826	RAN_HUMAN	RAN	GTP-binding nuclear protein Ran	P62826@122	V	no	notOK	0	0	0	0	0	1	0	0
VC[57.0215]PFAGILEN[0.9840]GTVR	cRAP-P17690	cRAP-APOH_BOVIN	APOH	Beta-2-glycoprotein 1	cRAP-P17690@92	T	unk	NaN	6	6	0	0	6	6	0	0
VC[57.0215]REAGN[0.9840]HTSGAGLVQINK	P20645	MPRD_HUMAN	M6PR	Cation-dependent mannose-6-phosphate receptor	P20645@83	T	yes	OK	2	3	0	0	2	0	0	0
VDC[57.0215]TANTN[0.9840]TC[57.0215]NK	P30101	PDIA3_HUMAN	PDIA3	Protein disulfide-isomerase A3	P30101@90	C	no	OK	0	0	0	0	0	0	1	0
VDN[0.9840]SSLTGESEPQTR	P05023	AT1A1_HUMAN	ATP1A1	Sodium/potassium-transporting ATPase subunit alpha-1	P05023@215	S	yes	notOK	0	0	1	0	0	0	0	1
VEDEGN[0.9840]YTC[57.0215]LFVTFPQGSR	P15151	PVR_HUMAN	PVR	Poliovirus receptor	P15151@120	T	yes	OK	6	6	0	0	6	6	0	0
VEIIANDQGN[0.9840]RTTPSYVAFTDTER	P0DMV8	HS71A_HUMAN	HSPA1A	Heat shock 70 kDa protein 1A	P0DMV8@35	T	no	notOK	0	0	0	0	0	0	5	6
VELAPLPSWQPVGK[145.0197]N[0.9840]LTLR	P05362	ICAM1_HUMAN	ICAM1	Intercellular adhesion molecule 1	P05362@130	T	yes	OK	5	6	0	0	6	3	0	0
VEQVVK[145.0197]PPQN[0.9840]K	P15514	AREG_HUMAN	AREG	Amphiregulin	P15514@113	T	yes	OK	2	2	0	0	0	0	0	0
VETGILRPGMVVTFAPVN[0.9840]ITTEVK	Q05639	EF1A2_HUMAN	EEF1A2	Elongation factor 1-alpha 2	Q05639@284	T	no	notOK	0	0	0	1	0	0	0	0
VETGVLKPGMVVTFAPVN[0.9840]VTTEVK	cRAP-A0AAA9SDR5	cRAP-A0AAA9SDR5_BOVIN		Elongation factor 1-alpha	cRAP-A0AAA9SDR5@284	T	unk	NaN	0	0	4	4	0	0	4	4
VETGVLKPGM[15.9949]VVTFAPVN[0.9840]VTTEVK	cRAP-A0AAA9SDR5	cRAP-A0AAA9SDR5_BOVIN		Elongation factor 1-alpha	cRAP-A0AAA9SDR5@284	T	unk	NaN	0	0	2	0	0	0	1	3
VETGVLK[145.0197]PGMVVTFAPVN[0.9840]VTTEVK	cRAP-A0AAA9SDR5	cRAP-A0AAA9SDR5_BOVIN		Elongation factor 1-alpha	cRAP-A0AAA9SDR5@284	T	unk	NaN	0	0	0	1	0	0	1	1
VFDKEGN[0.9840]GTVMGAEIR	P60660	MYL6_HUMAN	MYL6	Myosin light polypeptide 6	P60660@101	T	no	OK	0	0	6	6	0	0	6	6
VFDKEGN[0.9840]GTVM[15.9949]GAEIR	P60660	MYL6_HUMAN	MYL6	Myosin light polypeptide 6	P60660@101	T	no	OK	0	0	3	5	0	0	6	6
VFDK[145.0197]EGN[0.9840]GTVMGAEIR	P60660	MYL6_HUMAN	MYL6	Myosin light polypeptide 6	P60660@101	T	no	OK	0	0	0	0	0	0	0	4
VFGSQN[0.9840]LTTVK[145.0197]LK	Q9Y4L1	HYOU1_HUMAN	HYOU1	Hypoxia up-regulated protein 1	Q9Y4L1@515	T	yes	OK	0	0	0	0	5	6	0	0
VGLPIGQGGFGC[57.0215]IYLADM[15.9949]N[0.9840]SSESVGSDAPC[57.0215]VVK	Q99986	VRK1_HUMAN	VRK1	Serine/threonine-protein kinase VRK1	Q99986@57	S	no	notOK	0	0	1	0	0	0	0	0
VGN[0.9840]VTAK[145.0197]DPEGLDISYSLR	Q12864	CAD17_HUMAN	CDH17	Cadherin-17	Q12864@587	T	yes	OK	0	0	0	0	4	4	0	0
VGSAADIPIN[0.9840]ISETDLSLLTATVVPPSGR	Q60FE5	Q60FE5_HUMAN	FLNA	Filamin A	Q60FE5@1947	S	no	OK	0	0	0	0	0	0	1	1
VGYQSQN[0.9840]ISC[57.0215]FFR	Q6NSJ0	MYORG_HUMAN	MYORG	Myogenesis-regulating glycosidase	Q6NSJ0@511	S	yes	OK	2	1	0	0	0	0	0	0
VHFTSNDLK[145.0197]SGDASIN[0.9840]VTNLQLSDIGTYQC[57.0215]K	P78310	CXAR_HUMAN	CXADR	Coxsackievirus and adenovirus receptor	P78310@106	T	yes	OK	0	0	1	0	0	0	0	0
VHYEN[0.9840]NSPFLTITSMTR	P04843	RPN1_HUMAN	RPN1	Dolichyl-diphosphooligosaccharide--protein glycosyltransferase subunit 1	P04843@220	S	yes	OK	0	0	0	0	0	0	2	1
VIDQDTAK[145.0197]ILESERFDTHEYRN[0.9840]ESR	Q9UHN6	CEIP2_HUMAN	CEMIP2	Cell surface hyaluronidase CEMIP2	Q9UHN6@292	S	yes	OK	0	0	0	0	1	0	0	0
VIHSELQGGN[0.9840]KSPVTLTAYIVTSLLGYRK	Q6YHK3	CD109_HUMAN	CD109	CD109 antigen	Q6YHK3@1042	S	no	OK	0	0	0	1	0	0	0	0
VINETWAWK[145.0197]N[0.9840]ATLAEQAK	Q9Y4L1	HYOU1_HUMAN	HYOU1	Hypoxia up-regulated protein 1	Q9Y4L1@869	T	yes	OK	0	0	0	0	1	0	0	0
VIN[0.9840]QTTC[57.0215]ENLLPQQITPR	Q9Y5Y6	ST14_HUMAN	ST14	Suppressor of tumorigenicity 14 protein	Q9Y5Y6@772	T	yes	OK	6	6	0	1	6	6	0	1
VIPELNGK[57.0215]LTGMAFRVPTAN[0.9840]VSVVDLTC[57.0215]R	P04406	G3P_HUMAN	GAPDH	Glyceraldehyde-3-phosphate dehydrogenase	P04406@239	S	no	notOK	0	0	0	0	1	3	0	0
VIPSFMC[57.0215]QAGDFTNHN[0.9840]GTGGK	P30405	PPIF_HUMAN	PPIF	Peptidyl-prolyl cis-trans isomerase F, mitochondrial	P30405@113	T	no	notOK	0	0	0	1	0	0	0	0
VLAPGIYVC[57.0215]N[0.9840]ATNR	Q9UMF0	ICAM5_HUMAN	ICAM5	Intercellular adhesion molecule 5	Q9UMF0@646	T	yes	OK	6	6	0	1	0	0	0	0
VLEAVN[0.9840]GTDAR	O60487	MPZL2_HUMAN	MPZL2	Myelin protein zero-like protein 2	O60487@39	T	yes	NaN	0	0	0	1	0	0	0	1
VLGEN[0.9840]YTLEDEEDSQIC[57.0215]TVGR	Q15029	U5S1_HUMAN	EFTUD2	116 kDa U5 small nuclear ribonucleoprotein component	Q15029@513	T	no	notOK	0	0	0	1	0	0	0	0
VLKC[57.0215]ISEVQAN[0.9840]NVVLGQYVGNPDGEGEATK	P11413	G6PD_HUMAN	G6PD	Glucose-6-phosphate 1-dehydrogenase	P11413@301	V	no	notOK	0	0	0	0	1	0	0	0
VLKEVEAVIPDHC[57.0215]IFASN[0.9840]TSALPISEIAAVSK	P40939	ECHA_HUMAN	HADHA	Trifunctional enzyme subunit alpha, mitochondrial	P40939@475	S	no	OK	1	0	0	0	0	0	0	0
VNGLEEGVEFLPVN[0.9840]NVK	Q9Y5Y6	ST14_HUMAN	ST14	Suppressor of tumorigenicity 14 protein	Q9Y5Y6@42	V	yes	notOK	0	0	0	0	0	0	0	1
VNN[0.9840]SSLIGLGYTQTLK	P21796	VDAC1_HUMAN	VDAC1	Non-selective voltage-gated ion channel VDAC1	P21796@239	S	yes	OK	0	0	1	0	0	0	0	0
VNN[0.9840]SSLIGLGYTQTLKPGIK	P21796	VDAC1_HUMAN	VDAC1	Non-selective voltage-gated ion channel VDAC1	P21796@239	S	yes	OK	0	0	1	0	0	0	0	0
VNN[0.9840]SSLIGVGYTQTLRPGVK	P45880	VDAC2_HUMAN	VDAC2	Non-selective voltage-gated ion channel VDAC2	P45880@250	S	yes	OK	0	0	2	2	0	0	0	0
VN[0.9840]C[57.0215]SVYVQLEK	O43688	PLPP2_HUMAN	PLPP2	Phospholipid phosphatase 2	O43688@139	S	yes	OK	2	2	0	0	0	0	0	0
VN[0.9840]FTVDQIR	P13639	EF2_HUMAN	EEF2	Elongation factor 2	P13639@3	T	no	notOK	0	0	2	3	0	0	0	1
VN[0.9840]GSC[57.0215]EDVDEC[57.0215]ATGGR	Q8N2S1	LTBP4_HUMAN	LTBP4	Latent-transforming growth factor beta-binding protein 4	Q8N2S1@352	S	no	NaN	1	1	0	0	0	0	0	0
VN[0.9840]GTTPC[57.0215]AFPTHYEEALKDEEK	O15479	MAGB2_HUMAN	MAGEB2	Melanoma-associated antigen B2	O15479@296	T	no	OK	0	0	3	4	0	0	0	0
VN[0.9840]HVTLSQPK	P61769	B2MG_HUMAN	B2M	Beta-2-microglobulin	P61769@103	V	no	OK	0	0	6	5	0	0	6	6
VN[0.9840]HVTLSQPK[145.0197]IVK	P61769	B2MG_HUMAN	B2M	Beta-2-microglobulin	P61769@103	V	no	OK	6	6	4	6	6	6	6	6
VN[0.9840]HVTLSQPK[145.0197]IVK[57.0215]	P61769	B2MG_HUMAN	B2M	Beta-2-microglobulin	P61769@103	V	no	OK	2	1	0	0	4	1	0	0
VN[0.9840]K[145.0197]TVAVR	cRAP-Q2UVX4	cRAP-CO3_BOVIN	C3	Complement C3	cRAP-Q2UVX4@938	T	unk	NaN	2	0	0	0	1	1	0	0
VN[0.9840]NSSLIGLGYTQTLKPGIK	P21796	VDAC1_HUMAN	VDAC1	Non-selective voltage-gated ion channel VDAC1	P21796@238	S	yes	OK	0	0	0	1	0	0	0	0
VN[0.9840]NSSLIGVGYTQTLRPGVK	P45880	VDAC2_HUMAN	VDAC2	Non-selective voltage-gated ion channel VDAC2	P45880@249	S	yes	OK	0	0	1	1	0	0	0	0
VN[0.9840]VSEDC[57.0215]PQILPSTQIYVPVGVVK[145.0197]PITLAAR	Q9UIW2	PLXA1_HUMAN	PLXNA1	Plexin-A1	Q9UIW2@701	S	yes	OK	3	2	0	0	3	4	0	0
VN[0.9840]VTVEDER	P13726	TF_HUMAN	F3	Tissue factor	P13726@156	T	yes	NaN	0	0	0	1	0	0	0	0
VPGN[0.9840]QTSTTLK[145.0197]LSPYVHYTFR	P32004	L1CAM_HUMAN	L1CAM	Neural cell adhesion molecule L1	P32004@671	T	yes	OK	2	2	0	0	0	0	0	0
VPPTLEVTQQPVRAENQVN[0.9840]VTC[57.0215]QVR	P78324	SHPS1_HUMAN	SIRPA	Tyrosine-protein phosphatase non-receptor type substrate 1	P78324@270	T	yes	OK	5	4	0	0	0	0	0	0
VPPTLEVTQQPVRAEN[0.9840]QVNVTC[57.0215]QVR	P78324	SHPS1_HUMAN	SIRPA	Tyrosine-protein phosphatase non-receptor type substrate 1	P78324@267	V	yes	OK	1	2	0	0	0	0	0	0
VPTAN[0.9840]VSVVDLTC[57.0215]R	P04406	G3P_HUMAN	GAPDH	Glyceraldehyde-3-phosphate dehydrogenase	P04406@239	S	no	notOK	6	6	0	1	3	4	0	2
VPTAN[0.9840]VSVVDLTC[57.0215]RLEKPAK	P04406	G3P_HUMAN	GAPDH	Glyceraldehyde-3-phosphate dehydrogenase	P04406@239	S	no	notOK	0	0	0	0	3	3	0	0
VPTAN[0.9840]VSVVDLTC[57.0215]RLEK[145.0197]PAK	P04406	G3P_HUMAN	GAPDH	Glyceraldehyde-3-phosphate dehydrogenase	P04406@239	S	no	notOK	0	0	0	0	1	0	0	0
VQPFN[0.9840]VTQGK	P13473	LAMP2_HUMAN	LAMP2	Lysosome-associated membrane glycoprotein 2	P13473@356	T	yes	NaN	0	0	0	1	0	0	0	1
VSN[0.9840]VSC[57.0215]QASVSR	P55058	PLTP_HUMAN	PLTP	Phospholipid transfer protein	P55058@143	S	no	NaN	0	0	0	0	2	0	0	0
VSSVPSNSNVVVGTTN[0.9840]AC[57.0215]APSAR	O43790	KRT86_HUMAN	KRT86	Keratin, type II cuticular Hb6	O43790@468	C	no	OK	0	0	0	0	0	0	1	0
VSSVPSNSN[0.9840]VVVGTTNAC[57.0215]APSAR	O43790	KRT86_HUMAN	KRT86	Keratin, type II cuticular Hb6	O43790@461	V	no	OK	0	0	0	0	0	0	1	0
VTAGN[0.9840]HC[57.0215]DNLR	Q9NSB4	KRT82_HUMAN	KRT82	Keratin, type II cuticular Hb2	Q9NSB4@324	C	no	OK	0	0	0	0	0	0	1	0
VTC[57.0215]EPQKEINSLN[0.9840]LTESHNSR	P23229	ITA6_HUMAN	ITGA6	Integrin alpha-6	P23229@930	T	yes	OK	2	3	0	0	6	6	0	0
VTC[57.0215]EPQK[145.0197]EINSLN[0.9840]LTESHNSR	P23229	ITA6_HUMAN	ITGA6	Integrin alpha-6	P23229@930	T	yes	OK	2	0	0	0	2	2	0	0
VTDALN[0.9840]ATR	P10809	CH60_HUMAN	HSPD1	60 kDa heat shock protein, mitochondrial	P10809@426	T	no	notOK	0	0	4	4	0	0	0	2
VTGLN[0.9840]C[57.0215]TTNHPINPK	P08648	ITA5_HUMAN	ITGA5	Integrin alpha-5	P08648@868	T	yes	OK	4	6	0	1	0	0	0	0
VTHLLGYPTQN[0.9840]VSRSLR	P0DPA2	VSIG8_HUMAN	VSIG8	V-set and immunoglobulin domain-containing protein 8	P0DPA2@351	S	yes	OK	0	0	0	0	0	0	1	0
VTLN[0.9840]GVPAQPLGPR	P05362	ICAM1_HUMAN	ICAM1	Intercellular adhesion molecule 1	P05362@343	V	yes	OK	0	0	0	0	0	0	6	6
VTLN[0.9840]GVPC[57.0215]K	O15031	PLXB2_HUMAN	PLXNB2	Plexin-B2	O15031@933	V	yes	OK	0	0	0	1	0	0	1	2
VTLN[0.9840]GVPC[57.0215]K[145.0197]VTK	O15031	PLXB2_HUMAN	PLXNB2	Plexin-B2	O15031@933	V	yes	OK	6	6	2	2	6	6	3	3
VTLN[0.9840]GVPC[57.0215]K[145.0197]VTKFGAQLQC[57.0215]VTGPQATR	O15031	PLXB2_HUMAN	PLXNB2	Plexin-B2	O15031@933	V	yes	OK	2	2	0	0	0	0	0	0
VTPAC[57.0215]N[0.9840]TSLPAQR	Q9UBG0	MRC2_HUMAN	MRC2	C-type mannose receptor 2	Q9UBG0@69	S	yes	OK	2	3	0	0	0	0	0	0
VTRDDAGN[0.9840]YTC[57.0215]IASNGPQGQIR	Q13308	PTK7_HUMAN	PTK7	Inactive tyrosine-protein kinase 7	Q13308@567	T	yes	OK	6	6	0	1	1	2	0	0
VVATK[145.0197]QGN[0.9840]AVTLGDYYQGR	Q86X29	LSR_HUMAN	LSR	Lipolysis-stimulated lipoprotein receptor	Q86X29@182	V	yes	OK	1	0	0	0	0	0	0	1
VVDN[0.9840]TTAKEFADSLGIPFLETSAK	Q9H0U4	RAB1B_HUMAN	RAB1B	Ras-related protein Rab-1B	Q9H0U4@133	T	no	notOK	0	0	0	1	0	0	0	0
VVGDREN[0.9840]GSDNLPSSAGSGDKPLSDPAPF	O43399	TPD54_HUMAN	TPD52L2	Tumor protein D54	O43399@184	S	no	OK	0	0	4	4	0	0	5	6
VVISGFGDPLIC[57.0215]DN[0.9840]QVSTGDTR	O00468	AGRIN_HUMAN	AGRN	Agrin	O00468@105	V	no	OK	0	0	0	0	1	0	0	0
VVLGAN[0.9840]GTYSC[57.0215]LVR	A0A0C4DGH0	A0A0C4DGH0_HUMAN	CD276	CD276 molecule	A0A0C4DGH0@69	T	yes	OK	6	6	3	3	6	5	2	2
VVPC[57.0215]LVTPVTGREN[0.9840]STAK	O75369	FLNB_HUMAN	FLNB	Filamin-B	O75369@1001	T	no	notOK	0	0	0	0	0	3	0	0
VVPQQSLVAK[145.0197]LN[0.9840]LSVR	Q8N271	PROM2_HUMAN	PROM2	Prominin-2	Q8N271@684	S	yes	OK	0	0	1	0	2	0	0	0
VVPSFLPVDQGGSLVGRN[0.9840]GVGGMAK	Q14126	DSG2_HUMAN	DSG2	Desmoglein-2	Q14126@685	V	yes	notOK	0	0	2	3	0	0	0	0
VVPSFLPVDQGGSLVGRN[0.9840]GVGGM[15.9949]AK	Q14126	DSG2_HUMAN	DSG2	Desmoglein-2	Q14126@685	V	yes	notOK	0	0	2	1	0	0	0	0
VVVC[57.0215]DN[0.9840]GTGFVK	P61160	ARP2_HUMAN	ACTR2	Actin-related protein 2	P61160@13	T	no	notOK	0	0	0	0	2	1	2	2
VYK[145.0197]TYN[0.9840]GTNPDAASR	O60637	TSN3_HUMAN	TSPAN3	Tetraspanin-3	O60637@127	T	yes	NaN	0	0	0	0	1	0	0	0
VYRDC[57.0215]SC[57.0215]IPQN[0.9840]LSSGFGHATAGK	Q96BD0	SO4A1_HUMAN	SLCO4A1	Solute carrier organic anion transporter family member 4A1	Q96BD0@557	S	yes	OK	6	6	0	0	3	3	0	0
VYVGNLGNNGN[0.9840]KTELER	P84103	SRSF3_HUMAN	SRSF3	Serine/arginine-rich splicing factor 3	P84103@22	T	no	notOK	0	0	0	0	0	0	1	0
VYVYALN[0.9840]QTR	P56199	ITA1_HUMAN	ITGA1	Integrin alpha-1	P56199@532	T	yes	NaN	0	0	0	0	0	0	0	1
WFFKN[0.9840]QSLPSSER	P13688	CEAM1_HUMAN	CEACAM1	Cell adhesion molecule CEACAM1	P13688@363	S	yes	OK	0	0	0	0	6	4	0	0
WFFK[145.0197]N[0.9840]QSLPSSER	P13688	CEAM1_HUMAN	CEACAM1	Cell adhesion molecule CEACAM1	P13688@363	S	yes	OK	0	0	0	0	5	6	0	0
WNNVK[145.0197]PIRLN[0.9840]GTK	A0A8C8KBL6	A0A8C8KBL6_HUMAN	ITGA6	Integrin subunit alpha 6	A0A8C8KBL6@370	T	yes	OK	0	0	0	0	1	0	0	0
WNNVK[145.0197]PIRLN[0.9840]GTK[57.0215]DSMFGIAVK	A0A8C8KBL6	A0A8C8KBL6_HUMAN	ITGA6	Integrin subunit alpha 6	A0A8C8KBL6@370	T	yes	OK	0	0	0	0	2	1	0	0
WTNDLGSN[0.9840]MTIGAVNSR	cRAP-P02701	cRAP-AVID_CHICK	AVD	Avidin	cRAP-P02701@41	T	unk	NaN	0	0	0	1	0	0	1	2
WTNDLGSN[0.9840]M[15.9949]TIGAVNSR	cRAP-P02701	cRAP-AVID_CHICK	AVD	Avidin	cRAP-P02701@41	T	unk	NaN	0	0	0	2	0	0	0	2
WVLIGSPLVGQPK[145.0197]N[0.9840]R	P56199	ITA1_HUMAN	ITGA1	Integrin alpha-1	P56199@74	T	yes	NaN	0	0	0	0	2	0	0	0
YAPTEAQLN[0.9840]AVDALIDSMSLAK	P13010	XRCC5_HUMAN	XRCC5	X-ray repair cross-complementing protein 5	P13010@452	V	no	notOK	0	0	1	0	0	0	0	0
YDAMALGNHEFDN[0.9840]GVEGLIEPLLK	P21589	5NTD_HUMAN	NT5E	5'-nucleotidase	P21589@122	V	yes	OK	0	0	4	4	0	0	1	3
YDAM[15.9949]ALGNHEFDN[0.9840]GVEGLIEPLLK	P21589	5NTD_HUMAN	NT5E	5'-nucleotidase	P21589@122	V	yes	OK	0	0	4	4	0	0	3	2
YDNSLK[145.0197]IISN[0.9840]ASC[57.0215]TTNC[57.0215]LAPLAK	P04406	G3P_HUMAN	GAPDH	Glyceraldehyde-3-phosphate dehydrogenase	P04406@149	S	no	notOK	2	1	0	0	1	2	0	0
YEN[0.9840]EVALR	P13645	K1C10_HUMAN	KRT10	Keratin, type I cytoskeletal 10	P13645@240	V	no	OK	0	0	4	5	0	0	4	5
YEN[0.9840]HSATAESSR	Q15262	PTPRK_HUMAN	PTPRK	Receptor-type tyrosine-protein phosphatase kappa	Q15262@833	S	yes	notOK	0	0	1	0	0	0	0	0
YEPFSFADDIGSN[0.9840]NC[57.0215]GYYDLQAVLTHQGR	P54578	UBP14_HUMAN	USP14	Ubiquitin carboxyl-terminal hydrolase 14	P54578@413	C	no	notOK	0	0	0	0	0	0	1	0
YFFN[0.9840]VSDEAALLEK	P17301	ITA2_HUMAN	ITGA2	Integrin alpha-2	P17301@343	S	yes	NaN	0	0	0	1	0	0	0	1
YHQPGHEAVTSAVDQLQQEFHC[57.0215]C[57.0215]GSN[0.9840]NSQDWR	P48509	CD151_HUMAN	CD151	CD151 antigen	P48509@159	S	yes	OK	4	4	0	0	6	5	0	0
YK[145.0197]GLN[0.9840]LTEDTYKPR	Q08380	LG3BP_HUMAN	LGALS3BP	Galectin-3-binding protein	Q08380@398	T	no	OK	0	0	0	0	6	2	0	0
YK[145.0197]PDTLAVAVEN[0.9840]GTGTDR	Q9H0X4	F234A_HUMAN	FAM234A	Protein FAM234A	Q9H0X4@389	T	yes	OK	6	6	0	0	6	6	0	0
YLN[0.9840]FVK[145.0197]GVVDSDDLPLNVSR	P14625	ENPL_HUMAN	HSP90B1	Endoplasmin	P14625@431	V	no	OK	0	0	0	0	1	0	0	0
YNSMPVPGPN[0.9840]GTILMETHK	O15431	COPT1_HUMAN	SLC31A1	High affinity copper uptake protein 1	O15431@112	T	yes	notOK	0	0	1	2	0	0	0	1
YNSM[15.9949]PVPGPN[0.9840]GTILMETHK	O15431	COPT1_HUMAN	SLC31A1	High affinity copper uptake protein 1	O15431@112	T	yes	notOK	0	0	1	2	0	0	1	0
YNSM[15.9949]PVPGPN[0.9840]GTILM[15.9949]ETHK	O15431	COPT1_HUMAN	SLC31A1	High affinity copper uptake protein 1	O15431@112	T	yes	notOK	0	0	0	0	0	0	1	0
YN[0.9840]ASSVTPESLR	Q04656	ATP7A_HUMAN	ATP7A	Copper-transporting ATPase 1	Q04656@322	S	yes	notOK	0	0	0	0	0	0	1	0
YN[0.9840]C[57.0215]SIESPR	O00469	PLOD2_HUMAN	PLOD2	Procollagen-lysine,2-oxoglutarate 5-dioxygenase 2	O00469@696	S	no	OK	3	2	0	0	2	3	0	0
YN[0.9840]HTGQVIIYR	P56199	ITA1_HUMAN	ITGA1	Integrin alpha-1	P56199@460	T	yes	NaN	0	0	0	0	0	0	0	1
YN[0.9840]LSPSIFFC[57.0215]ATPPDDGNLC[57.0215]R	Q00796	DHSO_HUMAN	SORD	Sorbitol dehydrogenase	Q00796@112	S	no	OK	1	0	0	0	0	0	0	0
YPVN[0.9840]SVNILK	P17987	TCPA_HUMAN	TCP1	T-complex protein 1 subunit alpha	P17987@193	V	no	notOK	0	0	1	3	0	0	0	0
YQEAAPNVAN[0.9840]NTGPHAASC[57.0215]FGAK	A0A669KB05	A0A669KB05_HUMAN	CTNND1	Catenin delta 1	A0A669KB05@585	T	no	OK	4	5	0	0	6	4	0	0
YQEAAPNVAN[0.9840]NTGPHAASC[57.0215]FGAK[57.0215]	A0A669KB05	A0A669KB05_HUMAN	CTNND1	Catenin delta 1	A0A669KB05@585	T	no	OK	0	0	0	0	1	0	0	0
YQLDPK[145.0197]FITSILYENNVITIDLVQN[0.9840]SSQK	B5MCA4	B5MCA4_HUMAN	EPCAM	Epithelial cell adhesion molecule	B5MCA4@226	S	yes	OK	0	0	1	1	1	2	0	0
YQTLN[0.9840]C[57.0215]SVNVNC[57.0215]VNIR	A0A8C8KBL6	A0A8C8KBL6_HUMAN	ITGA6	Integrin subunit alpha 6	A0A8C8KBL6@912	S	yes	NaN	0	0	0	0	1	0	0	0
YQTLN[0.9840]C[57.0215]SVNVNC[57.0215]VNIRC[57.0215]PLR	A0A8C8KBL6	A0A8C8KBL6_HUMAN	ITGA6	Integrin subunit alpha 6	A0A8C8KBL6@912	S	yes	OK	0	1	0	0	2	1	0	0
YQTSSKLFQN[0.9840]C[57.0215]SELFK	Q8NBN3	TM87A_HUMAN	TMEM87A	Transmembrane protein 87A	Q8NBN3@127	S	yes	OK	0	0	0	0	3	2	0	0
YQYVDC[57.0215]GRN[0.9840]TTYQLGQSEYLNVLQPQQ	Q9NUM4	T106B_HUMAN	TMEM106B	Transmembrane protein 106B	Q9NUM4@256	T	yes	OK	0	2	0	0	0	0	0	0
YTC[57.0215]IAGN[0.9840]SC[57.0215]NIK	Q13308	PTK7_HUMAN	PTK7	Inactive tyrosine-protein kinase 7	Q13308@668	C	yes	OK	2	2	6	5	0	0	1	1
YTGTRPSNLAN[0.9840]NTILVK	Q9HAW8	UD110_HUMAN	UGT1A10	UDP-glucuronosyltransferase 1A10	Q9HAW8@344	T	yes	NaN	0	0	0	0	0	0	0	1
YVEPIEDVPC[57.0215]GN[0.9840]IVGLVGVDQFLVK	P13639	EF2_HUMAN	EEF2	Elongation factor 2	P13639@468	V	no	notOK	4	3	4	1	4	4	1	0
YVEPIEDVPC[57.0215]GN[0.9840]IVGLVGVDQFLVK[57.0215]	P13639	EF2_HUMAN	EEF2	Elongation factor 2	P13639@468	V	no	notOK	0	1	0	0	1	0	0	0
YVQN[0.9840]GTYTVK	Q14126	DSG2_HUMAN	DSG2	Desmoglein-2	Q14126@462	T	yes	OK	2	1	0	0	0	0	0	1
YYN[0.9840]QSEAGSHIIQR	D5H3J5	D5H3J5_HUMAN	HLA-B	HLA class I histocompatibility antigen B alpha chain	D5H3J5@110	S	yes	NaN	0	0	0	0	2	1	0	1
YYSKIIISPEEN[0.9840]VTLTC[57.0215]TAENQLER	Q13740	CD166_HUMAN	ALCAM	CD166 antigen	Q13740@480	T	yes	OK	0	3	0	0	0	0	0	0
YYSK[145.0197]IIISPEEN[0.9840]VTLTC[57.0215]TAENQLER	Q13740	CD166_HUMAN	ALCAM	CD166 antigen	Q13740@480	T	yes	OK	6	6	0	0	3	1	0	0
YYTMHLTTLC[57.0215]N[0.9840]TSLDNPTQR	Q8N5M1	ATPF2_HUMAN	ATPAF2	ATP synthase mitochondrial F1 complex assembly factor 2	Q8N5M1@113	S	no	NaN	0	0	0	1	0	0	0	0
n[145.0197]AAVPKNVSVAEGK[57.0215]ELDLTC[57.0215]N[0.9840]ITTDR	Q9P2B2	FPRP_HUMAN	PTGFRN	Prostaglandin F2 receptor negative regulator	Q9P2B2@300	T	yes	OK	0	0	0	0	1	0	0	0
n[145.0197]ADDKFVN[0.9840]VTIVTILAETTSDNEK	Q9H3R2	MUC13_HUMAN	MUC13	Mucin-13	Q9H3R2@284	T	yes	OK	0	0	1	0	3	2	0	0
n[145.0197]ADDKFVN[0.9840]VTIVTILAETTSDNEKTVTEK	Q9H3R2	MUC13_HUMAN	MUC13	Mucin-13	Q9H3R2@284	T	yes	OK	0	0	1	0	2	4	0	0
n[145.0197]ADDKFVN[0.9840]VTIVTILAETTSDNEK[57.0215]TVTEK	Q9H3R2	MUC13_HUMAN	MUC13	Mucin-13	Q9H3R2@284	T	yes	OK	0	0	0	0	1	0	0	0
n[145.0197]AELLKTASN[0.9840]LTVSVLEAEGVFEK[57.0215]	Q6YHK3	CD109_HUMAN	CD109	CD109 antigen	Q6YHK3@68	T	no	OK	0	1	0	0	0	0	0	0
n[145.0197]AFPEKQLSC[57.0215]VANQN[0.9840]GSQADC[57.0215]ELGNPFKR	A0A8C8KBL6	A0A8C8KBL6_HUMAN	ITGA6	Integrin subunit alpha 6	A0A8C8KBL6@731	S	yes	OK	2	1	0	0	2	4	0	0
n[145.0197]AFPEKQLSC[57.0215]VANQN[0.9840]GSQADC[57.0215]ELGNPFK[57.0215]R	A0A8C8KBL6	A0A8C8KBL6_HUMAN	ITGA6	Integrin subunit alpha 6	A0A8C8KBL6@731	S	yes	OK	1	0	0	0	0	0	0	0
n[145.0197]AKFVGTPEVN[0.9840]QTTLYQR	P01033	TIMP1_HUMAN	TIMP1	Metalloproteinase inhibitor 1	P01033@53	T	no	OK	0	0	0	0	2	1	0	0
n[145.0197]AKPQGQWAEDVLGN[0.9840]K	Q29983	MICA_HUMAN	MICA	MHC class I polypeptide-related sequence A	Q29983@79	T	yes	OK	1	2	0	0	0	0	0	0
n[145.0197]AKVTLN[0.9840]GVPAQPLGPR	P05362	ICAM1_HUMAN	ICAM1	Intercellular adhesion molecule 1	P05362@343	V	yes	OK	0	0	0	0	5	5	6	6
n[145.0197]C[-17.0265]N[0.9840]GTSSKGSDQAIITLR	A0A7P0T8A7	A0A7P0T8A7_HUMAN	BSG	Basigin	A0A7P0T8A7@93	T	yes	OK	2	2	0	0	0	0	0	0
n[145.0197]C[57.0215]N[0.9840]GTSSKGSDQAIITLR	A0A7P0T8A7	A0A7P0T8A7_HUMAN	BSG	Basigin	A0A7P0T8A7@93	T	yes	OK	4	5	0	0	2	1	0	0
n[145.0197]DDLLYVN[0.9840]KSPNYC[57.0215]VEDK	Q9UBV4	WNT16_HUMAN	WNT16	Protein Wnt-16	Q9UBV4@288	S	no	NaN	0	1	0	0	0	0	0	0
n[145.0197]DGN[0.9840]ASGTTLLEALDC[57.0215]ILPPTRPTDKPLRLPLQDVYK	cRAP-A0AAA9SDR5	cRAP-A0AAA9SDR5_BOVIN		Elongation factor 1-alpha	cRAP-A0AAA9SDR5@222	S	unk	NaN	0	0	0	0	0	1	0	0
n[145.0197]DKAGN[0.9840]TTESK	Q8WWY8	LIPH_HUMAN	LIPH	Lipase member H	Q8WWY8@357	T	yes	OK	1	2	0	0	0	0	0	0
n[145.0197]EAETIKNGIYN[0.9840]ITVLASDQGGR	Q02487	DSC2_HUMAN	DSC2	Desmocollin-2	Q02487@546	T	yes	OK	3	1	0	0	1	1	0	0
n[145.0197]EGDN[0.9840]ITLKC[57.0215]LGNGNPPPEEFLFYLPGQPEGIR	Q13740	CD166_HUMAN	ALCAM	CD166 antigen	Q13740@265	T	yes	OK	1	5	0	0	0	0	0	0
n[145.0197]ETLKAIHYALN[0.9840]C[57.0215]C[57.0215]GLAGGVEQFISDIC[57.0215]PK	P21926	CD9_HUMAN	CD9	CD9 antigen	P21926@151	C	yes	OK	0	0	0	1	0	0	0	0
n[145.0197]FLKPYTLEEQKN[0.9840]LTVC[57.0215]PDGALFEQK	P54709	AT1B3_HUMAN	ATP1B3	Sodium/potassium-transporting ATPase subunit beta-3	P54709@124	T	yes	OK	2	2	0	0	0	1	0	0
n[145.0197]FLKPYTLEEQKN[0.9840]LTVC[57.0215]PDGALFEQK[57.0215]	P54709	AT1B3_HUMAN	ATP1B3	Sodium/potassium-transporting ATPase subunit beta-3	P54709@124	T	yes	OK	0	0	0	0	1	0	0	0
n[145.0197]FRPTKQNNQVAIVYN[0.9840]ITLDADGFSSR	P17301	ITA2_HUMAN	ITGA2	Integrin alpha-2	P17301@699	T	yes	OK	1	0	1	0	0	0	0	0
n[145.0197]GFIRPKDC[57.0215]DVLTAVSEFFN[0.9840]ASC[57.0215]VPVNNPK	P08582	TRFM_HUMAN	MELTF	Melanotransferrin	P08582@515	S	no	OK	1	0	0	0	0	0	0	0
n[145.0197]GKSPSDC[57.0215]C[57.0215]HN[0.9840]QC[57.0215]AAGC[57.0215]TGPR	P00533	EGFR_HUMAN	EGFR	Epidermal growth factor receptor	P00533@234	C	yes	OK	0	0	0	0	0	1	0	0
n[145.0197]GLEKVTC[57.0215]EPQKEINSLN[0.9840]LTESHNSR	P23229	ITA6_HUMAN	ITGA6	Integrin alpha-6	P23229@930	T	yes	OK	0	0	0	0	0	1	0	0
n[145.0197]GQFKYTLDPN[0.9840]ITSAGPTK	O43157	PLXB1_HUMAN	PLXNB1	Plexin-B1	O43157@1253	T	yes	OK	1	0	0	0	0	0	0	0
n[145.0197]HFKGQAQN[0.9840]YSTLLLEEASAR	Q9NTN9	SEM4G_HUMAN	SEMA4G	Semaphorin-4G	Q9NTN9@55	S	yes	OK	3	2	0	0	2	1	0	0
n[145.0197]HKSN[0.9840]ITFNNNDTVSFLEYR	B7ZKQ9	B7ZKQ9_HUMAN	SCARB1	Scavenger receptor class B member 1	B7ZKQ9@102	T	yes	notOK	0	1	0	0	0	0	0	0
n[145.0197]IKLDN[0.9840]YSTQELGK	P21589	5NTD_HUMAN	NT5E	5'-nucleotidase	P21589@333	S	yes	OK	6	6	0	0	2	2	0	0
n[145.0197]IKLDN[0.9840]YSTQELGKTIVYLDGSSQSC[57.0215]R	P21589	5NTD_HUMAN	NT5E	5'-nucleotidase	P21589@333	S	yes	OK	2	0	0	0	0	0	0	0
n[145.0197]IKLDN[0.9840]YSTQELGK[57.0215]	P21589	5NTD_HUMAN	NT5E	5'-nucleotidase	P21589@333	S	yes	OK	3	2	0	0	1	1	0	0
n[145.0197]IN[0.9840]TTADEKDPTNPFR	O14672	ADA10_HUMAN	ADAM10	Disintegrin and metalloproteinase domain-containing protein 10	O14672@278	T	no	OK	0	1	0	0	0	0	0	0
n[145.0197]IN[0.9840]TTADEK[57.0215]DPTNPFRFPNIGVEK	O14672	ADA10_HUMAN	ADAM10	Disintegrin and metalloproteinase domain-containing protein 10	O14672@278	T	no	OK	0	0	0	0	0	1	0	0
n[145.0197]KAN[0.9840]GVLEAR	Q8IWA5	CTL2_HUMAN	SLC44A2	Choline transporter-like protein 2	Q8IWA5@212	V	yes	OK	6	6	0	0	6	6	0	0
n[145.0197]KATKHYEMLAN[0.9840]R	Q15437	SC23B_HUMAN	SEC23B	Protein transport protein Sec23B	Q15437@338	T	no	NaN	0	0	0	0	1	0	0	0
n[145.0197]KDFEDLYTPVN[0.9840]GSIVIVR	P02786	TFR1_HUMAN	TFRC	Transferrin receptor protein 1	P02786@251	S	yes	OK	6	4	0	0	6	5	0	0
n[145.0197]KDGN[0.9840]ASGTTLLEALDC[57.0215]ILPPTRPTDKPLR	cRAP-A0AAA9SDR5	cRAP-A0AAA9SDR5_BOVIN		Elongation factor 1-alpha	cRAP-A0AAA9SDR5@222	S	unk	NaN	0	1	0	0	0	0	0	0
n[145.0197]KDGN[0.9840]ASGTTLLEALDC[57.0215]ILPPTRPTDK[57.0215]PLR	cRAP-A0AAA9SDR5	cRAP-A0AAA9SDR5_BOVIN		Elongation factor 1-alpha	cRAP-A0AAA9SDR5@222	S	unk	NaN	1	0	0	0	1	0	0	0
n[145.0197]KDLYAN[0.9840]TVLSGGTTMYPGIADR	P63261	ACTG_HUMAN	ACTG1	Actin, cytoplasmic 2	P63261@296	V	no	notOK	0	0	0	0	0	0	0	1
n[145.0197]KDLYAN[0.9840]TVLSGGTTM[15.9949]YPGIADR	P63261	ACTG_HUMAN	ACTG1	Actin, cytoplasmic 2	P63261@296	V	no	notOK	1	1	0	0	0	0	0	0
n[145.0197]KDTC[57.0215]TQEC[57.0215]SYFN[0.9840]ITK	P05556	ITB1_HUMAN	ITGB1	Integrin beta-1	P05556@669	T	yes	OK	6	6	0	0	3	3	0	0
n[145.0197]KDTC[57.0215]TQEC[57.0215]SYFN[0.9840]ITKVESR	P05556	ITB1_HUMAN	ITGB1	Integrin beta-1	P05556@669	T	yes	OK	0	0	0	0	3	4	0	0
n[145.0197]KDVDEAYMN[0.9840]K[57.0215]VELESR	P05787	K2C8_HUMAN	KRT8	Keratin, type II cytoskeletal 8	P05787@206	V	no	notOK	0	0	0	0	1	0	0	0
n[145.0197]KDVN[0.9840]YTQIVVDR	Q92854	SEM4D_HUMAN	SEMA4D	Semaphorin-4D	Q92854@419	T	yes	OK	6	6	0	0	6	5	0	0
n[145.0197]KFLDFPIGN[0.9840]TTGK	Q9UBV4	WNT16_HUMAN	WNT16	Protein Wnt-16	Q9UBV4@189	T	no	OK	2	5	0	0	0	0	0	0
n[145.0197]KFLDFPIGN[0.9840]TTGKENK	Q9UBV4	WNT16_HUMAN	WNT16	Protein Wnt-16	Q9UBV4@189	T	no	OK	6	6	0	0	0	0	0	0
n[145.0197]KFLKPYTLEEQKN[0.9840]LTVC[57.0215]PDGALFEQK	P54709	AT1B3_HUMAN	ATP1B3	Sodium/potassium-transporting ATPase subunit beta-3	P54709@124	T	yes	OK	1	1	0	0	0	0	0	0
n[145.0197]KFVPGC[57.0215]FVC[57.0215]LESRTC[57.0215]SSN[0.9840]LTLTSGSK	Q9H5V8	CDCP1_HUMAN	CDCP1	CUB domain-containing protein 1	Q9H5V8@386	T	yes	OK	6	6	0	0	2	2	0	0
n[145.0197]KFVPGC[57.0215]FVC[57.0215]LESRTC[57.0215]SSN[0.9840]LTLTSGSK[57.0215]	Q9H5V8	CDCP1_HUMAN	CDCP1	CUB domain-containing protein 1	Q9H5V8@386	T	yes	OK	0	1	0	0	0	0	0	0
n[145.0197]KGFC[57.0215]EAPGN[0.9840]R	P27701	CD82_HUMAN	CD82	CD82 antigen	P27701@198	T	yes	OK	0	0	0	0	3	1	0	0
n[145.0197]KHHDYYITSTSN[0.9840]GSLEGLENR	P98172	EFNB1_HUMAN	EFNB1	Ephrin-B1	P98172@139	S	yes	OK	0	4	1	0	6	6	0	0
n[145.0197]KIN[0.9840]ATDADEPNTLNSK	A0AAQ5BGT2	A0AAQ5BGT2_HUMAN	DSG2	Desmoglein 2	A0AAQ5BGT2@4	T	unk	NaN	2	0	0	0	0	0	0	0
n[145.0197]KIYIPLN[0.9840]K	Q92542	NICA_HUMAN	NCSTN	Nicastrin	Q92542@45	T	yes	OK	0	0	0	0	1	2	0	0
n[145.0197]KLC[57.0215]PDC[57.0215]PLLAPLN[0.9840]DSR	cRAP-P12763	cRAP-FETUA_BOVIN	AHSG	Alpha-2-HS-glycoprotein	cRAP-P12763@156	S	unk	NaN	6	6	0	0	6	6	0	0
n[145.0197]KLGIPGTQGREC[57.0215]N[0.9840]R	Q9UBV4	WNT16_HUMAN	WNT16	Protein Wnt-16	Q9UBV4@311	T	no	OK	3	1	0	0	0	0	0	0
n[145.0197]KLLLSIN[0.9840]VTNTR	P26006	ITA3_HUMAN	ITGA3	Integrin alpha-3	P26006@656	T	yes	OK	6	6	0	0	4	5	0	0
n[145.0197]KLN[0.9840]ISFPATGC[57.0215]QK	P62753	RS6_HUMAN	RPS6	Small ribosomal subunit protein eS6	P62753@4	S	no	notOK	0	0	0	0	0	0	2	1
n[145.0197]KNAC[57.0215]C[57.0215]STN[0.9840]TSQEAHKDVSYLYR	P15328	FOLR1_HUMAN	FOLR1	Folate receptor alpha	P15328@69	S	yes	OK	2	2	0	0	2	1	0	0
n[145.0197]KNKN[0.9840]VTNR	P05556	ITB1_HUMAN	ITGB1	Integrin beta-1	P05556@94	T	yes	OK	2	1	0	0	1	1	0	0
n[145.0197]KNK[57.0215]N[0.9840]VTNR	P05556	ITB1_HUMAN	ITGB1	Integrin beta-1	P05556@94	T	yes	OK	1	0	0	0	0	0	0	0
n[145.0197]KNYN[0.9840]NTWTR	O75054	IGSF3_HUMAN	IGSF3	Immunoglobulin superfamily member 3	O75054@655	T	yes	OK	0	1	0	0	2	1	0	0
n[145.0197]KN[0.9840]ITDLVEGAK	Q8IWA5	CTL2_HUMAN	SLC44A2	Choline transporter-like protein 2	Q8IWA5@200	T	yes	OK	6	6	0	0	6	6	0	0
n[145.0197]KN[0.9840]ITDLVEGAKK	Q8IWA5	CTL2_HUMAN	SLC44A2	Choline transporter-like protein 2	Q8IWA5@200	T	yes	OK	6	6	0	0	6	6	0	0
n[145.0197]KN[0.9840]ITDLVEGAK[57.0215]	Q8IWA5	CTL2_HUMAN	SLC44A2	Choline transporter-like protein 2	Q8IWA5@200	T	yes	OK	3	1	0	0	3	2	0	0
n[145.0197]KPRPTRAEGSDVAN[0.9840]AVLDGADC[57.0215]IMLSGETAK[57.0215]	P14618	KPYM_HUMAN	PKM	Pyruvate kinase PKM	P14618@350	V	no	notOK	0	0	0	0	0	1	0	0
n[145.0197]KQVYN[0.9840]LTVR	Q14517	FAT1_HUMAN	FAT1	Protocadherin Fat 1	Q14517@998	T	yes	OK	3	5	0	0	0	0	0	0
n[145.0197]KSKENPRN[0.9840]FSDNQLQEGK	P37802	TAGL2_HUMAN	TAGLN2	Transgelin-2	P37802@161	S	no	NaN	0	0	0	0	0	1	0	0
n[145.0197]KTFNLN[0.9840]TTEVEPC[57.0215]RR	Q16787	LAMA3_HUMAN	LAMA3	Laminin subunit alpha-3	Q16787@2584	T	no	OK	0	0	0	0	3	5	0	0
n[145.0197]KTGVHDADFESN[0.9840]VTATLASINK	Q11201	SIA4A_HUMAN	ST3GAL1	CMP-N-acetylneuraminate-beta-galactosamide-alpha-2,3-sialyltransferase 1	Q11201@323	T	yes	OK	0	0	0	0	1	1	0	0
n[145.0197]KTN[0.9840]ESVSEPR	Q13433	S39A6_HUMAN	SLC39A6	Zinc transporter ZIP6	Q13433@241	S	yes	OK	6	6	0	1	2	2	0	0
n[145.0197]KVEAEALN[0.9840]ATAIR	Q13332	PTPRS_HUMAN	PTPRS	Receptor-type tyrosine-protein phosphatase S	Q13332@733	T	yes	OK	6	5	0	0	0	0	0	0
n[145.0197]KVEVEPLN[0.9840]STAVHVYWK	P10586	PTPRF_HUMAN	PTPRF	Receptor-type tyrosine-protein phosphatase F	P10586@721	T	yes	OK	0	3	0	0	2	0	0	0
n[145.0197]KVIDDTN[0.9840]ITR	P05783	K1C18_HUMAN	KRT18	Keratin, type I cytoskeletal 18	P05783@193	T	no	notOK	0	0	0	0	6	5	3	4
n[145.0197]KVQRN[0.9840]ITVR	P56199	ITA1_HUMAN	ITGA1	Integrin alpha-1	P56199@748	T	yes	OK	0	0	0	0	2	2	0	0
n[145.0197]KVVDN[0.9840]TTAKEFADSLGIPFLETSAK	Q9H0U4	RAB1B_HUMAN	RAB1B	Ras-related protein Rab-1B	Q9H0U4@133	T	no	notOK	0	0	0	0	0	1	0	0
n[145.0197]KYAPTEAQLN[0.9840]AVDALIDSMSLAK[57.0215]	P13010	XRCC5_HUMAN	XRCC5	X-ray repair cross-complementing protein 5	P13010@452	V	no	notOK	0	0	0	0	1	0	0	0
n[145.0197]KYQTLN[0.9840]C[57.0215]SVNVNC[57.0215]VNIR	A0A8C8KBL6	A0A8C8KBL6_HUMAN	ITGA6	Integrin subunit alpha 6	A0A8C8KBL6@912	S	yes	OK	6	6	0	0	6	6	0	1
n[145.0197]LEQTSEDSSKC[57.0215]VN[0.9840]ASR	P21589	5NTD_HUMAN	NT5E	5'-nucleotidase	P21589@53	S	yes	OK	1	1	0	0	0	0	0	0
n[145.0197]LFGDKSITFN[0.9840]ETYQDISEVVYGAK	cRAP-F1MSZ6	cRAP-F1MSZ6_BOVIN	SERPINC1	Antithrombin-III	cRAP-F1MSZ6@188	T	unk	NaN	0	1	0	0	0	0	0	0
n[145.0197]LKAIN[0.9840]DTAAR	Q02487	DSC2_HUMAN	DSC2	Desmocollin-2	Q02487@629	T	yes	OK	2	1	0	1	0	0	0	0
n[145.0197]LKGEAEYQEIRNPN[0.9840]GTVTVISR	Q15223	NECT1_HUMAN	NECTIN1	Nectin-1	Q15223@202	T	yes	OK	1	0	0	0	0	0	0	0
n[145.0197]LQFDDN[0.9840]GTYTC[57.0215]QVKNPPDVDGVIGEIR	O60487	MPZL2_HUMAN	MPZL2	Myelin protein zero-like protein 2	O60487@118	T	yes	OK	2	0	0	0	0	0	0	0
n[145.0197]LQQHTHEKPC[57.0215]N[0.9840]TSFSYLVASAIPSQDLYFGSFC[57.0215]PGGSIK	Q9H5V8	CDCP1_HUMAN	CDCP1	CUB domain-containing protein 1	Q9H5V8@477	S	yes	OK	0	2	0	0	0	0	0	0
n[145.0197]M[15.9949]EAVQKIN[0.9840]YTVPQSGTFK	Q6YHK3	CD109_HUMAN	CD109	CD109 antigen	Q6YHK3@419	T	no	OK	1	0	0	0	0	0	0	0
n[145.0197]NAIKEGDN[0.9840]ITLK[57.0215]C[57.0215]LGNGNPPPEEFLFYLPGQPEGIR	Q13740	CD166_HUMAN	ALCAM	CD166 antigen	Q13740@265	T	yes	OK	1	1	0	0	0	0	0	0
n[145.0197]NHKC[57.0215]YN[0.9840]STGVDYR	Q01973	ROR1_HUMAN	ROR1	Inactive tyrosine-protein kinase transmembrane receptor ROR1	Q01973@315	T	yes	NaN	0	0	0	0	0	1	0	0
n[145.0197]NIKHSGN[0.9840]ITFDEIVNIAR	P30050	RL12_HUMAN	RPL12	Large ribosomal subunit protein uL11	P30050@103	T	no	notOK	0	0	0	0	0	1	0	0
n[145.0197]NKDYYIISTSN[0.9840]GSLEGLDNQEGGVC[57.0215]QTR	P52799	EFNB2_HUMAN	EFNB2	Ephrin-B2	P52799@139	S	yes	OK	0	1	0	0	1	1	0	0
n[145.0197]N[0.9840]IC[57.0215]KVVEVGSK	P14618	KPYM_HUMAN	PKM	Pyruvate kinase PKM	P14618@163	C	no	notOK	0	0	0	0	0	1	0	0
n[145.0197]QC[57.0215]QC[57.0215]TSVGAQN[0.9840]TVIC[57.0215]SKLAAK	B5MCA4	B5MCA4_HUMAN	EPCAM	Epithelial cell adhesion molecule	B5MCA4@83	V	yes	OK	0	0	1	0	0	1	1	1
n[145.0197]QKN[0.9840]SSDIVQIAPQSLILK	P18564	ITB6_HUMAN	ITGB6	Integrin beta-6	P18564@97	S	yes	OK	0	0	0	0	6	5	0	0
n[145.0197]Q[-17.0265]C[57.0215]YSC[57.0215]KGN[0.9840]STHGC[57.0215]SSEETFLIDC[57.0215]R	Q03405	UPAR_HUMAN	PLAUR	Urokinase plasminogen activator surface receptor	Q03405@222	T	yes	OK	2	0	0	0	0	0	0	0
n[145.0197]Q[-17.0265]KN[0.9840]SSDIVQIAPQSLILK	P18564	ITB6_HUMAN	ITGB6	Integrin beta-6	P18564@97	S	yes	OK	0	0	0	0	6	6	0	0
n[145.0197]Q[-17.0265]N[0.9840]GSLSKIEEYEPVHSLEELQR	Q9UHN6	CEIP2_HUMAN	CEMIP2	Cell surface hyaluronidase CEMIP2	Q9UHN6@1092	S	yes	OK	0	0	0	0	0	1	0	0
n[145.0197]REEKLFN[0.9840]VTSTLR	Q9NZQ7	PD1L1_HUMAN	CD274	Programmed cell death 1 ligand 1	Q9NZQ7@192	T	yes	OK	2	4	0	0	0	0	0	0
n[145.0197]SKGNPYSDLGN[0.9840]HTTC[57.0215]R	Q4KMQ2	ANO6_HUMAN	ANO6	Anoctamin-6	Q4KMQ2@802	T	yes	OK	3	3	0	0	2	2	0	0
n[145.0197]SKSC[57.0215]VAVTSAQPQN[0.9840]M[15.9949]SR	O15031	PLXB2_HUMAN	PLXNB2	Plexin-B2	O15031@528	S	yes	NaN	1	0	0	0	0	0	0	0
n[145.0197]SKSDRIVN[0.9840]ETLYENTK	P19075	TSN8_HUMAN	TSPAN8	Tetraspanin-8	P19075@118	T	yes	OK	0	0	0	0	2	1	0	0
n[145.0197]SN[0.9840]KTQTVAVAAGR	Q6UWB1	I27RA_HUMAN	IL27RA	Interleukin-27 receptor subunit alpha	Q6UWB1@76	T	yes	OK	1	1	0	0	0	0	0	0
n[145.0197]TAKTNTNEFLIDVDKGEN[0.9840]YC[57.0215]FSVQAVIPSR	P13726	TF_HUMAN	F3	Tissue factor	P13726@216	C	yes	OK	0	1	0	0	0	0	0	0
n[145.0197]TEKEPLSDPVGTC[57.0215]YLSTDN[0.9840]FTR	P08648	ITA5_HUMAN	ITGA5	Integrin alpha-5	P08648@182	T	yes	OK	3	3	0	0	0	0	0	0
n[145.0197]TEN[0.9840]STSAPAAKPK	P07305	H10_HUMAN	H1-0	Histone H1.0	P07305@4	T	no	notOK	0	0	0	0	0	1	0	0
n[145.0197]TFLHYDC[57.0215]GN[0.9840]KTVTPVSPLGK	Q9BZM5	ULBP2_HUMAN	ULBP2	UL16-binding protein 2	Q9BZM5@68	T	yes	NaN	0	2	0	0	0	0	0	0
n[145.0197]TPKLSHDAN[0.9840]ETLPLHLYVK	O15031	PLXB2_HUMAN	PLXNB2	Plexin-B2	O15031@733	T	yes	OK	1	0	0	0	0	1	0	0
n[145.0197]TTSAEKN[0.9840]TC[57.0215]QLYIQTDHLFFK[57.0215]	O14672	ADA10_HUMAN	ADAM10	Disintegrin and metalloproteinase domain-containing protein 10	O14672@220	C	no	OK	3	1	0	0	0	0	0	0
n[145.0197]TVKC[57.0215]VNRN[0.9840]LTEVPTDLPAYVR	Q13641	TPBG_HUMAN	TPBG	Trophoblast glycoprotein	Q13641@81	T	yes	OK	0	3	0	0	0	1	0	0
n[145.0197]VAKTAN[0.9840]DTSTEAYNLLLR	P11047	LAMC1_HUMAN	LAMC1	Laminin subunit gamma-1	P11047@1205	T	no	OK	1	2	0	0	0	0	0	0
n[145.0197]VFDKEGN[0.9840]GTVMGAEIR	P60660	MYL6_HUMAN	MYL6	Myosin light polypeptide 6	P60660@101	T	no	OK	0	0	0	0	0	0	0	1
n[145.0197]VGN[0.9840]VTAKDPEGLDISYSLR	Q12864	CAD17_HUMAN	CDH17	Cadherin-17	Q12864@587	T	yes	OK	0	0	0	0	0	1	0	0
n[145.0197]VVATKQGN[0.9840]AVTLGDYYQGR	Q86X29	LSR_HUMAN	LSR	Lipolysis-stimulated lipoprotein receptor	Q86X29@182	V	yes	OK	0	0	0	0	1	0	0	0
n[145.0197]WFFKN[0.9840]QSLPSSER	P13688	CEAM1_HUMAN	CEACAM1	Cell adhesion molecule CEACAM1	P13688@363	S	yes	OK	0	0	0	0	1	0	0	0
n[145.0197]YKGLN[0.9840]LTEDTYKPR	Q08380	LG3BP_HUMAN	LGALS3BP	Galectin-3-binding protein	Q08380@398	T	no	OK	0	0	0	0	0	4	0	0
n[145.0197]YKPDTLAVAVEN[0.9840]GTGTDR	Q9H0X4	F234A_HUMAN	FAM234A	Protein FAM234A	Q9H0X4@389	T	yes	OK	6	6	0	0	6	6	0	0
n[145.0197]YLN[0.9840]FVKGVVDSDDLPLNVSR	P14625	ENPL_HUMAN	HSP90B1	Endoplasmin	P14625@431	V	no	OK	0	0	0	0	1	0	0	0
n[145.0197]YYSKIIISPEEN[0.9840]VTLTC[57.0215]TAENQLER	Q13740	CD166_HUMAN	ALCAM	CD166 antigen	Q13740@480	T	yes	OK	6	6	0	1	3	2	0	0
n[42.0106]AAQC[57.0215]VTKVALN[0.9840]VSC[57.0215]ANLLDKDIGSK[57.0215]	O75131	CPNE3_HUMAN	CPNE3	Copine-3	O75131@12	S	no	notOK	1	0	0	0	0	0	0	0
n[42.0106]AQFVRN[0.9840]LVEKTPALVNAAVTYSKPR	O75964	ATP5L_HUMAN	ATP5MG	ATP synthase subunit g, mitochondrial	O75964@7	V	yes	OK	0	0	1	1	0	0	0	0
n[42.0106]ASN[0.9840]VTNK[145.0197]TDPR	B4DY08	B4DY08_HUMAN	HNRNPC	Heterogeneous nuclear ribonucleoprotein C	B4DY08@4	T	no	notOK	1	1	0	0	0	0	0	0
n[42.0106]DDDIAALVVDN[0.9840]GSGMC[57.0215]K	A0A2R8Y793	A0A2R8Y793_HUMAN	ACTB	Actin beta (Fragment)	A0A2R8Y793@12	S	no	OK	0	0	6	6	0	0	6	6
n[42.0106]DDDIAALVVDN[0.9840]GSGMC[57.0215]K[57.0215]	A0A2R8Y793	A0A2R8Y793_HUMAN	ACTB	Actin beta (Fragment)	A0A2R8Y793@12	S	no	OK	6	6	2	4	6	6	4	5
n[42.0106]DDDIAALVVDN[0.9840]GSGMC[57.0215]K[57.0215]AGFAGDDAPR	A0A2R8Y793	A0A2R8Y793_HUMAN	ACTB	Actin beta (Fragment)	A0A2R8Y793@12	S	no	OK	3	4	0	0	2	2	0	0
n[42.0106]DDDIAALVVDN[0.9840]GSGM[15.9949]C[57.0215]K	A0A2R8Y793	A0A2R8Y793_HUMAN	ACTB	Actin beta (Fragment)	A0A2R8Y793@12	S	no	OK	0	0	6	5	0	0	6	6
n[42.0106]EEEIAALVIDN[0.9840]GSGMC[57.0215]K	P63261	ACTG_HUMAN	ACTG1	Actin, cytoplasmic 2	P63261@12	S	no	notOK	0	0	6	6	0	0	6	6
n[42.0106]EEEIAALVIDN[0.9840]GSGMC[57.0215]K[145.0197]AGFAGDDAPR	P63261	ACTG_HUMAN	ACTG1	Actin, cytoplasmic 2	P63261@12	S	no	notOK	6	6	0	0	1	3	0	0
n[42.0106]EEEIAALVIDN[0.9840]GSGMC[57.0215]K[57.0215]	P63261	ACTG_HUMAN	ACTG1	Actin, cytoplasmic 2	P63261@12	S	no	notOK	6	6	4	4	6	6	0	1
n[42.0106]EEEIAALVIDN[0.9840]GSGMC[57.0215]K[57.0215]AGFAGDDAPR	P63261	ACTG_HUMAN	ACTG1	Actin, cytoplasmic 2	P63261@12	S	no	notOK	5	5	0	0	4	3	0	0
n[42.0106]EEEIAALVIDN[0.9840]GSGM[15.9949]C[57.0215]K	P63261	ACTG_HUMAN	ACTG1	Actin, cytoplasmic 2	P63261@12	S	no	notOK	2	1	6	6	0	0	5	6
n[42.0106]MDPN[0.9840]C[57.0215]SC[57.0215]AAGDSC[57.0215]TC[57.0215]AGSC[57.0215]K	P02795	MT2_HUMAN	MT2A	Metallothionein-2	P02795@4	S	no	OK	0	0	0	1	0	0	0	0
n[42.0106]MEEEIAALVIDN[0.9840]GSGMC[57.0215]K[145.0197]AGFAGDDAPR	P63261	ACTG_HUMAN	ACTG1	Actin, cytoplasmic 2	P63261@12	S	no	notOK	2	2	0	0	0	0	0	0
n[42.0106]MKLN[0.9840]ISFPATGC[57.0215]QK	P62753	RS6_HUMAN	RPS6	Small ribosomal subunit protein eS6	P62753@4	S	no	notOK	4	4	0	0	6	6	0	0
n[42.0106]MK[57.0215]LN[0.9840]ISFPATGC[57.0215]QK	P62753	RS6_HUMAN	RPS6	Small ribosomal subunit protein eS6	P62753@4	S	no	notOK	0	1	0	0	1	2	0	0
n[42.0106]PYN[0.9840]FC[57.0215]LPSLSC[57.0215]R	Q14525	KT33B_HUMAN	KRT33B	Keratin, type I cuticular Ha3-II	Q14525@4	C	no	OK	0	0	0	0	0	0	1	0
n[42.0106]TEN[0.9840]STSAPAAKPK	P07305	H10_HUMAN	H1-0	Histone H1.0	P07305@4	T	no	notOK	0	0	0	0	0	0	1	0
n[57.0215]AAN[0.9840]YTSSLNLPDK[145.0197]TLQFVK	Q92854	SEM4D_HUMAN	SEMA4D	Semaphorin-4D	Q92854@379	T	yes	OK	0	1	0	0	0	0	0	0
n[57.0215]AAVPK[145.0197]N[0.9840]VSVAEGK	Q9P2B2	FPRP_HUMAN	PTGFRN	Prostaglandin F2 receptor negative regulator	Q9P2B2@286	S	yes	OK	6	6	0	0	5	3	0	0
n[57.0215]AC[57.0215]EPIIQN[0.9840]FC[57.0215]HDVADNQIDSGDLMEC[57.0215]LIQNK	Q92896	GSLG1_HUMAN	GLG1	Golgi apparatus protein 1	Q92896@702	C	yes	OK	0	0	0	0	1	0	0	0
n[57.0215]AEAVGETLTLPGLVSADN[0.9840]GTYTC[57.0215]EASNK[145.0197]HGHAR	Q8NFZ8	CADM4_HUMAN	CADM4	Cell adhesion molecule 4	Q8NFZ8@286	T	yes	OK	1	1	0	0	0	0	0	0
n[57.0215]AEDSGEYHC[57.0215]VYHFVSAPK[145.0197]AN[0.9840]ATIEVK	Q9Y639	NPTN_HUMAN	NPTN	Neuroplastin	Q9Y639@229	T	yes	OK	6	6	0	0	6	5	0	0
n[57.0215]AEGSDVAN[0.9840]AVLDGADC[57.0215]IMLSGETAK[145.0197]GDYPLEAVR	P14618	KPYM_HUMAN	PKM	Pyruvate kinase PKM	P14618@350	V	no	notOK	1	2	0	0	4	5	0	0
n[57.0215]AEGSDVAN[0.9840]AVLDGADC[57.0215]IMLSGETAK[57.0215]	P14618	KPYM_HUMAN	PKM	Pyruvate kinase PKM	P14618@350	V	no	notOK	2	0	0	0	0	0	0	0
n[57.0215]AEGSDVAN[0.9840]AVLDGADC[57.0215]IMLSGETAK[57.0215]GDYPLEAVR	P14618	KPYM_HUMAN	PKM	Pyruvate kinase PKM	P14618@350	V	no	notOK	1	1	0	0	1	1	0	0
n[57.0215]AELLK[145.0197]TASN[0.9840]LTVSVLEAEGVFEK	Q6YHK3	CD109_HUMAN	CD109	CD109 antigen	Q6YHK3@68	T	no	OK	6	6	0	0	0	0	0	0
n[57.0215]AEMN[0.9840]GSK[145.0197]LGR	B5MCA4	B5MCA4_HUMAN	EPCAM	Epithelial cell adhesion molecule	B5MCA4@102	S	yes	OK	4	4	0	0	4	4	0	0
n[57.0215]AEN[0.9840]QVNVTC[57.0215]QVR	P78324	SHPS1_HUMAN	SIRPA	Tyrosine-protein phosphatase non-receptor type substrate 1	P78324@267	V	yes	OK	2	1	0	0	0	0	0	0
n[57.0215]AFEGFN[0.9840]TC[57.0215]LFAYGQTGSGK	Q15058	KIF14_HUMAN	KIF14	Kinesin-like protein KIF14	Q15058@440	C	no	notOK	0	0	0	0	0	1	0	0
n[57.0215]AFQYVETHGEVC[57.0215]PAN[0.9840]WTPDSPTIKPSPAASK	P30048	PRDX3_HUMAN	PRDX3	Thioredoxin-dependent peroxide reductase, mitochondrial	P30048@232	T	no	OK	0	2	0	0	0	0	0	0
n[57.0215]AGLQVYN[0.9840]K[145.0197]C[57.0215]WKFEHC[57.0215]NFNDVTTR	P13987	CD59_HUMAN	CD59	CD59 glycoprotein	P13987@62	C	yes	OK	1	0	0	0	0	0	0	0
n[57.0215]AHC[57.0215]VWLEC[57.0215]PIPDAPVVTN[0.9840]VTVK	P26006	ITA3_HUMAN	ITGA3	Integrin alpha-3	P26006@926	T	yes	OK	5	6	0	0	6	5	0	0
n[57.0215]AHC[57.0215]VWLEC[57.0215]PIPDAPVVTN[0.9840]VTVK[145.0197]	P26006	ITA3_HUMAN	ITGA3	Integrin alpha-3	P26006@926	T	yes	OK	5	4	0	0	1	1	0	0
n[57.0215]AHC[57.0215]VWLEC[57.0215]PIPDAPVVTN[0.9840]VTVK[145.0197]AR	P26006	ITA3_HUMAN	ITGA3	Integrin alpha-3	P26006@926	T	yes	OK	5	6	0	0	3	2	0	0
n[57.0215]AHC[57.0215]VWLEC[57.0215]PIPDAPVVTN[0.9840]VTVK[57.0215]	P26006	ITA3_HUMAN	ITGA3	Integrin alpha-3	P26006@926	T	yes	OK	4	5	0	0	0	0	0	0
n[57.0215]AHEILPN[0.9840]LVC[57.0215]C[57.0215]SAK	P50990	TCPQ_HUMAN	CCT8	T-complex protein 1 subunit theta	P50990@145	V	no	notOK	0	1	0	0	0	0	0	0
n[57.0215]AIHYALN[0.9840]C[57.0215]C[57.0215]GLAGGVEQFISDIC[57.0215]PK	P21926	CD9_HUMAN	CD9	CD9 antigen	P21926@151	C	yes	OK	0	1	0	0	2	1	0	0
n[57.0215]AILQEN[0.9840]GC[57.0215]LSDSDMFSQAGLR	A0A804HLG8	A0A804HLG8_HUMAN	LRPPRC	Leucine rich pentatricopeptide repeat containing	A0A804HLG8@498	C	no	OK	0	1	0	0	1	0	0	0
n[57.0215]AKQC[57.0215]N[0.9840]GTSMC[57.0215]WC[57.0215]VNTAGVR	B5MCA4	B5MCA4_HUMAN	EPCAM	Epithelial cell adhesion molecule	B5MCA4@139	T	yes	OK	0	0	0	0	2	1	0	0
n[57.0215]AK[145.0197]QC[57.0215]N[0.9840]GTSMC[57.0215]WC[57.0215]VNTAGVR	B5MCA4	B5MCA4_HUMAN	EPCAM	Epithelial cell adhesion molecule	B5MCA4@139	T	yes	OK	0	0	0	0	2	1	0	0
n[57.0215]AK[145.0197]VTLN[0.9840]GVPAQPLGPR	P05362	ICAM1_HUMAN	ICAM1	Intercellular adhesion molecule 1	P05362@343	V	yes	OK	0	0	0	0	0	1	0	0
n[57.0215]AN[0.9840]HSGAVVLLK[145.0197]R	A0A8C8KBL6	A0A8C8KBL6_HUMAN	ITGA6	Integrin subunit alpha 6	A0A8C8KBL6@284	S	yes	OK	6	6	0	0	6	6	0	0
n[57.0215]AN[0.9840]LVK[145.0197]NGC[57.0215]GGEIESPASSFHVLR	P18084	ITB5_HUMAN	ITGB5	Integrin beta-5	P18084@69	V	yes	OK	0	0	0	0	1	0	0	0
n[57.0215]AN[0.9840]TTQPGIVEGGQVLK[145.0197]C[57.0215]DWSSTR	P06756	ITAV_HUMAN	ITGAV	Integrin alpha-V	P06756@74	T	yes	OK	1	3	0	0	3	1	0	0
n[57.0215]AN[0.9840]TTQPGIVEGGQVLK[145.0197]C[57.0215]DWSSTRR	P06756	ITAV_HUMAN	ITGAV	Integrin alpha-V	P06756@74	T	yes	OK	5	6	0	0	4	4	0	0
n[57.0215]AN[0.9840]YTILK[145.0197]GNENGNFK	Q02487	DSC2_HUMAN	DSC2	Desmocollin-2	Q02487@392	T	yes	OK	5	4	0	0	4	2	0	0
n[57.0215]AVC[57.0215]MLSN[0.9840]TTAIAEAWAR	P68366	TBA4A_HUMAN	TUBA4A	Tubulin alpha-4A chain	P68366@380	T	no	notOK	0	0	0	0	0	2	0	0
n[57.0215]AVC[57.0215]MLSN[0.9840]TTAVAEAWAR	Q9BQE3	TBA1C_HUMAN	TUBA1C	Tubulin alpha-1C chain	Q9BQE3@380	T	no	notOK	0	0	0	0	1	0	0	0
n[57.0215]AVLVN[0.9840]GTEC[57.0215]LLAR	Q04912	RON_HUMAN	MST1R	Macrophage-stimulating protein receptor	Q04912@720	T	yes	OK	5	6	0	0	4	4	0	0
n[57.0215]AVMEC[57.0215]RN[0.9840]VTHLLQQELTEAQK	Q10589	BST2_HUMAN	BST2	Bone marrow stromal antigen 2	Q10589@65	T	yes	NaN	0	0	0	0	1	1	0	0
n[57.0215]AYHEQLSVAEITN[0.9840]AC[57.0215]FEPANQMVK[57.0215]	P68366	TBA4A_HUMAN	TUBA4A	Tubulin alpha-4A chain	P68366@293	C	no	notOK	0	0	0	0	1	2	0	0
n[57.0215]AYHEQLTVAEITN[0.9840]AC[57.0215]FEPANQMVK[57.0215]	Q9BQE3	TBA1C_HUMAN	TUBA1C	Tubulin alpha-1C chain	Q9BQE3@293	C	no	notOK	0	0	0	0	1	1	0	0
n[57.0215]AYVC[57.0215]GIQN[0.9840]SVSANR	P06731	CEAM5_HUMAN	CEACAM5	Cell adhesion molecule CEACAM5	P06731@575	V	yes	OK	0	0	0	0	0	1	0	0
n[57.0215]C[-17.0265]LVMKAEMN[0.9840]GSK	B5MCA4	B5MCA4_HUMAN	EPCAM	Epithelial cell adhesion molecule	B5MCA4@102	S	yes	OK	0	0	2	4	0	0	2	4
n[57.0215]C[-17.0265]SFRDEDDDC[57.0215]TYSYTMEGDGAPGPN[0.9840]STVLVHK	P16144	ITB4_HUMAN	ITGB4	Integrin beta-4	P16144@695	T	yes	OK	6	6	0	0	6	5	0	0
n[57.0215]C[57.0215]N[0.9840]GTSSKGSDQAIITLR	A0A7P0T8A7	A0A7P0T8A7_HUMAN	BSG	Basigin	A0A7P0T8A7@93	T	yes	OK	0	1	0	0	1	0	0	0
n[57.0215]C[57.0215]N[0.9840]GTSSK[145.0197]GSDQAIITLR	A0A7P0T8A7	A0A7P0T8A7_HUMAN	BSG	Basigin	A0A7P0T8A7@93	T	yes	OK	6	6	2	0	6	6	0	0
n[57.0215]C[57.0215]SFRDEDDDC[57.0215]TYSYTMEGDGAPGPN[0.9840]STVLVHK	P16144	ITB4_HUMAN	ITGB4	Integrin beta-4	P16144@695	T	yes	OK	3	4	0	0	4	5	0	0
n[57.0215]C[57.0215]SFRDEDDDC[57.0215]TYSYTMEGDGAPGPN[0.9840]STVLVHK[57.0215]	P16144	ITB4_HUMAN	ITGB4	Integrin beta-4	P16144@695	T	yes	OK	1	2	0	0	0	1	0	0
n[57.0215]C[57.0215]VYEALC[57.0215]N[0.9840]TTSEC[57.0215]PPPVITR	O15031	PLXB2_HUMAN	PLXNB2	Plexin-B2	O15031@795	T	yes	OK	2	2	0	0	2	2	0	0
n[57.0215]DAGVVC[57.0215]TN[0.9840]ETR	Q08380	LG3BP_HUMAN	LGALS3BP	Galectin-3-binding protein	Q08380@125	T	no	OK	2	0	0	0	2	2	0	0
n[57.0215]DDAGN[0.9840]YTC[57.0215]IASNGPQGQIR	Q13308	PTK7_HUMAN	PTK7	Inactive tyrosine-protein kinase 7	Q13308@567	T	yes	OK	5	1	0	0	0	0	0	0
n[57.0215]DGN[0.9840]ASGTTLLEALDC[57.0215]ILPPTRPTDKPLR	cRAP-A0AAA9SDR5	cRAP-A0AAA9SDR5_BOVIN		Elongation factor 1-alpha	cRAP-A0AAA9SDR5@222	S	unk	NaN	1	1	0	0	1	0	0	0
n[57.0215]DGN[0.9840]ASGTTLLEALDC[57.0215]ILPPTRPTDKPLRLPLQDVYK	cRAP-A0AAA9SDR5	cRAP-A0AAA9SDR5_BOVIN		Elongation factor 1-alpha	cRAP-A0AAA9SDR5@222	S	unk	NaN	0	0	0	0	1	1	0	0
n[57.0215]DGN[0.9840]ASGTTLLEALDC[57.0215]ILPPTRPTDK[57.0215]PLRLPLQDVYK	cRAP-A0AAA9SDR5	cRAP-A0AAA9SDR5_BOVIN		Elongation factor 1-alpha	cRAP-A0AAA9SDR5@222	S	unk	NaN	1	0	0	0	0	0	0	0
n[57.0215]DGTPLSDGQSN[0.9840]HTVSSK[145.0197]	Q13308	PTK7_HUMAN	PTK7	Inactive tyrosine-protein kinase 7	Q13308@175	T	yes	OK	0	1	0	0	0	0	0	0
n[57.0215]DGTPLSDGQSN[0.9840]HTVSSK[145.0197]ER	Q13308	PTK7_HUMAN	PTK7	Inactive tyrosine-protein kinase 7	Q13308@175	T	yes	OK	6	6	0	0	2	1	0	0
n[57.0215]DIYTFDGALN[0.9840]K[145.0197]STVPTDFSSAK	Q08722	CD47_HUMAN	CD47	Leukocyte surface antigen CD47	Q08722@73	S	no	OK	6	6	0	0	4	1	0	0
n[57.0215]DPAFK[145.0197]AAN[0.9840]GSLR	P11279	LAMP1_HUMAN	LAMP1	Lysosome-associated membrane glycoprotein 1	P11279@322	S	yes	OK	0	0	0	0	0	1	0	0
n[57.0215]DSPVLPVTLQC[57.0215]N[0.9840]LTSSSHTLTYSYWTK	Q9Y639	NPTN_HUMAN	NPTN	Neuroplastin	Q9Y639@171	T	yes	OK	0	2	0	0	0	0	0	0
n[57.0215]DSTPLGDGPMLSLSSITFDSN[0.9840]GTYVC[57.0215]EASLPTVPVLSR	P50895	BCAM_HUMAN	BCAM	Basal cell adhesion molecule	P50895@419	T	yes	OK	4	3	1	0	2	2	0	0
n[57.0215]DTC[57.0215]TQEC[57.0215]SYFN[0.9840]ITK	P05556	ITB1_HUMAN	ITGB1	Integrin beta-1	P05556@669	T	yes	OK	5	5	0	0	0	1	0	0
n[57.0215]EEEIAALVIDN[0.9840]GSGMC[57.0215]K	P63261	ACTG_HUMAN	ACTG1	Actin, cytoplasmic 2	P63261@12	S	no	notOK	0	0	0	2	0	0	0	0
n[57.0215]EGC[57.0215]GDDN[0.9840]VC[57.0215]NSNLK[145.0197]LEYK	A0A8C8KBL6	A0A8C8KBL6_HUMAN	ITGA6	Integrin subunit alpha 6	A0A8C8KBL6@630	C	yes	OK	0	0	0	0	0	1	0	0
n[57.0215]EGDN[0.9840]ITLK[145.0197]C[57.0215]LGNGNPPPEEFLFYLPGQPEGIR	Q13740	CD166_HUMAN	ALCAM	CD166 antigen	Q13740@265	T	yes	OK	6	6	0	0	0	0	0	0
n[57.0215]EGLGVN[0.9840]EVHYVDNQDC[57.0215]IDLIEAK	A0A0A0MRM8	A0A0A0MRM8_HUMAN	MYO6	Unconventional myosin-VI	A0A0A0MRM8@504	V	no	OK	1	0	0	0	2	2	0	0
n[57.0215]EGTDSSQGIPQLVSN[0.9840]ISAC[57.0215]QVIAEAVR	Q99832	TCPH_HUMAN	CCT7	T-complex protein 1 subunit eta	Q99832@25	S	no	notOK	0	0	0	0	1	2	0	0
n[57.0215]EILFSVDSSIN[0.9840]QSIGGVILFHETLYQK	P05062	ALDOB_HUMAN	ALDOB	Fructose-bisphosphate aldolase B	P05062@71	S	no	notOK	0	0	0	0	0	0	1	0
n[57.0215]EK[57.0215]HEEFC[57.0215]VPMVMVPATVSN[0.9840]NVPGSDFSIGADTALNTITDTC[57.0215]DR	Q01813	PFKAP_HUMAN	PFKP	ATP-dependent 6-phosphofructokinase, platelet type	Q01813@541	V	no	notOK	1	1	1	0	0	2	0	0
n[57.0215]ELDLTC[57.0215]N[0.9840]ITTDR	Q9P2B2	FPRP_HUMAN	PTGFRN	Prostaglandin F2 receptor negative regulator	Q9P2B2@300	T	yes	OK	1	0	0	0	0	0	0	0
n[57.0215]EN[0.9840]TSPKANKEILDEAYVMAGVGSPYVSR	P04626	ERBB2_HUMAN	ERBB2	Receptor tyrosine-protein kinase erbB-2	P04626@758	S	yes	notOK	0	0	0	0	0	0	0	1
n[57.0215]ERLEQQVPVN[0.9840]QVFGQDEMIDVIGVTK	P39023	RL3_HUMAN	RPL3	Large ribosomal subunit protein uL3	P39023@208	V	no	notOK	0	0	0	1	0	0	0	0
n[57.0215]FAEIN[0.9840]GSALC[57.0215]SYNLKPSEYTTSPK	Q8WWI5	CTL1_HUMAN	SLC44A1	Choline transporter-like protein 1	Q8WWI5@135	S	yes	OK	0	0	0	0	1	0	0	0
n[57.0215]FAEIN[0.9840]GSALC[57.0215]SYNLK[145.0197]PSEYTTSPKSSVLC[57.0215]PK	Q8WWI5	CTL1_HUMAN	SLC44A1	Choline transporter-like protein 1	Q8WWI5@135	S	yes	OK	0	0	0	0	3	3	0	0
n[57.0215]FELLGC[57.0215]ELN[0.9840]GC[57.0215]ANPLGLK	Q08431	MFGM_HUMAN	MFGE8	Lactadherin	Q08431@228	C	no	OK	0	0	0	0	1	0	0	0
n[57.0215]FELLGC[57.0215]ELN[0.9840]GC[57.0215]ANPLGLKNNSIPDK	Q08431	MFGM_HUMAN	MFGE8	Lactadherin	Q08431@228	C	no	OK	0	0	0	0	1	0	0	0
n[57.0215]FEVFK[145.0197]N[0.9840]GTLR	Q13308	PTK7_HUMAN	PTK7	Inactive tyrosine-protein kinase 7	Q13308@463	T	yes	OK	6	6	0	0	3	1	0	0
n[57.0215]FKLEWLGN[0.9840]C[57.0215]SGLNDETYGYK	P05026	AT1B1_HUMAN	ATP1B1	Sodium/potassium-transporting ATPase subunit beta-1	P05026@158	S	yes	OK	0	0	0	0	2	0	0	0
n[57.0215]FLK[145.0197]PYTLEEQKN[0.9840]LTVC[57.0215]PDGALFEQK	P54709	AT1B3_HUMAN	ATP1B3	Sodium/potassium-transporting ATPase subunit beta-3	P54709@124	T	yes	OK	6	6	0	0	0	0	0	0
n[57.0215]FLVTAPGIIRPGGN[0.9840]VTIGVELLEHC[57.0215]PSQVTVK	Q6YHK3	CD109_HUMAN	CD109	CD109 antigen	Q6YHK3@41	T	no	OK	4	5	0	0	0	0	0	0
n[57.0215]FLVTAPGIIRPGGN[0.9840]VTIGVELLEHC[57.0215]PSQVTVK[57.0215]	Q6YHK3	CD109_HUMAN	CD109	CD109 antigen	Q6YHK3@41	T	no	OK	1	1	0	0	0	0	0	0
n[57.0215]FMN[0.9840]VC[57.0215]FC[57.0215]C[57.0215]PIGQGYGLTESC[57.0215]GAGTVTEVTDYTTGR	O60488	ACSL4_HUMAN	ACSL4	Long-chain-fatty-acid--CoA ligase 4	O60488@455	C	yes	notOK	0	0	0	0	1	4	0	0
n[57.0215]FQSAAIGALQEASEAYLVGLFEDTN[0.9840]LC[57.0215]AIHAK	P84243	H33_HUMAN	H3-3A	Histone H3.3	P84243@109	C	no	notOK	0	0	0	0	1	0	0	0
n[57.0215]FQSSAVMALQEAC[57.0215]ESYLVGLFEDTN[0.9840]LC[57.0215]VIHAK	Q16695	H31T_HUMAN	H3-4	Histone H3.1t	Q16695@109	C	no	notOK	0	0	0	0	2	0	0	0
n[57.0215]FSMDYK[145.0197]TGALTVQN[0.9840]TTQLR	Q14517	FAT1_HUMAN	FAT1	Protocadherin Fat 1	Q14517@1940	T	yes	OK	0	1	0	0	0	0	0	0
n[57.0215]FTFTSHTPGDHQIC[57.0215]LHSN[0.9840]STR	Q7Z7H5	TMED4_HUMAN	TMED4	Transmembrane emp24 domain-containing protein 4	Q7Z7H5@117	T	yes	OK	0	0	0	0	2	0	0	0
n[57.0215]GDLN[0.9840]DC[57.0215]FIPC[57.0215]TPKGC[57.0215]LELIKETGVPIAGR	P11586	C1TC_HUMAN	MTHFD1	C-1-tetrahydrofolate synthase, cytoplasmic	P11586@141	C	no	notOK	0	0	0	0	1	0	0	0
n[57.0215]GDLN[0.9840]DC[57.0215]FIPC[57.0215]TPK[57.0215]GC[57.0215]LELIKETGVPIAGR	P11586	C1TC_HUMAN	MTHFD1	C-1-tetrahydrofolate synthase, cytoplasmic	P11586@141	C	no	notOK	0	1	0	0	0	1	0	0
n[57.0215]GFC[57.0215]EAPGN[0.9840]R	P27701	CD82_HUMAN	CD82	CD82 antigen	P27701@198	T	yes	OK	0	0	0	0	0	2	0	0
n[57.0215]GGLGGGYGGASGMGGITAVTVN[0.9840]QSLLSPLVLEVDPNIQAVR	P05787	K2C8_HUMAN	KRT8	Keratin, type II cytoskeletal 8	P05787@69	S	no	notOK	0	0	0	0	0	0	2	3
n[57.0215]GHC[57.0215]WGPGPTQC[57.0215]VN[0.9840]C[57.0215]SQFLR	P04626	ERBB2_HUMAN	ERBB2	Receptor tyrosine-protein kinase erbB-2	P04626@530	S	yes	OK	0	0	0	0	1	0	0	0
n[57.0215]GIAFPTSISVN[0.9840]NC[57.0215]VC[57.0215]HFSPLKSDQDYILK	Q9UQ80	PA2G4_HUMAN	PA2G4	Proliferation-associated protein 2G4	Q9UQ80@83	C	no	notOK	1	0	0	0	0	0	0	0
n[57.0215]GIAFPTSISVN[0.9840]NC[57.0215]VC[57.0215]HFSPLK[57.0215]SDQDYILK	Q9UQ80	PA2G4_HUMAN	PA2G4	Proliferation-associated protein 2G4	Q9UQ80@83	C	no	notOK	1	3	0	0	0	0	0	0
n[57.0215]GLKC[57.0215]C[57.0215]GFTN[0.9840]YTDFEDSPYFK	O60635	TSN1_HUMAN	TSPAN1	Tetraspanin-1	O60635@154	T	yes	OK	0	0	0	0	4	3	0	0
n[57.0215]GLK[57.0215]C[57.0215]C[57.0215]GFTN[0.9840]YTDFEDSPYFK	O60635	TSN1_HUMAN	TSPAN1	Tetraspanin-1	O60635@154	T	yes	OK	0	0	0	0	1	2	0	0
n[57.0215]GMVK[145.0197]VSN[0.9840]C[57.0215]TPR	Q9UBN6	TR10D_HUMAN	TNFRSF10D	Tumor necrosis factor receptor superfamily member 10D	Q9UBN6@171	T	yes	OK	1	1	0	0	0	0	0	0
n[57.0215]GMYGIEN[0.9840]EVFLSLPC[57.0215]ILNAR	P07195	LDHB_HUMAN	LDHB	L-lactate dehydrogenase B chain	P07195@286	V	no	notOK	2	2	0	0	2	1	0	0
n[57.0215]GN[0.9840]NVEK[145.0197]PLELR	Q14126	DSG2_HUMAN	DSG2	Desmoglein-2	Q14126@137	V	yes	OK	3	2	0	0	0	0	0	0
n[57.0215]GN[0.9840]STHGC[57.0215]SSEETFLIDC[57.0215]R	Q03405	UPAR_HUMAN	PLAUR	Urokinase plasminogen activator surface receptor	Q03405@222	T	yes	OK	6	6	0	0	2	0	0	0
n[57.0215]GQFK[145.0197]YTLDPN[0.9840]ITSAGPTK	O43157	PLXB1_HUMAN	PLXNB1	Plexin-B1	O43157@1253	T	yes	OK	0	0	0	0	3	2	0	0
n[57.0215]GRDIYTFDGALN[0.9840]K[145.0197]STVPTDFSSAK	Q08722	CD47_HUMAN	CD47	Leukocyte surface antigen CD47	Q08722@73	S	no	OK	2	1	0	0	0	0	0	0
n[57.0215]GSQWSDIEEFC[57.0215]N[0.9840]RSC[57.0215]EVPTR	B1AP13	B1AP13_HUMAN	CD55	CD55 molecule (Cromer blood group)	B1AP13@95	S	no	OK	1	2	0	0	0	0	0	0
n[57.0215]GSSVILN[0.9840]C[57.0215]SAYSEPSPK	Q92859	NEO1_HUMAN	NEO1	Neogenin	Q92859@73	S	yes	OK	2	2	0	0	0	0	0	0
n[57.0215]GYSYQIK[145.0197]MC[57.0215]PQN[0.9840]TSIPIR	Q5T601	AGRF1_HUMAN	ADGRF1	Adhesion G-protein coupled receptor F1	Q5T601@455	S	yes	OK	2	5	0	0	0	0	0	0
n[57.0215]GYYN[0.9840]QSEDGSHTIQIMYGC[57.0215]DVGPDGR	A0A0G2JIF2	A0A0G2JIF2_HUMAN	HLA-A	Major histocompatibility complex, class I, A	A0A0G2JIF2@110	S	yes	OK	1	2	0	0	2	1	0	0
n[57.0215]HLN[0.9840]GTITAK[145.0197]YTYGKPVK	Q6YHK3	CD109_HUMAN	CD109	CD109 antigen	Q6YHK3@247	T	no	OK	3	4	0	0	0	0	0	0
n[57.0215]HPGN[0.9840]FSSLSC[57.0215]DYFAVNQSR	P08648	ITA5_HUMAN	ITGA5	Integrin alpha-5	P08648@712	S	yes	OK	1	1	0	0	0	0	0	0
n[57.0215]IC[57.0215]ALDDN[0.9840]VC[57.0215]MAFAGLTADAR	O14818	PSA7_HUMAN	PSMA7	Proteasome subunit alpha type-7	O14818@68	C	no	notOK	0	0	0	0	0	1	0	0
n[57.0215]IC[57.0215]PN[0.9840]DTGGLR	Q99985	SEM3C_HUMAN	SEMA3C	Semaphorin-3C	Q99985@268	T	no	OK	0	0	0	0	0	1	0	0
n[57.0215]IGGIGTVPVGRVETGVLK[145.0197]PGMVVTFAPVN[0.9840]VTTEVK	cRAP-A0AAA9SDR5	cRAP-A0AAA9SDR5_BOVIN		Elongation factor 1-alpha	cRAP-A0AAA9SDR5@284	T	unk	NaN	0	0	0	0	2	1	0	0
n[57.0215]IGTFC[57.0215]SN[0.9840]GTVSR	Q9H5V8	CDCP1_HUMAN	CDCP1	CUB domain-containing protein 1	Q9H5V8@180	T	yes	OK	6	6	0	0	2	1	0	0
n[57.0215]IIISPEEN[0.9840]VTLTC[57.0215]TAENQLER	Q13740	CD166_HUMAN	ALCAM	CD166 antigen	Q13740@480	T	yes	OK	6	6	0	0	0	0	0	0
n[57.0215]IIK[145.0197]EFIN[0.9840]K	P11169	GTR3_HUMAN	SLC2A3	Solute carrier family 2, facilitated glucose transporter member 3	P11169@43	T	yes	OK	6	5	0	0	0	0	0	0
n[57.0215]IIPGFMC[57.0215]QGGDFTRHN[0.9840]GTGGK	P62937	PPIA_HUMAN	PPIA	Peptidyl-prolyl cis-trans isomerase A	P62937@71	T	no	notOK	0	0	0	0	4	5	0	0
n[57.0215]IISAN[0.9840]GC[57.0215]K	P05023	AT1A1_HUMAN	ATP1A1	Sodium/potassium-transporting ATPase subunit alpha-1	P05023@209	C	yes	notOK	0	0	0	0	1	1	0	0
n[57.0215]IISN[0.9840]ASC[57.0215]TTNC[57.0215]LAPLAK	P04406	G3P_HUMAN	GAPDH	Glyceraldehyde-3-phosphate dehydrogenase	P04406@149	S	no	notOK	4	5	0	0	6	5	0	0
n[57.0215]IKLDN[0.9840]YSTQELGK[145.0197]TIVYLDGSSQSC[57.0215]R	P21589	5NTD_HUMAN	NT5E	5'-nucleotidase	P21589@333	S	yes	OK	2	3	0	0	0	0	0	0
n[57.0215]IK[145.0197]ISSLQTTEKN[0.9840]DTVAGQGER	P06756	ITAV_HUMAN	ITGAV	Integrin alpha-V	P06756@874	T	yes	OK	1	1	0	0	2	3	0	0
n[57.0215]IK[145.0197]LDN[0.9840]YSTQELGK	P21589	5NTD_HUMAN	NT5E	5'-nucleotidase	P21589@333	S	yes	OK	6	6	0	0	6	6	0	0
n[57.0215]ILLTC[57.0215]SLN[0.9840]DSATEVTGHR	A0A7P0TA85	A0A7P0TA85_HUMAN	BSG	Basigin	A0A7P0TA85@41	S	yes	OK	6	6	2	0	6	6	0	0
n[57.0215]IN[0.9840]ATDADEPNTLNSK[145.0197]ISYR	Q14126	DSG2_HUMAN	DSG2	Desmoglein-2	Q14126@182	T	yes	OK	6	6	0	0	0	0	0	0
n[57.0215]IN[0.9840]TTADEK[145.0197]DPTNPFR	O14672	ADA10_HUMAN	ADAM10	Disintegrin and metalloproteinase domain-containing protein 10	O14672@278	T	no	OK	6	5	0	0	6	6	0	0
n[57.0215]IN[0.9840]TTADEK[145.0197]DPTNPFRFPNIGVEK	O14672	ADA10_HUMAN	ADAM10	Disintegrin and metalloproteinase domain-containing protein 10	O14672@278	T	no	OK	6	6	0	0	6	6	0	0
n[57.0215]IN[0.9840]TTTNEIFYC[57.0215]TFR	Q9NZQ7	PD1L1_HUMAN	CD274	Programmed cell death 1 ligand 1	Q9NZQ7@200	T	yes	OK	6	4	0	0	0	0	0	0
n[57.0215]IRIN[0.9840]TTADEK[145.0197]DPTNPFR	O14672	ADA10_HUMAN	ADAM10	Disintegrin and metalloproteinase domain-containing protein 10	O14672@278	T	no	OK	1	3	0	0	5	3	0	0
n[57.0215]IRIN[0.9840]TTADEK[145.0197]DPTNPFRFPNIGVEK	O14672	ADA10_HUMAN	ADAM10	Disintegrin and metalloproteinase domain-containing protein 10	O14672@278	T	no	OK	2	0	0	0	6	6	0	0
n[57.0215]ISSLQTTEK[145.0197]N[0.9840]DTVAGQGER	P06756	ITAV_HUMAN	ITGAV	Integrin alpha-V	P06756@874	T	yes	OK	2	2	0	0	2	1	0	0
n[57.0215]ISVAGRN[0.9840]C[57.0215]SFQPER	O15031	PLXB2_HUMAN	PLXNB2	Plexin-B2	O15031@844	S	yes	OK	1	0	0	0	3	2	0	0
n[57.0215]ITDSEDK[145.0197]ALMN[0.9840]GSESR	A0A7P0T8A7	A0A7P0T8A7_HUMAN	BSG	Basigin	A0A7P0T8A7@59	S	yes	OK	2	3	0	0	0	1	0	0
n[57.0215]IVSPEPGGAVGPN[0.9840]LTC[57.0215]R	A0A087WYL5	A0A087WYL5_HUMAN	SEZ6L2	Seizure related 6 homolog like 2	A0A087WYL5@373	T	yes	OK	1	0	0	0	0	0	0	0
n[57.0215]IYIPLN[0.9840]KTAPC[57.0215]VR	Q92542	NICA_HUMAN	NCSTN	Nicastrin	Q92542@45	T	yes	OK	0	2	0	0	1	1	0	0
n[57.0215]KDGN[0.9840]ASGTTLLEALDC[57.0215]ILPPTRPTDKPLR	cRAP-A0AAA9SDR5	cRAP-A0AAA9SDR5_BOVIN		Elongation factor 1-alpha	cRAP-A0AAA9SDR5@222	S	unk	NaN	1	2	0	0	0	0	0	0
n[57.0215]KDTC[57.0215]TQEC[57.0215]SYFN[0.9840]ITK	P05556	ITB1_HUMAN	ITGB1	Integrin beta-1	P05556@669	T	yes	OK	6	6	0	0	6	6	0	0
n[57.0215]KDTC[57.0215]TQEC[57.0215]SYFN[0.9840]ITKVESR	P05556	ITB1_HUMAN	ITGB1	Integrin beta-1	P05556@669	T	yes	OK	3	2	0	0	0	1	0	0
n[57.0215]KDTC[57.0215]TQEC[57.0215]SYFN[0.9840]ITK[145.0197]VESR	P05556	ITB1_HUMAN	ITGB1	Integrin beta-1	P05556@669	T	yes	OK	6	5	0	0	1	2	0	0
n[57.0215]KEN[0.9840]SSEIC[57.0215]SNNGEC[57.0215]VC[57.0215]GQC[57.0215]VC[57.0215]R	P05556	ITB1_HUMAN	ITGB1	Integrin beta-1	P05556@520	S	yes	OK	1	1	0	0	0	0	0	0
n[57.0215]KGFC[57.0215]EAPGN[0.9840]R	P27701	CD82_HUMAN	CD82	CD82 antigen	P27701@198	T	yes	OK	0	0	0	0	1	2	0	0
n[57.0215]KIC[57.0215]ALDDN[0.9840]VC[57.0215]MAFAGLTADAR	O14818	PSA7_HUMAN	PSMA7	Proteasome subunit alpha type-7	O14818@68	C	no	notOK	0	0	0	0	1	1	0	0
n[57.0215]KIYIPLN[0.9840]KTAPC[57.0215]VR	Q92542	NICA_HUMAN	NCSTN	Nicastrin	Q92542@45	T	yes	OK	4	4	0	0	4	4	0	0
n[57.0215]KKN[0.9840]ITLDC[57.0215]AR	A0A8I5KSX0	A0A8I5KSX0_HUMAN	ITGA7	Integrin subunit alpha 7	A0A8I5KSX0@925	T	yes	OK	0	1	0	0	0	0	0	0
n[57.0215]KLC[57.0215]PDC[57.0215]PLLAPLN[0.9840]DSR	cRAP-P12763	cRAP-FETUA_BOVIN	AHSG	Alpha-2-HS-glycoprotein	cRAP-P12763@156	S	unk	NaN	1	0	0	0	1	1	0	0
n[57.0215]KLGDC[57.0215]ISEDSYPDGN[0.9840]ITWYR	Q13740	CD166_HUMAN	ALCAM	CD166 antigen	Q13740@167	T	yes	OK	6	5	0	0	0	0	0	0
n[57.0215]KN[0.9840]ITDLVEGAK[145.0197]K	Q8IWA5	CTL2_HUMAN	SLC44A2	Choline transporter-like protein 2	Q8IWA5@200	T	yes	OK	6	4	0	0	1	0	0	0
n[57.0215]K[57.0215]DTC[57.0215]TQEC[57.0215]SYFN[0.9840]ITK	P05556	ITB1_HUMAN	ITGB1	Integrin beta-1	P05556@669	T	yes	OK	3	3	0	0	0	0	0	0
n[57.0215]LAFATMFN[0.9840]SSEQSQK[145.0197]GGLSVAVPGEIR	P19440	GGT1_HUMAN	GGT1	Glutathione hydrolase 1 proenzyme	P19440@120	S	yes	OK	3	4	0	0	2	0	0	0
n[57.0215]LC[57.0215]PDC[57.0215]PLLAPLN[0.9840]DSR	cRAP-P12763	cRAP-FETUA_BOVIN	AHSG	Alpha-2-HS-glycoprotein	cRAP-P12763@156	S	unk	NaN	3	0	0	0	1	3	0	0
n[57.0215]LEQQVPVN[0.9840]QVFGQDEMIDVIGVTK[145.0197]GK	P39023	RL3_HUMAN	RPL3	Large ribosomal subunit protein uL3	P39023@208	V	no	notOK	0	0	0	0	3	2	0	0
n[57.0215]LEQTSEDSSKC[57.0215]VN[0.9840]ASR	P21589	5NTD_HUMAN	NT5E	5'-nucleotidase	P21589@53	S	yes	OK	6	5	0	0	5	6	0	0
n[57.0215]LEQTSEDSSK[145.0197]C[57.0215]VN[0.9840]ASR	P21589	5NTD_HUMAN	NT5E	5'-nucleotidase	P21589@53	S	yes	OK	6	6	0	0	2	2	0	0
n[57.0215]LEQTSEDSSK[57.0215]C[57.0215]VN[0.9840]ASR	P21589	5NTD_HUMAN	NT5E	5'-nucleotidase	P21589@53	S	yes	OK	3	4	0	0	0	0	0	0
n[57.0215]LGDC[57.0215]ISEDSYPDGN[0.9840]ITWYR	Q13740	CD166_HUMAN	ALCAM	CD166 antigen	Q13740@167	T	yes	OK	5	6	0	0	0	0	0	0
n[57.0215]LGLTPEATN[0.9840]ASLLGC[57.0215]MEDLSVNGQR	Q6UVK1	CSPG4_HUMAN	CSPG4	Chondroitin sulfate proteoglycan 4	Q6UVK1@348	S	yes	OK	1	0	0	0	0	0	0	0
n[57.0215]LHVTLYN[0.9840]C[57.0215]SFGR	O15031	PLXB2_HUMAN	PLXNB2	Plexin-B2	O15031@759	S	yes	OK	0	0	0	0	3	3	0	0
n[57.0215]LIGDAAK[145.0197]N[0.9840]QVAMNPTNTVFDAK	P11142	HSP7C_HUMAN	HSPA8	Heat shock cognate 71 kDa protein	P11142@57	V	no	notOK	2	2	0	0	3	2	0	0
n[57.0215]LK[145.0197]AIN[0.9840]DTAAR	Q02487	DSC2_HUMAN	DSC2	Desmocollin-2	Q02487@629	T	yes	OK	6	6	0	0	6	6	0	0
n[57.0215]LK[145.0197]PLFN[0.9840]K	P20645	MPRD_HUMAN	M6PR	Cation-dependent mannose-6-phosphate receptor	P20645@57	S	yes	OK	2	0	0	0	0	0	0	0
n[57.0215]LLGDPSRN[0.9840]NC[57.0215]SLSIVDAR	P20138	CD33_HUMAN	CD33	Myeloid cell surface antigen CD33	P20138@99	C	yes	OK	1	0	0	0	0	0	0	0
n[57.0215]LLN[0.9840]C[57.0215]TAPGPDAAAR	Q8N697	S15A4_HUMAN	SLC15A4	Solute carrier family 15 member 4	Q8N697@140	T	yes	OK	2	2	0	0	0	0	0	0
n[57.0215]LLQPK[145.0197]YLQPLLAVQFTN[0.9840]LTMDTEIR	P05026	AT1B1_HUMAN	ATP1B1	Sodium/potassium-transporting ATPase subunit beta-1	P05026@265	T	yes	OK	0	0	0	0	2	3	0	0
n[57.0215]LLTSHGMGIQVPLN[0.9840]ATEFNYLC[57.0215]PAIINQIDAR	Q13433	S39A6_HUMAN	SLC39A6	Zinc transporter ZIP6	Q13433@283	T	yes	OK	0	5	0	0	0	0	0	0
n[57.0215]LN[0.9840]GTK[145.0197]DSMFGIAVK	A0A8C8KBL6	A0A8C8KBL6_HUMAN	ITGA6	Integrin subunit alpha 6	A0A8C8KBL6@370	T	yes	OK	0	0	0	0	1	1	0	0
n[57.0215]LQFDDN[0.9840]GTYTC[57.0215]QVK	O60487	MPZL2_HUMAN	MPZL2	Myelin protein zero-like protein 2	O60487@118	T	yes	OK	4	6	1	0	5	5	0	0
n[57.0215]LQFDDN[0.9840]GTYTC[57.0215]QVKNPPDVDGVIGEIR	O60487	MPZL2_HUMAN	MPZL2	Myelin protein zero-like protein 2	O60487@118	T	yes	OK	0	0	0	0	1	1	0	0
n[57.0215]LQFDDN[0.9840]GTYTC[57.0215]QVK[145.0197]NPPDVDGVIGEIR	O60487	MPZL2_HUMAN	MPZL2	Myelin protein zero-like protein 2	O60487@118	T	yes	OK	0	1	0	0	5	2	0	0
n[57.0215]LQFQVLVQHPQN[0.9840]ESNK[145.0197]IYVVDLSNER	Q9H5V8	CDCP1_HUMAN	CDCP1	CUB domain-containing protein 1	Q9H5V8@339	S	yes	OK	4	6	0	0	1	0	0	0
n[57.0215]LSC[57.0215]AFKTEN[0.9840]QTR	P06756	ITAV_HUMAN	ITGAV	Integrin alpha-V	P06756@704	T	yes	OK	5	6	0	0	6	6	0	0
n[57.0215]LSC[57.0215]AFK[57.0215]TEN[0.9840]QTR	P06756	ITAV_HUMAN	ITGAV	Integrin alpha-V	P06756@704	T	yes	OK	0	1	0	0	1	1	0	0
n[57.0215]LSK[145.0197]DPN[0.9840]IVIAKMDATANDVPSPYEVR	P30101	PDIA3_HUMAN	PDIA3	Protein disulfide-isomerase A3	P30101@428	V	no	OK	0	0	0	0	0	2	0	0
n[57.0215]LSQGN[0.9840]TTLSINPVK[145.0197]R	P13688	CEAM1_HUMAN	CEACAM1	Cell adhesion molecule CEACAM1	P13688@378	T	yes	OK	0	0	0	0	2	2	0	0
n[57.0215]LTGMAFRVPTAN[0.9840]VSVVDLTC[57.0215]RLEKPAK	P04406	G3P_HUMAN	GAPDH	Glyceraldehyde-3-phosphate dehydrogenase	P04406@239	S	no	notOK	0	0	0	0	0	1	0	0
n[57.0215]LVILAN[0.9840]NC[57.0215]PALR	P62888	RL30_HUMAN	RPL30	Large ribosomal subunit protein eL30	P62888@50	C	no	notOK	4	6	0	0	1	1	0	0
n[57.0215]MDKSDAVSHTGN[0.9840]YTC[57.0215]EVTELTR	Q08722	CD47_HUMAN	CD47	Leukocyte surface antigen CD47	Q08722@111	T	no	OK	0	1	0	0	0	0	0	0
n[57.0215]MDK[57.0215]SDAVSHTGN[0.9840]YTC[57.0215]EVTELTR	Q08722	CD47_HUMAN	CD47	Leukocyte surface antigen CD47	Q08722@111	T	no	OK	1	0	0	0	0	0	0	0
n[57.0215]MDN[0.9840]LSSEEIQQR	O00161	SNP23_HUMAN	SNAP23	Synaptosomal-associated protein 23	O00161@3	S	no	OK	0	0	1	0	0	0	4	3
n[57.0215]MDPN[0.9840]C[57.0215]SC[57.0215]AAGDSC[57.0215]TC[57.0215]AGSC[57.0215]K	P02795	MT2_HUMAN	MT2A	Metallothionein-2	P02795@4	S	no	OK	0	0	0	1	0	0	0	0
n[57.0215]MDPN[0.9840]C[57.0215]SC[57.0215]ATGGSC[57.0215]TC[57.0215]AGSC[57.0215]K	P04732	MT1E_HUMAN	MT1E	Metallothionein-1E	P04732@4	S	no	OK	0	0	1	0	0	0	0	0
n[57.0215]MDSTAN[0.9840]EVEAVK[145.0197]VHSFPTLK	A0A7P0TA71	A0A7P0TA71_HUMAN	P4HB	Protein disulfide-isomerase	A0A7P0TA71@430	V	no	OK	0	0	0	0	0	1	0	0
n[57.0215]MEAVQK[145.0197]IN[0.9840]YTVPQSGTFK	Q6YHK3	CD109_HUMAN	CD109	CD109 antigen	Q6YHK3@419	T	no	OK	6	6	0	0	0	0	0	0
n[57.0215]MKLN[0.9840]ISFPATGC[57.0215]QK	P62753	RS6_HUMAN	RPS6	Small ribosomal subunit protein eS6	P62753@4	S	no	notOK	0	0	0	0	1	1	0	0
n[57.0215]MK[145.0197]LSQGN[0.9840]TTLSINPVKR	P13688	CEAM1_HUMAN	CEACAM1	Cell adhesion molecule CEACAM1	P13688@378	T	yes	OK	0	0	0	0	2	0	0	0
n[57.0215]MK[57.0215]LN[0.9840]ISFPATGC[57.0215]QK	P62753	RS6_HUMAN	RPS6	Small ribosomal subunit protein eS6	P62753@4	S	no	notOK	2	0	0	0	0	0	0	0
n[57.0215]MN[0.9840]ASFSLK[145.0197]SK	P22413	ENPP1_HUMAN	ENPP1	Ectonucleotide pyrophosphatase/phosphodiesterase family member 1	P22413@285	S	yes	OK	0	1	0	0	0	0	0	0
n[57.0215]MN[0.9840]DTVTIR	P62847	RS24_HUMAN	RPS24	Small ribosomal subunit protein eS24	P62847@2	T	no	notOK	0	0	3	3	0	0	1	1
n[57.0215]MRN[0.9840]SSGPC[57.0215]LSGSLVSLHC[57.0215]LAC[57.0215]GK	Q9NRS4	TMPS4_HUMAN	TMPRSS4	Transmembrane protease serine 4	Q9NRS4@178	S	yes	OK	0	0	0	0	3	1	0	0
n[57.0215]MRN[0.9840]SSGPC[57.0215]LSGSLVSLHC[57.0215]LAC[57.0215]GK[145.0197]SLK	Q9NRS4	TMPS4_HUMAN	TMPRSS4	Transmembrane protease serine 4	Q9NRS4@178	S	yes	OK	0	0	0	0	0	2	0	0
n[57.0215]MTEEEVEMLVAGHEDSN[0.9840]GC[57.0215]INYEELVR	G8JLA2	G8JLA2_HUMAN	MYL6	Myosin light chain 6	G8JLA2@137	C	no	OK	0	0	0	0	0	0	1	0
n[57.0215]M[15.9949]EEEIAALVIDN[0.9840]GSGMC[57.0215]KAGFAGDDAPR	P63261	ACTG_HUMAN	ACTG1	Actin, cytoplasmic 2	P63261@12	S	no	notOK	1	0	0	0	1	2	0	0
n[57.0215]NAIKEGDN[0.9840]ITLK[145.0197]C[57.0215]LGNGNPPPEEFLFYLPGQPEGIR	Q13740	CD166_HUMAN	ALCAM	CD166 antigen	Q13740@265	T	yes	OK	2	0	0	0	0	0	0	0
n[57.0215]N[0.9840]MVVNQAQSC[57.0215]PEHIIYIQEPSDVVNSLDLR	P17301	ITA2_HUMAN	ITGA2	Integrin alpha-2	P17301@728	V	yes	OK	6	6	0	0	6	5	0	0
n[57.0215]N[0.9840]M[15.9949]VVNQAQSC[57.0215]PEHIIYIQEPSDVVNSLDLR	P17301	ITA2_HUMAN	ITGA2	Integrin alpha-2	P17301@728	V	yes	OK	1	0	0	0	0	0	0	0
n[57.0215]N[0.9840]RVPDSC[57.0215]C[57.0215]INVTVGC[57.0215]GINFNEK	P08962	CD63_HUMAN	CD63	CD63 antigen	P08962@163	V	yes	OK	0	0	1	0	0	0	0	0
n[57.0215]N[0.9840]VSTGDVNVEMNAAPGVDLTQLLNNMR	P13645	K1C10_HUMAN	KRT10	Keratin, type I cytoskeletal 10	P13645@296	S	no	OK	0	0	1	1	0	0	1	2
n[57.0215]N[0.9840]VSTGDVNVEM[15.9949]NAAPGVDLTQLLNNMR	P13645	K1C10_HUMAN	KRT10	Keratin, type I cytoskeletal 10	P13645@296	S	no	OK	0	0	0	0	0	0	1	0
n[57.0215]PYN[0.9840]FC[57.0215]LPSLSC[57.0215]R	Q14525	KT33B_HUMAN	KRT33B	Keratin, type I cuticular Ha3-II	Q14525@4	C	no	OK	0	0	0	0	0	0	1	0
n[57.0215]QAHILLDC[57.0215]GEDN[0.9840]VC[57.0215]K[145.0197]PK	P06756	ITAV_HUMAN	ITGAV	Integrin alpha-V	P06756@630	C	yes	OK	0	0	0	0	1	0	0	0
n[57.0215]QC[57.0215]N[0.9840]GTSMC[57.0215]WC[57.0215]VNTAGVR	B5MCA4	B5MCA4_HUMAN	EPCAM	Epithelial cell adhesion molecule	B5MCA4@139	T	yes	OK	0	0	0	0	2	2	0	0
n[57.0215]QFREILFSVDSSIN[0.9840]QSIGGVILFHETLYQK	P05062	ALDOB_HUMAN	ALDOB	Fructose-bisphosphate aldolase B	P05062@71	S	no	notOK	0	0	0	0	1	0	0	0
n[57.0215]QK[145.0197]N[0.9840]SSDIVQIAPQSLILK	P18564	ITB6_HUMAN	ITGB6	Integrin beta-6	P18564@97	S	yes	OK	0	0	0	0	6	4	0	0
n[57.0215]Q[-17.0265]RAEC[57.0215]LEELGC[57.0215]LVESYGMN[0.9840]VC[57.0215]QPTPGK	Q14008	CKAP5_HUMAN	CKAP5	Cytoskeleton-associated protein 5	Q14008@1358	C	no	notOK	0	0	0	0	0	1	0	0
n[57.0215]RN[0.9840]ATGDYK[145.0197]C[57.0215]SLIDK	Q13740	CD166_HUMAN	ALCAM	CD166 antigen	Q13740@306	T	yes	OK	1	0	0	0	0	0	0	0
n[57.0215]RN[0.9840]ATGDYK[145.0197]C[57.0215]SLIDKK	Q13740	CD166_HUMAN	ALCAM	CD166 antigen	Q13740@306	T	yes	OK	2	1	0	0	0	0	0	0
n[57.0215]RPTGEVYDIEIDTLETTC[57.0215]HVLDPTPLAN[0.9840]C[57.0215]SVR	cRAP-P12763	cRAP-FETUA_BOVIN	AHSG	Alpha-2-HS-glycoprotein	cRAP-P12763@99	S	unk	NaN	2	2	0	0	5	5	0	0
n[57.0215]SAVVAAGGGSSGQVTSN[0.9840]GSIGR	O96005	CLPT1_HUMAN	CLPTM1	Putative lipid scramblase CLPTM1	O96005@28	S	yes	NaN	0	0	0	0	1	0	0	0
n[57.0215]SC[57.0215]THSEK[145.0197]TN[0.9840]R	Q03405	UPAR_HUMAN	PLAUR	Urokinase plasminogen activator surface receptor	Q03405@74	T	yes	OK	0	1	0	0	0	0	0	0
n[57.0215]SDAVSHTGN[0.9840]YTC[57.0215]EVTELTR	Q08722	CD47_HUMAN	CD47	Leukocyte surface antigen CD47	Q08722@111	T	no	OK	6	6	0	0	4	5	0	0
n[57.0215]SEASEGN[0.9840]ITVTC[57.0215]R	Q29983	MICA_HUMAN	MICA	MHC class I polypeptide-related sequence A	Q29983@220	T	yes	OK	1	0	0	0	0	0	0	0
n[57.0215]SELHIENLNMEADPGQYRC[57.0215]N[0.9840]GTSSK	A0A7P0T8A7	A0A7P0T8A7_HUMAN	BSG	Basigin	A0A7P0T8A7@93	T	yes	OK	6	6	0	0	5	5	0	0
n[57.0215]SFSC[57.0215]SATLEVAGQLIHKN[0.9840]QTR	P05362	ICAM1_HUMAN	ICAM1	Intercellular adhesion molecule 1	P05362@385	T	yes	OK	0	0	1	0	0	0	0	0
n[57.0215]SGDASIN[0.9840]VTNLQLSDIGTYQC[57.0215]K	P78310	CXAR_HUMAN	CXADR	Coxsackievirus and adenovirus receptor	P78310@106	T	yes	OK	4	4	0	0	1	0	0	0
n[57.0215]SGEDAHEALLTLVVPPALLLSSVRPPGAC[57.0215]QAN[0.9840]ETIFC[57.0215]ELGNPFK[145.0197]R	P26006	ITA3_HUMAN	ITGA3	Integrin alpha-3	P26006@697	T	yes	OK	2	2	0	0	2	0	0	0
n[57.0215]SGGVC[57.0215]GPSPPC[57.0215]ITTVSVN[0.9840]ESLLTPLNLEIDPNAQC[57.0215]VK	P78386	KRT85_HUMAN	KRT85	Keratin, type II cuticular Hb5	P78386@101	S	no	OK	0	0	0	0	0	0	1	0
n[57.0215]SGSKFPVFN[0.9840]MSYNPAENAVLLC[57.0215]TR	P53621	COPA_HUMAN	COPA	Coatomer subunit alpha	P53621@367	S	no	OK	1	4	0	0	1	0	0	0
n[57.0215]SGSK[145.0197]FPVFN[0.9840]MSYNPAENAVLLC[57.0215]TR	P53621	COPA_HUMAN	COPA	Coatomer subunit alpha	P53621@367	S	no	OK	0	0	0	0	0	1	0	0
n[57.0215]SGSK[57.0215]FPVFN[0.9840]MSYNPAENAVLLC[57.0215]TR	P53621	COPA_HUMAN	COPA	Coatomer subunit alpha	P53621@367	S	no	OK	0	0	0	0	0	1	0	0
n[57.0215]SN[0.9840]K[145.0197]TQTVAVAAGR	Q6UWB1	I27RA_HUMAN	IL27RA	Interleukin-27 receptor subunit alpha	Q6UWB1@76	T	yes	OK	2	2	0	0	0	0	0	0
n[57.0215]SPK[145.0197]SQPLERKDSQN[0.9840]SSQHSVSSHR	Q96QZ7	MAGI1_HUMAN	MAGI1	Membrane-associated guanylate kinase, WW and PDZ domain-containing protein 1	Q96QZ7@743	S	no	OK	1	0	0	0	0	0	0	0
n[57.0215]SQNDKFN[0.9840]VSLTVK[145.0197]NTK	P56199	ITA1_HUMAN	ITGA1	Integrin alpha-1	P56199@840	S	yes	OK	0	0	0	0	0	1	0	0
n[57.0215]SSPSFSSLHYQDAGN[0.9840]YVC[57.0215]ETALQEVEGLK	Q13740	CD166_HUMAN	ALCAM	CD166 antigen	Q13740@389	V	yes	OK	0	0	1	0	0	0	0	0
n[57.0215]SSPSFSSLHYQDAGN[0.9840]YVC[57.0215]ETALQEVEGLK[145.0197]K	Q13740	CD166_HUMAN	ALCAM	CD166 antigen	Q13740@389	V	yes	OK	4	3	0	0	0	0	0	0
n[57.0215]SSPSFSSLHYQDAGN[0.9840]YVC[57.0215]ETALQEVEGLK[145.0197]KR	Q13740	CD166_HUMAN	ALCAM	CD166 antigen	Q13740@389	V	yes	OK	3	2	0	0	0	0	0	0
n[57.0215]SSWVMTC[57.0215]AYAPSGN[0.9840]FVAC[57.0215]GGLDNIC[57.0215]SIYSLK	P62879	GBB2_HUMAN	GNB2	Guanine nucleotide-binding protein G(I)/G(S)/G(T) subunit beta-2	P62879@110	V	no	notOK	0	1	0	0	4	1	0	0
n[57.0215]SSWVMTC[57.0215]AYAPSGN[0.9840]YVAC[57.0215]GGLDNIC[57.0215]SIYNLK	P62873	GBB1_HUMAN	GNB1	Guanine nucleotide-binding protein G(I)/G(S)/G(T) subunit beta-1	P62873@110	V	no	OK	2	2	0	0	2	0	0	0
n[57.0215]SSYLN[0.9840]IVGLVGSIDNDFC[57.0215]GTDMTIGTDSALHR	A0A2R8Y891	A0A2R8Y891_HUMAN	PFKM	ATP-dependent 6-phosphofructokinase	A0A2R8Y891@260	V	no	notOK	1	0	0	0	0	1	0	0
n[57.0215]TAKTNTNEFLIDVDK[145.0197]GEN[0.9840]YC[57.0215]FSVQAVIPSR	P13726	TF_HUMAN	F3	Tissue factor	P13726@216	C	yes	OK	1	0	0	0	0	0	0	0
n[57.0215]TAK[145.0197]TNTNEFLIDVDKGEN[0.9840]YC[57.0215]FSVQAVIPSR	P13726	TF_HUMAN	F3	Tissue factor	P13726@216	C	yes	OK	0	1	0	0	0	0	0	0
n[57.0215]TASVSIN[0.9840]QTEPPK[145.0197]VR	P29317	EPHA2_HUMAN	EPHA2	Ephrin type-A receptor 2	P29317@435	T	yes	OK	6	6	0	0	6	6	0	0
n[57.0215]TAVN[0.9840]C[57.0215]SSDFDAC[57.0215]LITK	P13987	CD59_HUMAN	CD59	CD59 glycoprotein	P13987@43	S	yes	OK	6	6	1	0	3	2	0	0
n[57.0215]TAVN[0.9840]C[57.0215]SSDFDAC[57.0215]LITK[57.0215]	P13987	CD59_HUMAN	CD59	CD59 glycoprotein	P13987@43	S	yes	OK	1	1	0	0	0	0	0	0
n[57.0215]TC[57.0215]SSN[0.9840]LTLTSGSK	Q9H5V8	CDCP1_HUMAN	CDCP1	CUB domain-containing protein 1	Q9H5V8@386	T	yes	OK	3	2	0	0	0	1	0	0
n[57.0215]TC[57.0215]SSN[0.9840]LTLTSGSK[145.0197]HK	Q9H5V8	CDCP1_HUMAN	CDCP1	CUB domain-containing protein 1	Q9H5V8@386	T	yes	OK	2	1	0	0	0	0	0	0
n[57.0215]TC[57.0215]YHPTSVC[57.0215]LPGC[57.0215]LN[0.9840]QSC[57.0215]GSNC[57.0215]C[57.0215]QPC[57.0215]C[57.0215]R	Q9BYQ3	KRA93_HUMAN	KRTAP9-3	Keratin-associated protein 9-3	Q9BYQ3@118	S	no	OK	0	0	0	0	0	0	1	0
n[57.0215]TEAGAFEYVPDPTFEN[0.9840]FTGGVK[145.0197]K	O15031	PLXB2_HUMAN	PLXNB2	Plexin-B2	O15031@1099	T	yes	OK	6	6	0	0	6	6	0	0
n[57.0215]TEIGK[145.0197]YC[57.0215]GLGLQMN[0.9840]HSIESK	Q96PD2	DCBD2_HUMAN	DCBLD2	Discoidin, CUB and LCCL domain-containing protein 2	Q96PD2@155	S	yes	OK	5	6	0	0	0	0	0	0
n[57.0215]TEK[145.0197]EPLSDPVGTC[57.0215]YLSTDN[0.9840]FTR	P08648	ITA5_HUMAN	ITGA5	Integrin alpha-5	P08648@182	T	yes	OK	6	4	0	0	0	0	0	0
n[57.0215]TGAVYLC[57.0215]PLTAHK[145.0197]DDC[57.0215]ERMN[0.9840]ITVK	P26006	ITA3_HUMAN	ITGA3	Integrin alpha-3	P26006@107	T	yes	OK	1	0	0	0	0	0	0	0
n[57.0215]TGPVVEDSGSLLLEYVN[0.9840]GSAC[57.0215]TTSDGR	P11717	MPRI_HUMAN	IGF2R	Cation-independent mannose-6-phosphate receptor	P11717@871	S	yes	OK	0	1	0	0	0	0	0	0
n[57.0215]TILSN[0.9840]QTVDIPENVDITLK[145.0197]GR	D6RAN4	D6RAN4_HUMAN	RPL9	Large ribosomal subunit protein uL6 (Fragment)	D6RAN4@7	T	no	OK	0	0	0	0	0	1	0	0
n[57.0215]TLN[0.9840]SSGLPFGSYTFEK[145.0197]DFSR	Q9UHN6	CEIP2_HUMAN	CEMIP2	Cell surface hyaluronidase CEMIP2	Q9UHN6@248	S	yes	OK	0	0	0	0	2	0	0	0
n[57.0215]TLTLFN[0.9840]VTRNDTASYK[145.0197]C[57.0215]ETQNPVSAR	P06731	CEAM5_HUMAN	CEACAM5	Cell adhesion molecule CEACAM5	P06731@204	T	yes	OK	0	0	0	0	1	0	0	0
n[57.0215]TPK[145.0197]LSHDAN[0.9840]ETLPLHLYVK	O15031	PLXB2_HUMAN	PLXNB2	Plexin-B2	O15031@733	T	yes	OK	4	5	0	0	6	6	0	0
n[57.0215]TQDN[0.9840]SC[57.0215]SFGLHAR	Q9Y5Y6	ST14_HUMAN	ST14	Suppressor of tumorigenicity 14 protein	Q9Y5Y6@212	C	yes	OK	1	0	0	0	1	0	0	0
n[57.0215]TQN[0.9840]DVDIADVAYYFEK	B5MCA4	B5MCA4_HUMAN	EPCAM	Epithelial cell adhesion molecule	B5MCA4@233	V	yes	OK	0	1	0	0	0	0	0	0
n[57.0215]TQN[0.9840]FTLLVQGSPELK[145.0197]TAEIEPK	P50895	BCAM_HUMAN	BCAM	Basal cell adhesion molecule	P50895@439	T	yes	OK	6	6	0	0	6	6	0	0
n[57.0215]TTPC[57.0215]EVIDSC[57.0215]TVAMASN[0.9840]DTPEGVR	P78504	JAG1_HUMAN	JAG1	Protein jagged-1	P78504@585	T	yes	OK	2	3	0	0	0	0	0	0
n[57.0215]TTVTGDKDSVN[0.9840]LTC[57.0215]STNDTGISIR	P13688	CEAM1_HUMAN	CEACAM1	Cell adhesion molecule CEACAM1	P13688@345	T	yes	OK	0	0	0	0	0	3	0	0
n[57.0215]VC[57.0215]N[0.9840]YVNWIQQTIAAN	cRAP-P00761	cRAP-TRYP_PIG		Trypsin	cRAP-P00761@219	V	unk	NaN	0	0	0	0	1	0	0	0
n[57.0215]VC[57.0215]PFAGILEN[0.9840]GTVR	cRAP-P17690	cRAP-APOH_BOVIN	APOH	Beta-2-glycoprotein 1	cRAP-P17690@92	T	unk	NaN	6	6	0	0	6	5	0	0
n[57.0215]VEDEGN[0.9840]YTC[57.0215]LFVTFPQGSR	P15151	PVR_HUMAN	PVR	Poliovirus receptor	P15151@120	T	yes	OK	3	3	0	0	0	0	0	0
n[57.0215]VETGVLK[145.0197]PGMVVTFAPVN[0.9840]VTTEVK	cRAP-A0AAA9SDR5	cRAP-A0AAA9SDR5_BOVIN		Elongation factor 1-alpha	cRAP-A0AAA9SDR5@284	T	unk	NaN	0	1	0	0	0	1	0	0
n[57.0215]VGN[0.9840]VTAK[145.0197]DPEGLDISYSLR	Q12864	CAD17_HUMAN	CDH17	Cadherin-17	Q12864@587	T	yes	OK	0	0	0	0	1	0	0	0
n[57.0215]VIN[0.9840]QTTC[57.0215]ENLLPQQITPR	Q9Y5Y6	ST14_HUMAN	ST14	Suppressor of tumorigenicity 14 protein	Q9Y5Y6@772	T	yes	OK	6	6	0	0	6	6	0	0
n[57.0215]VLAPGIYVC[57.0215]N[0.9840]ATNR	Q9UMF0	ICAM5_HUMAN	ICAM5	Intercellular adhesion molecule 5	Q9UMF0@646	T	yes	OK	5	2	0	0	0	0	0	0
n[57.0215]VN[0.9840]HVTLSQPK[145.0197]IVK	P61769	B2MG_HUMAN	B2M	Beta-2-microglobulin	P61769@103	V	no	OK	6	6	0	0	5	6	0	0
n[57.0215]VPTAN[0.9840]VSVVDLTC[57.0215]R	P04406	G3P_HUMAN	GAPDH	Glyceraldehyde-3-phosphate dehydrogenase	P04406@239	S	no	notOK	4	5	0	0	3	2	0	0
n[57.0215]VTGLN[0.9840]C[57.0215]TTNHPINPK	P08648	ITA5_HUMAN	ITGA5	Integrin alpha-5	P08648@868	T	yes	OK	1	1	0	0	0	0	0	0
n[57.0215]VTLN[0.9840]GVPC[57.0215]K[145.0197]VTK	O15031	PLXB2_HUMAN	PLXNB2	Plexin-B2	O15031@933	V	yes	OK	2	0	0	0	0	1	0	0
n[57.0215]VTRDDAGN[0.9840]YTC[57.0215]IASNGPQGQIR	Q13308	PTK7_HUMAN	PTK7	Inactive tyrosine-protein kinase 7	Q13308@567	T	yes	OK	3	2	0	0	0	0	0	0
n[57.0215]VVATK[145.0197]QGN[0.9840]AVTLGDYYQGR	Q86X29	LSR_HUMAN	LSR	Lipolysis-stimulated lipoprotein receptor	Q86X29@182	V	yes	OK	2	1	0	0	3	0	0	0
n[57.0215]VVLGAN[0.9840]GTYSC[57.0215]LVR	A0A0C4DGH0	A0A0C4DGH0_HUMAN	CD276	CD276 molecule	A0A0C4DGH0@69	T	yes	OK	5	4	0	0	4	4	0	0
n[57.0215]YGEVEEMN[0.9840]VC[57.0215]DNLGDHLVGNVYVK	Q01081	U2AF1_HUMAN	U2AF1	Splicing factor U2AF 35 kDa subunit	Q01081@100	C	no	notOK	0	0	0	0	2	0	0	0
n[57.0215]YHQPGHEAVTSAVDQLQQEFHC[57.0215]C[57.0215]GSN[0.9840]NSQDWR	P48509	CD151_HUMAN	CD151	CD151 antigen	P48509@159	S	yes	OK	0	0	0	0	3	1	0	0
n[57.0215]YK[145.0197]PDTLAVAVEN[0.9840]GTGTDR	Q9H0X4	F234A_HUMAN	FAM234A	Protein FAM234A	Q9H0X4@389	T	yes	OK	4	4	0	0	6	6	0	0
n[57.0215]YLN[0.9840]FVK[145.0197]GVVDSDDLPLNVSR	P14625	ENPL_HUMAN	HSP90B1	Endoplasmin	P14625@431	V	no	OK	0	0	0	0	1	0	0	0
n[57.0215]YQEAAPNVAN[0.9840]NTGPHAASC[57.0215]FGAK	A0A669KB05	A0A669KB05_HUMAN	CTNND1	Catenin delta 1	A0A669KB05@585	T	no	OK	0	0	0	0	1	0	0	0
n[57.0215]YQLDPK[145.0197]FITSILYEN[0.9840]NVITIDLVQNSSQK	B5MCA4	B5MCA4_HUMAN	EPCAM	Epithelial cell adhesion molecule	B5MCA4@216	V	yes	OK	0	2	0	0	0	0	0	0
n[57.0215]YVEPIEDVPC[57.0215]GN[0.9840]IVGLVGVDQFLVK	P13639	EF2_HUMAN	EEF2	Elongation factor 2	P13639@468	V	no	notOK	3	4	0	0	3	3	0	0
n[57.0215]YVEPIEDVPC[57.0215]GN[0.9840]IVGLVGVDQFLVK[57.0215]	P13639	EF2_HUMAN	EEF2	Elongation factor 2	P13639@468	V	no	notOK	3	5	0	0	3	3	0	0
n[57.0215]YYSK[145.0197]IIISPEEN[0.9840]VTLTC[57.0215]TAENQLER	Q13740	CD166_HUMAN	ALCAM	CD166 antigen	Q13740@480	T	yes	OK	6	6	0	0	2	0	0	0

## Sheet: WT-KO cells column descriptions
Column name	Description
Modified Sequence	Peptide sequence with modification(s)
Protein ID	UniProt identification number
Entry Name	UniProt protein name
Gene	UniProt gene name
Protein Description	UniProt protein description
ID@N-glycosite position	UniProt identification number@N-glycosite postion in protein
AA in the second position after N- glycosite	Single letter code of amino acid in the second position after N-glycosite
TM	CCTOP TmFilter result (yes: transmembrane protein; no: not transmembrane protein; unk: unknown)
Topology	CCTOP (for transmembrane proteins) or UniProt subcellular localisation (for not transmembrane proteins) of peptide is extra-cytosolic (OK) or not (notOK) or unknown (NaN)
WT-HCT116 Apical Peptide enrichment	The number indicates that how many times were detected the N-glycopeptides in our 2 parallel apically labeled wild-type HCT116 experiments (Peptide enrichment)
WT-HCT116 Basolateral Peptide enrichment	The number indicates that how many times were detected the N-glycopeptides in our 2 parallel basolaterally labeled wild-type HCT116 experiments (Peptide enrichment)
WT-HCT116 Apical Protein enrichment	The number indicates that how many times were detected the N-glycopeptides in our 2 parallel apically labeled wild-type HCT116 experiments (Protein enrichment)
WT-HCT116 Basolateral Protein enrichment	The number indicates that how many times were detected the N-glycopeptides in our 2 parallel basolaterally wild-type labeled HCT116 experiments (Protein enrichment)
TKS4-KO HCT116 Apical Peptide enrichment	The number indicates that how many times were detected the N-glycopeptides in our 2 parallel apically labeled TKS4-KO HCT116 experiments (Peptide enrichment)
TKS4-KO HCT116 Basolateral Peptide enrichment	The number indicates that how many times were detected the N-glycopeptides in our 2 parallel basolaterally labeled TKS4-KO HCT116 experiments (Peptide enrichment)
TKS4-KO HCT116 Apical Protein enrichment	The number indicates that how many times were detected the N-glycopeptides in our 2 parallel apically labeled TKS4-KO HCT116 experiments (Protein enrichment)
TKS4-KO HCT116 Basolateral Protein enrichment	The number indicates that how many times were detected the N-glycopeptides in our 2 parallel basolaterally TKS4-KO labeled HCT116 experiments (Protein enrichment)

## Sheet: WT-KO cells
Modified Sequence	Protein ID	Entry Name	Gene	Protein Description	ID@N-glycosite position	AA in the second position after N- glycosite	TM	Topology	WT-HCT116 Apical Peptide enrichment	WT-HCT116 Basolateral Peptide enrichment	WT-HCT116 Apical Protein enrichment	WT-HCT116 Basolateral Protein enrichment	TKS4-KO HCT116 Apical Peptide enrichment	TKS4-KO HCT116 Basolateral Peptide enrichment	TKS4-KO HCT116 Apical Protein enrichment	TKS4-KO HCT116 Basolateral Protein enrichment
AAAAAWEEPSSGN[0.9840]GTAR	Q9P258	RCC2_HUMAN	RCC2	Protein RCC2	Q9P258@18	T	no	notOK	0	0	2	2	0	0	2	0
AAAYNLVQHGITN[0.9840]LC[57.0215]VIGGDGSLTGANIFR	P17858	PFKAL_HUMAN	PFKL	ATP-dependent 6-phosphofructokinase, liver type	P17858@112	C	no	notOK	1	0	0	0	0	0	0	0
AAN[0.9840]GVVLATEKK	P25787	PSA2_HUMAN	PSMA2	Proteasome subunit alpha type-2	P25787@42	V	no	notOK	0	0	0	1	0	0	0	0
AAN[0.9840]YTSSLNLPDK[145.0197]TLQFVK	Q92854	SEM4D_HUMAN	SEMA4D	Semaphorin-4D	Q92854@379	T	yes	OK	2	2	0	0	2	0	0	0
AATC[57.0215]INPLNGSVC[57.0215]ERPAN[0.9840]HSAK	O75882	ATRN_HUMAN	ATRN	Attractin	O75882@923	S	yes	OK	0	1	0	0	0	0	0	0
AAVPK[145.0197]N[0.9840]VSVAEGK	Q9P2B2	FPRP_HUMAN	PTGFRN	Prostaglandin F2 receptor negative regulator	Q9P2B2@286	S	yes	OK	2	2	0	0	2	1	0	0
AAVPK[145.0197]N[0.9840]VSVAEGK[57.0215]	Q9P2B2	FPRP_HUMAN	PTGFRN	Prostaglandin F2 receptor negative regulator	Q9P2B2@286	S	yes	OK	1	2	0	0	2	2	0	0
AC[57.0215]EPIIQN[0.9840]FC[57.0215]HDVADNQIDSGDLMEC[57.0215]LIQNK	Q92896	GSLG1_HUMAN	GLG1	Golgi apparatus protein 1	Q92896@702	C	yes	OK	0	0	0	1	0	0	0	0
AEAVGETLTLPGLVSADN[0.9840]GTYTC[57.0215]EASNK[145.0197]HGHAR	Q8NFZ8	CADM4_HUMAN	CADM4	Cell adhesion molecule 4	Q8NFZ8@286	T	yes	OK	2	2	0	0	2	0	0	0
AEDSGEYHC[57.0215]VYHFVSAPK[145.0197]AN[0.9840]ATIEVK	Q9Y639	NPTN_HUMAN	NPTN	Neuroplastin	Q9Y639@229	T	yes	OK	2	1	0	0	2	2	0	0
AEGSDVAN[0.9840]AVLDGADC[57.0215]IMLSGETAKGDYPLEAVR	P14618	KPYM_HUMAN	PKM	Pyruvate kinase PKM	P14618@350	V	no	notOK	0	0	0	1	0	0	0	0
AEGSDVAN[0.9840]AVLDGADC[57.0215]IM[15.9949]LSGETAKGDYPLEAVR	P14618	KPYM_HUMAN	PKM	Pyruvate kinase PKM	P14618@350	V	no	notOK	0	0	0	0	0	0	1	0
AELLK[145.0197]TASN[0.9840]LTVSVLEAEGVFEK	Q6YHK3	CD109_HUMAN	CD109	CD109 antigen	Q6YHK3@68	T	no	OK	2	0	0	0	0	0	0	0
AEMN[0.9840]GSK[145.0197]LGR	P16422	EPCAM_HUMAN	EPCAM	Epithelial cell adhesion molecule	P16422@74	S	yes	OK	2	2	2	2	2	1	2	1
AEMN[0.9840]GSK[145.0197]LGRR	P16422	EPCAM_HUMAN	EPCAM	Epithelial cell adhesion molecule	P16422@74	S	yes	OK	0	0	1	0	0	0	0	0
AEM[15.9949]N[0.9840]GSK[145.0197]LGR	P16422	EPCAM_HUMAN	EPCAM	Epithelial cell adhesion molecule	P16422@74	S	yes	OK	0	0	2	2	0	0	0	0
AENQVN[0.9840]VTC[57.0215]QVR	P78324	SHPS1_HUMAN	SIRPA	Tyrosine-protein phosphatase non-receptor type substrate 1	P78324@270	T	yes	OK	2	1	0	0	2	0	0	0
AFPEK[145.0197]QLSC[57.0215]VANQN[0.9840]GSQADC[57.0215]ELGNPFKR	P23229	ITA6_HUMAN	ITGA6	Integrin alpha-6	P23229@770	S	yes	OK	1	1	0	0	2	1	0	0
AFQYVETHGEVC[57.0215]PAN[0.9840]WTPDSPTIKPSPAASK	P30048	PRDX3_HUMAN	PRDX3	Thioredoxin-dependent peroxide reductase, mitochondrial	P30048@232	T	no	OK	0	0	0	0	0	1	0	0
AFQYVETHGEVC[57.0215]PAN[0.9840]WTPDSPTIK[57.0215]PSPAASK	P30048	PRDX3_HUMAN	PRDX3	Thioredoxin-dependent peroxide reductase, mitochondrial	P30048@232	T	no	OK	0	0	0	0	0	1	0	0
AFSN[0.9840]SSYVLNPTTGELVFDPLSASDTGEYSC[57.0215]EAR	Q9Y624	JAM1_HUMAN	F11R	Junctional adhesion molecule A	Q9Y624@185	S	yes	OK	1	2	0	0	2	2	0	0
AGLQVYN[0.9840]K[145.0197]C[57.0215]WK[57.0215]FEHC[57.0215]NFNDVTTR	P13987	CD59_HUMAN	CD59	CD59 glycoprotein	P13987@62	C	yes	OK	1	0	0	0	0	0	0	0
AGVN[0.9840]TVTTLVENK[145.0197]K	P62424	RL7A_HUMAN	RPL7A	Large ribosomal subunit protein eL8	P62424@141	V	no	notOK	0	1	0	0	1	1	0	0
AHC[57.0215]VWLEC[57.0215]PIPDAPVVTN[0.9840]VTVK	P26006	ITA3_HUMAN	ITGA3	Integrin alpha-3	P26006@926	T	yes	OK	2	2	0	0	2	2	0	0
AHC[57.0215]VWLEC[57.0215]PIPDAPVVTN[0.9840]VTVK[145.0197]	P26006	ITA3_HUMAN	ITGA3	Integrin alpha-3	P26006@926	T	yes	OK	2	2	0	0	2	2	0	0
AHC[57.0215]VWLEC[57.0215]PIPDAPVVTN[0.9840]VTVK[145.0197]AR	P26006	ITA3_HUMAN	ITGA3	Integrin alpha-3	P26006@926	T	yes	OK	2	2	0	0	2	2	0	0
AHC[57.0215]VWLEC[57.0215]PIPDAPVVTN[0.9840]VTVK[57.0215]	P26006	ITA3_HUMAN	ITGA3	Integrin alpha-3	P26006@926	T	yes	OK	1	2	0	0	2	1	0	0
AIHYALN[0.9840]C[57.0215]C[57.0215]GLAGGVEQFISDIC[57.0215]PK	P21926	CD9_HUMAN	CD9	CD9 antigen	P21926@151	C	yes	OK	1	2	1	0	1	2	1	0
AIHYALN[0.9840]C[57.0215]C[57.0215]GLAGGVEQFISDIC[57.0215]PK[57.0215]	P21926	CD9_HUMAN	CD9	CD9 antigen	P21926@151	C	yes	OK	0	1	0	0	0	0	0	0
AKPQGQWAEDVLGN[0.9840]K[145.0197]TWDR	Q29983	MICA_HUMAN	MICA	MHC class I polypeptide-related sequence A	Q29983@79	T	yes	OK	1	2	0	0	0	2	0	0
AK[145.0197]PQGQWAEDVLGN[0.9840]K	Q29983	MICA_HUMAN	MICA	MHC class I polypeptide-related sequence A	Q29983@79	T	yes	OK	0	2	0	0	0	1	0	0
ALAGLVYN[0.9840]ASGSEHC[57.0215]YDIYR	Q9UHL4	DPP2_HUMAN	DPP7	Dipeptidyl peptidase 2	Q9UHL4@315	S	no	OK	0	0	0	0	1	0	0	0
ALGVTALFDK[145.0197]HSN[0.9840]TTGITGQR	cRAP-A0A3Q1MAK6	cRAP-A0A3Q1MAK6_BOVIN	SERPIND1	Serpin family D member 1	cRAP-A0A3Q1MAK6@490	T	unk	NaN	1	2	0	0	1	0	0	0
ALQLNELTM[15.9949]DDDTAVLVIDN[0.9840]GSGMC[57.0215]K	A5A3E0	POTEF_HUMAN	POTEF	POTE ankyrin domain family member F	A5A3E0@712	S	yes	OK	0	0	0	1	0	0	0	0
ALYDTFSAFGNILSC[57.0215]KVVC[57.0215]DEN[0.9840]GSK	P11940	PABP1_HUMAN	PABPC1	Polyadenylate-binding protein 1	P11940@135	S	no	notOK	0	0	0	0	0	1	0	0
ANLVK[145.0197]N[0.9840]GC[57.0215]GGEIESPASSFHVLR	P18084	ITB5_HUMAN	ITGB5	Integrin beta-5	P18084@73	C	yes	OK	0	0	2	2	0	0	2	0
ANPDPN[0.9840]C[57.0215]C[57.0215]LGVFGLSLYTTER	P62995	TRA2B_HUMAN	TRA2B	Transformer-2 protein homolog beta	P62995@117	C	no	notOK	1	0	0	0	1	1	0	0
ANPDPN[0.9840]TC[57.0215]LGVFGLSLYTTER	Q13595	TRA2A_HUMAN	TRA2A	Transformer-2 protein homolog alpha	Q13595@118	C	no	notOK	0	1	0	0	1	1	0	0
AN[0.9840]GTTVHVGIHPSK	P61254	RL26_HUMAN	RPL26	Large ribosomal subunit protein uL24	P61254@91	T	no	notOK	0	0	2	2	0	0	2	0
AN[0.9840]HSGAVVLLK[145.0197]R	P23229	ITA6_HUMAN	ITGA6	Integrin alpha-6	P23229@323	S	yes	OK	2	2	0	0	2	2	0	0
AN[0.9840]ITVK[145.0197]SSIK	A0A8I5KSX0	A0A8I5KSX0_HUMAN	ITGA7	Integrin subunit alpha 7	A0A8I5KSX0@981	T	yes	OK	0	2	0	0	0	0	0	0
AN[0.9840]TSQPGVLQGGAVYLC[57.0215]PWGASPTQC[57.0215]TPIEFDSK[145.0197]GSR	P08648	ITA5_HUMAN	ITGA5	Integrin alpha-5	P08648@84	S	yes	OK	2	1	0	0	2	1	0	0
AN[0.9840]TTQPGIVEGGQVLK[145.0197]C[57.0215]DWSSTR	P06756	ITAV_HUMAN	ITGAV	Integrin alpha-V	P06756@74	T	yes	OK	2	2	0	0	2	2	0	0
AN[0.9840]TTQPGIVEGGQVLK[145.0197]C[57.0215]DWSSTRR	P06756	ITAV_HUMAN	ITGAV	Integrin alpha-V	P06756@74	T	yes	OK	2	2	0	0	2	2	0	0
AN[0.9840]YTILK[145.0197]GNENGNFK	Q02487	DSC2_HUMAN	DSC2	Desmocollin-2	Q02487@392	T	yes	OK	2	2	0	0	2	2	0	0
AN[0.9840]YTILK[145.0197]GNENGNFK[57.0215]	Q02487	DSC2_HUMAN	DSC2	Desmocollin-2	Q02487@392	T	yes	OK	2	1	0	0	1	0	0	0
AQLTNPEVK[145.0197]YN[0.9840]YTEDPTILR	Q9UIW2	PLXA1_HUMAN	PLXNA1	Plexin-A1	Q9UIW2@1043	T	yes	OK	2	2	0	0	2	1	0	0
ASVSFLNFN[0.9840]LSNC[57.0215]ER	Q9H5V8	CDCP1_HUMAN	CDCP1	CUB domain-containing protein 1	Q9H5V8@270	S	yes	OK	2	2	0	0	2	2	0	0
ASVSFLNFN[0.9840]LSNC[57.0215]ERK	Q9H5V8	CDCP1_HUMAN	CDCP1	CUB domain-containing protein 1	Q9H5V8@270	S	yes	OK	2	2	0	0	2	0	0	0
ASVSFLNFN[0.9840]LSNC[57.0215]ERKEER	Q9H5V8	CDCP1_HUMAN	CDCP1	CUB domain-containing protein 1	Q9H5V8@270	S	yes	OK	2	2	0	0	2	2	0	0
ASVSFLNFN[0.9840]LSNC[57.0215]ERK[145.0197]EER	Q9H5V8	CDCP1_HUMAN	CDCP1	CUB domain-containing protein 1	Q9H5V8@270	S	yes	OK	2	2	0	0	2	1	0	0
ASVSFLNFN[0.9840]LSNC[57.0215]ERK[57.0215]EER	Q9H5V8	CDCP1_HUMAN	CDCP1	CUB domain-containing protein 1	Q9H5V8@270	S	yes	OK	2	1	0	0	2	1	0	0
ATLITFLC[57.0215]DRDAGVGFPEYQEEDN[0.9840]STYNFR	P11717	MPRI_HUMAN	IGF2R	Cation-independent mannose-6-phosphate receptor	P11717@747	T	yes	OK	0	0	0	0	1	0	0	0
AVC[57.0215]MLSN[0.9840]TTAIAEAWAR	P68366	TBA4A_HUMAN	TUBA4A	Tubulin alpha-4A chain	P68366@380	T	no	notOK	0	0	2	0	0	0	0	0
AVELLGDIVQN[0.9840]C[57.0215]SLEDSQIEK	P31930	QCR1_HUMAN	UQCRC1	Cytochrome b-c1 complex subunit 1, mitochondrial	P31930@153	S	no	OK	0	1	0	0	0	1	0	0
AVLVN[0.9840]GTEC[57.0215]LLAR	Q04912	RON_HUMAN	MST1R	Macrophage-stimulating protein receptor	Q04912@720	T	yes	OK	2	2	0	0	2	2	0	0
AYHEQLSVAEITN[0.9840]AC[57.0215]FEPANQMVK	P68366	TBA4A_HUMAN	TUBA4A	Tubulin alpha-4A chain	P68366@293	C	no	notOK	0	0	2	0	0	0	0	0
AYLPVN[0.9840]ESFGFTADLR	P13639	EF2_HUMAN	EEF2	Elongation factor 2	P13639@791	S	no	notOK	0	0	1	1	0	0	0	0
C[-17.0265]LEENN[0.9840]GVDKR	P43003	EAA1_HUMAN	SLC1A3	Excitatory amino acid transporter 1	P43003@380	V	yes	OK	0	0	2	0	0	0	0	0
C[-17.0265]N[0.9840]GTSSK[145.0197]GSDQAIITLR	P35613	BASI_HUMAN	BSG	Basigin	P35613@302	T	yes	OK	2	2	0	0	2	2	0	0
C[-17.0265]VEENN[0.9840]GVAK	Q15758	AAAT_HUMAN	SLC1A5	Neutral amino acid transporter B(0)	Q15758@368	V	yes	OK	0	0	2	2	0	0	0	0
C[-17.0265]VLLSN[0.9840]LSSTSHVPEVDPGSAELQK	P49327	FAS_HUMAN	FASN	Fatty acid synthase	P49327@1476	S	no	notOK	0	0	0	0	0	0	2	0
C[57.0215]GLSQSQGN[0.9840]LSHVDWFSVHK	P43121	MUC18_HUMAN	MCAM	Cell surface glycoprotein MUC18	P43121@56	S	yes	OK	0	1	0	0	0	0	0	0
C[57.0215]NPGFSSFSEIITTPTETC[57.0215]DDIN[0.9840]EC[57.0215]ATPSK[145.0197]VSC[57.0215]GK	P48960	AGRE5_HUMAN	ADGRE5	Adhesion G protein-coupled receptor E5	P48960@66	C	yes	OK	0	0	0	1	0	0	0	0
C[57.0215]N[0.9840]GTSSK[145.0197]GSDQAIITLR	P35613	BASI_HUMAN	BSG	Basigin	P35613@302	T	yes	OK	2	2	0	0	2	2	0	0
C[57.0215]N[0.9840]GTSSK[145.0197]GSDQ[-17.0265]AIITLR	P35613	BASI_HUMAN	BSG	Basigin	P35613@302	T	yes	OK	0	0	0	0	1	0	0	0
C[57.0215]VYEALC[57.0215]N[0.9840]TTSEC[57.0215]PPPVITR	O15031	PLXB2_HUMAN	PLXNB2	Plexin-B2	O15031@795	T	yes	OK	2	1	0	0	2	1	0	0
DAGVVC[57.0215]TN[0.9840]ETR	Q08380	LG3BP_HUMAN	LGALS3BP	Galectin-3-binding protein	Q08380@125	T	no	OK	1	1	0	0	0	0	0	0
DC[57.0215]SC[57.0215]IPQN[0.9840]LSSGFGHATAGK	Q96BD0	SO4A1_HUMAN	SLCO4A1	Solute carrier organic anion transporter family member 4A1	Q96BD0@557	S	yes	OK	0	0	0	0	1	1	0	0
DC[57.0215]VSC[57.0215]RN[0.9840]VSR	P00533	EGFR_HUMAN	EGFR	Epidermal growth factor receptor	P00533@528	S	yes	OK	1	0	0	0	0	0	0	0
DDAGN[0.9840]YTC[57.0215]IASNGPQGQIR	Q13308	PTK7_HUMAN	PTK7	Inactive tyrosine-protein kinase 7	Q13308@567	T	yes	OK	2	2	0	0	2	2	0	0
DGN[0.9840]ASGTTLLEALDC[57.0215]ILPPTRPTDKPLR	P68104	EF1A1_HUMAN	EEF1A1	Elongation factor 1-alpha 1	P68104@222	S	no	notOK	0	1	0	0	2	0	0	0
DGN[0.9840]ASGTTLLEALDC[57.0215]ILPPTRPTDKPLRLPLQDVYK	P68104	EF1A1_HUMAN	EEF1A1	Elongation factor 1-alpha 1	P68104@222	S	no	notOK	0	0	1	0	0	0	0	0
DGN[0.9840]ASGTTLLEALDC[57.0215]ILPPTRPTDKPLRLPLQDVYK[57.0215]	P68104	EF1A1_HUMAN	EEF1A1	Elongation factor 1-alpha 1	P68104@222	S	no	notOK	0	1	0	0	0	0	0	0
DGTPLSDGQSN[0.9840]HTVSSK[145.0197]	Q13308	PTK7_HUMAN	PTK7	Inactive tyrosine-protein kinase 7	Q13308@175	T	yes	OK	0	2	0	0	1	2	0	0
DGTPLSDGQSN[0.9840]HTVSSK[145.0197]ER	Q13308	PTK7_HUMAN	PTK7	Inactive tyrosine-protein kinase 7	Q13308@175	T	yes	OK	2	2	0	0	2	2	0	0
DIENLK[145.0197]DASSFLAEWQN[0.9840]ITK	F5GZS6	F5GZS6_HUMAN	SLC3A2	Solute carrier family 3 member 2	F5GZS6@334	T	yes	OK	2	2	0	0	2	2	0	0
DIENLK[145.0197]DASSFLAEWQN[0.9840]ITK[57.0215]	F5GZS6	F5GZS6_HUMAN	SLC3A2	Solute carrier family 3 member 2	F5GZS6@334	T	yes	OK	1	0	0	0	0	0	0	0
DIQLEN[0.9840]YTPK[145.0197]EPLTLQAR	Q9BZM5	ULBP2_HUMAN	ULBP2	UL16-binding protein 2	Q9BZM5@112	T	yes	OK	2	0	0	0	0	0	0	0
DIYTFDGALN[0.9840]K[145.0197]STVPTDFSSAK	Q08722	CD47_HUMAN	CD47	Leukocyte surface antigen CD47	Q08722@73	S	no	OK	2	2	0	0	2	2	0	0
DIYTFDGALN[0.9840]K[145.0197]STVPTDFSSAK[57.0215]	Q08722	CD47_HUMAN	CD47	Leukocyte surface antigen CD47	Q08722@73	S	no	OK	1	0	0	0	2	0	0	0
DLNEDDHHHEC[57.0215]LN[0.9840]VTQLLK	Q9ULF5	S39AA_HUMAN	SLC39A10	Zinc transporter ZIP10	Q9ULF5@339	T	yes	OK	0	2	0	0	0	0	0	0
DLYAN[0.9840]TVLSGGTTMYPGIADR	P63261	ACTG_HUMAN	ACTG1	Actin, cytoplasmic 2	P63261@296	V	no	notOK	0	0	2	1	0	0	1	0
DLYAN[0.9840]TVLSGGTTM[15.9949]YPGIADR	P63261	ACTG_HUMAN	ACTG1	Actin, cytoplasmic 2	P63261@296	V	no	notOK	0	0	0	0	0	0	1	2
DPAFK[145.0197]AAN[0.9840]GSLR	P11279	LAMP1_HUMAN	LAMP1	Lysosome-associated membrane glycoprotein 1	P11279@322	S	yes	OK	1	0	0	0	2	0	0	0
DQFPEVYVPTVFEN[0.9840]YVADIEVDGK	P61586	RHOA_HUMAN	RHOA	Transforming protein RhoA	P61586@41	V	no	notOK	0	0	2	1	0	0	1	0
DSIFSN[0.9840]LTGQLDYQGFEK	P40939	ECHA_HUMAN	HADHA	Trifunctional enzyme subunit alpha, mitochondrial	P40939@428	T	no	OK	0	0	0	0	0	0	1	0
DSLSN[0.9840]ATPC[57.0215]AVLRPSGAVVTLEC[57.0215]VEK	Q9Y314	NOSIP_HUMAN	NOSIP	Nitric oxide synthase-interacting protein	Q9Y314@232	T	no	notOK	0	0	1	0	0	0	0	0
DSNN[0.9840]LC[57.0215]LHFNPR	P09382	LEG1_HUMAN	LGALS1	Galectin-1	P09382@41	C	no	OK	0	0	0	1	0	0	0	0
DSPVLPVTLQC[57.0215]N[0.9840]LTSSSHTLTYSYWTK	Q9Y639	NPTN_HUMAN	NPTN	Neuroplastin	Q9Y639@171	T	yes	OK	2	2	0	0	2	1	0	0
DSPVLPVTLQC[57.0215]N[0.9840]LTSSSHTLTYSYWTK[145.0197]	Q9Y639	NPTN_HUMAN	NPTN	Neuroplastin	Q9Y639@171	T	yes	OK	2	1	0	0	2	1	0	0
DSPVLPVTLQC[57.0215]N[0.9840]LTSSSHTLTYSYWTK[57.0215]	Q9Y639	NPTN_HUMAN	NPTN	Neuroplastin	Q9Y639@171	T	yes	OK	2	2	0	0	2	2	0	0
DTC[57.0215]TQEC[57.0215]SYFN[0.9840]ITK	P05556	ITB1_HUMAN	ITGB1	Integrin beta-1	P05556@669	T	yes	OK	2	2	0	0	2	2	0	0
DTC[57.0215]TQEC[57.0215]SYFN[0.9840]ITKVESR	P05556	ITB1_HUMAN	ITGB1	Integrin beta-1	P05556@669	T	yes	OK	0	0	0	0	0	1	0	0
DTC[57.0215]TQEC[57.0215]SYFN[0.9840]ITK[145.0197]VESR	P05556	ITB1_HUMAN	ITGB1	Integrin beta-1	P05556@669	T	yes	OK	2	1	0	0	0	1	0	0
DTC[57.0215]TQEC[57.0215]SYFN[0.9840]ITK[57.0215]	P05556	ITB1_HUMAN	ITGB1	Integrin beta-1	P05556@669	T	yes	OK	1	2	0	0	1	2	0	0
DTN[0.9840]GSQFFITTVK	P23284	PPIB_HUMAN	PPIB	Peptidyl-prolyl cis-trans isomerase B	P23284@148	S	yes	OK	0	1	2	2	0	0	0	0
DVDAAYMN[0.9840]KVELQAK	P04259	K2C6B_HUMAN	KRT6B	Keratin, type II cytoskeletal 6B	P04259@280	V	no	OK	0	0	0	0	0	0	1	1
DVDAAYM[15.9949]N[0.9840]KVELQAK	P04259	K2C6B_HUMAN	KRT6B	Keratin, type II cytoskeletal 6B	P04259@280	V	no	OK	0	0	0	0	0	0	1	0
DVSK[145.0197]ENSGYYYC[57.0215]HVSLWAPGHN[0.9840]R	Q9P2B2	FPRP_HUMAN	PTGFRN	Prostaglandin F2 receptor negative regulator	Q9P2B2@383	S	yes	OK	2	0	0	0	2	0	0	0
EAEEETTNDN[0.9840]GVLVLEPAR	P43121	MUC18_HUMAN	MCAM	Cell surface glycoprotein MUC18	P43121@302	V	yes	OK	0	0	2	2	0	0	0	0
EAEEETTNDN[0.9840]GVLVLEPARK	P43121	MUC18_HUMAN	MCAM	Cell surface glycoprotein MUC18	P43121@302	V	yes	OK	0	0	2	2	0	0	2	2
EAETIK[145.0197]NGIYN[0.9840]ITVLASDQGGR	Q02487	DSC2_HUMAN	DSC2	Desmocollin-2	Q02487@546	T	yes	OK	2	2	0	0	2	0	0	0
EAFLN[0.9840]GSDGHK	Q8NFZ8	CADM4_HUMAN	CADM4	Cell adhesion molecule 4	Q8NFZ8@375	S	yes	notOK	0	0	2	2	0	0	2	0
EC[57.0215]GPDN[0.9840]K[145.0197]C[57.0215]ESNLQMR	P26006	ITA3_HUMAN	ITGA3	Integrin alpha-3	P26006@619	C	yes	OK	0	0	0	1	0	0	0	0
EEK[145.0197]LFN[0.9840]VTSTLR	Q9NZQ7	PD1L1_HUMAN	CD274	Programmed cell death 1 ligand 1	Q9NZQ7@192	T	yes	OK	1	0	0	0	2	0	0	0
EFIN[0.9840]K[145.0197]TLTDK	P11169	GTR3_HUMAN	SLC2A3	Solute carrier family 2, facilitated glucose transporter member 3	P11169@43	T	yes	OK	1	1	0	0	0	0	0	0
EGC[57.0215]GDDN[0.9840]VC[57.0215]NSNLKLEYK	P23229	ITA6_HUMAN	ITGA6	Integrin alpha-6	P23229@669	C	yes	OK	0	0	0	1	0	0	0	0
EGDN[0.9840]ITLK[145.0197]C[57.0215]LGNGNPPPEEFLFYLPGQPEGIR	Q13740	CD166_HUMAN	ALCAM	CD166 antigen	Q13740@265	T	yes	OK	2	2	0	0	2	2	0	0
EGIC[57.0215]NGFTALC[57.0215]PASDPKPN[0.9840]FTDC[57.0215]NR	O14672	ADA10_HUMAN	ADAM10	Disintegrin and metalloproteinase domain-containing protein 10	O14672@551	T	no	OK	2	2	0	0	2	2	0	0
EGLHSLQEIRVC[57.0215]EIHEDN[0.9840]STR	Q29983	MICA_HUMAN	MICA	MHC class I polypeptide-related sequence A	Q29983@125	T	yes	OK	0	1	0	0	0	0	0	0
EGTDSSQGIPQLVSN[0.9840]ISAC[57.0215]QVIAEAVR	Q99832	TCPH_HUMAN	CCT7	T-complex protein 1 subunit eta	Q99832@25	S	no	notOK	0	0	0	0	0	0	2	0
EIK[145.0197]IGPFAN[0.9840]TTK	Q9P273	TEN3_HUMAN	TENM3	Teneurin-3	Q9P273@2124	T	yes	OK	2	2	0	0	0	0	0	0
ELAVPDGYTN[0.9840]R	P26006	ITA3_HUMAN	ITGA3	Integrin alpha-3	P26006@86	T	yes	OK	1	0	0	0	0	0	0	0
ELDLTC[57.0215]N[0.9840]ITTDR	Q9P2B2	FPRP_HUMAN	PTGFRN	Prostaglandin F2 receptor negative regulator	Q9P2B2@300	T	yes	OK	1	2	0	0	2	2	0	0
ENK[145.0197]DDLN[0.9840]HVDLNVC[57.0215]TSFSGPGR	Q6YHK3	CD109_HUMAN	CD109	CD109 antigen	Q6YHK3@1295	V	no	OK	0	0	0	0	1	0	0	0
EN[0.9840]SSEIC[57.0215]SNNGEC[57.0215]VC[57.0215]GQC[57.0215]VC[57.0215]R	P05556	ITB1_HUMAN	ITGB1	Integrin beta-1	P05556@520	S	yes	OK	0	2	0	0	2	1	0	0
ETPFLSNPGTN[0.9840]LVFEDEITALQPEVDK	P21589	5NTD_HUMAN	NT5E	5'-nucleotidase	P21589@190	V	yes	OK	0	0	0	1	0	0	0	0
ETPFLSNPGTN[0.9840]LVFEDEITALQPEVDKLK[145.0197]TLNVNK	P21589	5NTD_HUMAN	NT5E	5'-nucleotidase	P21589@190	V	yes	OK	0	0	0	0	1	0	0	0
ETPFLSNPGTN[0.9840]LVFEDEITALQPEVDK[145.0197]LK	P21589	5NTD_HUMAN	NT5E	5'-nucleotidase	P21589@190	V	yes	OK	0	1	0	0	0	0	0	0
ETPFLSNPGTN[0.9840]LVFEDEITALQPEVDK[145.0197]LKTLNVNK	P21589	5NTD_HUMAN	NT5E	5'-nucleotidase	P21589@190	V	yes	OK	0	0	0	0	0	1	0	0
ETPFLSNPGTN[0.9840]LVFEDEITALQPEVDK[57.0215]LK[145.0197]TLNVNK	P21589	5NTD_HUMAN	NT5E	5'-nucleotidase	P21589@190	V	yes	OK	0	0	0	0	1	0	0	0
EVEAVIPDHC[57.0215]IFASN[0.9840]TSALPISEIAAVSK	P40939	ECHA_HUMAN	HADHA	Trifunctional enzyme subunit alpha, mitochondrial	P40939@475	S	no	OK	1	1	1	2	0	0	0	0
FAC[57.0215]N[0.9840]GTVIEHPEYGEVIQLQGDQR	P41567	EIF1_HUMAN	EIF1	Eukaryotic translation initiation factor 1	P41567@70	T	no	notOK	0	0	0	2	0	0	0	0
FAEIN[0.9840]GSALC[57.0215]SYNLKPSEYTTSPK	Q8WWI5	CTL1_HUMAN	SLC44A1	Choline transporter-like protein 1	Q8WWI5@135	S	yes	OK	0	1	0	0	0	2	0	0
FAEIN[0.9840]GSALC[57.0215]SYNLKPSEYTTSPK[145.0197]SSVLC[57.0215]PK	Q8WWI5	CTL1_HUMAN	SLC44A1	Choline transporter-like protein 1	Q8WWI5@135	S	yes	OK	2	2	0	0	2	2	0	0
FEEPSC[57.0215]PSN[0.9840]WTWVEGSGR	Q9UMF0	ICAM5_HUMAN	ICAM5	Intercellular adhesion molecule 5	Q9UMF0@583	T	yes	OK	0	1	0	0	2	2	0	0
FEHC[57.0215]NFN[0.9840]DVTTR	P13987	CD59_HUMAN	CD59	CD59 glycoprotein	P13987@73	V	yes	OK	2	2	0	2	2	1	1	0
FEVFK[145.0197]N[0.9840]GTLR	Q13308	PTK7_HUMAN	PTK7	Inactive tyrosine-protein kinase 7	Q13308@463	T	yes	OK	2	2	0	0	2	2	0	0
FKLEWLGN[0.9840]C[57.0215]SGLNDETYGYK	P05026	AT1B1_HUMAN	ATP1B1	Sodium/potassium-transporting ATPase subunit beta-1	P05026@158	S	yes	OK	2	2	0	0	2	1	0	0
FKLEWLGN[0.9840]C[57.0215]SGLNDETYGYK[57.0215]	P05026	AT1B1_HUMAN	ATP1B1	Sodium/potassium-transporting ATPase subunit beta-1	P05026@158	S	yes	OK	1	0	0	0	0	0	0	0
FLEQQN[0.9840]QVLQTK	P04264	K2C1_HUMAN	KRT1	Keratin, type II cytoskeletal 1	P04264@205	V	no	notOK	0	0	0	0	0	0	1	0
FLEQQN[0.9840]QVLQTKWELLQQVDTSTR	P04264	K2C1_HUMAN	KRT1	Keratin, type II cytoskeletal 1	P04264@205	V	no	notOK	0	0	0	0	0	0	1	0
FLGATTDTTVLEAN[0.9840]AVLLGIQESK	Q9Y2Q9	RT28_HUMAN	MRPS28	Small ribosomal subunit protein bS1m	Q9Y2Q9@166	V	no	OK	0	0	1	0	0	0	0	0
FLKPYTLEEQKN[0.9840]LTVC[57.0215]PDGALFEQK	P54709	AT1B3_HUMAN	ATP1B3	Sodium/potassium-transporting ATPase subunit beta-3	P54709@124	T	yes	OK	0	2	0	0	0	1	0	0
FLKPYTLEEQK[145.0197]N[0.9840]LTVC[57.0215]PDGALFEQK	P54709	AT1B3_HUMAN	ATP1B3	Sodium/potassium-transporting ATPase subunit beta-3	P54709@124	T	yes	OK	2	2	0	0	2	2	0	0
FLKPYTLEEQK[145.0197]N[0.9840]LTVC[57.0215]PDGALFEQK[57.0215]	P54709	AT1B3_HUMAN	ATP1B3	Sodium/potassium-transporting ATPase subunit beta-3	P54709@124	T	yes	OK	2	2	0	0	1	2	0	0
FLK[145.0197]PYTLEEQKN[0.9840]LTVC[57.0215]PDGALFEQK	P54709	AT1B3_HUMAN	ATP1B3	Sodium/potassium-transporting ATPase subunit beta-3	P54709@124	T	yes	OK	2	2	0	0	2	2	0	0
FLK[145.0197]PYTLEEQKN[0.9840]LTVC[57.0215]PDGALFEQK[57.0215]	P54709	AT1B3_HUMAN	ATP1B3	Sodium/potassium-transporting ATPase subunit beta-3	P54709@124	T	yes	OK	2	1	0	0	0	0	0	0
FLK[145.0197]PYTLEEQK[57.0215]N[0.9840]LTVC[57.0215]PDGALFEQK	P54709	AT1B3_HUMAN	ATP1B3	Sodium/potassium-transporting ATPase subunit beta-3	P54709@124	T	yes	OK	2	2	0	0	2	1	0	0
FLK[57.0215]PYTLEEQK[145.0197]N[0.9840]LTVC[57.0215]PDGALFEQK	P54709	AT1B3_HUMAN	ATP1B3	Sodium/potassium-transporting ATPase subunit beta-3	P54709@124	T	yes	OK	1	2	0	0	2	0	0	0
FLRYN[0.9840]C[57.0215]SIR	Q02809	PLOD1_HUMAN	PLOD1	Procollagen-lysine,2-oxoglutarate 5-dioxygenase 1	Q02809@686	S	no	OK	1	2	0	0	2	2	0	0
FLVTAPGIIRPGGN[0.9840]VTIGVELLEHC[57.0215]PSQVTVK	Q6YHK3	CD109_HUMAN	CD109	CD109 antigen	Q6YHK3@41	T	no	OK	1	2	0	0	2	2	0	0
FSLC[57.0215]SIRN[0.9840]ISQVLEK	O14672	ADA10_HUMAN	ADAM10	Disintegrin and metalloproteinase domain-containing protein 10	O14672@439	S	no	OK	1	0	0	0	0	0	0	0
FSLC[57.0215]SIRN[0.9840]ISQVLEK[145.0197]K	O14672	ADA10_HUMAN	ADAM10	Disintegrin and metalloproteinase domain-containing protein 10	O14672@439	S	no	OK	1	0	0	0	0	0	0	0
FSN[0.9840]SSSSNEFSK	Q5D862	FILA2_HUMAN	FLG2	Filaggrin-2	Q5D862@406	S	no	notOK	0	0	0	0	0	0	1	0
FTFTSHTPGDHQIC[57.0215]LHSN[0.9840]STR	Q7Z7H5	TMED4_HUMAN	TMED4	Transmembrane emp24 domain-containing protein 4	Q7Z7H5@117	T	yes	OK	2	2	0	0	1	2	0	0
FTFTSHTPGEHQIC[57.0215]LHSN[0.9840]STK	Q9BVK6	TMED9_HUMAN	TMED9	Transmembrane emp24 domain-containing protein 9	Q9BVK6@125	T	yes	OK	1	2	0	0	2	2	0	0
FVAPK[145.0197]TLFANGSIYPPNEGFC[57.0215]PC[57.0215]LESGIQN[0.9840]VSTC[57.0215]R	B7ZKQ9	B7ZKQ9_HUMAN	SCARB1	Scavenger receptor class B member 1	B7ZKQ9@330	S	yes	notOK	0	0	0	0	1	0	0	0
FVN[0.9840]VVPTFGK[145.0197]K	P62861	RS30_HUMAN	FAU	Ubiquitin-like FUBI-ribosomal protein eS30 fusion protein	P62861@118	V	no	notOK	0	0	0	0	1	0	0	0
FVPGC[57.0215]FVC[57.0215]LESRTC[57.0215]SSN[0.9840]LTLTSGSK	Q9H5V8	CDCP1_HUMAN	CDCP1	CUB domain-containing protein 1	Q9H5V8@386	T	yes	OK	0	2	0	0	0	2	0	0
GAVVGIDLGTTN[0.9840]SC[57.0215]VAVMEGK	P38646	GRP75_HUMAN	HSPA9	Stress-70 protein, mitochondrial	P38646@64	C	no	OK	0	0	1	0	0	0	1	0
GC[57.0215]PEDAAVC[57.0215]AVDKN[0.9840]GSK	P11717	MPRI_HUMAN	IGF2R	Cation-independent mannose-6-phosphate receptor	P11717@543	S	yes	OK	0	0	2	2	0	0	0	0
GETASLLC[57.0215]N[0.9840]ISVR	Q969P0	IGSF8_HUMAN	IGSF8	Immunoglobulin superfamily member 8	Q969P0@463	S	yes	OK	1	1	0	0	0	0	0	0
GFIRPKDC[57.0215]DVLTAVSEFFN[0.9840]ASC[57.0215]VPVNNPK	P08582	TRFM_HUMAN	MELTF	Melanotransferrin	P08582@515	S	no	OK	0	1	0	0	0	1	0	0
GGLGGGYGGASGMGGITAVTVN[0.9840]QSLLSPLVLEVDPNIQAVR	P05787	K2C8_HUMAN	KRT8	Keratin, type II cytoskeletal 8	P05787@69	S	no	notOK	0	0	0	0	0	0	1	0
GGLGGGYGGASGM[15.9949]GGITAVTVN[0.9840]QSLLSPLVLEVDPNIQAVR	P05787	K2C8_HUMAN	KRT8	Keratin, type II cytoskeletal 8	P05787@69	S	no	notOK	0	0	2	2	0	0	2	0
GGSLWLN[0.9840]C[57.0215]STNC[57.0215]PRPER	Q9UMF0	ICAM5_HUMAN	ICAM5	Intercellular adhesion molecule 5	Q9UMF0@54	S	yes	OK	0	0	0	0	0	1	0	0
GHC[57.0215]WGPGPTQC[57.0215]VN[0.9840]C[57.0215]SQFLR	P04626	ERBB2_HUMAN	ERBB2	Receptor tyrosine-protein kinase erbB-2	P04626@530	S	yes	OK	0	1	0	0	1	0	0	0
GIC[57.0215]N[0.9840]SSDVR	O75882	ATRN_HUMAN	ATRN	Attractin	O75882@300	S	yes	OK	0	1	0	0	1	0	0	0
GIN[0.9840]GVSPK[145.0197]VR	P18124	RL7_HUMAN	RPL7	Large ribosomal subunit protein uL30	P18124@99	V	no	notOK	0	0	0	0	1	0	0	0
GLFIIDPN[0.9840]GVIK	P30048	PRDX3_HUMAN	PRDX3	Thioredoxin-dependent peroxide reductase, mitochondrial	P30048@192	V	no	OK	0	0	2	2	0	0	2	1
GLPSLTSVSWN[0.9840]ISVPRDQVAC[57.0215]LTFFK	Q9H5V8	CDCP1_HUMAN	CDCP1	CUB domain-containing protein 1	Q9H5V8@577	S	yes	OK	1	1	0	0	1	0	0	0
GLPSLTSVSWN[0.9840]ISVPRDQVAC[57.0215]LTFFKER	Q9H5V8	CDCP1_HUMAN	CDCP1	CUB domain-containing protein 1	Q9H5V8@577	S	yes	OK	1	0	0	0	0	0	0	0
GLQN[0.9840]GVPGLR	Q9H9P8	L2HDH_HUMAN	L2HGDH	L-2-hydroxyglutarate dehydrogenase, mitochondrial	Q9H9P8@159	V	no	OK	0	0	1	1	0	0	0	0
GNPYSDLGN[0.9840]HTTC[57.0215]R	Q4KMQ2	ANO6_HUMAN	ANO6	Anoctamin-6	Q4KMQ2@802	T	yes	OK	0	2	0	0	1	0	0	0
GNVISSHGNPILLN[0.9840]SSIPEDPSIK[145.0197]ADINK	P21589	5NTD_HUMAN	NT5E	5'-nucleotidase	P21589@311	S	yes	OK	2	2	0	0	2	1	0	0
GN[0.9840]FTLPEVAEC[57.0215]FDEITYVELQKEEAQK	Q00839	HNRPU_HUMAN	HNRNPU	Heterogeneous nuclear ribonucleoprotein U	Q00839@639	T	no	notOK	0	0	0	0	0	1	0	0
GN[0.9840]NVEKPLELR	Q14126	DSG2_HUMAN	DSG2	Desmoglein-2	Q14126@137	V	yes	OK	0	0	2	2	0	0	1	2
GN[0.9840]NVEK[145.0197]PLELR	Q14126	DSG2_HUMAN	DSG2	Desmoglein-2	Q14126@137	V	yes	OK	0	2	2	2	1	1	2	0
GN[0.9840]STHGC[57.0215]SSEETFLIDC[57.0215]R	Q03405	UPAR_HUMAN	PLAUR	Urokinase plasminogen activator surface receptor	Q03405@222	T	yes	OK	2	2	0	0	2	2	0	0
GPTN[0.9840]NTC[57.0215]VVR	Q8TEM1	PO210_HUMAN	NUP210	Nuclear pore membrane glycoprotein 210	Q8TEM1@1441	T	yes	OK	1	2	0	0	1	0	0	0
GQFK[145.0197]YTLDPN[0.9840]ITSAGPTK	O43157	PLXB1_HUMAN	PLXNB1	Plexin-B1	O43157@1253	T	yes	OK	0	2	0	0	0	0	0	0
GQTEIQVNC[57.0215]PPAVTEN[0.9840]K	Q16563	SYPL1_HUMAN	SYPL1	Synaptophysin-like protein 1	Q16563@71	T	yes	OK	2	2	0	0	2	2	0	0
GRDIYTFDGALN[0.9840]K[145.0197]STVPTDFSSAK	Q08722	CD47_HUMAN	CD47	Leukocyte surface antigen CD47	Q08722@73	S	no	OK	1	1	0	0	2	1	0	0
GSIVVEWTN[0.9840]NTLPLEPC[57.0215]PK[145.0197]EQIAGLSR	Q14118	DAG1_HUMAN	DAG1	Dystroglycan 1	Q14118@661	T	yes	OK	0	0	0	0	1	1	0	0
GSQWSDIEEFC[57.0215]N[0.9840]R	P08174	DAF_HUMAN	CD55	Complement decay-accelerating factor	P08174@95	S	yes	OK	1	2	0	0	1	2	0	0
GSQWSDIEEFC[57.0215]N[0.9840]RSC[57.0215]EVPTR	P08174	DAF_HUMAN	CD55	Complement decay-accelerating factor	P08174@95	S	yes	OK	2	2	0	0	2	2	0	0
GVGIISEGN[0.9840]ETVEDIAAR	P05023	AT1A1_HUMAN	ATP1A1	Sodium/potassium-transporting ATPase subunit alpha-1	P05023@638	T	yes	notOK	0	0	0	1	0	0	0	0
HDDSSDN[0.9840]FC[57.0215]EADDIQSPEAEYVDLLLNPER	Q96HE7	ERO1A_HUMAN	ERO1A	ERO1-like protein alpha	Q96HE7@164	C	no	OK	1	0	0	0	0	0	0	0
HLN[0.9840]GTITAK[145.0197]YTYGKPVK	Q6YHK3	CD109_HUMAN	CD109	CD109 antigen	Q6YHK3@247	T	no	OK	2	2	0	0	2	2	0	0
HTGPGILSMANAGPNTN[0.9840]GSQFFIC[57.0215]TAK	P62937	PPIA_HUMAN	PPIA	Peptidyl-prolyl cis-trans isomerase A	P62937@108	S	no	notOK	0	0	1	2	0	0	2	1
HTGPGILSM[15.9949]ANAGPNTN[0.9840]GSQFFIC[57.0215]TAK	P62937	PPIA_HUMAN	PPIA	Peptidyl-prolyl cis-trans isomerase A	P62937@108	S	no	notOK	0	0	2	2	0	0	1	0
IAYSLLGLKDQVN[0.9840]TVGIPI	P29317	EPHA2_HUMAN	EPHA2	Ephrin type-A receptor 2	P29317@970	V	yes	notOK	0	0	0	1	0	0	0	0
IDATVVRIGTFC[57.0215]SN[0.9840]GTVSR	Q9H5V8	CDCP1_HUMAN	CDCP1	CUB domain-containing protein 1	Q9H5V8@180	T	yes	OK	0	1	0	0	0	0	0	0
IFAPN[0.9840]HVVAK	Q02543	RL18A_HUMAN	RPL18A	Large ribosomal subunit protein eL20	Q02543@36	V	no	notOK	0	0	2	2	0	0	2	0
IGPGEPLELLC[57.0215]N[0.9840]VSGALPPAGR	Q969P0	IGSF8_HUMAN	IGSF8	Immunoglobulin superfamily member 8	Q969P0@327	S	yes	OK	2	2	0	0	2	0	0	0
IGTFC[57.0215]SN[0.9840]GTVSR	Q9H5V8	CDCP1_HUMAN	CDCP1	CUB domain-containing protein 1	Q9H5V8@180	T	yes	OK	2	2	0	0	2	2	0	0
IIDVVYN[0.9840]ASNNELVR	P62241	RS8_HUMAN	RPS8	Small ribosomal subunit protein eS8	P62241@84	S	no	notOK	0	0	2	2	0	0	0	0
IIISPEEN[0.9840]VTLTC[57.0215]TAENQLER	Q13740	CD166_HUMAN	ALCAM	CD166 antigen	Q13740@480	T	yes	OK	2	2	0	0	2	2	0	0
IIK[145.0197]EFIN[0.9840]K	P11169	GTR3_HUMAN	SLC2A3	Solute carrier family 2, facilitated glucose transporter member 3	P11169@43	T	yes	OK	2	2	0	0	2	2	0	0
IIK[145.0197]EFIN[0.9840]K[57.0215]	P11169	GTR3_HUMAN	SLC2A3	Solute carrier family 2, facilitated glucose transporter member 3	P11169@43	T	yes	OK	2	2	0	0	0	0	0	0
IISANGC[57.0215]KVDN[0.9840]SSLTGESEPQTR	P05023	AT1A1_HUMAN	ATP1A1	Sodium/potassium-transporting ATPase subunit alpha-1	P05023@215	S	yes	notOK	0	1	1	0	1	0	2	0
IISAN[0.9840]GC[57.0215]K	P05023	AT1A1_HUMAN	ATP1A1	Sodium/potassium-transporting ATPase subunit alpha-1	P05023@209	C	yes	notOK	2	1	0	0	0	0	0	0
IISAN[0.9840]GC[57.0215]KVDNSSLTGESEPQTR	P05023	AT1A1_HUMAN	ATP1A1	Sodium/potassium-transporting ATPase subunit alpha-1	P05023@209	C	yes	notOK	0	1	2	2	1	2	1	1
IISAN[0.9840]GC[57.0215]K[57.0215]VDNSSLTGESEPQTR	P05023	AT1A1_HUMAN	ATP1A1	Sodium/potassium-transporting ATPase subunit alpha-1	P05023@209	C	yes	notOK	0	1	0	0	0	0	0	0
IISN[0.9840]ASC[57.0215]TTNC[57.0215]LAPLAK	P04406	G3P_HUMAN	GAPDH	Glyceraldehyde-3-phosphate dehydrogenase	P04406@149	S	no	notOK	2	2	0	2	2	2	2	1
IISN[0.9840]ASC[57.0215]TTNC[57.0215]LAPLAK[57.0215]	P04406	G3P_HUMAN	GAPDH	Glyceraldehyde-3-phosphate dehydrogenase	P04406@149	S	no	notOK	0	0	0	0	0	1	0	0
IKLDN[0.9840]YSTQELGK[145.0197]TIVYLDGSSQSC[57.0215]R	P21589	5NTD_HUMAN	NT5E	5'-nucleotidase	P21589@333	S	yes	OK	0	2	0	0	0	2	0	0
IK[145.0197]ISSLQTTEKN[0.9840]DTVAGQGER	P06756	ITAV_HUMAN	ITGAV	Integrin alpha-V	P06756@874	T	yes	OK	2	2	0	0	2	2	0	0
IK[145.0197]ISSLQTTEK[57.0215]N[0.9840]DTVAGQGER	P06756	ITAV_HUMAN	ITGAV	Integrin alpha-V	P06756@874	T	yes	OK	0	0	0	0	1	0	0	0
IK[145.0197]LDN[0.9840]YSTQELGK	P21589	5NTD_HUMAN	NT5E	5'-nucleotidase	P21589@333	S	yes	OK	2	2	0	0	2	2	0	0
IK[145.0197]LDN[0.9840]YSTQELGK[57.0215]	P21589	5NTD_HUMAN	NT5E	5'-nucleotidase	P21589@333	S	yes	OK	2	0	0	0	0	2	0	0
ILDVNDNIPVVENK[145.0197]VLEGM[15.9949]VEEN[0.9840]QVNVEVTR	Q14126	DSG2_HUMAN	DSG2	Desmoglein-2	Q14126@284	V	yes	OK	0	0	1	0	0	0	0	0
ILDVNDNIPVVEN[0.9840]K[145.0197]VLEGMVEENQVNVEVTR	Q14126	DSG2_HUMAN	DSG2	Desmoglein-2	Q14126@274	V	yes	OK	0	0	2	1	0	0	0	0
ILDVNDNIPVVEN[0.9840]K[145.0197]VLEGM[15.9949]VEENQVNVEVTR	Q14126	DSG2_HUMAN	DSG2	Desmoglein-2	Q14126@274	V	yes	OK	0	0	1	1	0	0	0	0
ILLTC[57.0215]SLN[0.9840]DSATEVTGHR	P35613	BASI_HUMAN	BSG	Basigin	P35613@160	S	yes	OK	2	2	0	0	2	2	0	0
IN[0.9840]ATDADEPNTLNSK[145.0197]ISYR	Q14126	DSG2_HUMAN	DSG2	Desmoglein-2	Q14126@182	T	yes	OK	2	2	0	0	2	2	0	0
IN[0.9840]SVEVYDGTWYR	Q13308	PTK7_HUMAN	PTK7	Inactive tyrosine-protein kinase 7	Q13308@469	V	yes	OK	0	0	0	2	0	0	0	0
IN[0.9840]TTADEK[145.0197]DPTNPFR	O14672	ADA10_HUMAN	ADAM10	Disintegrin and metalloproteinase domain-containing protein 10	O14672@278	T	no	OK	2	2	0	0	2	2	0	0
IN[0.9840]TTADEK[145.0197]DPTNPFRFPNIGVEK	O14672	ADA10_HUMAN	ADAM10	Disintegrin and metalloproteinase domain-containing protein 10	O14672@278	T	no	OK	2	2	0	0	2	2	0	0
IN[0.9840]TTADEK[145.0197]DPTNPFRFPNIGVEK[57.0215]	O14672	ADA10_HUMAN	ADAM10	Disintegrin and metalloproteinase domain-containing protein 10	O14672@278	T	no	OK	1	2	0	0	1	2	0	0
IN[0.9840]TTTNEIFYC[57.0215]TFR	Q9NZQ7	PD1L1_HUMAN	CD274	Programmed cell death 1 ligand 1	Q9NZQ7@200	T	yes	OK	2	2	0	0	2	2	0	0
IPGEKDSVIC[57.0215]LK[145.0197]GSQWSDIEEFC[57.0215]N[0.9840]RSC[57.0215]EVPTR	P08174	DAF_HUMAN	CD55	Complement decay-accelerating factor	P08174@95	S	yes	OK	1	0	0	0	0	0	0	0
IRGIN[0.9840]GVSPK	P18124	RL7_HUMAN	RPL7	Large ribosomal subunit protein uL30	P18124@99	V	no	notOK	0	0	1	2	0	0	0	0
IRIN[0.9840]TTADEK[145.0197]DPTNPFR	O14672	ADA10_HUMAN	ADAM10	Disintegrin and metalloproteinase domain-containing protein 10	O14672@278	T	no	OK	0	1	0	0	2	0	0	0
IRIN[0.9840]TTADEK[145.0197]DPTNPFRFPNIGVEK	O14672	ADA10_HUMAN	ADAM10	Disintegrin and metalloproteinase domain-containing protein 10	O14672@278	T	no	OK	0	1	0	0	0	0	0	0
ISIEMN[0.9840]GTLEDQLSHLK	O43707	ACTN4_HUMAN	ACTN4	Alpha-actinin-4	O43707@680	T	no	notOK	0	0	0	1	0	0	0	0
ISIEM[15.9949]N[0.9840]GTLEDQLSHLK	O43707	ACTN4_HUMAN	ACTN4	Alpha-actinin-4	O43707@680	T	no	notOK	0	0	0	1	0	0	0	0
ISSLQTTEK[145.0197]N[0.9840]DTVAGQGER	P06756	ITAV_HUMAN	ITGAV	Integrin alpha-V	P06756@874	T	yes	OK	2	1	0	0	2	2	0	0
ISVAGRN[0.9840]C[57.0215]SFQPER	O15031	PLXB2_HUMAN	PLXNB2	Plexin-B2	O15031@844	S	yes	OK	0	0	0	0	2	2	0	0
ITDSEDKALMN[0.9840]GSESR	P35613	BASI_HUMAN	BSG	Basigin	P35613@268	S	yes	OK	0	0	0	1	0	0	1	0
ITDSEDKALM[15.9949]N[0.9840]GSESR	P35613	BASI_HUMAN	BSG	Basigin	P35613@268	S	yes	OK	0	0	1	2	0	0	0	0
ITDSEDK[145.0197]ALMN[0.9840]GSESR	P35613	BASI_HUMAN	BSG	Basigin	P35613@268	S	yes	OK	2	2	0	0	2	1	0	0
ITDSEDK[145.0197]ALM[15.9949]N[0.9840]GSESR	P35613	BASI_HUMAN	BSG	Basigin	P35613@268	S	yes	OK	0	1	0	0	1	0	0	0
ITNDAREDEMEEN[0.9840]LTQVGSILGNLK	O00161	SNP23_HUMAN	SNAP23	Synaptosomal-associated protein 23	O00161@155	T	no	OK	0	0	1	0	0	0	0	0
ITNDAREDEM[15.9949]EEN[0.9840]LTQVGSILGNLK	O00161	SNP23_HUMAN	SNAP23	Synaptosomal-associated protein 23	O00161@155	T	no	OK	0	0	0	1	0	0	0	0
IVDVN[0.9840]LTSEGK	Q9HD45	TM9S3_HUMAN	TM9SF3	Transmembrane 9 superfamily member 3	Q9HD45@174	T	yes	OK	0	1	0	0	0	0	0	0
IVEVN[0.9840]GVC[57.0215]MEGK	O14745	NHRF1_HUMAN	NHERF1	Na(+)/H(+) exchange regulatory cofactor NHE-RF1	O14745@203	V	no	notOK	0	0	2	2	0	0	1	0
IVEVN[0.9840]GVC[57.0215]M[15.9949]EGK	O14745	NHRF1_HUMAN	NHERF1	Na(+)/H(+) exchange regulatory cofactor NHE-RF1	O14745@203	V	no	notOK	0	0	0	1	0	0	0	0
IVGC[57.0215]IC[57.0215]EEDN[0.9840]TSVVWFWLHK	P10606	COX5B_HUMAN	COX5B	Cytochrome c oxidase subunit 5B, mitochondrial	P10606@97	S	no	OK	0	0	0	0	0	1	0	0
IVGC[57.0215]IC[57.0215]EEDN[0.9840]TSVVWFWLHKGEAQR	P10606	COX5B_HUMAN	COX5B	Cytochrome c oxidase subunit 5B, mitochondrial	P10606@97	S	no	OK	1	0	0	0	0	0	0	0
IVSPEPGGAVGPN[0.9840]LTC[57.0215]R	A0A087WYL5	A0A087WYL5_HUMAN	SEZ6L2	Seizure related 6 homolog like 2	A0A087WYL5@373	T	yes	OK	2	1	0	0	1	1	0	0
IYLTADN[0.9840]LVLNLQDESFTR	Q99623	PHB2_HUMAN	PHB2	Prohibitin-2	Q99623@277	V	yes	OK	0	0	0	0	0	0	1	1
KDGN[0.9840]ASGTTLLEALDC[57.0215]ILPPTRPTDKPLR	P68104	EF1A1_HUMAN	EEF1A1	Elongation factor 1-alpha 1	P68104@222	S	no	notOK	0	0	0	0	0	2	0	0
KDTC[57.0215]TQEC[57.0215]SYFN[0.9840]ITK	P05556	ITB1_HUMAN	ITGB1	Integrin beta-1	P05556@669	T	yes	OK	2	2	0	0	2	2	0	0
KDTC[57.0215]TQEC[57.0215]SYFN[0.9840]ITKVESR	P05556	ITB1_HUMAN	ITGB1	Integrin beta-1	P05556@669	T	yes	OK	0	2	0	0	0	2	0	0
KDTC[57.0215]TQEC[57.0215]SYFN[0.9840]ITK[145.0197]VESR	P05556	ITB1_HUMAN	ITGB1	Integrin beta-1	P05556@669	T	yes	OK	2	2	0	0	2	2	0	0
KDTC[57.0215]TQEC[57.0215]SYFN[0.9840]ITK[57.0215]	P05556	ITB1_HUMAN	ITGB1	Integrin beta-1	P05556@669	T	yes	OK	1	0	0	0	2	2	0	0
KEN[0.9840]SSEIC[57.0215]SNNGEC[57.0215]VC[57.0215]GQC[57.0215]VC[57.0215]R	P05556	ITB1_HUMAN	ITGB1	Integrin beta-1	P05556@520	S	yes	OK	0	2	0	0	2	2	0	0
KFVPGC[57.0215]FVC[57.0215]LESRTC[57.0215]SSN[0.9840]LTLTSGSK	Q9H5V8	CDCP1_HUMAN	CDCP1	CUB domain-containing protein 1	Q9H5V8@386	T	yes	OK	0	2	0	0	0	2	0	0
KIYIPLN[0.9840]KTAPC[57.0215]VR	Q92542	NICA_HUMAN	NCSTN	Nicastrin	Q92542@45	T	yes	OK	0	1	0	0	1	0	0	0
KLASLTPGFSGADVAN[0.9840]VC[57.0215]NEAALIAAR	Q9Y4W6	AFG32_HUMAN	AFG3L2	Mitochondrial inner membrane m-AAA protease component AFG3L2	Q9Y4W6@523	C	yes	notOK	0	1	0	0	1	0	0	0
KLC[57.0215]PDC[57.0215]PLLAPLN[0.9840]DSR	cRAP-P12763	cRAP-FETUA_BOVIN	AHSG	Alpha-2-HS-glycoprotein	cRAP-P12763@156	S	unk	NaN	2	2	0	0	2	2	0	0
KLGDC[57.0215]ISEDSYPDGN[0.9840]ITWYR	Q13740	CD166_HUMAN	ALCAM	CD166 antigen	Q13740@167	T	yes	OK	2	2	0	0	2	2	0	0
KN[0.9840]ITDLVEGAKK[145.0197]	Q8IWA5	CTL2_HUMAN	SLC44A2	Choline transporter-like protein 2	Q8IWA5@200	T	yes	OK	1	0	0	0	0	0	0	0
KN[0.9840]ITDLVEGAK[145.0197]K	Q8IWA5	CTL2_HUMAN	SLC44A2	Choline transporter-like protein 2	Q8IWA5@200	T	yes	OK	2	2	0	0	2	2	0	0
KN[0.9840]ITK[145.0197]TFK	Q6YHK3	CD109_HUMAN	CD109	CD109 antigen	Q6YHK3@279	T	no	OK	0	1	0	0	1	0	0	0
KVEVEPLN[0.9840]STAVHVYWK[145.0197]LPVPSK	P10586	PTPRF_HUMAN	PTPRF	Receptor-type tyrosine-protein phosphatase F	P10586@721	T	yes	OK	0	1	0	0	0	0	0	0
KVVDN[0.9840]TTAKEFADSLGIPFLETSAK	Q9H0U4	RAB1B_HUMAN	RAB1B	Ras-related protein Rab-1B	Q9H0U4@133	T	no	notOK	0	0	0	1	0	0	0	0
KYDFYIN[0.9840]VC[57.0215]GPVSVSPC[57.0215]QPDSGAC[57.0215]QVAK	P11717	MPRI_HUMAN	IGF2R	Cation-independent mannose-6-phosphate receptor	P11717@662	C	yes	OK	0	0	0	1	0	0	0	0
KYQTLN[0.9840]C[57.0215]SVNVNC[57.0215]VNIR	P23229	ITA6_HUMAN	ITGA6	Integrin alpha-6	P23229@966	S	yes	OK	1	2	0	0	1	0	0	0
LAVNC[57.0215]FVNNNRQC[57.0215]QC[57.0215]TSVGAQN[0.9840]TVIC[57.0215]SK[145.0197]LAAK	P16422	EPCAM_HUMAN	EPCAM	Epithelial cell adhesion molecule	P16422@55	V	yes	OK	2	2	0	0	0	0	0	0
LAVNC[57.0215]FVNNNRQC[57.0215]QC[57.0215]TSVGAQN[0.9840]TVIC[57.0215]SK[145.0197]LAAK[57.0215]	P16422	EPCAM_HUMAN	EPCAM	Epithelial cell adhesion molecule	P16422@55	V	yes	OK	0	1	0	0	0	0	0	0
LC[57.0215]DEGHGLEVEIN[0.9840]C[57.0215]TR	P25445	TNR6_HUMAN	FAS	Tumor necrosis factor receptor superfamily member 6	P25445@118	T	yes	OK	0	2	0	0	2	2	0	0
LC[57.0215]PDC[57.0215]PLLAPLN[0.9840]DSR	cRAP-P12763	cRAP-FETUA_BOVIN	AHSG	Alpha-2-HS-glycoprotein	cRAP-P12763@156	S	unk	NaN	2	0	0	0	1	2	0	0
LEQQVPVN[0.9840]QVFGQDEMIDVIGVTK	P39023	RL3_HUMAN	RPL3	Large ribosomal subunit protein uL3	P39023@208	V	no	notOK	0	0	1	0	0	0	0	1
LEQTSEDSSKC[57.0215]VN[0.9840]ASR	P21589	5NTD_HUMAN	NT5E	5'-nucleotidase	P21589@53	S	yes	OK	0	0	0	0	0	1	0	0
LEQTSEDSSK[145.0197]C[57.0215]VN[0.9840]ASR	P21589	5NTD_HUMAN	NT5E	5'-nucleotidase	P21589@53	S	yes	OK	2	2	0	0	2	2	0	0
LFLN[0.9840]ETQTQEITEDIPVK	P41252	SYIC_HUMAN	IARS1	Isoleucine--tRNA ligase, cytoplasmic	P41252@1230	T	no	notOK	0	0	1	1	0	0	0	0
LFQN[0.9840]C[57.0215]SELFK	Q8NBN3	TM87A_HUMAN	TMEM87A	Transmembrane protein 87A	Q8NBN3@127	S	yes	OK	2	2	0	0	2	2	0	0
LGDC[57.0215]ISEDSYPDGN[0.9840]ITWYR	Q13740	CD166_HUMAN	ALCAM	CD166 antigen	Q13740@167	T	yes	OK	2	2	0	0	2	2	0	0
LGNN[0.9840]C[57.0215]VFAPADVTSEKDVQTALALAK	Q99714	HCD2_HUMAN	HSD17B10	3-hydroxyacyl-CoA dehydrogenase type-2	Q99714@57	V	no	OK	0	0	0	1	0	0	0	0
LHVGYLQPLVAVQVSFAPN[0.9840]NTGK[145.0197]EVTVEC[57.0215]K	P54709	AT1B3_HUMAN	ATP1B3	Sodium/potassium-transporting ATPase subunit beta-3	P54709@240	T	yes	OK	0	0	0	0	1	0	0	0
LHVTLYN[0.9840]C[57.0215]SFGR	O15031	PLXB2_HUMAN	PLXNB2	Plexin-B2	O15031@759	S	yes	OK	1	2	0	0	2	2	0	0
LKETIDN[0.9840]NSVSSPLQSLQQR	P60228	EIF3E_HUMAN	EIF3E	Eukaryotic translation initiation factor 3 subunit E	P60228@198	S	no	notOK	0	0	1	0	0	0	0	0
LKYEN[0.9840]EVALR	P13645	K1C10_HUMAN	KRT10	Keratin, type I cytoskeletal 10	P13645@240	V	no	OK	0	0	2	1	0	0	2	0
LK[145.0197]AIN[0.9840]DTAAR	Q02487	DSC2_HUMAN	DSC2	Desmocollin-2	Q02487@629	T	yes	OK	2	2	0	0	2	2	0	0
LK[145.0197]PLFN[0.9840]K	P20645	MPRD_HUMAN	M6PR	Cation-dependent mannose-6-phosphate receptor	P20645@57	S	yes	OK	2	1	0	0	1	1	0	0
LLGDPSRNN[0.9840]C[57.0215]SLSIVDAR	P20138	CD33_HUMAN	CD33	Myeloid cell surface antigen CD33	P20138@100	S	yes	OK	2	0	0	0	0	0	0	0
LLGDPSRN[0.9840]NC[57.0215]SLSIVDAR	P20138	CD33_HUMAN	CD33	Myeloid cell surface antigen CD33	P20138@99	C	yes	OK	2	2	0	0	2	2	0	0
LLK[145.0197]NN[0.9840]ESLDEGLR	Q86SQ4	AGRG6_HUMAN	ADGRG6	Adhesion G-protein coupled receptor G6	Q86SQ4@505	S	yes	OK	0	2	0	0	0	1	0	0
LLN[0.9840]C[57.0215]TAPGPDAAAR	Q8N697	S15A4_HUMAN	SLC15A4	Solute carrier family 15 member 4	Q8N697@140	T	yes	OK	0	2	0	0	2	2	0	0
LN[0.9840]LTTDPK[145.0197]FESVAR	Q92896	GSLG1_HUMAN	GLG1	Golgi apparatus protein 1	Q92896@165	T	yes	OK	0	2	0	0	0	0	0	0
LPSAQTPN[0.9840]GTDYVASGK	Q9Y520	PRC2C_HUMAN	PRRC2C	Protein PRRC2C	Q9Y520@1967	T	no	notOK	0	0	0	1	0	0	0	0
LQAALDDEEAGGRPAMEPGN[0.9840]GSLDLGGDSAGR	Q00839	HNRPU_HUMAN	HNRNPU	Heterogeneous nuclear ribonucleoprotein U	Q00839@57	S	no	notOK	0	0	2	2	0	0	1	0
LQAALDDEEAGGRPAM[15.9949]EPGN[0.9840]GSLDLGGDSAGR	Q00839	HNRPU_HUMAN	HNRNPU	Heterogeneous nuclear ribonucleoprotein U	Q00839@57	S	no	notOK	0	0	0	2	0	0	0	0
LQAQQDAVN[0.9840]IVC[57.0215]HSK	P55036	PSMD4_HUMAN	PSMD4	26S proteasome non-ATPase regulatory subunit 4	P55036@34	V	no	OK	0	0	0	0	1	0	0	0
LQFDDN[0.9840]GTYTC[57.0215]QVK	O60487	MPZL2_HUMAN	MPZL2	Myelin protein zero-like protein 2	O60487@118	T	yes	OK	2	2	0	0	2	2	0	0
LQFDDN[0.9840]GTYTC[57.0215]QVK[145.0197]NPPDVDGVIGEIR	O60487	MPZL2_HUMAN	MPZL2	Myelin protein zero-like protein 2	O60487@118	T	yes	OK	2	0	0	0	2	0	0	0
LQFDDN[0.9840]GTYTC[57.0215]QVK[57.0215]	O60487	MPZL2_HUMAN	MPZL2	Myelin protein zero-like protein 2	O60487@118	T	yes	OK	0	2	0	0	2	2	0	0
LQFQVLVQHPQN[0.9840]ESNK[145.0197]	Q9H5V8	CDCP1_HUMAN	CDCP1	CUB domain-containing protein 1	Q9H5V8@339	S	yes	OK	0	2	0	0	0	0	0	0
LQFQVLVQHPQN[0.9840]ESNK[145.0197]IYVVDLSNER	Q9H5V8	CDCP1_HUMAN	CDCP1	CUB domain-containing protein 1	Q9H5V8@339	S	yes	OK	2	2	0	0	2	2	0	0
LQGVPHVGAN[0.9840]VTLSC[57.0215]QSPR	Q96AP7	ESAM_HUMAN	ESAM	Endothelial cell-selective adhesion molecule	Q96AP7@169	T	yes	OK	0	1	0	0	0	0	0	0
LQQTQN[0.9840]QVDEVVDIMR	Q15836	VAMP3_HUMAN	VAMP3	Vesicle-associated membrane protein 3	Q15836@20	V	yes	notOK	0	0	1	0	0	0	0	0
LRNPC[57.0215]TSEQN[0.9840]C[57.0215]TSPFSYK	P05556	ITB1_HUMAN	ITGB1	Integrin beta-1	P05556@212	T	yes	OK	0	0	0	0	0	1	0	0
LRNPC[57.0215]TSEQN[0.9840]C[57.0215]TSPFSYK[145.0197]NVLSLTNK	P05556	ITB1_HUMAN	ITGB1	Integrin beta-1	P05556@212	T	yes	OK	0	2	0	0	0	0	0	0
LRNPC[57.0215]TSEQN[0.9840]C[57.0215]TSPFSYK[145.0197]NVLSLTNKGEVFNELVGK	P05556	ITB1_HUMAN	ITGB1	Integrin beta-1	P05556@212	T	yes	OK	0	2	0	0	1	2	0	0
LSC[57.0215]AFKTEN[0.9840]QTR	P06756	ITAV_HUMAN	ITGAV	Integrin alpha-V	P06756@704	T	yes	OK	2	2	0	0	2	2	0	0
LSC[57.0215]AFK[145.0197]TEN[0.9840]QTR	P06756	ITAV_HUMAN	ITGAV	Integrin alpha-V	P06756@704	T	yes	OK	0	0	0	0	1	0	0	0
LSC[57.0215]AFK[57.0215]TEN[0.9840]QTR	P06756	ITAV_HUMAN	ITGAV	Integrin alpha-V	P06756@704	T	yes	OK	2	2	0	0	2	2	0	0
LSDTAN[0.9840]YTC[57.0215]VAK	Q8IZJ1	UNC5B_HUMAN	UNC5B	Netrin receptor UNC5B	Q8IZJ1@222	T	yes	OK	1	0	0	0	0	0	0	0
LSHDAN[0.9840]ETLPLHLYVK[145.0197]SYGK	O15031	PLXB2_HUMAN	PLXNB2	Plexin-B2	O15031@733	T	yes	OK	1	2	0	0	0	0	0	0
LSQGN[0.9840]TTLSINPVK[145.0197]R	P13688	CEAM1_HUMAN	CEACAM1	Cell adhesion molecule CEACAM1	P13688@378	T	yes	OK	1	0	0	0	0	0	0	0
LVILAN[0.9840]NC[57.0215]PALR	P62888	RL30_HUMAN	RPL30	Large ribosomal subunit protein eL30	P62888@50	C	no	notOK	2	2	2	2	2	2	1	0
LVPSVN[0.9840]GVR	P11586	C1TC_HUMAN	MTHFD1	C-1-tetrahydrofolate synthase, cytoplasmic	P11586@484	V	no	notOK	0	0	2	1	0	0	0	1
LVQDVAN[0.9840]NTNEEAGDGTTTATVLAR	P10809	CH60_HUMAN	HSPD1	60 kDa heat shock protein, mitochondrial	P10809@103	T	no	notOK	0	0	2	2	0	1	2	2
LVSIN[0.9840]K[145.0197]SSPLQK	P25116	PAR1_HUMAN	F2R	Proteinase-activated receptor 1	P25116@75	S	yes	OK	2	2	0	0	2	2	0	0
MEAVQK[145.0197]IN[0.9840]YTVPQSGTFK	Q6YHK3	CD109_HUMAN	CD109	CD109 antigen	Q6YHK3@419	T	no	OK	0	2	0	0	0	2	0	0
MSGGWELELN[0.9840]GTEAK	Q07021	C1QBP_HUMAN	C1QBP	Complement component 1 Q subcomponent-binding protein, mitochondrial	Q07021@114	T	no	notOK	0	0	1	1	0	0	0	0
M[15.9949]EAVQK[145.0197]IN[0.9840]YTVPQSGTFK	Q6YHK3	CD109_HUMAN	CD109	CD109 antigen	Q6YHK3@419	T	no	OK	0	1	0	0	0	2	0	0
NAC[57.0215]C[57.0215]STN[0.9840]TSQEAHK	P15328	FOLR1_HUMAN	FOLR1	Folate receptor alpha	P15328@69	S	yes	OK	2	0	0	0	0	0	0	0
NAC[57.0215]C[57.0215]STN[0.9840]TSQEAHKDVSYLYR	P15328	FOLR1_HUMAN	FOLR1	Folate receptor alpha	P15328@69	S	yes	OK	0	2	0	0	0	1	0	0
NAC[57.0215]C[57.0215]STN[0.9840]TSQEAHK[145.0197]DVSYLYR	P15328	FOLR1_HUMAN	FOLR1	Folate receptor alpha	P15328@69	S	yes	OK	2	2	0	0	1	2	0	0
NAIKEGDN[0.9840]ITLK[145.0197]C[57.0215]LGNGNPPPEEFLFYLPGQPEGIR	Q13740	CD166_HUMAN	ALCAM	CD166 antigen	Q13740@265	T	yes	OK	2	2	0	0	2	2	0	0
NAIK[57.0215]EGDN[0.9840]ITLK[145.0197]C[57.0215]LGNGNPPPEEFLFYLPGQPEGIR	Q13740	CD166_HUMAN	ALCAM	CD166 antigen	Q13740@265	T	yes	OK	0	2	0	0	2	1	0	0
NAVITVPAYFN[0.9840]DSQR	P38646	GRP75_HUMAN	HSPA9	Stress-70 protein, mitochondrial	P38646@198	S	no	OK	0	0	1	0	0	0	1	0
NIAFFSTN[0.9840]C[57.0215]VEGTAR	P05023	AT1A1_HUMAN	ATP1A1	Sodium/potassium-transporting ATPase subunit alpha-1	P05023@248	V	yes	notOK	1	0	0	0	0	0	0	0
NLN[0.9840]SVSVPR	P08581	MET_HUMAN	MET	Hepatocyte growth factor receptor	P08581@768	V	yes	OK	0	0	0	1	0	0	0	0
NNQLDPTSKEDFLN[0.9840]IC[57.0215]IEPDTISK	Q53H12	AGK_HUMAN	AGK	Acylglycerol kinase, mitochondrial	Q53H12@332	C	no	OK	0	0	1	0	0	0	0	0
NPC[57.0215]TSEQN[0.9840]C[57.0215]TSPFSYK[145.0197]NVLSLTNK	P05556	ITB1_HUMAN	ITGB1	Integrin beta-1	P05556@212	T	yes	OK	1	2	0	0	2	2	0	0
NPC[57.0215]TSEQN[0.9840]C[57.0215]TSPFSYK[145.0197]NVLSLTNKGEVFNELVGK	P05556	ITB1_HUMAN	ITGB1	Integrin beta-1	P05556@212	T	yes	OK	2	2	0	0	2	2	0	0
NPC[57.0215]TSEQN[0.9840]C[57.0215]TSPFSYK[145.0197]NVLSLTNKGEVFNELVGK[57.0215]	P05556	ITB1_HUMAN	ITGB1	Integrin beta-1	P05556@212	T	yes	OK	0	1	0	0	0	0	0	0
NQILN[0.9840]LTTDNANILLQIDNAR	P13645	K1C10_HUMAN	KRT10	Keratin, type I cytoskeletal 10	P13645@212	T	no	OK	0	0	1	1	0	0	1	0
NQLTSNPEN[0.9840]TVFDAK	P11021	BIP_HUMAN	HSPA5	Endoplasmic reticulum chaperone BiP	P11021@90	V	no	OK	0	0	0	1	0	0	0	0
NQM[15.9949]LISEDSRFEVFK[145.0197]N[0.9840]GTLR	Q13308	PTK7_HUMAN	PTK7	Inactive tyrosine-protein kinase 7	Q13308@463	T	yes	OK	0	0	0	0	1	0	0	0
NQVAMNPQN[0.9840]TVFDAK	P34931	HS71L_HUMAN	HSPA1L	Heat shock 70 kDa protein 1-like	P34931@67	V	no	OK	0	0	0	2	0	0	0	0
NSN[0.9840]LVGAAHEELQQSR	P02545	LMNA_HUMAN	LMNA	Prelamin-A/C	P02545@283	V	no	notOK	0	0	0	0	0	0	1	0
NTNENPQEC[57.0215]FN[0.9840]ASK	Q13433	S39A6_HUMAN	SLC39A6	Zinc transporter ZIP6	Q13433@266	S	yes	OK	0	2	0	0	0	2	0	0
NTTVSGAGVPGPLPDFGLEESGHSN[0.9840]STITTSSTR	Q14126	DSG2_HUMAN	DSG2	Desmoglein-2	Q14126@1097	T	yes	notOK	0	0	0	1	0	0	1	0
N[0.9840]ASHLVC[57.0215]SAC[57.0215]FGPC[57.0215]AR	Q96HD1	CREL1_HUMAN	CRELD1	Protein disulfide isomerase CRELD1	Q96HD1@205	S	yes	OK	0	1	0	0	0	0	0	0
N[0.9840]ATGDYKC[57.0215]SLIDK	Q13740	CD166_HUMAN	ALCAM	CD166 antigen	Q13740@306	T	yes	OK	2	2	0	0	2	2	0	0
N[0.9840]ATGDYKC[57.0215]SLIDKK	Q13740	CD166_HUMAN	ALCAM	CD166 antigen	Q13740@306	T	yes	OK	2	2	0	0	0	2	0	0
N[0.9840]ATGDYKC[57.0215]SLIDK[145.0197]K	Q13740	CD166_HUMAN	ALCAM	CD166 antigen	Q13740@306	T	yes	OK	1	2	0	0	2	2	0	0
N[0.9840]ATGDYKC[57.0215]SLIDK[145.0197]K[57.0215]	Q13740	CD166_HUMAN	ALCAM	CD166 antigen	Q13740@306	T	yes	OK	2	0	0	0	0	0	0	0
N[0.9840]ATGDYKC[57.0215]SLIDK[57.0215]K	Q13740	CD166_HUMAN	ALCAM	CD166 antigen	Q13740@306	T	yes	OK	0	1	0	0	0	1	0	0
N[0.9840]ATGDYKC[57.0215]SLIDK[57.0215]K[145.0197]	Q13740	CD166_HUMAN	ALCAM	CD166 antigen	Q13740@306	T	yes	OK	0	1	0	0	0	0	0	0
N[0.9840]ATGDYK[145.0197]C[57.0215]SLIDK	Q13740	CD166_HUMAN	ALCAM	CD166 antigen	Q13740@306	T	yes	OK	2	2	0	0	2	1	0	0
N[0.9840]ATGDYK[145.0197]C[57.0215]SLIDKK	Q13740	CD166_HUMAN	ALCAM	CD166 antigen	Q13740@306	T	yes	OK	2	2	0	0	2	2	0	0
N[0.9840]ATGDYK[145.0197]C[57.0215]SLIDKK[57.0215]	Q13740	CD166_HUMAN	ALCAM	CD166 antigen	Q13740@306	T	yes	OK	0	1	0	0	0	0	0	0
N[0.9840]ATGDYK[145.0197]C[57.0215]SLIDK[57.0215]	Q13740	CD166_HUMAN	ALCAM	CD166 antigen	Q13740@306	T	yes	OK	1	0	0	0	0	0	0	0
N[0.9840]AVITVPAYFNDSQR	P38646	GRP75_HUMAN	HSPA9	Stress-70 protein, mitochondrial	P38646@188	V	no	OK	0	0	2	2	0	0	0	0
N[0.9840]C[57.0215]SSFLIK	P46779	RL28_HUMAN	RPL28	Large ribosomal subunit protein eL28	P46779@12	S	no	notOK	0	0	1	0	0	0	0	0
N[0.9840]DVAPTLMSVPR	P12830	CADH1_HUMAN	CDH1	Cadherin-1	P12830@785	V	yes	notOK	0	0	2	0	0	0	2	0
N[0.9840]DVAPTLM[15.9949]SVPR	P12830	CADH1_HUMAN	CDH1	Cadherin-1	P12830@785	V	yes	notOK	0	0	0	1	0	0	0	0
N[0.9840]FSSC[57.0215]SAEDFEK	Q13443	ADAM9_HUMAN	ADAM9	Disintegrin and metalloproteinase domain-containing protein 9	Q13443@381	S	yes	OK	2	2	0	0	2	2	0	0
N[0.9840]FSSC[57.0215]SAEDFEK[57.0215]	Q13443	ADAM9_HUMAN	ADAM9	Disintegrin and metalloproteinase domain-containing protein 9	Q13443@381	S	yes	OK	0	0	0	0	0	1	0	0
N[0.9840]FTVAC[57.0215]QHR	P08581	MET_HUMAN	MET	Hepatocyte growth factor receptor	P08581@785	T	yes	OK	0	1	0	0	0	0	0	0
N[0.9840]GSLIC[57.0215]TASK	Q9ULV4	COR1C_HUMAN	CORO1C	Coronin-1C	Q9ULV4@185	S	no	OK	2	2	0	2	1	2	1	0
N[0.9840]GSLIC[57.0215]TASK[57.0215]	Q9ULV4	COR1C_HUMAN	CORO1C	Coronin-1C	Q9ULV4@185	S	no	OK	2	0	0	0	0	0	0	0
N[0.9840]GTYKFC[57.0215]FSNEFSTFTHK	Q9Y3B3	TMED7_HUMAN	TMED7	Transmembrane emp24 domain-containing protein 7	Q9Y3B3@103	T	yes	OK	0	1	0	0	0	1	0	0
N[0.9840]GVELSATR	Q9Y639	NPTN_HUMAN	NPTN	Neuroplastin	Q9Y639@187	V	yes	OK	0	0	2	2	0	0	2	1
N[0.9840]GVELSATRK	Q9Y639	NPTN_HUMAN	NPTN	Neuroplastin	Q9Y639@187	V	yes	OK	0	0	1	1	0	0	2	0
N[0.9840]GVITQYSVAYEAVDGEDRGR	P10586	PTPRF_HUMAN	PTPRF	Receptor-type tyrosine-protein phosphatase F	P10586@636	V	yes	OK	0	0	0	0	0	0	2	0
N[0.9840]GVMPSHFSR	P39019	RS19_HUMAN	RPS19	Small ribosomal subunit protein eS19	P39019@85	V	no	notOK	0	0	2	2	0	0	2	0
N[0.9840]GVM[15.9949]PSHFSR	P39019	RS19_HUMAN	RPS19	Small ribosomal subunit protein eS19	P39019@85	V	no	notOK	0	0	2	2	0	0	2	0
N[0.9840]GVPLLWIK	O75054	IGSF3_HUMAN	IGSF3	Immunoglobulin superfamily member 3	O75054@1162	V	yes	notOK	0	0	1	0	0	0	0	0
N[0.9840]GVSGLVTSR	P29317	EPHA2_HUMAN	EPHA2	Ephrin type-A receptor 2	P29317@416	V	yes	OK	0	0	2	2	0	0	2	2
N[0.9840]ISQVLEK[145.0197]K	O14672	ADA10_HUMAN	ADAM10	Disintegrin and metalloproteinase domain-containing protein 10	O14672@439	S	no	OK	1	0	0	0	0	0	0	0
N[0.9840]LTVSEC[57.0215]K[145.0197]K	E9PFN4	E9PFN4_HUMAN	SLC4A7	Anion exchange protein	E9PFN4@792	T	yes	OK	0	1	0	0	1	0	0	0
N[0.9840]NSWVK[145.0197]SK	Q9P2B2	FPRP_HUMAN	PTGFRN	Prostaglandin F2 receptor negative regulator	Q9P2B2@525	S	yes	OK	2	2	0	0	2	1	0	0
N[0.9840]NTQVLINC[57.0215]R	P62316	SMD2_HUMAN	SNRPD2	Small nuclear ribonucleoprotein Sm D2	P62316@38	T	no	notOK	2	0	0	0	0	2	0	0
N[0.9840]NVVITVTQR	Q6YHK3	CD109_HUMAN	CD109	CD109 antigen	Q6YHK3@387	V	no	OK	0	0	0	0	0	0	0	2
N[0.9840]VSTGDVNVEM[15.9949]NAAPGVDLTQLLNNM[15.9949]R	P13645	K1C10_HUMAN	KRT10	Keratin, type I cytoskeletal 10	P13645@296	S	no	OK	0	0	0	0	0	0	0	1
N[0.9840]VTWK[145.0197]LGSR	P50454	SERPH_HUMAN	SERPINH1	Serpin H1	P50454@125	T	no	OK	1	0	0	0	1	0	0	0
N[0.9840]YSPYYNTIDDLKDQIVDLTVGNNK	P35527	K1C9_HUMAN	KRT9	Keratin, type I cytoskeletal 9	P35527@200	S	no	OK	0	0	0	1	0	0	0	0
QAVTNPN[0.9840]NTFYATK	P38646	GRP75_HUMAN	HSPA9	Stress-70 protein, mitochondrial	P38646@114	T	no	OK	0	0	2	2	0	0	0	0
QAVTNPN[0.9840]NTFYATKR	P38646	GRP75_HUMAN	HSPA9	Stress-70 protein, mitochondrial	P38646@114	T	no	OK	0	0	0	1	0	0	0	0
QC[57.0215]QC[57.0215]TSVGAQN[0.9840]TVIC[57.0215]SK	P16422	EPCAM_HUMAN	EPCAM	Epithelial cell adhesion molecule	P16422@55	V	yes	OK	0	0	1	0	0	0	2	2
QC[57.0215]QC[57.0215]TSVGAQN[0.9840]TVIC[57.0215]SK[145.0197]LAAK	P16422	EPCAM_HUMAN	EPCAM	Epithelial cell adhesion molecule	P16422@55	V	yes	OK	0	0	2	2	0	0	2	2
QC[57.0215]Q[-17.0265]C[57.0215]TSVGAQN[0.9840]TVIC[57.0215]SK	P16422	EPCAM_HUMAN	EPCAM	Epithelial cell adhesion molecule	P16422@55	V	yes	OK	0	0	0	0	0	0	0	2
QC[57.0215]Q[-17.0265]C[57.0215]TSVGAQN[0.9840]TVIC[57.0215]SK[145.0197]LAAK	P16422	EPCAM_HUMAN	EPCAM	Epithelial cell adhesion molecule	P16422@55	V	yes	OK	0	0	2	0	0	0	0	0
QC[57.0215]YSC[57.0215]K[145.0197]GN[0.9840]STHGC[57.0215]SSEETFLIDC[57.0215]R	Q03405	UPAR_HUMAN	PLAUR	Urokinase plasminogen activator surface receptor	Q03405@222	T	yes	OK	2	0	0	0	2	0	0	0
QDVN[0.9840]EC[57.0215]GQK[145.0197]PGLC[57.0215]R	P46531	NOTC1_HUMAN	NOTCH1	Neurogenic locus notch homolog protein 1	P46531@180	C	yes	OK	0	1	0	0	0	0	0	0
QGLN[0.9840]GVPILSEEELSLLDEFYK	Q14444	CAPR1_HUMAN	CAPRIN1	Caprin-1	Q14444@173	V	no	notOK	0	0	0	1	0	0	0	0
QHTVTTTTK[145.0197]GEN[0.9840]FTETDVK	P04156	PRIO_HUMAN	PRNP	Major prion protein	P04156@197	T	yes	notOK	0	0	0	0	0	1	0	0
QIFN[0.9840]GTFVK	P18124	RL7_HUMAN	RPL7	Large ribosomal subunit protein uL30	P18124@119	T	no	notOK	0	0	0	1	0	0	0	0
QLDN[0.9840]IVGER	P04259	K2C6B_HUMAN	KRT6B	Keratin, type II cytoskeletal 6B	P04259@227	V	no	OK	0	0	0	0	0	0	1	0
QLSC[57.0215]VANQN[0.9840]GSQADC[57.0215]ELGNPFKR	P23229	ITA6_HUMAN	ITGA6	Integrin alpha-6	P23229@770	S	yes	OK	0	0	0	0	0	1	0	0
QLSC[57.0215]VANQN[0.9840]GSQADC[57.0215]ELGNPFK[145.0197]R	P23229	ITA6_HUMAN	ITGA6	Integrin alpha-6	P23229@770	S	yes	OK	2	2	0	0	2	2	0	0
QLVLN[0.9840]LTGNTLC[57.0215]AGGASDEK	O00592	PODXL_HUMAN	PODXL	Podocalyxin	O00592@360	T	yes	OK	2	2	0	0	2	2	0	0
QLVLN[0.9840]LTGNTLC[57.0215]AGGASDEKLISLIC[57.0215]R	O00592	PODXL_HUMAN	PODXL	Podocalyxin	O00592@360	T	yes	OK	0	1	0	0	0	0	0	0
QLVLN[0.9840]LTGNTLC[57.0215]AGGASDEK[57.0215]	O00592	PODXL_HUMAN	PODXL	Podocalyxin	O00592@360	T	yes	OK	1	0	0	0	0	1	0	0
QSTGQDTEAELQDATLALHGLTVEDEGN[0.9840]YTC[57.0215]EFATFPK	Q92692	NECT2_HUMAN	NECTIN2	Nectin-2	Q92692@137	T	yes	OK	0	2	0	0	0	1	0	0
QSTGQDTEAELQDATLALHGLTVEDEGN[0.9840]YTC[57.0215]EFATFPK[145.0197]GSVR	Q92692	NECT2_HUMAN	NECTIN2	Nectin-2	Q92692@137	T	yes	OK	0	0	0	0	0	1	0	0
QVN[0.9840]EVLK	Q96RW7	HMCN1_HUMAN	HMCN1	Hemicentin-1	Q96RW7@206	V	no	OK	0	0	0	1	0	0	0	1
QVQLEC[57.0215]VVLN[0.9840]R	O75054	IGSF3_HUMAN	IGSF3	Immunoglobulin superfamily member 3	O75054@842	T	yes	OK	1	0	0	0	0	1	0	0
Q[-17.0265]C[57.0215]QC[57.0215]TSVGAQN[0.9840]TVIC[57.0215]SK	P16422	EPCAM_HUMAN	EPCAM	Epithelial cell adhesion molecule	P16422@55	V	yes	OK	0	0	0	2	0	0	2	1
Q[-17.0265]C[57.0215]QC[57.0215]TSVGAQN[0.9840]TVIC[57.0215]SK[145.0197]LAAK	P16422	EPCAM_HUMAN	EPCAM	Epithelial cell adhesion molecule	P16422@55	V	yes	OK	0	0	1	1	1	0	2	0
Q[-17.0265]C[57.0215]YSC[57.0215]KGN[0.9840]STHGC[57.0215]SSEETFLIDC[57.0215]R	Q03405	UPAR_HUMAN	PLAUR	Urokinase plasminogen activator surface receptor	Q03405@222	T	yes	OK	0	0	0	0	0	1	0	0
Q[-17.0265]C[57.0215]YSC[57.0215]K[145.0197]GN[0.9840]STHGC[57.0215]SSEETFLIDC[57.0215]R	Q03405	UPAR_HUMAN	PLAUR	Urokinase plasminogen activator surface receptor	Q03405@222	T	yes	OK	2	0	0	0	1	0	0	0
Q[-17.0265]HTVTTTTK[145.0197]GEN[0.9840]FTETDVK	P04156	PRIO_HUMAN	PRNP	Major prion protein	P04156@197	T	yes	notOK	0	0	0	0	0	1	0	0
Q[-17.0265]LSC[57.0215]VANQN[0.9840]GSQADC[57.0215]ELGNPFK[145.0197]R	P23229	ITA6_HUMAN	ITGA6	Integrin alpha-6	P23229@770	S	yes	OK	2	2	0	0	2	1	0	0
Q[-17.0265]LVLN[0.9840]LTGNTLC[57.0215]AGGASDEK	O00592	PODXL_HUMAN	PODXL	Podocalyxin	O00592@360	T	yes	OK	1	2	0	0	2	2	0	0
Q[-17.0265]LVLN[0.9840]LTGNTLC[57.0215]AGGASDEK[57.0215]	O00592	PODXL_HUMAN	PODXL	Podocalyxin	O00592@360	T	yes	OK	0	0	0	0	2	2	0	0
Q[-17.0265]N[0.9840]GSLSK[145.0197]IEEYEPVHSLEELQR	Q9UHN6	CEIP2_HUMAN	CEMIP2	Cell surface hyaluronidase CEMIP2	Q9UHN6@1092	S	yes	OK	0	0	0	0	1	0	0	0
Q[-17.0265]RN[0.9840]GVM[15.9949]PSHFSR	P39019	RS19_HUMAN	RPS19	Small ribosomal subunit protein eS19	P39019@85	V	no	notOK	0	0	0	1	0	0	0	0
RN[0.9840]ATGDYKC[57.0215]SLIDKK	Q13740	CD166_HUMAN	ALCAM	CD166 antigen	Q13740@306	T	yes	OK	0	2	0	0	0	0	0	0
RN[0.9840]ATGDYK[145.0197]C[57.0215]SLIDK	Q13740	CD166_HUMAN	ALCAM	CD166 antigen	Q13740@306	T	yes	OK	2	2	0	0	2	1	0	0
RN[0.9840]ATGDYK[145.0197]C[57.0215]SLIDKK	Q13740	CD166_HUMAN	ALCAM	CD166 antigen	Q13740@306	T	yes	OK	2	2	0	0	2	2	0	0
RPTGEVYDIEIDTLETTC[57.0215]HVLDPTPLAN[0.9840]C[57.0215]SVR	cRAP-P12763	cRAP-FETUA_BOVIN	AHSG	Alpha-2-HS-glycoprotein	cRAP-P12763@99	S	unk	NaN	1	2	0	0	2	1	0	0
SC[57.0215]THSEK[145.0197]TN[0.9840]R	Q03405	UPAR_HUMAN	PLAUR	Urokinase plasminogen activator surface receptor	Q03405@74	T	yes	OK	1	0	0	0	0	0	0	0
SDAVSHTGN[0.9840]YTC[57.0215]EVTELTR	Q08722	CD47_HUMAN	CD47	Leukocyte surface antigen CD47	Q08722@111	T	no	OK	2	2	0	0	2	2	0	0
SDPLC[57.0215]VLFLN[0.9840]TSGQQWYEVER	O75131	CPNE3_HUMAN	CPNE3	Copine-3	O75131@36	S	no	notOK	0	2	0	1	1	2	0	0
SDQVN[0.9840]GVLVLSLLDK	Q6NZI2	CAVN1_HUMAN	CAVIN1	Caveolae-associated protein 1	Q6NZI2@50	V	no	OK	0	0	2	2	0	0	0	0
SEADSDKN[0.9840]ATILELR	P15924	DESP_HUMAN	DSP	Desmoplakin	P15924@1746	T	no	OK	0	0	0	1	0	0	0	0
SEASEGN[0.9840]ITVTC[57.0215]R	Q29983	MICA_HUMAN	MICA	MHC class I polypeptide-related sequence A	Q29983@220	T	yes	OK	1	0	0	0	0	0	0	0
SELHIENLNMEADPGQYRC[57.0215]N[0.9840]GTSSK	P35613	BASI_HUMAN	BSG	Basigin	P35613@302	T	yes	OK	0	2	0	0	0	1	0	0
SELHIENLNM[15.9949]EADPGQYRC[57.0215]N[0.9840]GTSSK	P35613	BASI_HUMAN	BSG	Basigin	P35613@302	T	yes	OK	0	1	0	0	0	0	0	0
SELHIENLNM[15.9949]EADPGQYRC[57.0215]N[0.9840]GTSSK[145.0197]GSDQAIITLR	P35613	BASI_HUMAN	BSG	Basigin	P35613@302	T	yes	OK	1	0	0	0	1	0	0	0
SFPDKAPVN[0.9840]GTEQTQK	A0A0G2JNH2	A0A0G2JNH2_HUMAN	TJP1	Tight junction protein 1	A0A0G2JNH2@1419	T	no	OK	0	0	0	1	0	0	0	0
SGANVLIC[57.0215]GPN[0.9840]GC[57.0215]GK	P28288	ABCD3_HUMAN	ABCD3	ATP-binding cassette sub-family D member 3	P28288@475	C	yes	OK	0	0	2	0	0	0	0	0
SGDASIN[0.9840]VTNLQLSDIGTYQC[57.0215]K	P78310	CXAR_HUMAN	CXADR	Coxsackievirus and adenovirus receptor	P78310@106	T	yes	OK	2	2	0	0	2	2	0	0
SGDASIN[0.9840]VTNLQLSDIGTYQC[57.0215]KVK[145.0197]	P78310	CXAR_HUMAN	CXADR	Coxsackievirus and adenovirus receptor	P78310@106	T	yes	OK	1	0	0	0	0	0	0	0
SGDASIN[0.9840]VTNLQLSDIGTYQC[57.0215]K[145.0197]VK	P78310	CXAR_HUMAN	CXADR	Coxsackievirus and adenovirus receptor	P78310@106	T	yes	OK	0	2	0	0	0	0	0	0
SGDASIN[0.9840]VTNLQLSDIGTYQC[57.0215]K[57.0215]	P78310	CXAR_HUMAN	CXADR	Coxsackievirus and adenovirus receptor	P78310@106	T	yes	OK	1	0	0	0	0	0	0	0
SGPFGQIFRPDN[0.9840]FVFGQSGAGNNWAK	P68371	TBB4B_HUMAN	TUBB4B	Tubulin beta-4B chain	P68371@89	V	no	notOK	0	0	1	0	0	1	0	0
SGQTN[0.9840]K[145.0197]SSC[57.0215]TTTR	Q9UBN6	TR10D_HUMAN	TNFRSF10D	Tumor necrosis factor receptor superfamily member 10D	Q9UBN6@127	S	yes	OK	1	1	0	0	0	0	0	0
SKGNPYSDLGN[0.9840]HTTC[57.0215]R	Q4KMQ2	ANO6_HUMAN	ANO6	Anoctamin-6	Q4KMQ2@802	T	yes	OK	0	1	0	0	0	0	0	0
SK[145.0197]EN[0.9840]ISLLEK[57.0215]	Q15075	EEA1_HUMAN	EEA1	Early endosome antigen 1	Q15075@538	S	no	notOK	0	1	0	0	0	0	0	0
SK[145.0197]GNPYSDLGN[0.9840]HTTC[57.0215]R	Q4KMQ2	ANO6_HUMAN	ANO6	Anoctamin-6	Q4KMQ2@802	T	yes	OK	0	0	0	0	1	0	0	0
SLVTQYLN[0.9840]ATGNRWC[57.0215]SWSLSQAR	F5GZS6	F5GZS6_HUMAN	SLC3A2	Solute carrier family 3 member 2	F5GZS6@393	T	yes	OK	2	0	0	0	1	0	0	0
SLYNLRGN[0.9840]K	P19013	K2C4_HUMAN	KRT4	Keratin, type II cytoskeletal 4	P19013@58	S	no	OK	0	0	0	0	0	0	1	0
SNGLIC[57.0215]GGN[0.9840]GVC[57.0215]K	P05556	ITB1_HUMAN	ITGB1	Integrin beta-1	P05556@571	V	yes	OK	1	2	2	2	2	1	2	2
SNGLIC[57.0215]GGN[0.9840]GVC[57.0215]K[145.0197]C[57.0215]R	P05556	ITB1_HUMAN	ITGB1	Integrin beta-1	P05556@571	V	yes	OK	0	0	2	2	0	0	2	2
SNPENNVGLITLAN[0.9840]DC[57.0215]EVLTTLTPDTGR	P55036	PSMD4_HUMAN	PSMD4	26S proteasome non-ATPase regulatory subunit 4	P55036@56	C	no	OK	2	1	1	2	1	0	0	0
SN[0.9840]K[145.0197]TQTVAVAAGR	Q6UWB1	I27RA_HUMAN	IL27RA	Interleukin-27 receptor subunit alpha	Q6UWB1@76	T	yes	OK	0	2	0	0	1	1	0	0
SPGIIFIPGYLSYMN[0.9840]GTK	Q9NUJ1	ABHDA_HUMAN	ABHD10	Palmitoyl-protein thioesterase ABHD10, mitochondrial	Q9NUJ1@89	T	no	OK	0	0	0	2	0	0	0	0
SPGIIFIPGYLSYM[15.9949]N[0.9840]GTK	Q9NUJ1	ABHDA_HUMAN	ABHD10	Palmitoyl-protein thioesterase ABHD10, mitochondrial	Q9NUJ1@89	T	no	OK	0	0	0	2	0	0	0	0
SPVQEN[0.9840]SSDLNK[145.0197]	Q9NY35	CLDN1_HUMAN	CLDND1	Claudin domain-containing protein 1	Q9NY35@42	S	yes	OK	1	1	0	0	0	2	0	0
SPVQEN[0.9840]SSDLNK[145.0197]SIWDEFISDEADEK	Q9NY35	CLDN1_HUMAN	CLDND1	Claudin domain-containing protein 1	Q9NY35@42	S	yes	OK	0	0	0	0	0	1	0	0
SQLFIDQPQFLK[145.0197]FN[0.9840]ISLQK	Q9P273	TEN3_HUMAN	TENM3	Teneurin-3	Q9P273@419	S	yes	OK	0	1	0	0	0	0	0	0
SQMESMLISGYALN[0.9840]C[57.0215]VVGSQGMPK	P17987	TCPA_HUMAN	TCP1	T-complex protein 1 subunit alpha	P17987@217	V	no	notOK	0	0	1	0	0	0	0	0
SSPSFSSLHYQDAGN[0.9840]YVC[57.0215]ETALQEVEGLK	Q13740	CD166_HUMAN	ALCAM	CD166 antigen	Q13740@389	V	yes	OK	0	0	0	1	1	0	1	2
SSPSFSSLHYQDAGN[0.9840]YVC[57.0215]ETALQEVEGLK[145.0197]K	Q13740	CD166_HUMAN	ALCAM	CD166 antigen	Q13740@389	V	yes	OK	0	1	1	0	0	1	0	0
SSPSFSSLHYQDAGN[0.9840]YVC[57.0215]ETALQEVEGLK[145.0197]KR	Q13740	CD166_HUMAN	ALCAM	CD166 antigen	Q13740@389	V	yes	OK	1	0	1	1	0	0	0	0
SSPSFSSLHYQDAGN[0.9840]YVC[57.0215]ETALQEVEGLK[145.0197]K[57.0215]	Q13740	CD166_HUMAN	ALCAM	CD166 antigen	Q13740@389	V	yes	OK	0	0	0	0	0	1	0	0
SSPSFSSLHYQDAGN[0.9840]YVC[57.0215]ETALQEVEGLK[57.0215]K[145.0197]	Q13740	CD166_HUMAN	ALCAM	CD166 antigen	Q13740@389	V	yes	OK	1	0	0	0	0	0	0	0
STNFK[145.0197]TILEWEPKPVN[0.9840]QVYTVQISTK	P13726	TF_HUMAN	F3	Tissue factor	P13726@63	V	yes	OK	1	0	0	0	1	0	0	0
SVGDGETVEFDVVEGEKGAEAAN[0.9840]VTGPGGVPVQGSK	P67809	YBOX1_HUMAN	YBX1	Y-box-binding protein 1	P67809@124	T	no	notOK	0	0	0	0	0	0	1	0
SVGGSGGGSFGDN[0.9840]LVTR	P02545	LMNA_HUMAN	LMNA	Prelamin-A/C	P02545@640	V	no	notOK	0	0	0	1	0	0	1	0
SVNPN[0.9840]DTC[57.0215]LASC[57.0215]VK	O95857	TSN13_HUMAN	TSPAN13	Tetraspanin-13	O95857@137	T	yes	OK	2	2	0	0	2	2	0	0
SYC[57.0215]KNGVN[0.9840]GTGENGRK	P05556	ITB1_HUMAN	ITGB1	Integrin beta-1	P05556@406	T	yes	OK	0	1	0	0	0	1	0	0
SYC[57.0215]K[145.0197]NGVN[0.9840]GTGENGRK	P05556	ITB1_HUMAN	ITGB1	Integrin beta-1	P05556@406	T	yes	OK	0	1	0	0	0	0	0	0
TAK[145.0197]TNTNEFLIDVDK[57.0215]GEN[0.9840]YC[57.0215]FSVQAVIPSR	P13726	TF_HUMAN	F3	Tissue factor	P13726@216	C	yes	OK	0	0	0	0	1	1	0	0
TASC[57.0215]SN[0.9840]VTC[57.0215]WLK	P17301	ITA2_HUMAN	ITGA2	Integrin alpha-2	P17301@1057	T	yes	OK	1	2	0	0	2	2	0	0
TASEMVLADDN[0.9840]FSTIVAAVEEGR	P16615	AT2A2_HUMAN	ATP2A2	Sarcoplasmic/endoplasmic reticulum calcium ATPase 2	P16615@738	S	yes	notOK	0	0	1	1	0	0	0	0
TASEM[15.9949]VLADDN[0.9840]FSTIVAAVEEGR	P16615	AT2A2_HUMAN	ATP2A2	Sarcoplasmic/endoplasmic reticulum calcium ATPase 2	P16615@738	S	yes	notOK	0	0	0	1	0	0	0	0
TASVSIN[0.9840]QTEPPK[145.0197]VR	P29317	EPHA2_HUMAN	EPHA2	Ephrin type-A receptor 2	P29317@435	T	yes	OK	2	2	0	0	2	2	0	0
TAVN[0.9840]C[57.0215]SSDFDAC[57.0215]LITK	P13987	CD59_HUMAN	CD59	CD59 glycoprotein	P13987@43	S	yes	OK	2	2	0	0	2	2	0	0
TAVN[0.9840]C[57.0215]SSDFDAC[57.0215]LITK[57.0215]	P13987	CD59_HUMAN	CD59	CD59 glycoprotein	P13987@43	S	yes	OK	2	1	0	0	2	2	0	0
TC[57.0215]NPETFPSSN[0.9840]ESR	Q8IWA5	CTL2_HUMAN	SLC44A2	Choline transporter-like protein 2	Q8IWA5@417	S	yes	OK	0	2	0	0	0	1	0	0
TC[57.0215]SSN[0.9840]LTLTSGSK	Q9H5V8	CDCP1_HUMAN	CDCP1	CUB domain-containing protein 1	Q9H5V8@386	T	yes	OK	2	2	0	0	2	2	0	0
TC[57.0215]SSN[0.9840]LTLTSGSK[145.0197]	Q9H5V8	CDCP1_HUMAN	CDCP1	CUB domain-containing protein 1	Q9H5V8@386	T	yes	OK	0	2	0	0	1	2	0	0
TC[57.0215]SSN[0.9840]LTLTSGSK[145.0197]HK	Q9H5V8	CDCP1_HUMAN	CDCP1	CUB domain-containing protein 1	Q9H5V8@386	T	yes	OK	2	2	0	0	2	2	0	0
TC[57.0215]SSN[0.9840]LTLTSGSK[145.0197]HK[57.0215]	Q9H5V8	CDCP1_HUMAN	CDCP1	CUB domain-containing protein 1	Q9H5V8@386	T	yes	OK	0	2	0	0	0	0	0	0
TC[57.0215]SSN[0.9840]LTLTSGSK[57.0215]	Q9H5V8	CDCP1_HUMAN	CDCP1	CUB domain-containing protein 1	Q9H5V8@386	T	yes	OK	0	2	0	0	0	1	0	0
TC[57.0215]SSN[0.9840]LTLTSGSK[57.0215]HK[145.0197]	Q9H5V8	CDCP1_HUMAN	CDCP1	CUB domain-containing protein 1	Q9H5V8@386	T	yes	OK	0	2	0	0	0	0	0	0
TDYN[0.9840]ASVSVPDSSGPER	P61978	HNRPK_HUMAN	HNRNPK	Heterogeneous nuclear ribonucleoprotein K	P61978@73	S	no	notOK	0	0	0	0	0	1	0	0
TEAGAFEYVPDPTFEN[0.9840]FTGGVKK[145.0197]	O15031	PLXB2_HUMAN	PLXNB2	Plexin-B2	O15031@1099	T	yes	OK	1	0	0	0	0	0	0	0
TEAGAFEYVPDPTFEN[0.9840]FTGGVK[145.0197]K	O15031	PLXB2_HUMAN	PLXNB2	Plexin-B2	O15031@1099	T	yes	OK	2	2	0	0	2	2	0	0
TEAGAFEYVPDPTFEN[0.9840]FTGGVK[145.0197]K[57.0215]	O15031	PLXB2_HUMAN	PLXNB2	Plexin-B2	O15031@1099	T	yes	OK	1	2	0	0	1	1	0	0
TEAGAFEYVPDPTFEN[0.9840]FTGGVK[57.0215]K[145.0197]	O15031	PLXB2_HUMAN	PLXNB2	Plexin-B2	O15031@1099	T	yes	OK	2	1	0	0	2	1	0	0
TEIGKYC[57.0215]GLGLQMN[0.9840]HSIESK	Q96PD2	DCBD2_HUMAN	DCBLD2	Discoidin, CUB and LCCL domain-containing protein 2	Q96PD2@155	S	yes	OK	0	1	0	0	0	0	0	0
TEIGK[57.0215]YC[57.0215]GLGLQMN[0.9840]HSIESK	Q96PD2	DCBD2_HUMAN	DCBLD2	Discoidin, CUB and LCCL domain-containing protein 2	Q96PD2@155	S	yes	OK	0	2	0	0	0	2	0	0
TEKEPLSDPVGTC[57.0215]YLSTDN[0.9840]FTR	P08648	ITA5_HUMAN	ITGA5	Integrin alpha-5	P08648@182	T	yes	OK	1	0	0	0	0	1	0	0
TEK[145.0197]EPLSDPVGTC[57.0215]YLSTDN[0.9840]FTR	P08648	ITA5_HUMAN	ITGA5	Integrin alpha-5	P08648@182	T	yes	OK	2	2	0	0	2	0	0	0
TFKN[0.9840]ESENTC[57.0215]QDVDEC[57.0215]QQNPR	P48960	AGRE5_HUMAN	ADGRE5	Adhesion G protein-coupled receptor E5	P48960@108	S	yes	OK	0	1	0	0	0	0	0	0
TGAVYLC[57.0215]PLTAHK[145.0197]DDC[57.0215]ERMN[0.9840]ITVK[57.0215]	P26006	ITA3_HUMAN	ITGA3	Integrin alpha-3	P26006@107	T	yes	OK	1	2	0	0	2	2	0	0
TGAVYLC[57.0215]PLTAHK[57.0215]DDC[57.0215]ERMN[0.9840]ITVK[145.0197]	P26006	ITA3_HUMAN	ITGA3	Integrin alpha-3	P26006@107	T	yes	OK	1	2	0	0	2	2	0	0
THIN[0.9840]IVVIGHVDSGK	P68104	EF1A1_HUMAN	EEF1A1	Elongation factor 1-alpha 1	P68104@9	V	no	notOK	0	0	0	0	0	1	0	0
TIDDLKNQILN[0.9840]LTTDNANILLQIDNAR	P13645	K1C10_HUMAN	KRT10	Keratin, type I cytoskeletal 10	P13645@212	T	no	OK	0	0	0	0	0	0	1	1
TIIC[57.0215]HVEGFPKPAIQWTITGSGSVIN[0.9840]QTEESPYINGR	Q13740	CD166_HUMAN	ALCAM	CD166 antigen	Q13740@457	T	yes	OK	1	1	0	0	1	1	0	0
TILEWEPKPVN[0.9840]QVYTVQISTK[145.0197]SGDWK	P13726	TF_HUMAN	F3	Tissue factor	P13726@63	V	yes	OK	0	1	0	0	1	1	0	0
TILSN[0.9840]QTVDIPENVDITLK	P32969	RL9_HUMAN	RPL9	Large ribosomal subunit protein uL6	P32969@7	T	no	notOK	0	1	1	2	0	0	0	1
TIQTIC[57.0215]LPSMYNDPQFGTSC[57.0215]EITGFGK[57.0215]EN[0.9840]STDYLYPEQLK	P00749	UROK_HUMAN	PLAU	Urokinase-type plasminogen activator	P00749@322	T	no	OK	0	1	0	0	0	0	0	0
TLFANGSIYPPNEGFC[57.0215]PC[57.0215]LESGIQN[0.9840]VSTC[57.0215]R	B7ZKQ9	B7ZKQ9_HUMAN	SCARB1	Scavenger receptor class B member 1	B7ZKQ9@330	S	yes	notOK	0	0	0	0	1	0	0	0
TLVLSN[0.9840]LSYSATEETLQEVFEK	P19338	NUCL_HUMAN	NCL	Nucleolin	P19338@492	S	no	notOK	0	0	1	1	0	1	0	1
TNTNEFLIDVDKGEN[0.9840]YC[57.0215]FSVQAVIPSR	P13726	TF_HUMAN	F3	Tissue factor	P13726@216	C	yes	OK	0	0	0	0	0	1	0	0
TPK[145.0197]LSHDAN[0.9840]ETLPLHLYVK	O15031	PLXB2_HUMAN	PLXNB2	Plexin-B2	O15031@733	T	yes	OK	2	2	0	0	2	2	0	0
TPK[145.0197]LSHDAN[0.9840]ETLPLHLYVK[57.0215]	O15031	PLXB2_HUMAN	PLXNB2	Plexin-B2	O15031@733	T	yes	OK	1	0	0	0	0	0	0	0
TPLLSSLSATSN[0.9840]NSTVAC[57.0215]IDR	P00533	EGFR_HUMAN	EGFR	Epidermal growth factor receptor	P00533@1043	S	yes	notOK	0	0	0	0	0	0	1	0
TQN[0.9840]DVDIADVAYYFEK	P16422	EPCAM_HUMAN	EPCAM	Epithelial cell adhesion molecule	P16422@205	V	yes	OK	0	0	2	2	0	0	2	1
TQN[0.9840]DVDIADVAYYFEKDVK	P16422	EPCAM_HUMAN	EPCAM	Epithelial cell adhesion molecule	P16422@205	V	yes	OK	0	0	1	2	0	0	1	0
TQN[0.9840]FTLLVQGSPELK[145.0197]TAEIEPK	P50895	BCAM_HUMAN	BCAM	Basal cell adhesion molecule	P50895@439	T	yes	OK	2	2	0	0	2	2	0	0
TQN[0.9840]FTLLVQGSPELK[145.0197]TAEIEPK[57.0215]	P50895	BCAM_HUMAN	BCAM	Basal cell adhesion molecule	P50895@439	T	yes	OK	2	2	0	0	2	1	0	0
TQN[0.9840]FTLLVQGSPELK[57.0215]TAEIEPK[145.0197]	P50895	BCAM_HUMAN	BCAM	Basal cell adhesion molecule	P50895@439	T	yes	OK	1	0	0	0	0	0	0	0
TVAANTPFN[0.9840]LSC[57.0215]QAQGPPEPVDLLWLQDAVPLATAPGHGPQR	P30530	UFO_HUMAN	AXL	Tyrosine-protein kinase receptor UFO	P30530@157	S	yes	OK	1	0	0	0	0	0	0	0
TVC[57.0215]IEKN[0.9840]ETLGGTC[57.0215]LNVGC[57.0215]IPSK	P09622	DLDH_HUMAN	DLD	Dihydrolipoyl dehydrogenase, mitochondrial	P09622@73	T	no	notOK	0	0	0	0	0	1	0	0
TVDN[0.9840]FVALATGEK	P23284	PPIB_HUMAN	PPIB	Peptidyl-prolyl cis-trans isomerase B	P23284@75	V	yes	OK	0	1	0	0	0	0	0	0
TVK[145.0197]C[57.0215]VNRN[0.9840]LTEVPTDLPAYVR	Q13641	TPBG_HUMAN	TPBG	Trophoblast glycoprotein	Q13641@81	T	yes	OK	2	2	0	0	2	2	0	0
VAEAVSSPAGVGVTWLEPDYQVYLN[0.9840]ASKVPGFADDPTELAC[57.0215]R	Q9P2B2	FPRP_HUMAN	PTGFRN	Prostaglandin F2 receptor negative regulator	Q9P2B2@413	S	yes	OK	0	2	0	0	0	0	0	0
VASVININPN[0.9840]TTHSTGSC[57.0215]R	P13473	LAMP2_HUMAN	LAMP2	Lysosome-associated membrane glycoprotein 2	P13473@257	T	yes	OK	1	1	0	0	2	2	0	0
VC[57.0215]EIHEDN[0.9840]STR	Q29983	MICA_HUMAN	MICA	MHC class I polypeptide-related sequence A	Q29983@125	T	yes	OK	0	1	0	0	0	0	0	0
VC[57.0215]PFAGILEN[0.9840]GTVR	cRAP-P17690	cRAP-APOH_BOVIN	APOH	Beta-2-glycoprotein 1	cRAP-P17690@92	T	unk	NaN	1	2	0	0	2	2	0	0
VDN[0.9840]SSLTGESEPQTR	P05023	AT1A1_HUMAN	ATP1A1	Sodium/potassium-transporting ATPase subunit alpha-1	P05023@215	S	yes	notOK	0	0	2	2	0	0	1	1
VEDEGN[0.9840]YTC[57.0215]LFVTFPQGSR	P15151	PVR_HUMAN	PVR	Poliovirus receptor	P15151@120	T	yes	OK	2	2	0	0	2	2	0	0
VELAPLPSWQPVGK[145.0197]N[0.9840]LTLR	P05362	ICAM1_HUMAN	ICAM1	Intercellular adhesion molecule 1	P05362@130	T	yes	OK	2	2	0	0	0	0	0	0
VETGVLKPGMVVTFAPVN[0.9840]VTTEVK	P68104	EF1A1_HUMAN	EEF1A1	Elongation factor 1-alpha 1	P68104@284	T	no	notOK	0	0	1	1	0	0	0	0
VFDKEGN[0.9840]GTVMGAEIR	P60660	MYL6_HUMAN	MYL6	Myosin light polypeptide 6	P60660@101	T	no	OK	0	0	2	2	0	0	2	1
VFDKEGN[0.9840]GTVM[15.9949]GAEIR	P60660	MYL6_HUMAN	MYL6	Myosin light polypeptide 6	P60660@101	T	no	OK	0	0	0	2	0	0	1	0
VGSAADIPIN[0.9840]ISETDLSLLTATVVPPSGR	Q60FE5	Q60FE5_HUMAN	FLNA	Filamin A	Q60FE5@1947	S	no	OK	0	0	1	1	0	0	0	0
VIEEFYN[0.9840]QTWVHR	P11166	GTR1_HUMAN	SLC2A1	Solute carrier family 2, facilitated glucose transporter member 1	P11166@45	T	yes	OK	0	2	0	0	0	0	0	0
VIGN[0.9840]QSLVNELAFTAR	Q13011	ECH1_HUMAN	ECH1	Delta(3,5)-Delta(2,4)-dienoyl-CoA isomerase, mitochondrial	Q13011@218	S	no	OK	0	0	1	0	0	0	0	0
VIN[0.9840]QTTC[57.0215]ENLLPQQITPR	Q9Y5Y6	ST14_HUMAN	ST14	Suppressor of tumorigenicity 14 protein	Q9Y5Y6@772	T	yes	OK	2	2	0	0	2	2	0	0
VIPSFMC[57.0215]QAGDFTNHN[0.9840]GTGGK	P30405	PPIF_HUMAN	PPIF	Peptidyl-prolyl cis-trans isomerase F, mitochondrial	P30405@113	T	no	notOK	0	0	2	2	0	0	1	0
VIPSFM[15.9949]C[57.0215]QAGDFTNHN[0.9840]GTGGK	P30405	PPIF_HUMAN	PPIF	Peptidyl-prolyl cis-trans isomerase F, mitochondrial	P30405@113	T	no	notOK	0	0	0	2	0	0	0	0
VLAIAQN[0.9840]FV	Q6P1L8	RM14_HUMAN	MRPL14	Large ribosomal subunit protein uL14m	Q6P1L8@143	V	no	OK	0	0	0	1	0	0	0	0
VLAPGIYVC[57.0215]N[0.9840]ATNR	Q9UMF0	ICAM5_HUMAN	ICAM5	Intercellular adhesion molecule 5	Q9UMF0@646	T	yes	OK	2	2	0	0	2	2	0	0
VLFIC[57.0215]TAN[0.9840]VTDTIPEPLR	P36776	LONM_HUMAN	LONP1	Lon protease homolog, mitochondrial	P36776@640	T	no	notOK	0	1	0	0	0	0	0	0
VNN[0.9840]SSLIGVGYTQTLRPGVK	P45880	VDAC2_HUMAN	VDAC2	Non-selective voltage-gated ion channel VDAC2	P45880@250	S	yes	OK	0	0	1	2	0	0	0	0
VNN[0.9840]STGTSEDPSLQR	Q9UHR4	BI2L1_HUMAN	BAIAP2L1	BAR/IMD domain-containing adapter protein 2-like 1	Q9UHR4@316	T	no	notOK	0	0	1	1	0	0	0	0
VN[0.9840]C[57.0215]SVYVQLEK	O43688	PLPP2_HUMAN	PLPP2	Phospholipid phosphatase 2	O43688@139	S	yes	OK	0	1	0	0	0	0	0	0
VN[0.9840]DTIQIDLETGK	P62701	RS4X_HUMAN	RPS4X	Small ribosomal subunit protein eS4, X isoform	P62701@157	T	no	notOK	0	0	1	2	0	0	0	0
VN[0.9840]HVTLSQPK	P61769	B2MG_HUMAN	B2M	Beta-2-microglobulin	P61769@103	V	no	OK	0	0	2	2	0	0	2	2
VN[0.9840]HVTLSQPK[145.0197]IVK	P61769	B2MG_HUMAN	B2M	Beta-2-microglobulin	P61769@103	V	no	OK	2	2	0	1	2	1	0	0
VN[0.9840]K[145.0197]TVAVR	cRAP-Q2UVX4	cRAP-CO3_BOVIN	C3	Complement C3	cRAP-Q2UVX4@938	T	unk	NaN	2	1	0	0	2	2	0	0
VN[0.9840]NSSLIGVGYTQTLRPGVK	P45880	VDAC2_HUMAN	VDAC2	Non-selective voltage-gated ion channel VDAC2	P45880@249	S	yes	OK	0	0	1	0	0	0	0	0
VN[0.9840]VSEDC[57.0215]PQILPSTQIYVPVGVVK[145.0197]PITLAAR	Q9UIW2	PLXA1_HUMAN	PLXNA1	Plexin-A1	Q9UIW2@701	S	yes	OK	2	2	0	0	1	1	0	0
VPGN[0.9840]QTSTTLK[145.0197]LSPYVHYTFR	P32004	L1CAM_HUMAN	L1CAM	Neural cell adhesion molecule L1	P32004@671	T	yes	OK	0	1	0	0	0	0	0	0
VPTAN[0.9840]VSVVDLTC[57.0215]R	P04406	G3P_HUMAN	GAPDH	Glyceraldehyde-3-phosphate dehydrogenase	P04406@239	S	no	notOK	1	0	0	0	0	0	0	0
VPVASPSAHN[0.9840]ISSSGGAPDR	Q7KZI7	MARK2_HUMAN	MARK2	Serine/threonine-protein kinase MARK2	Q7KZI7@574	S	no	notOK	0	0	1	0	0	0	0	0
VTC[57.0215]EPQKEINSLN[0.9840]LTESHNSR	P23229	ITA6_HUMAN	ITGA6	Integrin alpha-6	P23229@930	T	yes	OK	0	0	0	0	0	2	0	0
VTDALN[0.9840]ATR	P10809	CH60_HUMAN	HSPD1	60 kDa heat shock protein, mitochondrial	P10809@426	T	no	notOK	0	0	2	2	0	0	2	2
VTGLN[0.9840]C[57.0215]TTNHPINPK	P08648	ITA5_HUMAN	ITGA5	Integrin alpha-5	P08648@868	T	yes	OK	2	2	0	0	2	2	0	0
VTGLN[0.9840]C[57.0215]TTNHPINPK[57.0215]	P08648	ITA5_HUMAN	ITGA5	Integrin alpha-5	P08648@868	T	yes	OK	0	2	0	0	0	2	0	0
VTLN[0.9840]GVPC[57.0215]K[145.0197]VTK	O15031	PLXB2_HUMAN	PLXNB2	Plexin-B2	O15031@933	V	yes	OK	1	2	1	0	2	2	1	0
VTLN[0.9840]GVPC[57.0215]K[145.0197]VTKFGAQLQC[57.0215]VTGPQATR	O15031	PLXB2_HUMAN	PLXNB2	Plexin-B2	O15031@933	V	yes	OK	0	0	0	0	0	1	0	0
VTPAC[57.0215]N[0.9840]TSLPAQR	Q9UBG0	MRC2_HUMAN	MRC2	C-type mannose receptor 2	Q9UBG0@69	S	yes	OK	1	2	0	0	1	0	0	0
VTRDDAGN[0.9840]YTC[57.0215]IASNGPQGQIR	Q13308	PTK7_HUMAN	PTK7	Inactive tyrosine-protein kinase 7	Q13308@567	T	yes	OK	0	2	0	0	1	2	0	0
VVGDREN[0.9840]GSDNLPSSAGSGDKPLSDPAPF	O43399	TPD54_HUMAN	TPD52L2	Tumor protein D54	O43399@184	S	no	OK	0	0	2	2	0	0	1	0
VVLGAN[0.9840]GTYSC[57.0215]LVR	Q5ZPR3	CD276_HUMAN	CD276	CD276 antigen	Q5ZPR3@215	T	yes	OK	2	2	0	1	2	2	0	0
VVPSFLPVDQGGSLVGRN[0.9840]GVGGMAK	Q14126	DSG2_HUMAN	DSG2	Desmoglein-2	Q14126@685	V	yes	notOK	0	0	2	0	0	0	0	0
VVSETN[0.9840]DTK[145.0197]VLR	P05783	K1C18_HUMAN	KRT18	Keratin, type I cytoskeletal 18	P05783@423	T	no	notOK	0	0	0	0	0	1	0	0
VWLDPN[0.9840]ETNEIANANSR	P84098	RL19_HUMAN	RPL19	Large ribosomal subunit protein eL19	P84098@27	T	no	notOK	0	0	1	1	0	0	1	0
WLPN[0.9840]GTLK	Q9ULC5	ACSL5_HUMAN	ACSL5	Long-chain-fatty-acid--CoA ligase 5	Q9ULC5@532	T	yes	OK	0	0	1	1	0	0	1	0
WN[0.9840]NVK[145.0197]PIR	P23229	ITA6_HUMAN	ITGA6	Integrin alpha-6	P23229@401	V	yes	OK	0	0	1	0	0	0	0	0
YAPTEAQLN[0.9840]AVDALIDSMSLAK	P13010	XRCC5_HUMAN	XRCC5	X-ray repair cross-complementing protein 5	P13010@452	V	no	notOK	0	0	1	1	0	0	0	0
YAPTEAQLN[0.9840]AVDALIDSM[15.9949]SLAK	P13010	XRCC5_HUMAN	XRCC5	X-ray repair cross-complementing protein 5	P13010@452	V	no	notOK	0	0	0	1	0	0	0	0
YEN[0.9840]EVALR	P13645	K1C10_HUMAN	KRT10	Keratin, type I cytoskeletal 10	P13645@240	V	no	OK	0	0	0	0	0	0	1	0
YHQPGHEAVTSAVDQLQQEFHC[57.0215]C[57.0215]GSN[0.9840]NSQDWR	P48509	CD151_HUMAN	CD151	CD151 antigen	P48509@159	S	yes	OK	1	0	0	0	2	1	0	0
YIAEN[0.9840]GTDPINNQPLSEEQLIDIK	Q9UMS4	PRP19_HUMAN	PRPF19	Pre-mRNA-processing factor 19	Q9UMS4@37	T	no	notOK	0	0	0	1	0	0	0	0
YK[145.0197]PDTLAVAVEN[0.9840]GTGTDR	Q9H0X4	F234A_HUMAN	FAM234A	Protein FAM234A	Q9H0X4@389	T	yes	OK	2	1	0	0	2	1	0	0
YNSMPVPGPN[0.9840]GTILMETHK	O15431	COPT1_HUMAN	SLC31A1	High affinity copper uptake protein 1	O15431@112	T	yes	notOK	0	0	2	1	0	0	0	0
YNSM[15.9949]PVPGPN[0.9840]GTILM[15.9949]ETHK	O15431	COPT1_HUMAN	SLC31A1	High affinity copper uptake protein 1	O15431@112	T	yes	notOK	0	0	0	1	0	0	0	0
YPVN[0.9840]SVNILK	P17987	TCPA_HUMAN	TCP1	T-complex protein 1 subunit alpha	P17987@193	V	no	notOK	0	0	2	2	0	0	0	0
YQEAAPNVAN[0.9840]NTGPHAASC[57.0215]FGAK	A0A669KB05	A0A669KB05_HUMAN	CTNND1	Catenin delta 1	A0A669KB05@585	T	no	OK	0	0	0	0	1	2	0	0
YQIDPDAC[57.0215]FSAK[145.0197]VN[0.9840]NSSLIGLGYTQTLKPGIK	P21796	VDAC1_HUMAN	VDAC1	Non-selective voltage-gated ion channel VDAC1	P21796@238	S	yes	OK	0	1	0	0	0	1	0	0
YQLDPTASISAK[145.0197]VN[0.9840]NSSLIGVGYTQTLRPGVK[57.0215]	P45880	VDAC2_HUMAN	VDAC2	Non-selective voltage-gated ion channel VDAC2	P45880@249	S	yes	OK	0	0	0	0	0	1	0	0
YQTLN[0.9840]C[57.0215]SVNVNC[57.0215]VNIRC[57.0215]PLR	P23229	ITA6_HUMAN	ITGA6	Integrin alpha-6	P23229@966	S	yes	OK	0	1	0	0	0	0	0	0
YTC[57.0215]IAGN[0.9840]SC[57.0215]NIK	Q13308	PTK7_HUMAN	PTK7	Inactive tyrosine-protein kinase 7	Q13308@668	C	yes	OK	0	0	2	2	0	0	2	2
YVEPIEDVPC[57.0215]GN[0.9840]IVGLVGVDQFLVK	P13639	EF2_HUMAN	EEF2	Elongation factor 2	P13639@468	V	no	notOK	1	0	1	0	0	0	2	2
YVEPIEDVPC[57.0215]GN[0.9840]IVGLVGVDQFLVK[57.0215]	P13639	EF2_HUMAN	EEF2	Elongation factor 2	P13639@468	V	no	notOK	1	0	0	0	0	1	0	0
YVQN[0.9840]GTYTVK[145.0197]IVAISEDYPR	Q14126	DSG2_HUMAN	DSG2	Desmoglein-2	Q14126@462	T	yes	OK	2	1	0	0	1	2	0	0
YVQN[0.9840]GTYTVK[145.0197]IVAISEDYPRK	Q14126	DSG2_HUMAN	DSG2	Desmoglein-2	Q14126@462	T	yes	OK	0	1	0	0	1	0	0	0
YYSK[145.0197]IIISPEEN[0.9840]VTLTC[57.0215]TAENQLER	Q13740	CD166_HUMAN	ALCAM	CD166 antigen	Q13740@480	T	yes	OK	2	2	0	0	2	2	0	0
n[145.0197]AKPQGQWAEDVLGN[0.9840]K	Q29983	MICA_HUMAN	MICA	MHC class I polypeptide-related sequence A	Q29983@79	T	yes	OK	0	1	0	0	0	2	0	0
n[145.0197]AKVTLN[0.9840]GVPAQPLGPR	P05362	ICAM1_HUMAN	ICAM1	Intercellular adhesion molecule 1	P05362@343	V	yes	OK	2	1	0	2	0	0	0	0
n[145.0197]C[-17.0265]N[0.9840]GTSSKGSDQAIITLR	P35613	BASI_HUMAN	BSG	Basigin	P35613@302	T	yes	OK	0	0	0	0	0	1	0	0
n[145.0197]C[57.0215]N[0.9840]GTSSKGSDQAIITLR	P35613	BASI_HUMAN	BSG	Basigin	P35613@302	T	yes	OK	0	2	0	0	0	2	0	0
n[145.0197]DIENLKDASSFLAEWQN[0.9840]ITK	F5GZS6	F5GZS6_HUMAN	SLC3A2	Solute carrier family 3 member 2	F5GZS6@334	T	yes	OK	2	0	0	0	0	1	0	0
n[145.0197]EAETIKNGIYN[0.9840]ITVLASDQGGR	Q02487	DSC2_HUMAN	DSC2	Desmocollin-2	Q02487@546	T	yes	OK	2	1	0	0	1	0	0	0
n[145.0197]EEKLFN[0.9840]VTSTLR	Q9NZQ7	PD1L1_HUMAN	CD274	Programmed cell death 1 ligand 1	Q9NZQ7@192	T	yes	OK	1	0	0	0	1	2	0	0
n[145.0197]EGDN[0.9840]ITLKC[57.0215]LGNGNPPPEEFLFYLPGQPEGIR	Q13740	CD166_HUMAN	ALCAM	CD166 antigen	Q13740@265	T	yes	OK	0	2	0	0	0	1	0	0
n[145.0197]ETLKAIHYALN[0.9840]C[57.0215]C[57.0215]GLAGGVEQFISDIC[57.0215]PK	P21926	CD9_HUMAN	CD9	CD9 antigen	P21926@151	C	yes	OK	1	0	0	0	0	0	0	0
n[145.0197]FLKPYTLEEQKN[0.9840]LTVC[57.0215]PDGALFEQK	P54709	AT1B3_HUMAN	ATP1B3	Sodium/potassium-transporting ATPase subunit beta-3	P54709@124	T	yes	OK	1	1	0	0	2	0	0	0
n[145.0197]FLKPYTLEEQKN[0.9840]LTVC[57.0215]PDGALFEQK[57.0215]	P54709	AT1B3_HUMAN	ATP1B3	Sodium/potassium-transporting ATPase subunit beta-3	P54709@124	T	yes	OK	1	0	0	0	1	2	0	0
n[145.0197]FLKPYTLEEQK[57.0215]N[0.9840]LTVC[57.0215]PDGALFEQK	P54709	AT1B3_HUMAN	ATP1B3	Sodium/potassium-transporting ATPase subunit beta-3	P54709@124	T	yes	OK	0	0	0	0	0	1	0	0
n[145.0197]FVAPKTLFANGSIYPPNEGFC[57.0215]PC[57.0215]LESGIQN[0.9840]VSTC[57.0215]R	B7ZKQ9	B7ZKQ9_HUMAN	SCARB1	Scavenger receptor class B member 1	B7ZKQ9@330	S	yes	notOK	0	0	0	0	1	0	0	0
n[145.0197]GKAN[0.9840]STGTLVITDPTR	Q12860	CNTN1_HUMAN	CNTN1	Contactin-1	Q12860@494	T	yes	OK	0	0	0	0	1	0	0	0
n[145.0197]GQFKYTLDPN[0.9840]ITSAGPTK	O43157	PLXB1_HUMAN	PLXNB1	Plexin-B1	O43157@1253	T	yes	OK	0	1	0	0	0	0	0	0
n[145.0197]IKLDN[0.9840]YSTQELGK	P21589	5NTD_HUMAN	NT5E	5'-nucleotidase	P21589@333	S	yes	OK	2	2	0	0	2	2	0	0
n[145.0197]IKLDN[0.9840]YSTQELGKTIVYLDGSSQSC[57.0215]R	P21589	5NTD_HUMAN	NT5E	5'-nucleotidase	P21589@333	S	yes	OK	0	0	0	0	0	1	0	0
n[145.0197]IKLDN[0.9840]YSTQELGK[57.0215]	P21589	5NTD_HUMAN	NT5E	5'-nucleotidase	P21589@333	S	yes	OK	0	0	0	0	2	1	0	0
n[145.0197]KAN[0.9840]GVLEAR	Q8IWA5	CTL2_HUMAN	SLC44A2	Choline transporter-like protein 2	Q8IWA5@212	V	yes	OK	2	1	1	0	0	0	0	0
n[145.0197]KDFEDLYTPVN[0.9840]GSIVIVR	P02786	TFR1_HUMAN	TFRC	Transferrin receptor protein 1	P02786@251	S	yes	OK	1	1	0	0	2	1	0	0
n[145.0197]KDN[0.9840]ITAHNISWR	E9PFN4	E9PFN4_HUMAN	SLC4A7	Anion exchange protein	E9PFN4@782	T	yes	OK	1	0	0	0	1	0	0	0
n[145.0197]KDTC[57.0215]TQEC[57.0215]SYFN[0.9840]ITK	P05556	ITB1_HUMAN	ITGB1	Integrin beta-1	P05556@669	T	yes	OK	2	1	0	0	2	0	0	0
n[145.0197]KDVN[0.9840]YTQIVVDR	Q92854	SEM4D_HUMAN	SEMA4D	Semaphorin-4D	Q92854@419	T	yes	OK	2	0	0	0	2	0	0	0
n[145.0197]KFLDFPIGN[0.9840]TTGK	Q9UBV4	WNT16_HUMAN	WNT16	Protein Wnt-16	Q9UBV4@189	T	no	OK	0	0	0	0	0	2	0	0
n[145.0197]KFLDFPIGN[0.9840]TTGKENK	Q9UBV4	WNT16_HUMAN	WNT16	Protein Wnt-16	Q9UBV4@189	T	no	OK	0	2	0	0	0	2	0	0
n[145.0197]KFLKPYTLEEQKN[0.9840]LTVC[57.0215]PDGALFEQK	P54709	AT1B3_HUMAN	ATP1B3	Sodium/potassium-transporting ATPase subunit beta-3	P54709@124	T	yes	OK	0	0	0	0	1	0	0	0
n[145.0197]KFVPGC[57.0215]FVC[57.0215]LESRTC[57.0215]SSN[0.9840]LTLTSGSK	Q9H5V8	CDCP1_HUMAN	CDCP1	CUB domain-containing protein 1	Q9H5V8@386	T	yes	OK	2	2	0	0	2	2	0	0
n[145.0197]KFVPGC[57.0215]FVC[57.0215]LESRTC[57.0215]SSN[0.9840]LTLTSGSK[57.0215]	Q9H5V8	CDCP1_HUMAN	CDCP1	CUB domain-containing protein 1	Q9H5V8@386	T	yes	OK	0	1	0	0	0	1	0	0
n[145.0197]KIN[0.9840]ATDADEPNTLNSK	A0AAQ5BGT2	A0AAQ5BGT2_HUMAN	DSG2	Desmoglein 2	A0AAQ5BGT2@4	T	unk	NaN	0	0	0	0	1	2	0	0
n[145.0197]KLC[57.0215]PDC[57.0215]PLLAPLN[0.9840]DSR	cRAP-P12763	cRAP-FETUA_BOVIN	AHSG	Alpha-2-HS-glycoprotein	cRAP-P12763@156	S	unk	NaN	2	2	0	0	2	2	0	0
n[145.0197]KLLLSIN[0.9840]VTNTR	P26006	ITA3_HUMAN	ITGA3	Integrin alpha-3	P26006@656	T	yes	OK	2	2	0	0	2	2	0	0
n[145.0197]KLN[0.9840]VTTAWK	Q9BZM5	ULBP2_HUMAN	ULBP2	UL16-binding protein 2	Q9BZM5@82	T	yes	OK	0	1	0	0	0	0	0	0
n[145.0197]KNAC[57.0215]C[57.0215]STN[0.9840]TSQEAHK	P15328	FOLR1_HUMAN	FOLR1	Folate receptor alpha	P15328@69	S	yes	OK	1	0	0	0	0	0	0	0
n[145.0197]KNAC[57.0215]C[57.0215]STN[0.9840]TSQEAHKDVSYLYR	P15328	FOLR1_HUMAN	FOLR1	Folate receptor alpha	P15328@69	S	yes	OK	1	1	0	0	0	0	0	0
n[145.0197]KNKN[0.9840]VTNR	P05556	ITB1_HUMAN	ITGB1	Integrin beta-1	P05556@94	T	yes	OK	2	0	0	0	0	0	0	0
n[145.0197]KNK[57.0215]N[0.9840]VTNR	P05556	ITB1_HUMAN	ITGB1	Integrin beta-1	P05556@94	T	yes	OK	1	0	0	0	0	0	0	0
n[145.0197]KNYN[0.9840]NTWTR	O75054	IGSF3_HUMAN	IGSF3	Immunoglobulin superfamily member 3	O75054@655	T	yes	OK	1	1	0	0	1	0	0	0
n[145.0197]KN[0.9840]ITDLVEGAK	Q8IWA5	CTL2_HUMAN	SLC44A2	Choline transporter-like protein 2	Q8IWA5@200	T	yes	OK	2	2	0	0	2	2	0	0
n[145.0197]KN[0.9840]ITDLVEGAKK	Q8IWA5	CTL2_HUMAN	SLC44A2	Choline transporter-like protein 2	Q8IWA5@200	T	yes	OK	1	1	0	0	1	0	0	0
n[145.0197]KN[0.9840]ITDLVEGAK[57.0215]	Q8IWA5	CTL2_HUMAN	SLC44A2	Choline transporter-like protein 2	Q8IWA5@200	T	yes	OK	2	0	0	0	2	0	0	0
n[145.0197]KTN[0.9840]ESVSEPR	Q13433	S39A6_HUMAN	SLC39A6	Zinc transporter ZIP6	Q13433@241	S	yes	OK	2	2	0	0	2	0	0	0
n[145.0197]KVEVEPLN[0.9840]STAVHVYWK	P10586	PTPRF_HUMAN	PTPRF	Receptor-type tyrosine-protein phosphatase F	P10586@721	T	yes	OK	2	2	0	0	2	2	0	0
n[145.0197]KVEVEPLN[0.9840]STAVHVYWK[57.0215]	P10586	PTPRF_HUMAN	PTPRF	Receptor-type tyrosine-protein phosphatase F	P10586@721	T	yes	OK	0	2	0	0	1	2	0	0
n[145.0197]KYQTLN[0.9840]C[57.0215]SVNVNC[57.0215]VNIR	P23229	ITA6_HUMAN	ITGA6	Integrin alpha-6	P23229@966	S	yes	OK	2	2	0	0	2	2	0	0
n[145.0197]KYQTLN[0.9840]C[57.0215]SVNVNC[57.0215]VNIRC[57.0215]PLR	P23229	ITA6_HUMAN	ITGA6	Integrin alpha-6	P23229@966	S	yes	OK	1	0	0	0	0	0	0	0
n[145.0197]SGGWELELN[0.9840]GTEAK	I3L3B0	I3L3B0_HUMAN	C1QBP	Complement component 1 Q subcomponent-binding protein, mitochondrial	I3L3B0@10	T	no	OK	0	0	0	1	0	0	0	0
n[145.0197]SKGNPYSDLGN[0.9840]HTTC[57.0215]R	Q4KMQ2	ANO6_HUMAN	ANO6	Anoctamin-6	Q4KMQ2@802	T	yes	OK	0	1	0	0	2	0	0	0
n[145.0197]SN[0.9840]KTQTVAVAAGR	Q6UWB1	I27RA_HUMAN	IL27RA	Interleukin-27 receptor subunit alpha	Q6UWB1@76	T	yes	OK	0	1	0	0	0	1	0	0
n[145.0197]TAKTNTNEFLIDVDK[57.0215]GEN[0.9840]YC[57.0215]FSVQAVIPSR	P13726	TF_HUMAN	F3	Tissue factor	P13726@216	C	yes	OK	0	0	0	0	1	1	0	0
n[145.0197]TEKEPLSDPVGTC[57.0215]YLSTDN[0.9840]FTR	P08648	ITA5_HUMAN	ITGA5	Integrin alpha-5	P08648@182	T	yes	OK	2	2	0	0	2	1	0	0
n[145.0197]TPKLSHDAN[0.9840]ETLPLHLYVK	O15031	PLXB2_HUMAN	PLXNB2	Plexin-B2	O15031@733	T	yes	OK	0	0	0	0	0	2	0	0
n[145.0197]TTSAEKN[0.9840]TC[57.0215]QLYIQTDHLFFK	O14672	ADA10_HUMAN	ADAM10	Disintegrin and metalloproteinase domain-containing protein 10	O14672@220	C	no	OK	0	0	0	0	0	2	0	0
n[145.0197]YDNSLKIISN[0.9840]ASC[57.0215]TTNC[57.0215]LAPLAK	P04406	G3P_HUMAN	GAPDH	Glyceraldehyde-3-phosphate dehydrogenase	P04406@149	S	no	notOK	0	0	0	0	0	1	0	0
n[145.0197]YKPDTLAVAVEN[0.9840]GTGTDR	Q9H0X4	F234A_HUMAN	FAM234A	Protein FAM234A	Q9H0X4@389	T	yes	OK	2	2	0	0	1	1	0	0
n[145.0197]YVQN[0.9840]GTYTVKIVAISEDYPR	Q14126	DSG2_HUMAN	DSG2	Desmoglein-2	Q14126@462	T	yes	OK	0	1	0	0	1	2	0	0
n[145.0197]YYSKIIISPEEN[0.9840]VTLTC[57.0215]TAENQLER	Q13740	CD166_HUMAN	ALCAM	CD166 antigen	Q13740@480	T	yes	OK	2	2	0	0	2	2	0	0
n[42.0106]AAQC[57.0215]VTKVALN[0.9840]VSC[57.0215]ANLLDKDIGSK[57.0215]	O75131	CPNE3_HUMAN	CPNE3	Copine-3	O75131@12	S	no	notOK	0	1	0	0	0	0	0	0
n[42.0106]ASSTVPVSAAGSAN[0.9840]ETPEIPDNVGDWLR	Q96B49	TOM6_HUMAN	TOMM6	Mitochondrial import receptor subunit TOM6 homolog	Q96B49@15	T	yes	OK	0	0	1	2	0	0	0	0
n[42.0106]AVAN[0.9840]SSPVNPVVFFDVSIGGQEVGR	O43447	PPIH_HUMAN	PPIH	Peptidyl-prolyl cis-trans isomerase H	O43447@5	S	no	notOK	0	0	0	0	0	0	0	1
n[42.0106]DDDIAALVVDN[0.9840]GSGMC[57.0215]K	P60709	ACTB_HUMAN	ACTB	Actin, cytoplasmic 1	P60709@12	S	no	notOK	0	0	2	2	0	0	2	2
n[42.0106]DDDIAALVVDN[0.9840]GSGMC[57.0215]K[57.0215]	P60709	ACTB_HUMAN	ACTB	Actin, cytoplasmic 1	P60709@12	S	no	notOK	1	2	1	0	1	2	0	0
n[42.0106]DDDIAALVVDN[0.9840]GSGMC[57.0215]K[57.0215]AGFAGDDAPR	P60709	ACTB_HUMAN	ACTB	Actin, cytoplasmic 1	P60709@12	S	no	notOK	0	0	0	0	0	1	0	0
n[42.0106]DDDIAALVVDN[0.9840]GSGM[15.9949]C[57.0215]K	P60709	ACTB_HUMAN	ACTB	Actin, cytoplasmic 1	P60709@12	S	no	notOK	0	0	0	2	0	0	2	2
n[42.0106]EEEIAALVIDN[0.9840]GSGMC[57.0215]K	P63261	ACTG_HUMAN	ACTG1	Actin, cytoplasmic 2	P63261@12	S	no	notOK	0	0	2	2	0	0	2	2
n[42.0106]EEEIAALVIDN[0.9840]GSGMC[57.0215]K[57.0215]	P63261	ACTG_HUMAN	ACTG1	Actin, cytoplasmic 2	P63261@12	S	no	notOK	2	2	1	1	2	2	0	0
n[42.0106]EEEIAALVIDN[0.9840]GSGMC[57.0215]K[57.0215]AGFAGDDAPR	P63261	ACTG_HUMAN	ACTG1	Actin, cytoplasmic 2	P63261@12	S	no	notOK	2	0	0	0	2	1	0	0
n[42.0106]EEEIAALVIDN[0.9840]GSGM[15.9949]C[57.0215]K	P63261	ACTG_HUMAN	ACTG1	Actin, cytoplasmic 2	P63261@12	S	no	notOK	0	1	2	2	0	0	2	2
n[42.0106]KIN[0.9840]ATDADEPNTLNSK[145.0197]ISYR	A0AAQ5BGT2	A0AAQ5BGT2_HUMAN	DSG2	Desmoglein 2	A0AAQ5BGT2@4	T	unk	NaN	1	0	0	0	1	0	0	0
n[42.0106]MDPN[0.9840]C[57.0215]SC[57.0215]AAGDSC[57.0215]TC[57.0215]AGSC[57.0215]K	P02795	MT2_HUMAN	MT2A	Metallothionein-2	P02795@4	S	no	OK	0	0	0	0	0	0	0	1
n[42.0106]MKLN[0.9840]ISFPATGC[57.0215]QK	P62753	RS6_HUMAN	RPS6	Small ribosomal subunit protein eS6	P62753@4	S	no	notOK	2	2	0	0	1	2	0	0
n[42.0106]MK[57.0215]LN[0.9840]ISFPATGC[57.0215]QK	P62753	RS6_HUMAN	RPS6	Small ribosomal subunit protein eS6	P62753@4	S	no	notOK	1	0	0	0	0	2	0	0
n[42.0106]VSVIN[0.9840]TVDTSHEDMIHDAQMDYYGTR	P55735	SEC13_HUMAN	SEC13	Protein SEC13 homolog	P55735@6	V	no	OK	0	0	0	1	0	0	0	0
n[57.0215]AAVPK[145.0197]N[0.9840]VSVAEGK	Q9P2B2	FPRP_HUMAN	PTGFRN	Prostaglandin F2 receptor negative regulator	Q9P2B2@286	S	yes	OK	0	0	0	0	1	1	0	0
n[57.0215]AEAVGETLTLPGLVSADN[0.9840]GTYTC[57.0215]EASNK[145.0197]HGHAR	Q8NFZ8	CADM4_HUMAN	CADM4	Cell adhesion molecule 4	Q8NFZ8@286	T	yes	OK	0	1	0	0	0	0	0	0
n[57.0215]AEDSGEYHC[57.0215]VYHFVSAPK[145.0197]AN[0.9840]ATIEVK	Q9Y639	NPTN_HUMAN	NPTN	Neuroplastin	Q9Y639@229	T	yes	OK	1	2	0	0	2	2	0	0
n[57.0215]AEGSDVAN[0.9840]AVLDGADC[57.0215]IMLSGETAK[145.0197]GDYPLEAVR	P14618	KPYM_HUMAN	PKM	Pyruvate kinase PKM	P14618@350	V	no	notOK	1	1	0	0	0	0	0	0
n[57.0215]AELLK[145.0197]TASN[0.9840]LTVSVLEAEGVFEK	Q6YHK3	CD109_HUMAN	CD109	CD109 antigen	Q6YHK3@68	T	no	OK	2	0	0	0	0	0	0	0
n[57.0215]AEMN[0.9840]GSK[145.0197]LGR	P16422	EPCAM_HUMAN	EPCAM	Epithelial cell adhesion molecule	P16422@74	S	yes	OK	2	2	0	0	2	2	0	0
n[57.0215]AEN[0.9840]QVNVTC[57.0215]QVR	P78324	SHPS1_HUMAN	SIRPA	Tyrosine-protein phosphatase non-receptor type substrate 1	P78324@267	V	yes	OK	2	1	0	0	1	0	0	0
n[57.0215]AFQYVETHGEVC[57.0215]PAN[0.9840]WTPDSPTIK[57.0215]PSPAASK	P30048	PRDX3_HUMAN	PRDX3	Thioredoxin-dependent peroxide reductase, mitochondrial	P30048@232	T	no	OK	1	0	0	0	0	0	0	0
n[57.0215]AHC[57.0215]VWLEC[57.0215]PIPDAPVVTN[0.9840]VTVK	P26006	ITA3_HUMAN	ITGA3	Integrin alpha-3	P26006@926	T	yes	OK	2	2	0	0	2	2	0	0
n[57.0215]AHC[57.0215]VWLEC[57.0215]PIPDAPVVTN[0.9840]VTVK[145.0197]	P26006	ITA3_HUMAN	ITGA3	Integrin alpha-3	P26006@926	T	yes	OK	2	2	0	0	2	2	0	0
n[57.0215]AHC[57.0215]VWLEC[57.0215]PIPDAPVVTN[0.9840]VTVK[145.0197]AR	P26006	ITA3_HUMAN	ITGA3	Integrin alpha-3	P26006@926	T	yes	OK	2	2	0	0	2	2	0	0
n[57.0215]AHC[57.0215]VWLEC[57.0215]PIPDAPVVTN[0.9840]VTVK[57.0215]	P26006	ITA3_HUMAN	ITGA3	Integrin alpha-3	P26006@926	T	yes	OK	2	2	0	0	2	2	0	0
n[57.0215]AIHYALN[0.9840]C[57.0215]C[57.0215]GLAGGVEQFISDIC[57.0215]PK	P21926	CD9_HUMAN	CD9	CD9 antigen	P21926@151	C	yes	OK	0	2	0	0	0	0	0	0
n[57.0215]AILQEN[0.9840]GC[57.0215]LSDSDMFSQAGLR	P42704	LPPRC_HUMAN	LRPPRC	Leucine-rich PPR motif-containing protein, mitochondrial	P42704@498	C	no	notOK	0	0	0	0	0	1	0	0
n[57.0215]AKPQGQWAEDVLGN[0.9840]K[145.0197]TWDR	Q29983	MICA_HUMAN	MICA	MHC class I polypeptide-related sequence A	Q29983@79	T	yes	OK	0	1	0	0	0	0	0	0
n[57.0215]AK[145.0197]PQGQWAEDVLGN[0.9840]K	Q29983	MICA_HUMAN	MICA	MHC class I polypeptide-related sequence A	Q29983@79	T	yes	OK	0	1	0	0	0	0	0	0
n[57.0215]AK[57.0215]QC[57.0215]N[0.9840]GTSMC[57.0215]WC[57.0215]VNTAGVR	P16422	EPCAM_HUMAN	EPCAM	Epithelial cell adhesion molecule	P16422@111	T	yes	OK	1	1	0	0	1	0	0	0
n[57.0215]AK[57.0215]QC[57.0215]N[0.9840]GTSMC[57.0215]WC[57.0215]VNTAGVRR	P16422	EPCAM_HUMAN	EPCAM	Epithelial cell adhesion molecule	P16422@111	T	yes	OK	0	0	0	0	1	0	0	0
n[57.0215]AN[0.9840]HSGAVVLLK[145.0197]R	P23229	ITA6_HUMAN	ITGA6	Integrin alpha-6	P23229@323	S	yes	OK	2	2	0	0	2	2	0	0
n[57.0215]AN[0.9840]TTQPGIVEGGQVLK[145.0197]C[57.0215]DWSSTR	P06756	ITAV_HUMAN	ITGAV	Integrin alpha-V	P06756@74	T	yes	OK	2	2	0	0	2	2	0	0
n[57.0215]AN[0.9840]TTQPGIVEGGQVLK[145.0197]C[57.0215]DWSSTRR	P06756	ITAV_HUMAN	ITGAV	Integrin alpha-V	P06756@74	T	yes	OK	1	1	0	0	1	2	0	0
n[57.0215]AN[0.9840]YTILK[145.0197]GNENGNFK	Q02487	DSC2_HUMAN	DSC2	Desmocollin-2	Q02487@392	T	yes	OK	2	2	0	0	2	2	0	0
n[57.0215]AVC[57.0215]MLSN[0.9840]TTAVAEAWAR	Q9BQE3	TBA1C_HUMAN	TUBA1C	Tubulin alpha-1C chain	Q9BQE3@380	T	no	notOK	1	0	0	0	0	0	0	0
n[57.0215]AVLVN[0.9840]GTEC[57.0215]LLAR	Q04912	RON_HUMAN	MST1R	Macrophage-stimulating protein receptor	Q04912@720	T	yes	OK	2	0	0	0	0	2	0	0
n[57.0215]AYHEQLSVAEITN[0.9840]AC[57.0215]FEPANQMVK[57.0215]	P68366	TBA4A_HUMAN	TUBA4A	Tubulin alpha-4A chain	P68366@293	C	no	notOK	0	1	0	0	0	0	0	0
n[57.0215]C[-17.0265]SFRDEDDDC[57.0215]TYSYTMEGDGAPGPN[0.9840]STVLVHK	P16144	ITB4_HUMAN	ITGB4	Integrin beta-4	P16144@695	T	yes	OK	1	1	0	0	0	2	0	0
n[57.0215]C[57.0215]N[0.9840]GTSSK[145.0197]GSDQAIITLR	P35613	BASI_HUMAN	BSG	Basigin	P35613@302	T	yes	OK	2	2	0	0	2	2	0	0
n[57.0215]C[57.0215]N[0.9840]GTSSK[57.0215]GSDQAIITLR	P35613	BASI_HUMAN	BSG	Basigin	P35613@302	T	yes	OK	0	0	0	0	1	0	0	0
n[57.0215]C[57.0215]SFRDEDDDC[57.0215]TYSYTMEGDGAPGPN[0.9840]STVLVHK	P16144	ITB4_HUMAN	ITGB4	Integrin beta-4	P16144@695	T	yes	OK	2	2	0	0	2	2	0	0
n[57.0215]C[57.0215]SFRDEDDDC[57.0215]TYSYTMEGDGAPGPN[0.9840]STVLVHK[57.0215]	P16144	ITB4_HUMAN	ITGB4	Integrin beta-4	P16144@695	T	yes	OK	1	2	0	0	0	1	0	0
n[57.0215]C[57.0215]VYEALC[57.0215]N[0.9840]TTSEC[57.0215]PPPVITR	O15031	PLXB2_HUMAN	PLXNB2	Plexin-B2	O15031@795	T	yes	OK	2	2	0	0	2	2	0	0
n[57.0215]DAGVVC[57.0215]TN[0.9840]ETR	Q08380	LG3BP_HUMAN	LGALS3BP	Galectin-3-binding protein	Q08380@125	T	no	OK	0	1	0	0	0	0	0	0
n[57.0215]DC[57.0215]VSC[57.0215]RN[0.9840]VSR	P00533	EGFR_HUMAN	EGFR	Epidermal growth factor receptor	P00533@528	S	yes	OK	0	1	0	0	0	0	0	0
n[57.0215]DDAGN[0.9840]YTC[57.0215]IASNGPQGQIR	Q13308	PTK7_HUMAN	PTK7	Inactive tyrosine-protein kinase 7	Q13308@567	T	yes	OK	2	2	0	0	2	2	0	0
n[57.0215]DGN[0.9840]ASGTTLLEALDC[57.0215]ILPPTRPTDKPLR	P68104	EF1A1_HUMAN	EEF1A1	Elongation factor 1-alpha 1	P68104@222	S	no	notOK	1	0	0	0	0	1	0	0
n[57.0215]DGN[0.9840]ASGTTLLEALDC[57.0215]ILPPTRPTDK[57.0215]PLR	P68104	EF1A1_HUMAN	EEF1A1	Elongation factor 1-alpha 1	P68104@222	S	no	notOK	1	0	0	0	2	1	0	0
n[57.0215]DGTPLSDGQSN[0.9840]HTVSSK[145.0197]	Q13308	PTK7_HUMAN	PTK7	Inactive tyrosine-protein kinase 7	Q13308@175	T	yes	OK	0	1	0	0	0	0	0	0
n[57.0215]DGTPLSDGQSN[0.9840]HTVSSK[145.0197]ER	Q13308	PTK7_HUMAN	PTK7	Inactive tyrosine-protein kinase 7	Q13308@175	T	yes	OK	2	2	0	0	2	2	0	0
n[57.0215]DIQLEN[0.9840]YTPK[145.0197]EPLTLQAR	Q9BZM5	ULBP2_HUMAN	ULBP2	UL16-binding protein 2	Q9BZM5@112	T	yes	OK	1	0	0	0	0	0	0	0
n[57.0215]DIYTFDGALN[0.9840]K[145.0197]STVPTDFSSAK	Q08722	CD47_HUMAN	CD47	Leukocyte surface antigen CD47	Q08722@73	S	no	OK	2	1	0	0	2	1	0	0
n[57.0215]DSPVLPVTLQC[57.0215]N[0.9840]LTSSSHTLTYSYWTK	Q9Y639	NPTN_HUMAN	NPTN	Neuroplastin	Q9Y639@171	T	yes	OK	2	2	0	0	2	2	0	0
n[57.0215]DSPVLPVTLQC[57.0215]N[0.9840]LTSSSHTLTYSYWTK[57.0215]	Q9Y639	NPTN_HUMAN	NPTN	Neuroplastin	Q9Y639@171	T	yes	OK	2	2	0	0	2	2	0	0
n[57.0215]DTC[57.0215]TQEC[57.0215]SYFN[0.9840]ITK	P05556	ITB1_HUMAN	ITGB1	Integrin beta-1	P05556@669	T	yes	OK	2	2	0	0	2	2	0	0
n[57.0215]EEEIAALVIDN[0.9840]GSGMC[57.0215]K	P63261	ACTG_HUMAN	ACTG1	Actin, cytoplasmic 2	P63261@12	S	no	notOK	0	0	1	1	0	0	0	0
n[57.0215]EGDN[0.9840]ITLK[145.0197]C[57.0215]LGNGNPPPEEFLFYLPGQPEGIR	Q13740	CD166_HUMAN	ALCAM	CD166 antigen	Q13740@265	T	yes	OK	2	2	0	0	2	2	0	0
n[57.0215]EGTDSSQGIPQLVSN[0.9840]ISAC[57.0215]QVIAEAVR	Q99832	TCPH_HUMAN	CCT7	T-complex protein 1 subunit eta	Q99832@25	S	no	notOK	0	1	0	0	0	0	0	0
n[57.0215]EVEAVIPDHC[57.0215]IFASN[0.9840]TSALPISEIAAVSK	P40939	ECHA_HUMAN	HADHA	Trifunctional enzyme subunit alpha, mitochondrial	P40939@475	S	no	OK	1	1	0	0	0	0	0	0
n[57.0215]FAEIN[0.9840]GSALC[57.0215]SYNLK[145.0197]PSEYTTSPKSSVLC[57.0215]PK	Q8WWI5	CTL1_HUMAN	SLC44A1	Choline transporter-like protein 1	Q8WWI5@135	S	yes	OK	1	0	0	0	1	2	0	0
n[57.0215]FEEPSC[57.0215]PSN[0.9840]WTWVEGSGR	Q9UMF0	ICAM5_HUMAN	ICAM5	Intercellular adhesion molecule 5	Q9UMF0@583	T	yes	OK	0	0	0	0	1	0	0	0
n[57.0215]FEVFK[145.0197]N[0.9840]GTLR	Q13308	PTK7_HUMAN	PTK7	Inactive tyrosine-protein kinase 7	Q13308@463	T	yes	OK	2	2	0	0	2	2	0	0
n[57.0215]FKLEWLGN[0.9840]C[57.0215]SGLNDETYGYK	P05026	AT1B1_HUMAN	ATP1B1	Sodium/potassium-transporting ATPase subunit beta-1	P05026@158	S	yes	OK	2	2	0	0	1	0	0	0
n[57.0215]FK[57.0215]LEWLGN[0.9840]C[57.0215]SGLNDETYGYK	P05026	AT1B1_HUMAN	ATP1B1	Sodium/potassium-transporting ATPase subunit beta-1	P05026@158	S	yes	OK	2	0	0	0	0	0	0	0
n[57.0215]FLKPYTLEEQK[145.0197]N[0.9840]LTVC[57.0215]PDGALFEQK	P54709	AT1B3_HUMAN	ATP1B3	Sodium/potassium-transporting ATPase subunit beta-3	P54709@124	T	yes	OK	0	1	0	0	0	1	0	0
n[57.0215]FLK[145.0197]PYTLEEQKN[0.9840]LTVC[57.0215]PDGALFEQK	P54709	AT1B3_HUMAN	ATP1B3	Sodium/potassium-transporting ATPase subunit beta-3	P54709@124	T	yes	OK	2	2	0	0	2	2	0	0
n[57.0215]FLRYN[0.9840]C[57.0215]SIR	Q02809	PLOD1_HUMAN	PLOD1	Procollagen-lysine,2-oxoglutarate 5-dioxygenase 1	Q02809@686	S	no	OK	2	1	0	0	1	2	0	0
n[57.0215]FLVTAPGIIRPGGN[0.9840]VTIGVELLEHC[57.0215]PSQVTVK	Q6YHK3	CD109_HUMAN	CD109	CD109 antigen	Q6YHK3@41	T	no	OK	0	2	0	0	2	2	0	0
n[57.0215]FLVTAPGIIRPGGN[0.9840]VTIGVELLEHC[57.0215]PSQVTVK[57.0215]	Q6YHK3	CD109_HUMAN	CD109	CD109 antigen	Q6YHK3@41	T	no	OK	0	2	0	0	1	2	0	0
n[57.0215]FSPN[0.9840]SSNPIIVSC[57.0215]GWDK	P63244	RACK1_HUMAN	RACK1	Small ribosomal subunit protein RACK1	P63244@159	S	no	OK	0	0	0	0	1	0	0	0
n[57.0215]FVPGC[57.0215]FVC[57.0215]LESRTC[57.0215]SSN[0.9840]LTLTSGSK	Q9H5V8	CDCP1_HUMAN	CDCP1	CUB domain-containing protein 1	Q9H5V8@386	T	yes	OK	0	2	0	0	0	0	0	0
n[57.0215]GGLGGGYGGASGMGGITAVTVN[0.9840]QSLLSPLVLEVDPNIQAVR	P05787	K2C8_HUMAN	KRT8	Keratin, type II cytoskeletal 8	P05787@69	S	no	notOK	0	1	2	0	1	0	0	0
n[57.0215]GIAFPTSISVN[0.9840]NC[57.0215]VC[57.0215]HFSPLK[57.0215]SDQDYILK	Q9UQ80	PA2G4_HUMAN	PA2G4	Proliferation-associated protein 2G4	Q9UQ80@83	C	no	notOK	0	1	0	0	0	0	0	0
n[57.0215]GN[0.9840]FTLPEVAEC[57.0215]FDEITYVELQKEEAQK	Q00839	HNRPU_HUMAN	HNRNPU	Heterogeneous nuclear ribonucleoprotein U	Q00839@639	T	no	notOK	0	1	0	0	0	0	0	0
n[57.0215]GN[0.9840]STHGC[57.0215]SSEETFLIDC[57.0215]R	Q03405	UPAR_HUMAN	PLAUR	Urokinase plasminogen activator surface receptor	Q03405@222	T	yes	OK	2	2	0	0	2	2	0	0
n[57.0215]GSIVVEWTN[0.9840]NTLPLEPC[57.0215]PK[145.0197]EQIAGLSR	Q14118	DAG1_HUMAN	DAG1	Dystroglycan 1	Q14118@661	T	yes	OK	0	0	0	0	1	0	0	0
n[57.0215]GSQWSDIEEFC[57.0215]N[0.9840]R	P08174	DAF_HUMAN	CD55	Complement decay-accelerating factor	P08174@95	S	yes	OK	0	1	0	0	0	0	0	0
n[57.0215]GSQWSDIEEFC[57.0215]N[0.9840]RSC[57.0215]EVPTR	P08174	DAF_HUMAN	CD55	Complement decay-accelerating factor	P08174@95	S	yes	OK	2	0	0	0	2	2	0	0
n[57.0215]GYSYQIK[145.0197]MC[57.0215]PQN[0.9840]TSIPIR	Q5T601	AGRF1_HUMAN	ADGRF1	Adhesion G-protein coupled receptor F1	Q5T601@455	S	yes	OK	0	1	0	0	1	1	0	0
n[57.0215]HLN[0.9840]GTITAK[145.0197]YTYGKPVK	Q6YHK3	CD109_HUMAN	CD109	CD109 antigen	Q6YHK3@247	T	no	OK	2	2	0	0	1	2	0	0
n[57.0215]IGPGEPLELLC[57.0215]N[0.9840]VSGALPPAGR	Q969P0	IGSF8_HUMAN	IGSF8	Immunoglobulin superfamily member 8	Q969P0@327	S	yes	OK	2	1	0	0	0	0	0	0
n[57.0215]IGTFC[57.0215]SN[0.9840]GTVSR	Q9H5V8	CDCP1_HUMAN	CDCP1	CUB domain-containing protein 1	Q9H5V8@180	T	yes	OK	1	2	0	0	2	2	0	0
n[57.0215]IIISPEEN[0.9840]VTLTC[57.0215]TAENQLER	Q13740	CD166_HUMAN	ALCAM	CD166 antigen	Q13740@480	T	yes	OK	2	2	0	0	2	2	0	0
n[57.0215]IIK[145.0197]EFIN[0.9840]K	P11169	GTR3_HUMAN	SLC2A3	Solute carrier family 2, facilitated glucose transporter member 3	P11169@43	T	yes	OK	2	2	0	0	0	1	0	0
n[57.0215]IISAN[0.9840]GC[57.0215]K[57.0215]VDNSSLTGESEPQTR	P05023	AT1A1_HUMAN	ATP1A1	Sodium/potassium-transporting ATPase subunit alpha-1	P05023@209	C	yes	notOK	0	1	0	0	0	0	0	0
n[57.0215]IISN[0.9840]ASC[57.0215]TTNC[57.0215]LAPLAK	P04406	G3P_HUMAN	GAPDH	Glyceraldehyde-3-phosphate dehydrogenase	P04406@149	S	no	notOK	2	0	0	0	0	0	0	0
n[57.0215]IKLDN[0.9840]YSTQELGK[145.0197]TIVYLDGSSQSC[57.0215]R	P21589	5NTD_HUMAN	NT5E	5'-nucleotidase	P21589@333	S	yes	OK	0	1	0	0	0	1	0	0
n[57.0215]IK[145.0197]ISSLQTTEKN[0.9840]DTVAGQGER	P06756	ITAV_HUMAN	ITGAV	Integrin alpha-V	P06756@874	T	yes	OK	1	0	0	0	2	1	0	0
n[57.0215]IK[145.0197]LDN[0.9840]YSTQELGK	P21589	5NTD_HUMAN	NT5E	5'-nucleotidase	P21589@333	S	yes	OK	2	2	0	0	2	2	0	0
n[57.0215]ILLTC[57.0215]SLN[0.9840]DSATEVTGHR	P35613	BASI_HUMAN	BSG	Basigin	P35613@160	S	yes	OK	2	2	0	0	2	2	0	0
n[57.0215]IMHQTVK[57.0215]ELSPKC[57.0215]N[0.9840]VSFLLSEDGSGK	P19367	HXK1_HUMAN	HK1	Hexokinase-1	P19367@887	S	no	OK	0	0	0	0	1	0	0	0
n[57.0215]IN[0.9840]ATDADEPNTLNSK[145.0197]ISYR	Q14126	DSG2_HUMAN	DSG2	Desmoglein-2	Q14126@182	T	yes	OK	2	2	0	0	2	2	0	0
n[57.0215]IN[0.9840]TTADEK[145.0197]DPTNPFR	O14672	ADA10_HUMAN	ADAM10	Disintegrin and metalloproteinase domain-containing protein 10	O14672@278	T	no	OK	2	2	0	0	2	2	0	0
n[57.0215]IN[0.9840]TTADEK[145.0197]DPTNPFRFPNIGVEK	O14672	ADA10_HUMAN	ADAM10	Disintegrin and metalloproteinase domain-containing protein 10	O14672@278	T	no	OK	2	1	0	0	2	2	0	0
n[57.0215]IN[0.9840]TTTNEIFYC[57.0215]TFR	Q9NZQ7	PD1L1_HUMAN	CD274	Programmed cell death 1 ligand 1	Q9NZQ7@200	T	yes	OK	1	1	0	0	2	2	0	0
n[57.0215]ITDSEDK[145.0197]ALMN[0.9840]GSESR	P35613	BASI_HUMAN	BSG	Basigin	P35613@268	S	yes	OK	1	2	0	0	0	1	0	0
n[57.0215]IVSPEPGGAVGPN[0.9840]LTC[57.0215]R	A0A087WYL5	A0A087WYL5_HUMAN	SEZ6L2	Seizure related 6 homolog like 2	A0A087WYL5@373	T	yes	OK	0	2	0	0	0	2	0	0
n[57.0215]KDTC[57.0215]TQEC[57.0215]SYFN[0.9840]ITK	P05556	ITB1_HUMAN	ITGB1	Integrin beta-1	P05556@669	T	yes	OK	2	2	0	0	2	2	0	0
n[57.0215]KDTC[57.0215]TQEC[57.0215]SYFN[0.9840]ITK[145.0197]VESR	P05556	ITB1_HUMAN	ITGB1	Integrin beta-1	P05556@669	T	yes	OK	2	2	0	0	2	2	0	0
n[57.0215]KEN[0.9840]SSEIC[57.0215]SNNGEC[57.0215]VC[57.0215]GQC[57.0215]VC[57.0215]R	P05556	ITB1_HUMAN	ITGB1	Integrin beta-1	P05556@520	S	yes	OK	0	1	0	0	0	0	0	0
n[57.0215]KFVPGC[57.0215]FVC[57.0215]LESRTC[57.0215]SSN[0.9840]LTLTSGSK	Q9H5V8	CDCP1_HUMAN	CDCP1	CUB domain-containing protein 1	Q9H5V8@386	T	yes	OK	0	2	0	0	0	2	0	0
n[57.0215]KLC[57.0215]PDC[57.0215]PLLAPLN[0.9840]DSR	cRAP-P12763	cRAP-FETUA_BOVIN	AHSG	Alpha-2-HS-glycoprotein	cRAP-P12763@156	S	unk	NaN	0	1	0	0	1	2	0	0
n[57.0215]KLGDC[57.0215]ISEDSYPDGN[0.9840]ITWYR	Q13740	CD166_HUMAN	ALCAM	CD166 antigen	Q13740@167	T	yes	OK	2	2	0	0	2	2	0	0
n[57.0215]KN[0.9840]ITDLVEGAKK[145.0197]	Q8IWA5	CTL2_HUMAN	SLC44A2	Choline transporter-like protein 2	Q8IWA5@200	T	yes	OK	2	0	0	0	0	0	0	0
n[57.0215]KN[0.9840]ITDLVEGAK[145.0197]K	Q8IWA5	CTL2_HUMAN	SLC44A2	Choline transporter-like protein 2	Q8IWA5@200	T	yes	OK	2	1	0	0	2	1	0	0
n[57.0215]K[145.0197]NKN[0.9840]VTNR	P05556	ITB1_HUMAN	ITGB1	Integrin beta-1	P05556@94	T	yes	OK	1	0	0	0	0	0	0	0
n[57.0215]K[57.0215]DTC[57.0215]TQEC[57.0215]SYFN[0.9840]ITK	P05556	ITB1_HUMAN	ITGB1	Integrin beta-1	P05556@669	T	yes	OK	2	2	0	0	2	2	0	0
n[57.0215]LAFATMFN[0.9840]SSEQSQK[145.0197]GGLSVAVPGEIR	P19440	GGT1_HUMAN	GGT1	Glutathione hydrolase 1 proenzyme	P19440@120	S	yes	OK	1	2	0	0	1	0	0	0
n[57.0215]LC[57.0215]PDC[57.0215]PLLAPLN[0.9840]DSR	cRAP-P12763	cRAP-FETUA_BOVIN	AHSG	Alpha-2-HS-glycoprotein	cRAP-P12763@156	S	unk	NaN	0	0	0	0	1	1	0	0
n[57.0215]LEQTSEDSSKC[57.0215]VN[0.9840]ASR	P21589	5NTD_HUMAN	NT5E	5'-nucleotidase	P21589@53	S	yes	OK	0	1	0	0	0	1	0	0
n[57.0215]LEQTSEDSSK[145.0197]C[57.0215]VN[0.9840]ASR	P21589	5NTD_HUMAN	NT5E	5'-nucleotidase	P21589@53	S	yes	OK	2	2	0	0	2	2	0	0
n[57.0215]LGDC[57.0215]ISEDSYPDGN[0.9840]ITWYR	Q13740	CD166_HUMAN	ALCAM	CD166 antigen	Q13740@167	T	yes	OK	2	2	0	0	2	2	0	0
n[57.0215]LHVTLYN[0.9840]C[57.0215]SFGR	O15031	PLXB2_HUMAN	PLXNB2	Plexin-B2	O15031@759	S	yes	OK	1	0	0	0	1	0	0	0
n[57.0215]LIGDAAK[145.0197]N[0.9840]QVAMNPTNTVFDAK	P11142	HSP7C_HUMAN	HSPA8	Heat shock cognate 71 kDa protein	P11142@57	V	no	notOK	0	1	0	0	0	0	0	0
n[57.0215]LK[145.0197]AIN[0.9840]DTAAR	Q02487	DSC2_HUMAN	DSC2	Desmocollin-2	Q02487@629	T	yes	OK	2	2	0	0	2	2	0	0
n[57.0215]LK[145.0197]PLFN[0.9840]K	P20645	MPRD_HUMAN	M6PR	Cation-dependent mannose-6-phosphate receptor	P20645@57	S	yes	OK	0	1	0	0	2	0	0	0
n[57.0215]LLGDPSRN[0.9840]NC[57.0215]SLSIVDAR	P20138	CD33_HUMAN	CD33	Myeloid cell surface antigen CD33	P20138@99	C	yes	OK	0	1	0	0	2	0	0	0
n[57.0215]LLTSHGMGIQVPLN[0.9840]ATEFNYLC[57.0215]PAIINQIDAR	Q13433	S39A6_HUMAN	SLC39A6	Zinc transporter ZIP6	Q13433@283	T	yes	OK	0	1	0	0	0	0	0	0
n[57.0215]LQAQQDAVN[0.9840]IVC[57.0215]HSK	P55036	PSMD4_HUMAN	PSMD4	26S proteasome non-ATPase regulatory subunit 4	P55036@34	V	no	OK	0	1	0	0	0	0	0	0
n[57.0215]LQFDDN[0.9840]GTYTC[57.0215]QVK	O60487	MPZL2_HUMAN	MPZL2	Myelin protein zero-like protein 2	O60487@118	T	yes	OK	2	2	0	0	2	2	0	0
n[57.0215]LQFDDN[0.9840]GTYTC[57.0215]QVK[57.0215]	O60487	MPZL2_HUMAN	MPZL2	Myelin protein zero-like protein 2	O60487@118	T	yes	OK	0	2	0	0	2	2	0	0
n[57.0215]LQFQVLVQHPQN[0.9840]ESNK[145.0197]IYVVDLSNER	Q9H5V8	CDCP1_HUMAN	CDCP1	CUB domain-containing protein 1	Q9H5V8@339	S	yes	OK	2	2	0	0	1	1	0	0
n[57.0215]LSC[57.0215]AFKTEN[0.9840]QTR	P06756	ITAV_HUMAN	ITGAV	Integrin alpha-V	P06756@704	T	yes	OK	2	2	0	0	2	2	0	0
n[57.0215]LSC[57.0215]AFK[57.0215]TEN[0.9840]QTR	P06756	ITAV_HUMAN	ITGAV	Integrin alpha-V	P06756@704	T	yes	OK	2	2	0	0	2	2	0	0
n[57.0215]LSQGN[0.9840]TTLSINPVK[145.0197]R	P13688	CEAM1_HUMAN	CEACAM1	Cell adhesion molecule CEACAM1	P13688@378	T	yes	OK	2	1	0	0	1	1	0	0
n[57.0215]LVILAN[0.9840]NC[57.0215]PALR	P62888	RL30_HUMAN	RPL30	Large ribosomal subunit protein eL30	P62888@50	C	no	notOK	1	1	0	0	1	1	0	0
n[57.0215]LVQDVAN[0.9840]NTNEEAGDGTTTATVLAR	P10809	CH60_HUMAN	HSPD1	60 kDa heat shock protein, mitochondrial	P10809@103	T	no	notOK	0	2	0	0	0	0	0	0
n[57.0215]LVSIN[0.9840]K[145.0197]SSPLQK	P25116	PAR1_HUMAN	F2R	Proteinase-activated receptor 1	P25116@75	S	yes	OK	1	2	0	0	1	1	0	0
n[57.0215]MDN[0.9840]LSSEEIQQR	O00161	SNP23_HUMAN	SNAP23	Synaptosomal-associated protein 23	O00161@3	S	no	OK	0	0	0	1	0	0	0	0
n[57.0215]MEAVQK[145.0197]IN[0.9840]YTVPQSGTFK	Q6YHK3	CD109_HUMAN	CD109	CD109 antigen	Q6YHK3@419	T	no	OK	2	2	0	0	2	2	0	0
n[57.0215]MN[0.9840]ASFSLK[145.0197]SK	P22413	ENPP1_HUMAN	ENPP1	Ectonucleotide pyrophosphatase/phosphodiesterase family member 1	P22413@285	S	yes	OK	0	1	0	0	0	1	0	0
n[57.0215]NAIKEGDN[0.9840]ITLK[145.0197]C[57.0215]LGNGNPPPEEFLFYLPGQPEGIR	Q13740	CD166_HUMAN	ALCAM	CD166 antigen	Q13740@265	T	yes	OK	1	0	0	0	0	0	0	0
n[57.0215]N[0.9840]ATGDYK[145.0197]C[57.0215]SLIDK	Q13740	CD166_HUMAN	ALCAM	CD166 antigen	Q13740@306	T	yes	OK	1	0	0	0	0	0	0	0
n[57.0215]N[0.9840]NSWVK[145.0197]SK	Q9P2B2	FPRP_HUMAN	PTGFRN	Prostaglandin F2 receptor negative regulator	Q9P2B2@525	S	yes	OK	0	0	0	0	2	0	0	0
n[57.0215]N[0.9840]QSFC[57.0215]PTVNLDKLWTLVSEQTR	P46776	RL27A_HUMAN	RPL27A	Large ribosomal subunit protein uL15	P46776@66	S	no	notOK	0	0	0	0	0	1	0	0
n[57.0215]QAHILLDC[57.0215]GEDN[0.9840]VC[57.0215]K[145.0197]PK	P06756	ITAV_HUMAN	ITGAV	Integrin alpha-V	P06756@630	C	yes	OK	1	0	0	0	0	0	0	0
n[57.0215]QLVLN[0.9840]LTGNTLC[57.0215]AGGASDEK	O00592	PODXL_HUMAN	PODXL	Podocalyxin	O00592@360	T	yes	OK	0	2	0	0	0	2	0	0
n[57.0215]QLVLN[0.9840]LTGNTLC[57.0215]AGGASDEKLISLIC[57.0215]R	O00592	PODXL_HUMAN	PODXL	Podocalyxin	O00592@360	T	yes	OK	0	1	0	0	0	0	0	0
n[57.0215]QLVLN[0.9840]LTGNTLC[57.0215]AGGASDEK[57.0215]	O00592	PODXL_HUMAN	PODXL	Podocalyxin	O00592@360	T	yes	OK	0	0	0	0	0	1	0	0
n[57.0215]REEK[145.0197]LFN[0.9840]VTSTLR	Q9NZQ7	PD1L1_HUMAN	CD274	Programmed cell death 1 ligand 1	Q9NZQ7@192	T	yes	OK	0	0	0	0	1	0	0	0
n[57.0215]RN[0.9840]ATGDYK[145.0197]C[57.0215]SLIDK	Q13740	CD166_HUMAN	ALCAM	CD166 antigen	Q13740@306	T	yes	OK	2	0	0	0	2	0	0	0
n[57.0215]RN[0.9840]ATGDYK[145.0197]C[57.0215]SLIDKK	Q13740	CD166_HUMAN	ALCAM	CD166 antigen	Q13740@306	T	yes	OK	2	1	0	0	2	2	0	0
n[57.0215]SDAVSHTGN[0.9840]YTC[57.0215]EVTELTR	Q08722	CD47_HUMAN	CD47	Leukocyte surface antigen CD47	Q08722@111	T	no	OK	2	2	0	0	2	2	0	0
n[57.0215]SDN[0.9840]VVTSELLAVMDGDWTLK[145.0197]YGER	Q9P2B2	FPRP_HUMAN	PTGFRN	Prostaglandin F2 receptor negative regulator	Q9P2B2@457	V	yes	OK	0	1	0	0	1	0	0	0
n[57.0215]SDPLC[57.0215]VLFLN[0.9840]TSGQQWYEVER	O75131	CPNE3_HUMAN	CPNE3	Copine-3	O75131@36	S	no	notOK	0	0	0	0	2	2	0	0
n[57.0215]SELHIENLNMEADPGQYRC[57.0215]N[0.9840]GTSSK	P35613	BASI_HUMAN	BSG	Basigin	P35613@302	T	yes	OK	2	1	0	0	2	2	0	0
n[57.0215]SGDASIN[0.9840]VTNLQLSDIGTYQC[57.0215]K	P78310	CXAR_HUMAN	CXADR	Coxsackievirus and adenovirus receptor	P78310@106	T	yes	OK	2	2	0	0	2	2	0	0
n[57.0215]SGDASIN[0.9840]VTNLQLSDIGTYQC[57.0215]K[145.0197]VK	P78310	CXAR_HUMAN	CXADR	Coxsackievirus and adenovirus receptor	P78310@106	T	yes	OK	0	2	0	0	0	0	0	0
n[57.0215]SGDASIN[0.9840]VTNLQLSDIGTYQC[57.0215]K[57.0215]	P78310	CXAR_HUMAN	CXADR	Coxsackievirus and adenovirus receptor	P78310@106	T	yes	OK	2	0	0	0	2	0	0	0
n[57.0215]SGPFGQIFRPDN[0.9840]FVFGQSGAGNNWAK	P68371	TBB4B_HUMAN	TUBB4B	Tubulin beta-4B chain	P68371@89	V	no	notOK	0	1	0	0	0	0	0	0
n[57.0215]SGPFGQIFRPDN[0.9840]FVFGQSGAGNNWAK[57.0215]	P68371	TBB4B_HUMAN	TUBB4B	Tubulin beta-4B chain	P68371@89	V	no	notOK	0	1	0	0	0	0	0	0
n[57.0215]SGQTN[0.9840]K[145.0197]SSC[57.0215]TTTR	Q9UBN6	TR10D_HUMAN	TNFRSF10D	Tumor necrosis factor receptor superfamily member 10D	Q9UBN6@127	S	yes	OK	1	0	0	0	0	0	0	0
n[57.0215]SLVTQYLN[0.9840]ATGNRWC[57.0215]SWSLSQAR	F5GZS6	F5GZS6_HUMAN	SLC3A2	Solute carrier family 3 member 2	F5GZS6@393	T	yes	OK	0	0	0	0	0	1	0	0
n[57.0215]SN[0.9840]K[145.0197]TQTVAVAAGR	Q6UWB1	I27RA_HUMAN	IL27RA	Interleukin-27 receptor subunit alpha	Q6UWB1@76	T	yes	OK	2	2	0	0	2	2	0	0
n[57.0215]SPVQEN[0.9840]SSDLNK[145.0197]	Q9NY35	CLDN1_HUMAN	CLDND1	Claudin domain-containing protein 1	Q9NY35@42	S	yes	OK	0	1	0	0	0	0	0	0
n[57.0215]SSPSFSSLHYQDAGN[0.9840]YVC[57.0215]ETALQEVEGLK	Q13740	CD166_HUMAN	ALCAM	CD166 antigen	Q13740@389	V	yes	OK	0	0	0	0	0	1	0	0
n[57.0215]SSPSFSSLHYQDAGN[0.9840]YVC[57.0215]ETALQEVEGLK[145.0197]K	Q13740	CD166_HUMAN	ALCAM	CD166 antigen	Q13740@389	V	yes	OK	0	0	0	0	0	1	0	0
n[57.0215]SSPSFSSLHYQDAGN[0.9840]YVC[57.0215]ETALQEVEGLK[57.0215]	Q13740	CD166_HUMAN	ALCAM	CD166 antigen	Q13740@389	V	yes	OK	1	0	0	0	0	0	0	0
n[57.0215]SSWVMTC[57.0215]AYAPSGN[0.9840]FVAC[57.0215]GGLDNIC[57.0215]SIYSLK	P62879	GBB2_HUMAN	GNB2	Guanine nucleotide-binding protein G(I)/G(S)/G(T) subunit beta-2	P62879@110	V	no	notOK	1	1	0	0	1	1	0	0
n[57.0215]SSWVMTC[57.0215]AYAPSGN[0.9840]YVAC[57.0215]GGLDNIC[57.0215]SIYNLK	P62873	GBB1_HUMAN	GNB1	Guanine nucleotide-binding protein G(I)/G(S)/G(T) subunit beta-1	P62873@110	V	no	OK	1	0	0	0	1	1	0	0
n[57.0215]SSWVMTC[57.0215]AYAPSGN[0.9840]YVAC[57.0215]GGLDNIC[57.0215]SIYNLK[57.0215]	P62873	GBB1_HUMAN	GNB1	Guanine nucleotide-binding protein G(I)/G(S)/G(T) subunit beta-1	P62873@110	V	no	OK	0	1	0	0	0	0	0	0
n[57.0215]TASC[57.0215]SN[0.9840]VTC[57.0215]WLK	P17301	ITA2_HUMAN	ITGA2	Integrin alpha-2	P17301@1057	T	yes	OK	0	2	0	0	2	2	0	0
n[57.0215]TASVSIN[0.9840]QTEPPK[145.0197]VR	P29317	EPHA2_HUMAN	EPHA2	Ephrin type-A receptor 2	P29317@435	T	yes	OK	2	2	0	0	2	2	0	0
n[57.0215]TAVN[0.9840]C[57.0215]SSDFDAC[57.0215]LITK	P13987	CD59_HUMAN	CD59	CD59 glycoprotein	P13987@43	S	yes	OK	2	2	0	0	2	2	0	0
n[57.0215]TAVN[0.9840]C[57.0215]SSDFDAC[57.0215]LITK[57.0215]	P13987	CD59_HUMAN	CD59	CD59 glycoprotein	P13987@43	S	yes	OK	2	2	0	0	2	2	0	0
n[57.0215]TC[57.0215]SSN[0.9840]LTLTSGSK	Q9H5V8	CDCP1_HUMAN	CDCP1	CUB domain-containing protein 1	Q9H5V8@386	T	yes	OK	2	2	0	0	2	2	0	0
n[57.0215]TC[57.0215]SSN[0.9840]LTLTSGSK[145.0197]	Q9H5V8	CDCP1_HUMAN	CDCP1	CUB domain-containing protein 1	Q9H5V8@386	T	yes	OK	0	0	0	0	1	0	0	0
n[57.0215]TC[57.0215]SSN[0.9840]LTLTSGSK[145.0197]HK	Q9H5V8	CDCP1_HUMAN	CDCP1	CUB domain-containing protein 1	Q9H5V8@386	T	yes	OK	2	2	0	0	1	0	0	0
n[57.0215]TC[57.0215]SSN[0.9840]LTLTSGSK[57.0215]	Q9H5V8	CDCP1_HUMAN	CDCP1	CUB domain-containing protein 1	Q9H5V8@386	T	yes	OK	1	1	0	0	1	2	0	0
n[57.0215]TEAGAFEYVPDPTFEN[0.9840]FTGGVKK[145.0197]	O15031	PLXB2_HUMAN	PLXNB2	Plexin-B2	O15031@1099	T	yes	OK	1	0	0	0	0	0	0	0
n[57.0215]TEAGAFEYVPDPTFEN[0.9840]FTGGVK[145.0197]K	O15031	PLXB2_HUMAN	PLXNB2	Plexin-B2	O15031@1099	T	yes	OK	2	2	0	0	2	2	0	0
n[57.0215]TEIGK[145.0197]YC[57.0215]GLGLQMN[0.9840]HSIESK	Q96PD2	DCBD2_HUMAN	DCBLD2	Discoidin, CUB and LCCL domain-containing protein 2	Q96PD2@155	S	yes	OK	0	2	0	0	2	2	0	0
n[57.0215]TEIGK[57.0215]YC[57.0215]GLGLQMN[0.9840]HSIESK	Q96PD2	DCBD2_HUMAN	DCBLD2	Discoidin, CUB and LCCL domain-containing protein 2	Q96PD2@155	S	yes	OK	0	2	0	0	0	1	0	0
n[57.0215]TEK[145.0197]EPLSDPVGTC[57.0215]YLSTDN[0.9840]FTR	P08648	ITA5_HUMAN	ITGA5	Integrin alpha-5	P08648@182	T	yes	OK	1	1	0	0	2	0	0	0
n[57.0215]TGEGFLC[57.0215]VFAIN[0.9840]NSK[57.0215]	P01111	RASN_HUMAN	NRAS	GTPase NRas	P01111@85	S	no	OK	0	0	0	0	0	1	0	0
n[57.0215]TIIC[57.0215]HVEGFPKPAIQWTITGSGSVIN[0.9840]QTEESPYINGR	Q13740	CD166_HUMAN	ALCAM	CD166 antigen	Q13740@457	T	yes	OK	0	1	0	0	0	0	0	0
n[57.0215]TIIC[57.0215]HVEGFPK[57.0215]PAIQWTITGSGSVIN[0.9840]QTEESPYINGR	Q13740	CD166_HUMAN	ALCAM	CD166 antigen	Q13740@457	T	yes	OK	0	0	0	0	0	1	0	0
n[57.0215]TILEWEPK[145.0197]PVN[0.9840]QVYTVQISTKSGDWK	P13726	TF_HUMAN	F3	Tissue factor	P13726@63	V	yes	OK	0	0	0	0	1	0	0	0
n[57.0215]TLFAN[0.9840]GSIYPPNEGFC[57.0215]PC[57.0215]LESGIQNVSTC[57.0215]R	B7ZKQ9	B7ZKQ9_HUMAN	SCARB1	Scavenger receptor class B member 1	B7ZKQ9@310	S	yes	notOK	0	0	0	0	1	2	0	0
n[57.0215]TLN[0.9840]SSGLPFGSYTFEK[145.0197]DFSR	Q9UHN6	CEIP2_HUMAN	CEMIP2	Cell surface hyaluronidase CEMIP2	Q9UHN6@248	S	yes	OK	0	0	0	0	1	0	0	0
n[57.0215]TQDN[0.9840]SC[57.0215]SFGLHAR	Q9Y5Y6	ST14_HUMAN	ST14	Suppressor of tumorigenicity 14 protein	Q9Y5Y6@212	C	yes	OK	0	1	0	0	0	1	0	0
n[57.0215]TQN[0.9840]FTLLVQGSPELK[145.0197]TAEIEPK	P50895	BCAM_HUMAN	BCAM	Basal cell adhesion molecule	P50895@439	T	yes	OK	2	2	0	0	2	2	0	0
n[57.0215]TSN[0.9840]ISK[145.0197]PGTLER	Q9UBG0	MRC2_HUMAN	MRC2	C-type mannose receptor 2	Q9UBG0@140	S	yes	OK	1	1	0	0	0	0	0	0
n[57.0215]TVC[57.0215]IEKN[0.9840]ETLGGTC[57.0215]LNVGC[57.0215]IPSK	P09622	DLDH_HUMAN	DLD	Dihydrolipoyl dehydrogenase, mitochondrial	P09622@73	T	no	notOK	0	0	0	0	1	0	0	0
n[57.0215]VC[57.0215]EIHEDN[0.9840]STR	Q29983	MICA_HUMAN	MICA	MHC class I polypeptide-related sequence A	Q29983@125	T	yes	OK	0	1	0	0	0	0	0	0
n[57.0215]VC[57.0215]N[0.9840]YVNWIQQTIAAN	cRAP-P00761	cRAP-TRYP_PIG		Trypsin	cRAP-P00761@219	V	unk	NaN	2	0	0	0	0	0	0	0
n[57.0215]VEDEGN[0.9840]YTC[57.0215]LFVTFPQGSR	P15151	PVR_HUMAN	PVR	Poliovirus receptor	P15151@120	T	yes	OK	2	2	0	0	2	2	0	0
n[57.0215]VELAPLPSWQPVGK[145.0197]N[0.9840]LTLR	P05362	ICAM1_HUMAN	ICAM1	Intercellular adhesion molecule 1	P05362@130	T	yes	OK	2	2	0	0	0	0	0	0
n[57.0215]VIEEFYN[0.9840]QTWVHR	P11166	GTR1_HUMAN	SLC2A1	Solute carrier family 2, facilitated glucose transporter member 1	P11166@45	T	yes	OK	0	1	0	0	0	0	0	0
n[57.0215]VIN[0.9840]QTTC[57.0215]ENLLPQQITPR	Q9Y5Y6	ST14_HUMAN	ST14	Suppressor of tumorigenicity 14 protein	Q9Y5Y6@772	T	yes	OK	2	2	0	0	2	2	0	0
n[57.0215]VLAPGIYVC[57.0215]N[0.9840]ATNR	Q9UMF0	ICAM5_HUMAN	ICAM5	Intercellular adhesion molecule 5	Q9UMF0@646	T	yes	OK	2	0	0	0	2	2	0	0
n[57.0215]VN[0.9840]HVTLSQPK[145.0197]IVK	P61769	B2MG_HUMAN	B2M	Beta-2-microglobulin	P61769@103	V	no	OK	0	1	0	0	0	0	0	0
n[57.0215]VN[0.9840]K[145.0197]TVAVR	cRAP-Q2UVX4	cRAP-CO3_BOVIN	C3	Complement C3	cRAP-Q2UVX4@938	T	unk	NaN	0	0	0	0	2	0	0	0
n[57.0215]VN[0.9840]VSEDC[57.0215]PQILPSTQIYVPVGVVK[145.0197]PITLAAR	Q9UIW2	PLXA1_HUMAN	PLXNA1	Plexin-A1	Q9UIW2@701	S	yes	OK	2	2	0	0	0	1	0	0
n[57.0215]VPTAN[0.9840]VSVVDLTC[57.0215]R	P04406	G3P_HUMAN	GAPDH	Glyceraldehyde-3-phosphate dehydrogenase	P04406@239	S	no	notOK	1	0	0	0	0	0	0	0
n[57.0215]VTGLN[0.9840]C[57.0215]TTNHPINPK	P08648	ITA5_HUMAN	ITGA5	Integrin alpha-5	P08648@868	T	yes	OK	0	2	0	0	0	1	0	0
n[57.0215]VTGLN[0.9840]C[57.0215]TTNHPINPK[57.0215]	P08648	ITA5_HUMAN	ITGA5	Integrin alpha-5	P08648@868	T	yes	OK	0	1	0	0	0	2	0	0
n[57.0215]VTLN[0.9840]GVPC[57.0215]K[145.0197]VTK	O15031	PLXB2_HUMAN	PLXNB2	Plexin-B2	O15031@933	V	yes	OK	0	0	0	0	1	1	0	0
n[57.0215]VTPAC[57.0215]N[0.9840]TSLPAQR	Q9UBG0	MRC2_HUMAN	MRC2	C-type mannose receptor 2	Q9UBG0@69	S	yes	OK	0	1	0	0	2	0	0	0
n[57.0215]VVATK[145.0197]QGN[0.9840]AVTLGDYYQGR	Q86X29	LSR_HUMAN	LSR	Lipolysis-stimulated lipoprotein receptor	Q86X29@182	V	yes	OK	0	1	0	0	1	0	0	0
n[57.0215]VVLGAN[0.9840]GTYSC[57.0215]LVR	Q5ZPR3	CD276_HUMAN	CD276	CD276 antigen	Q5ZPR3@215	T	yes	OK	2	2	0	0	2	2	0	0
n[57.0215]YK[145.0197]PDTLAVAVEN[0.9840]GTGTDR	Q9H0X4	F234A_HUMAN	FAM234A	Protein FAM234A	Q9H0X4@389	T	yes	OK	2	1	0	0	2	2	0	0
n[57.0215]YQIDPDAC[57.0215]FSAK[145.0197]VN[0.9840]NSSLIGLGYTQTLKPGIK	P21796	VDAC1_HUMAN	VDAC1	Non-selective voltage-gated ion channel VDAC1	P21796@238	S	yes	OK	0	1	0	0	0	2	0	0
n[57.0215]YQTLN[0.9840]C[57.0215]SVNVNC[57.0215]VNIRC[57.0215]PLR	P23229	ITA6_HUMAN	ITGA6	Integrin alpha-6	P23229@966	S	yes	OK	1	0	0	0	0	0	0	0
n[57.0215]YTC[57.0215]IAGN[0.9840]SC[57.0215]NIK	Q13308	PTK7_HUMAN	PTK7	Inactive tyrosine-protein kinase 7	Q13308@668	C	yes	OK	0	1	0	0	0	0	0	0
n[57.0215]YVEPIEDVPC[57.0215]GN[0.9840]IVGLVGVDQFLVK	P13639	EF2_HUMAN	EEF2	Elongation factor 2	P13639@468	V	no	notOK	1	1	0	0	0	1	0	0
n[57.0215]YVEPIEDVPC[57.0215]GN[0.9840]IVGLVGVDQFLVK[57.0215]	P13639	EF2_HUMAN	EEF2	Elongation factor 2	P13639@468	V	no	notOK	2	2	0	0	1	1	0	0
n[57.0215]YVQN[0.9840]GTYTVK[145.0197]IVAISEDYPR	Q14126	DSG2_HUMAN	DSG2	Desmoglein-2	Q14126@462	T	yes	OK	2	0	0	0	1	0	0	0
n[57.0215]YYSK[145.0197]IIISPEEN[0.9840]VTLTC[57.0215]TAENQLER	Q13740	CD166_HUMAN	ALCAM	CD166 antigen	Q13740@480	T	yes	OK	2	2	0	0	2	2	0	0

## Sheet: Crossvalidation column descript
Column name	Description
ID@N-glycosite position (topology OK sites)	UniProt identification number@N-glycosite postion in protein (the demidated postion is extracellular in the given transmembrane protein)
CSPA (PMID: 25894527)	The appropriate N-glycosite is crossvalidated by CSPA (indicated by "1", reference ID: PMID: 25894527)
Glygen (PMID: 31616925)	The appropriate N-glycosite is crossvalidated by Glygen (indicated by "1", reference ID: PMID: 31616925)
N-GlycositeAtlas (PMID: 31516400)	The appropriate N-glycosite is crossvalidated by N-GlycositeAtlas (indicated by "1", reference ID: PMID: 31516400)
Liu et al. (PMID: 40285620)	The appropriate N-glycosite is crossvalidated by Liu et al. (indicated by "1", reference ID: PMID: 40285620)
How many times crossvalidated	How many times crossvalidated the appropriate N-glycosite across above mentioned four studies (if the number is "0", the site was identified only in the present study)

## Sheet: Crossvalidation
ID@N-glycosite position (topology OK sites)	CSPA (PMID: 25894527)	Glygen (PMID: 31616925)	N-GlycositeAtlas (PMID: 31516400)	Liu et al. (PMID: 40285620)	How many times crossvalidated
P11279@322	1	1	1	0	3
Q92854@379	1	1	1	0	3
Q9P2B2@300	1	1	1	1	4
Q9P2B2@286	1	1	1	0	3
Q92896@702	0	0	0	0	0
Q9H3R2@284	0	1	0	0	1
Q8NFZ8@286	1	1	1	0	3
Q9Y639@229	1	0	1	0	2
B5MCA4@102	0	0	0	0	0
Q12864@546	1	1	1	1	4
P78324@270	1	1	1	1	4
P05556@669	1	1	1	1	4
P16070@57	1	1	1	1	4
A0A8C8KBL6@731	0	0	0	0	0
Q9Y624@185	1	1	1	0	3
P19256@79	0	0	0	0	0
Q8N441@231	1	1	1	0	3
P29323@265	1	1	1	0	3
P13987@62	0	0	0	0	0
P31431@109	0	0	0	0	0
P26006@926	1	0	1	0	2
P21926@151	0	1	0	0	1
P13866@248	1	1	1	0	3
P05362@343	0	0	0	0	0
O15031@1099	1	1	1	0	3
P0CG39@675	0	0	1	0	1
P18084@73	0	0	0	0	0
A0A8C8KBL6@284	0	0	0	0	0
P05362@145	1	1	1	0	3
P06756@74	1	1	1	1	4
Q02487@392	1	1	1	1	4
Q9UIW2@1043	1	1	1	0	3
Q9H5V8@270	1	1	1	0	3
P00533@528	0	1	1	0	2
P11717@747	1	1	1	1	4
Q04912@720	1	1	1	0	3
P06731@580	0	1	1	1	3
A0A7P0T8A7@93	0	0	0	0	0
Q15758@368	0	0	0	0	0
O15031@795	1	1	1	0	3
Q13641@81	1	1	1	0	3
O95297@130	1	1	1	0	3
P55011@562	1	1	1	0	3
Q96BD0@557	1	1	1	0	3
Q13308@567	1	1	1	0	3
Q3MIR4@145	1	0	0	1	2
O60449@135	1	1	1	0	3
Q13308@175	1	1	1	0	3
F5GZS6@334	0	0	0	0	0
Q9BZM5@112	0	0	1	0	1
Q8WWY8@357	0	1	0	0	1
Q9H6X2@184	1	1	1	0	3
P34810@279	0	1	1	0	2
Q9Y639@171	1	0	1	0	2
P23284@148	1	1	1	0	3
P43121@302	0	0	0	0	0
Q02487@546	1	1	1	1	4
P20645@83	1	1	1	1	4
A0A2R8Y484@5	0	0	0	0	0
P26006@619	1	0	0	0	1
Q9NZQ7@192	1	1	1	1	4
A0A8C8KBL6@630	0	0	0	0	0
Q13740@265	1	1	1	0	3
Q29983@125	1	1	1	0	3
P26006@86	1	0	1	0	2
P05556@520	1	1	1	1	4
Q9H5V8@39	1	1	1	1	4
P21589@190	0	0	0	0	0
Q8WWI5@135	1	1	1	1	4
Q9Y5Y6@512	0	0	0	0	0
Q9UMF0@583	1	1	1	0	3
P13987@73	0	0	0	0	0
Q13308@463	0	1	1	0	2
P05026@158	1	1	1	1	4
Q8N8Z6@253	0	0	0	0	0
P54709@124	1	1	1	1	4
Q9HDC9@260	0	0	0	0	0
P17301@699	1	1	1	0	3
Q7Z7H5@117	1	1	1	1	4
Q9H5V8@386	1	1	1	0	3
P11717@543	1	1	1	0	3
Q969P0@463	1	1	1	0	3
P27701@198	1	1	1	0	3
P04626@530	1	1	1	0	3
P00533@234	0	0	0	0	0
P23229@930	1	1	1	1	4
O60635@154	0	1	1	0	2
Q4KMQ2@802	1	1	1	0	3
P21589@311	1	1	1	1	4
P56199@317	1	1	1	0	3
Q14126@137	0	0	0	0	0
Q03405@222	1	1	1	1	4
Q12864@722	0	1	1	0	2
O43157@1253	1	1	1	0	3
Q16563@71	1	1	1	1	4
P12830@390	0	0	0	0	0
Q92859@73	1	1	1	0	3
P78324@245	1	1	1	0	3
A0A140T9M0@110	0	0	0	0	0
A0A0G2JPD3@110	0	0	0	0	0
A0A140T921@110	0	0	0	0	0
P21589@526	0	0	0	0	0
Q9NTN9@55	0	1	1	1	3
A0A2Q3DQE3@465	0	0	0	0	0
Q9H5V8@180	1	1	1	0	3
Q8IWA5@417	1	1	1	0	3
Q969P0@327	1	1	1	0	3
Q13740@480	1	1	1	0	3
P11169@43	0	1	1	0	2
P21589@333	1	1	1	0	3
P06756@874	1	1	1	1	4
Q14126@274	0	0	0	0	0
A0A7P0TA85@41	0	0	0	0	0
Q8N271@725	0	1	1	0	2
Q14126@182	1	1	1	1	4
Q9NZQ7@200	1	1	1	0	3
Q6P4Q7@417	0	0	0	0	0
O15031@844	1	1	1	0	3
A0A7P0T8A7@59	0	0	0	0	0
P56199@780	0	1	1	0	2
Q9Y5Y6@109	1	1	1	0	3
P06731@665	0	1	1	0	2
P06731@650	0	1	1	1	3
P19075@118	1	1	1	1	4
A0A087WYL5@373	0	0	0	0	0
Q14517@1551	1	1	1	1	4
O60449@529	1	1	1	0	3
Q92542@45	1	1	1	1	4
Q8IWA5@212	0	0	0	0	0
E9PFN4@550	0	0	0	0	0
Q13740@167	1	1	1	1	4
P05556@94	0	1	1	0	2
Q8IWA5@200	1	1	1	0	3
A0A8I5KSX0@925	0	0	0	0	0
A0A8C8KBL6@912	0	0	0	0	0
B5MCA4@83	0	0	0	0	0
P25445@118	1	1	1	0	3
P30825@235	1	1	1	0	3
Q9H5V8@310	0	1	1	0	2
P21589@53	1	1	1	0	3
Q8NBN3@127	1	1	1	0	3
P21583@145	0	1	0	0	1
P54709@240	1	1	1	0	3
O15031@759	1	1	1	1	4
Q02487@629	0	1	1	0	2
Q15223@202	1	1	1	0	3
P20645@57	0	1	1	1	3
P32004@247	1	1	1	0	3
P20138@99	0	1	0	0	1
P11117@167	1	1	1	1	4
Q86SQ4@505	1	1	1	0	3
Q8N697@140	1	1	1	0	3
Q92896@165	1	1	1	1	4
O60487@118	1	1	1	1	4
Q9H5V8@339	1	1	1	0	3
Q96AP7@169	1	1	1	0	3
Q9H5V8@477	0	0	1	0	1
P05556@212	1	1	1	1	4
P06756@704	0	1	1	0	2
Q8IZJ1@222	1	1	1	0	3
O15031@733	1	1	1	1	4
P13688@378	1	1	1	1	4
Q07954@3788	1	1	1	1	4
O75054@1077	1	1	1	0	3
O60449@1535	0	1	1	0	2
Q8WWI5@67	0	0	0	0	0
P25116@75	0	1	1	0	2
P15328@69	1	1	1	0	3
P22413@792	0	0	0	0	0
Q9H5V8@122	1	1	1	0	3
Q99650@176	1	1	1	0	3
Q99650@175	1	0	0	0	1
P52799@139	1	1	1	0	3
O95857@137	1	1	1	0	3
P08581@768	0	0	0	0	0
O95858@189	1	1	1	0	3
P08962@172	1	1	1	0	3
P06731@480	0	1	1	1	3
Q13433@266	1	1	1	0	3
Q9H5V8@213	1	0	1	0	2
Q13740@306	1	1	1	0	3
Q13443@381	1	1	1	1	4
P08581@785	1	1	1	1	4
Q9Y639@187	1	0	0	0	1
P10586@636	0	0	0	0	0
P22413@789	0	0	0	0	0
P29317@416	0	0	0	0	0
E9PFN4@792	0	0	0	0	0
P17301@728	0	0	0	0	0
Q9P2B2@525	1	1	1	0	3
P56199@418	1	1	1	1	4
Q9H5V8@205	1	1	1	0	3
P00533@298	0	0	0	0	0
P15151@307	1	1	1	0	3
P06756@630	0	0	0	0	0
Q86X29@182	0	0	0	0	0
P22223@557	0	0	0	0	0
P18564@97	1	1	1	0	3
O00592@360	1	1	1	0	3
Q9UHN6@1092	0	0	1	0	1
Q92692@137	1	1	1	0	3
O60449@1103	1	1	1	0	3
O75054@842	1	1	1	0	3
Q8NBX0@97	0	0	0	0	0
O43278@254	0	0	0	0	0
A5A3E0@712	0	0	1	0	1
Q86VZ4@164	1	1	1	0	3
P25116@35	1	1	1	0	3
Q13308@116	1	1	1	0	3
Q03405@74	0	1	0	0	1
Q29983@220	1	1	1	0	3
P56199@1113	1	1	1	1	4
P05362@385	0	1	1	0	2
P78310@106	1	1	1	0	3
P26006@697	1	0	1	0	2
P56199@341	1	1	1	0	3
O95395@69	0	0	1	0	1
P26006@605	1	0	1	1	3
P11717@112	1	1	1	1	4
Q9HAW8@71	0	1	1	0	2
F5GZS6@393	0	0	0	0	0
P05556@571	0	0	0	0	0
Q6UWB1@76	0	1	0	0	1
P06756@554	1	1	1	0	3
Q9NY35@42	1	1	1	0	3
P56199@840	1	1	1	1	4
Q5JTV8@399	1	1	1	0	3
P11279@84	1	1	1	1	4
Q13740@389	0	0	0	0	0
P06756@414	0	0	0	0	0
P05556@406	1	1	1	0	3
Q15758@212	1	1	1	0	3
P13726@216	0	0	0	0	0
A0A0C4DGH0@176	0	0	0	0	0
P17301@1057	1	1	1	0	3
P29317@435	1	1	1	0	3
P13987@43	1	1	1	1	4
P52797@100	0	1	1	0	2
Q96G97@88	1	0	1	0	2
Q96PD2@155	1	1	1	0	3
P05026@104	0	0	0	0	0
P08648@182	1	1	1	1	4
P48960@108	1	1	1	0	3
P26006@107	1	0	1	1	3
P11717@1693	0	0	0	0	0
Q9UK23@420	0	1	0	0	1
P11717@871	1	1	1	0	3
Q15223@307	0	1	1	0	2
P08581@405	0	1	1	0	2
Q9UHN6@248	1	1	1	1	4
O75054@700	1	1	1	1	4
A0A2R8YD71@348	0	0	0	0	0
P40189@83	1	1	1	0	3
P11717@581	1	1	1	1	4
Q92859@470	1	1	1	0	3
Q9Y5Y6@212	0	1	0	0	1
B5MCA4@233	0	0	0	0	0
P50895@439	1	1	1	1	4
Q9UBG0@140	1	1	1	0	3
P13688@351	1	1	1	0	3
P13688@345	1	1	1	0	3
O60449@1225	1	1	1	0	3
Q96KA5@91	1	1	1	1	4
O60449@934	1	1	1	1	4
Q9P2B2@413	1	1	1	0	3
P13473@257	1	1	1	1	4
P50895@383	1	1	1	0	3
P50895@377	1	1	1	0	3
P15151@120	1	1	1	0	3
P05362@130	0	1	1	0	2
P15514@113	0	1	1	0	2
Q9Y4L1@515	1	1	1	1	4
Q12864@587	0	1	1	1	3
Q6NSJ0@511	1	1	1	0	3
P04843@220	0	1	1	0	2
Q9UHN6@292	1	1	1	0	3
Q9Y4L1@869	1	1	1	0	3
Q9Y5Y6@772	1	1	1	1	4
Q9UMF0@646	1	1	1	0	3
P21796@239	1	1	1	0	3
P45880@250	1	0	1	0	2
O43688@139	1	1	1	1	4
P21796@238	1	1	1	0	3
P45880@249	1	0	1	0	2
Q9UIW2@701	1	1	1	0	3
P32004@671	1	1	1	1	4
P78324@267	1	1	0	0	2
P08648@868	1	1	1	1	4
P0DPA2@351	0	0	0	0	0
O15031@933	0	0	0	0	0
Q9UBG0@69	1	1	1	1	4
A0A0C4DGH0@69	0	0	0	0	0
Q8N271@684	0	1	1	0	2
P13688@363	1	1	1	0	3
A0A8C8KBL6@370	0	0	0	0	0
P21589@122	0	0	0	0	0
P48509@159	1	1	1	0	3
Q9H0X4@389	1	1	1	0	3
B5MCA4@226	0	0	0	0	0
Q9NUM4@256	1	1	1	0	3
Q13308@668	0	0	0	0	0
Q14126@462	1	1	1	1	4
Q29983@79	1	1	1	0	3
P02786@251	1	1	1	0	3
Q92854@419	1	1	1	1	4
P98172@139	1	1	1	0	3
P26006@656	1	0	1	1	3
O75054@655	1	1	1	0	3
Q14517@998	0	1	1	0	2
Q11201@323	1	1	1	0	3
Q13433@241	1	1	1	0	3
Q13332@733	1	1	1	0	3
P10586@721	1	1	1	0	3
P56199@748	1	1	1	1	4
O75964@7	0	0	0	0	0
B5MCA4@139	0	0	0	0	0
P18084@69	0	0	0	0	0
P06731@575	0	0	0	0	0
P16144@695	1	1	1	0	3
P50895@419	0	1	1	0	2
Q14517@1940	1	1	1	1	4
Q9UBN6@171	0	0	0	0	0
Q5T601@455	0	1	1	0	2
A0A0G2JIF2@110	0	0	0	0	0
P08648@712	1	1	1	0	3
P19440@120	1	1	1	0	3
Q6UVK1@348	1	1	1	0	3
P05026@265	1	1	1	0	3
Q13433@283	0	1	1	0	2
P22413@285	1	1	1	0	3
Q9NRS4@178	0	1	0	0	1
P08962@163	0	0	0	0	0
P06731@204	0	1	1	1	3
P78504@585	1	0	1	0	2
B5MCA4@216	0	0	0	0	0
O75882@923	0	1	1	0	2
P16422@74	0	1	1	0	2
P23229@770	1	1	1	0	3
P23229@323	1	1	1	1	4
A0A8I5KSX0@981	0	0	0	0	0
P08648@84	1	1	1	0	3
P43003@380	0	0	0	0	0
P35613@302	1	1	1	0	3
P43121@56	1	1	1	0	3
P48960@66	0	0	0	0	0
Q9ULF5@339	1	1	1	0	3
Q9P2B2@383	1	1	1	0	3
P23229@669	0	0	0	0	0
Q9P273@2124	1	1	1	0	3
Q9BVK6@125	1	1	1	1	4
Q9UMF0@54	1	1	1	0	3
O75882@300	1	1	1	0	3
Q9H5V8@577	1	1	1	1	4
Q8TEM1@1441	1	1	1	1	4
Q14118@661	0	1	1	0	2
P08174@95	1	1	1	0	3
Q14126@284	0	0	0	0	0
P35613@160	1	1	1	1	4
Q13308@469	0	0	0	0	0
P35613@268	1	1	1	0	3
Q9HD45@174	1	1	1	1	4
Q99623@277	0	0	0	0	0
P11717@662	0	0	0	0	0
P23229@966	1	1	1	1	4
P16422@55	0	0	0	0	0
P20138@100	1	1	1	0	3
Q96HD1@205	0	1	1	1	3
Q9Y3B3@103	1	1	1	0	3
P46531@180	0	0	0	0	0
P28288@475	0	0	0	0	0
Q9UBN6@127	0	1	0	0	1
Q9P273@419	1	1	1	0	3
P13726@63	1	0	0	0	1
Q13740@457	1	1	1	0	3
P16422@205	0	0	0	0	0
P30530@157	1	1	1	0	3
P23284@75	0	0	0	0	0
P11166@45	1	1	1	1	4
Q5ZPR3@215	1	1	1	0	3
Q9ULC5@532	0	0	0	0	0
P23229@401	0	0	0	0	0
Q12860@494	1	1	1	0	3
E9PFN4@782	0	0	0	0	0
Q9BZM5@82	1	1	1	0	3
Q96B49@15	0	0	0	0	0
P16422@111	1	1	1	1	4
Q9P2B2@457	0	0	0	0	0
